# Supplementary material for: Strand-Specific RNA-Seq Analyses of Fruiting Body Development in Coprinopsis cinerea
Source: PLoS One. 2015 Oct 28;10(10):e0141586. doi: 10.1371/journal.pone.0141586 (PMC4624876; doi:10.1371/journal.pone.0141586)
Supplement: S1 Table — (XLSX) [file pone.0141586.s011.xlsx]

## Sheet: S1_Table
S1 Table. Strand-specific count data
	hr from					Mapped R1 reads							Mapped R2 reads
Stage/Tissue	karyogamy	Point	Library	Total pairs		minus (Fw)	％	plus (Rv)	％	Fw+Rv	％		minus (Rv)	％	plus (Fw)	％	Fw+Rv	％		Reads	Gb
Mycelium		1a	CPGI	15602530		10809993	69.2836	910137	5.83327	11720130	75.1169		1443486	9.25161	10925309	70.0227	12368795	79.2743		31205060	3.12051
		1b	CPGU	18567145		11862337	63.8889	1725018	9.2907	13587355	73.1796		2894346	15.5885	11507462	61.9776	14401808	77.5661		37134290	3.71343
Knots		2a	CPGN	17381194		11703155	67.3323	2026180	11.6573	13729335	78.9896		3247099	18.6817	11119440	63.974	14366539	82.6557		34762388	3.47624
		2b	CPGW	15611986		11148366	71.409	1987154	12.7284	13135520	84.1374		2956299	18.9361	10707620	68.5859	13663919	87.522		31223972	3.1224
Small Primordia		3a	CPGO	14790372		10676085	72.1827	918443	6.20974	11594528	78.3924		1416800	9.5792	10631533	71.8814	12048333	81.4606		29580744	2.95807
		3b	CPGX	18845333		13174337	69.9077	1157136	6.14017	14331473	76.0479		1764554	9.36335	13188947	69.9852	14953501	79.3486		37690666	3.76907
0hrPrimordia		4a	CPGP	16073971		9614825	59.8161	2096829	13.0449	11711654	72.861		3204929	19.9386	8837899	54.9827	12042828	74.9213		32147942	3.21479
		4b	CPGY	17408834		11696365	67.1864	1400307	8.04366	13096672	75.23		2180715	12.5265	11441042	65.7197	13621757	78.2462		34817668	3.48177
12hrPrimordia		5a	CPGS	18622340		11703155	62.8447	2026180	10.8804	13729335	73.7251		3247099	17.4366	11119440	59.7102	14366539	77.1468		37244680	3.72447
		5b	CPGZ	24451741		16374844	66.968	1916308	7.8371	18291152	74.8051		3011343	12.3155	16045712	65.622	19057055	77.9374		48903482	4.89035
24hrCap	K	6a	CPGT	17443742		11401650	65.3624	1823864	10.4557	13225514	75.8181		2939704	16.8525	10896264	62.4652	13835968	79.3177		34887484	3.48875
		6b	CPHA	21206255		14821954	69.8943	1494209	7.04608	16316163	76.9403		2464436	11.6213	14629984	68.989	17094420	80.6103		42412510	4.24125
24hrStipe		7a	CPFT	24794832		17597910	70.9741	587498	2.36944	18185408	73.3435		638580	2.57546	18638526	75.171	19277106	77.7465		49589664	4.95897
		7b	CPCX	13370132		8896089	66.537	829582	6.20474	9725671	72.7418		945600	7.07248	8990429	67.2426	9936029	74.3151		26740264	2.67403
30hrCap	K+6	8a	CPCY	25811324		16962741	65.7182	458267	1.77545	17421008	67.4937		414931	1.60755	18002806	69.7477	18417737	71.3553		51622648	5.16226
		8b	CPFU	16784231		11565709	68.9082	392243	2.33697	11957952	71.2452		431713	2.57213	11866334	70.6993	12298047	73.2714		33568462	3.35685
30hrStipe		9a	CPCZ	18924848		12357062	65.2954	579740	3.06338	12936802	68.3588		672181	3.55184	13062191	69.0214	13734372	72.5732		37849696	3.78497
		9b	CPFW	16939339		11177555	65.9858	1233309	7.28074	12410864	73.2665		1444845	8.52952	11297012	66.691	12741857	75.2205		33878678	3.38787
36hrCap	K+12	10a	CPFB	22889935		15565615	68.002	468408	2.04635	16034023	70.0484		507421	2.21679	16425336	71.7579	16932757	73.9747		45779870	4.57799
		10b	CPFX	17021890		10464172	61.4748	646460	3.79782	11110632	65.2726		710562	4.1744	10662526	62.6401	11373088	66.8145		34043780	3.40438
36hrStipe		11a	CPFC	18376123		12254371	66.6864	467524	2.54419	12721895	69.2306		509965	2.77515	12945663	70.4483	13455628	73.2234		36752246	3.67522
		11b	CPFZ	14169409		8234261	58.1129	943913	6.66163	9178174	64.7746		1014910	7.16268	8326157	58.7615	9341067	65.9242		28338818	2.83388
39hrCap	K+15	12a	CPFF	22101902		14331046	64.8408	556960	2.51996	14888006	67.3607		647189	2.92821	14996800	67.853	15643989	70.7812		44203804	4.42038
		12b	CPHG	9881101		6547911	66.267	394158	3.98901	6942069	70.256		375200	3.79715	7174373	72.607	7549573	76.4042		19762202	1.97622
39hrStipe		13a	CPFH	18526011		10925895	58.976	1282890	6.9248	12208785	65.9008		1453224	7.84424	11400590	61.5383	12853814	69.3825		37052022	3.7052
		13b	CPHH	11461314		8085358	70.5448	454312	3.96387	8539670	74.5086		466712	4.07206	8357003	72.9149	8823715	76.9869		22922628	2.29226
