# Supplementary material for: Strand-Specific RNA-Seq Analyses of Fruiting Body Development in Coprinopsis cinerea
Source: PLoS One. 2015 Oct 28;10(10):e0141586. doi: 10.1371/journal.pone.0141586 (PMC4624876; doi:10.1371/journal.pone.0141586)
Supplement: S2 Table — (XLSX) [file pone.0141586.s012.xlsx]

## Sheet: S2 Table
S2 Table. List of primers used for qRT-PCR
Target gene		Primer Abbreviation	Primer sequence 5'- -3'	Amplicon size (bp)
1	CC1G_04743	qPCR-b-tubulin-For	GTAACTCCACCGCCATCCAG	215
	b-tubulin	qPCR-b-tubulin-Rev	GACCTCATCCTCGTATTCACCC
2	CC1G_00723	qPCR-CGL3 lectin-For	GGATAACGGCATCATCGTCT	135
	CGL3 lectin	qPCR-CGL3 lectin-Rev	ATGCCGATGTGGAGAAGAAC
3	CC1G_03091	qPCR-lectin PVL-For	AAGAACCACCCTCGATTCCT	125
	lectin PVL	qPCR-lectin PVL-Rev	TTTGATGGCTGAAAGGTTCC
4	CC1G_04692	qPCR-lectin-For	ATCACAATGATGCCGACAAA	156
	lectin	qPCR-lectin-Rev	TGAAGCAGTCAGTCCATTCG
5	CC1G_05003	qPCR-galectin1-For	AAGCTCCAGGACGACTTCAA	127
	galectin1	qPCR-galectin1-Rev	TGCTGATGTGGAGGAGAATG
6	CC1G_05005	qPCR-galectin2-For	CAATTCCAAAGGCGGAACTA	109
	galectin2	qPCR-galectin2-Rev	CCTGCTGTTGAAGACGATGA
7	CC1G_11246	qPCR-ricin B lectin-For	GACCTCTCCAACAACGGAAA	152
	ricin B lectin	qPCR-ricin B lectin-Rev	ACCCTCAGCGTAATCCACAT
8	CC1G_11805	qPCR-11805-For	CGAGATCTCCATCTCGGAAG	178
	hypothetical protein	qPCR-11805-Rev	GTTGGTGATCCTCTCGGAAG
9	CC1G_10270	qPCR-Cc.cdc3-For	GAGGAACTCCGAGAGTACAC	193
	Cc.cdc3	qPCR-Cc.cdc3-Rev	GCTGGAACACCATCTTCATC
10	CC1G_12292	qPCR-Cc.cdc10-For	CGATGAGGATGAAGAGGAGG	244
	Cc.cdc10	qPCR-Cc.cdc10-Rev	CTCATAGTGGATCTGAGCGG
11	CC1G_08232	qPCR-Ccactin-For	GCACGGAATCGCTCGTTACC	625
	actin	qPCR-Ccactin-Rev	AGGTCTCGAACATGATTTGAGTCATC
12	CC1G_12095	qPCR-CcTRK2-For	CATTGTGACTGAACACCTTCGTTCCG	312
	TRK2	qPCR-CcTRK2-Rev	TACGAAGGTCCTGGCTTGGTGCTAC
13	CC1G_09151	qPCR-CcPAT-For	CAACGAGGCCTACGACTATATGG	303
	PAT	qPCR-CcPAT-Rev	CCCAACACAAGATTGATCTTCC
