# Supplementary material for: Strand-Specific RNA-Seq Analyses of Fruiting Body Development in Coprinopsis cinerea
Source: PLoS One. 2015 Oct 28;10(10):e0141586. doi: 10.1371/journal.pone.0141586 (PMC4624876; doi:10.1371/journal.pone.0141586)
Supplement: S3 Table — (XLSX) [file pone.0141586.s013.xlsx]

## Sheet: 1-2
S3 Table. List of DEGs with the largest changes in expression at each of the 12 transitions.
				Counts of R1_minus + R2_plus				Normalized count
				Mycelium	Mycelium	Knot	Knot	Mycelium	Knot	1-2	1-2					20	20
rownames(tcc$count)	Okayama_ID	nr_description	kogdefline	Copci_1a	Copci_1b	Copci_2a	Copci_2b	1	2	a.value	m.value	p.value	q.value	rank	estimatedDEG	Up	Down
jgi|Copci_AmutBmut1|422899|estExt_Genewise1Plus.C_570047	CC1G_11630T0	hypothetical_protein_CC1G_11630_[Coprinopsis_cinerea_okayama7	NA	7	17	23679	17192	12.3676	19440.6	8.93764	10.6183	5.44596e-24	7.75778e-20	1	1	1	0	1
jgi|Copci_AmutBmut1|457420|fgenesh1_pg.35_@_28	CC1G_09238T0	phosphatidylserine_decarboxylase_[Coprinopsis_cinerea_okayama7	Phosphatidylserine decarboxylase	109	135	47526	73331	127.48	58506.3	11.4152	8.84218	5.71371e-20	2.71306e-16	3	1	1	0	2
jgi|Copci_AmutBmut1|547131|estExt_Genemark1.C_3610011	CC1G_11805T0	hypothetical_protein_CC1G_11805_[Coprinopsis_cinerea_okayama7	NA	199	242	68106	150032	230.497	106401	12.2739	8.85055	1.37982e-18	3.86125e-15	5	1	1	0	3
jgi|Copci_AmutBmut1|368220|e_gw1.69.39.1	CC1G_09480T0	Chain_A,_Proteinase_Inhibitor_From_Coprinopsis_Cinerea_x0001_gi|260685229|gb|ACX48485.1|_serine_protease_inhibitor_1_[Coprinopsis_cinerea]	NA	46	65	88909	21998	57.8278	51636	10.7549	9.8024	1.62636e-18	3.86125e-15	6	1	1	0	4
jgi|Copci_AmutBmut1|361605|e_gw1.22.136.1	CC1G_06249T0	phosphatidylserine_decarboxylase_[Coprinopsis_cinerea_okayama7	Phosphatidylserine decarboxylase	40	50	7704	9495	47.0119	8283.31	9.28547	7.46104	2.7118e-17	5.51851e-14	7	1	1	0	5
jgi|Copci_AmutBmut1|496437|gm1.3680_g	CC1G_09208T0	phosphatidylserine_decarboxylase_[Coprinopsis_cinerea_okayama7	Phosphatidylserine decarboxylase	14	7	9891	2346	11.1844	5693.62	7.97927	8.99172	6.61526e-16	1.04705e-12	9	1	1	0	6
jgi|Copci_AmutBmut1|481406|estExt_fgenesh1_pm.C_1600017	CC1G_03340T0	hypothetical_protein_CC1G_03340_[Coprinopsis_cinerea_okayama7	NA	2	17	13786	4037	9.62793	8320.78	8.14486	9.75528	1.51887e-15	2.16363e-12	10	1	1	0	7
jgi|Copci_AmutBmut1|488874|estExt_fgenesh1_pg.C_920019	CC1G_05005T0	galectin-2_[Coprinopsis_cinerea_okayama7	NA	192	40	30343	23825	125.28	25812.5	10.8124	7.68677	4.75108e-13	5.20609e-10	13	1	1	0	8
jgi|Copci_AmutBmut1|503005|gm1.10248_g	CC1G_11778T0	hypothetical_protein_CC1G_11778_[Coprinopsis_cinerea_okayama7	NA	0	16	3530	2433	8.03016	2832.93	7.23675	8.46265	2.20988e-12	2.24855e-09	14	1	1	0	9
jgi|Copci_AmutBmut1|382271|e_gw1.412.10.1	CC1G_10308T0	hypothetical_protein_CC1G_10308_[Coprinopsis_cinerea_okayama7	NA	0	0	737	215	0.00804341	7.12243	-2.0628	9.79035	5.24957e-12	4.98534e-09	15	1	1	0	10
jgi|Copci_AmutBmut1|486033|estExt_fgenesh1_pg.C_190063	CC1G_05298T0	hypothetical_protein_CC1G_05298_[Coprinopsis_cinerea_okayama7	NA	152	155	6359	8548	161.079	7193.88	10.0721	5.48093	7.70147e-12	6.85672e-09	16	1	1	0	11
jgi|Copci_AmutBmut1|482633|estExt_fgenesh1_pm.C_2410004	CC1G_04061T0	hypothetical_protein_CC1G_04061_[Coprinopsis_cinerea_okayama7	NA	3	14	33888	1343	8.67022	16146.9	8.54752	10.8629	1.79839e-11	1.42323e-08	18	1	1	0	12
jgi|Copci_AmutBmut1|439300|fgenesh1_kg.138_@_22_@_Locus531v1rpkm437.83	CC1G_10558T0	hypothetical_protein_CC1G_10558_[Coprinopsis_cinerea_okayama7	NA	56	23	7929	1803	42.2281	4525.25	8.77196	6.74365	2.7272e-11	2.04468e-08	19	1	1	0	13
jgi|Copci_AmutBmut1|473537|fgenesh1_pm.92_@_24	CC1G_05003T0	galectin-1_[Coprinopsis_cinerea_okayama7	Galectin, galactose-binding lectin	28	36	38763	1849	33.4102	18626.8	9.62365	9.12287	8.17971e-11	5.826e-08	20	1	1	0	14
jgi|Copci_AmutBmut1|476145|estExt_fgenesh1_pm.C_170040	CC1G_10285T0	hypothetical_protein_CC1G_10285_[Coprinopsis_cinerea_okayama7	NA	29	28	3419	997	29.9431	2061.49	7.95681	6.10532	1.10224e-10	7.41781e-08	21	1	1	0	15
jgi|Copci_AmutBmut1|355049|e_gw1.2.441.1	CC1G_07312T0	hypothetical_protein_CC1G_07312_[Coprinopsis_cinerea_okayama7	NA	1	7	545	877	4.06114	689.026	5.72515	7.40653	1.14561e-10	7.41781e-08	22	1	1	0	16
jgi|Copci_AmutBmut1|370717|e_gw1.96.35.1	CC1G_05987T0	aldehyde_dehydrogenase_[Coprinopsis_cinerea_okayama7	Aldehyde dehydrogenase	6	7	1532	433	6.80084	916.825	6.30311	7.07479	1.51607e-10	9.38975e-08	23	1	1	0	17
jgi|Copci_AmutBmut1|409115|estExt_Genewise1.C_3270025	CC1G_11781T0	Chain_A,_Nmr_Structure_Of_The_Lectin_Ccl2_x0001_gi|390136095|pdb|2LIQ|A_Chain_A,_Solution_Structure_Of_Ccl2_In_Complex_With_Glycan	NA	20	54	124818	2924	38.0606	58458	10.5427	10.5849	2.21316e-10	1.3136e-07	24	1	1	0	18
jgi|Copci_AmutBmut1|492524|estExt_fgenesh1_pg.C_4580001	CC1G_13074T0	hypothetical_protein_CC1G_13074_[Coprinopsis_cinerea_okayama7	Collagens (type IV and type XIII), and related proteins	13	12	27763	690	13.1459	13022.6	8.69263	9.95219	3.08937e-10	1.69913e-07	25	1	1	0	19
jgi|Copci_AmutBmut1|378365|e_gw1.241.26.1	CC1G_04060T0	hypothetical_protein_CC1G_04060_[Coprinopsis_cinerea_okayama7	NA	10	28	64258	1011	19.5322	29846.8	9.57654	10.5775	1.27762e-09	6.74062e-07	27	1	1	0	20
jgi|Copci_AmutBmut1|487893|estExt_fgenesh1_pg.C_600026	CC1G_02587T0	hypothetical_protein_CC1G_02587_[Coprinopsis_cinerea_okayama7	NA	1270	6004	0	0	21.5731	0.00265556	-2.0628	-12.9879	1.26015e-20	8.97544e-17	2	1	0	1	1
jgi|Copci_AmutBmut1|452729|fgenesh1_pg.130_@_10	CC1G_06898T0	hypothetical_protein_CC1G_06898_[Coprinopsis_cinerea_okayama7	Ca2+-modulated nonselective cation channel polycystin	3321	5137	15	20	4397.9	16.8873	8.09023	-8.02473	2.86054e-19	1.01871e-15	4	1	0	1	2
jgi|Copci_AmutBmut1|432349|estExt_Genewise1Plus.C_2130021	CC1G_07230T0	nitrate_reductase_[Coprinopsis_cinerea_okayama7	Sulfite oxidase, molybdopterin-binding component	4934	5474	36	48	5450.86	40.5294	8.87658	-7.07137	3.4885e-16	6.21171e-13	8	1	0	1	3
jgi|Copci_AmutBmut1|447191|fgenesh1_kg.43_@_24_@_Locus8532v1rpkm34.79	CC1G_02104T0	peroxidase_[Coprinopsis_cinerea_okayama7	NA	15159	5743	0	14	11188.6	7.02692	8.13131	-10.6368	1.19212e-14	1.5438e-11	11	1	0	1	4
jgi|Copci_AmutBmut1|435871|estExt_Genewise1Plus.C_3890011	CC1G_02779T0	hypothetical_protein_CC1G_02779_[Coprinopsis_cinerea_okayama7	NA	14802	21757	125	223	19030.1	169.002	10.8084	-6.8151	1.81035e-14	2.14903e-11	12	1	0	1	5
jgi|Copci_AmutBmut1|441875|fgenesh1_kg.2_@_128_@_Locus3683v4rpkm0.00_PRE	CC1G_06519T0	hypothetical_protein_CC1G_06519_[Coprinopsis_cinerea_okayama7	Collagens (type IV and type XIII), and related proteins	2739	2803	77	67	2907.59	68.7861	8.80483	-5.40157	9.31102e-12	7.80208e-09	17	1	0	1	6
jgi|Copci_AmutBmut1|468806|fgenesh1_pm.34_@_17	CC1G_07660T0	hypothetical_protein_CC1G_07660_[Coprinopsis_cinerea_okayama7	NA	2447	2013	88	59	2351.11	69.7931	8.66207	-5.07411	3.10125e-10	1.69913e-07	26	1	0	1	7
jgi|Copci_AmutBmut1|514287|MIX9576_25_89	CC1G_09983T0	hypothetical_protein_CC1G_09983_[Coprinopsis_cinerea_okayama7	NA	1141	529	2	13	890.698	7.43817	6.34687	-6.90384	2.73499e-09	1.11314e-06	35	1	0	1	8
jgi|Copci_AmutBmut1|32169|CE31905_146	CC1G_10397T0	hypothetical_protein_CC1G_10397_[Coprinopsis_cinerea_okayama7	NA	154	707	0	4	439.216	2.00769	4.89216	-7.77325	1.34572e-08	4.4581e-06	43	1	0	1	9
jgi|Copci_AmutBmut1|221000|CE220736_629	CC1G_08680T0	hypothetical_protein_CC1G_08680_[Coprinopsis_cinerea_okayama7	Ubiquitin-protein ligase	3052	2634	144	185	2994.28	158.604	9.42864	-4.23871	1.46621e-08	4.74684e-06	44	1	0	1	10
jgi|Copci_AmutBmut1|373842|e_gw1.141.6.1	CC1G_09983T0	hypothetical_protein_CC1G_09983_[Coprinopsis_cinerea_okayama7	NA	656	251	2	9	485.423	5.43048	5.68209	-6.48202	3.59415e-08	1.06664e-05	48	1	0	1	11
jgi|Copci_AmutBmut1|64386|CE64122_311	CC1G_10726T0	hypothetical_protein_CC1G_10726_[Coprinopsis_cinerea_okayama7	von Willebrand factor and related coagulation proteins	1812	2529	146	40	2262.14	86.7387	8.79104	-4.70487	7.08962e-08	1.94215e-05	52	1	0	1	12
jgi|Copci_AmutBmut1|473502|fgenesh1_pm.91_@_16	CC1G_01534T0	ICS_[Coprinopsis_cinerea_okayama7	Non-ribosomal peptide synthetase/alpha-aminoadipate reductase and related enzymes	4891	2752	203	303	4061.17	244.77	9.96148	-4.0524	1.02768e-07	2.6617e-05	55	1	0	1	13
jgi|Copci_AmutBmut1|480658|estExt_fgenesh1_pm.C_1260011	CC1G_09801T0	hypothetical_protein_CC1G_09801_[Coprinopsis_cinerea_okayama7	von Willebrand factor and related coagulation proteins	119	143	2	2	136.975	1.91702	4.01832	-6.1589	1.29334e-07	3.23222e-05	57	1	0	1	14
jgi|Copci_AmutBmut1|501336|gm1.8579_g	CC1G_14973T0	hypothetical_protein_CC1G_14973_[Coprinopsis_cinerea_okayama7	NA	3456	2412	130	251	3104.23	185.339	9.56702	-4.066	1.75426e-07	3.9253e-05	62	1	0	1	15
jgi|Copci_AmutBmut1|282838|CE282574_401	NA	NA	NA	376	1863	29	4	1141.04	15.2487	7.04337	-6.22551	2.19322e-07	4.73371e-05	66	1	0	1	16
jgi|Copci_AmutBmut1|422826|estExt_Genewise1Plus.C_560084	CC1G_06684T0	hypothetical_protein_CC1G_06684_[Coprinopsis_cinerea_okayama7	Chitinase	405	162	0	6	303.222	3.01154	4.91736	-6.65373	2.98992e-07	6.00149e-05	70	1	0	1	17
jgi|Copci_AmutBmut1|473378|fgenesh1_pm.9_@_74	CC1G_01865T0	hypothetical_protein_CC1G_01865_[Coprinopsis_cinerea_okayama7	NA	62	214	2	0	141.376	0.913175	3.50618	-7.27443	2.99126e-07	6.00149e-05	71	1	0	1	18
jgi|Copci_AmutBmut1|453838|fgenesh1_pg.17_@_57	CC1G_11225T0	hypothetical_protein_CC1G_11225_[Coprinopsis_cinerea_okayama7	NA	2861	1056	53	119	2097.65	83.9279	8.71282	-4.64348	3.33417e-07	6.59657e-05	72	1	0	1	19
jgi|Copci_AmutBmut1|447399|fgenesh1_kg.45_@_38_@_Locus13861v1rpkm10.19	CC1G_05778T0	ycaC_protein_[Coprinopsis_cinerea_okayama7	NA	2765	1211	53	135	2122.84	91.9587	8.78735	-4.52887	4.42079e-07	8.39655e-05	75	1	0	1	20

## Sheet: 2-3
S3 Table. Top 20 of DEGs.
				Counts of R1_minus + R2_plus				Normalized count
				Knot	Knot	sPri	sPri	Knot	sPri	2-3	1-2	2-3					2	3
rownames(tcc$count)	Okayama_ID	nr_description	kogdefline	Copci_2a	Copci_2b	Copci_3a	Copci_3b	2	3	a.value	m.value	m.value	p.value	q.value	rank	estimatedDEG	Up	Down	DEG-type
jgi|Copci_AmutBmut1|499834|gm1.7077_g	CC1G_02324T0	hypothetical_protein_CC1G_02324_[Coprinopsis_cinerea_okayama7	FOG: RRM domain	2	1	322	473	1.5273	380.437	4.59125	-0.0894899	7.96052	2.01632e-10	1.73332e-06	1	1	1	0	A
jgi|Copci_AmutBmut1|508339|MIX3628_1_16	CC1G_02311T0	hypothetical_protein_CC1G_02311_[Coprinopsis_cinerea_okayama7	Conserved Zn-finger protein	2	5	574	725	3.75383	627.047	5.6004	0.120059	7.38407	2.43359e-10	1.73332e-06	2	1	1	0	A
jgi|Copci_AmutBmut1|425848|estExt_Genewise1Plus.C_900019	CC1G_08735T0	hypothetical_protein_CC1G_08735_[Coprinopsis_cinerea_okayama7	NA	4	912	0	0	7.86324	0.00667533	-2.12591	1.70203	-10.2021	5.10738e-06	0.0231351	3	1	0	1	-
jgi|Copci_AmutBmut1|444195|fgenesh1_kg.276_@_5_@_Locus1410v1rpkm213.07	CC1G_08572T0	mismatched_base_pair_and_cruciform_DNA_recognition_protein_[Coprinopsis_cinerea_okayama7	NA	108	14250	41	51	7984.41	44.4492	9.21853	2.07138	-7.48889	6.49634e-06	0.0231351	4	1	0	1	-
jgi|Copci_AmutBmut1|444194|fgenesh1_kg.276_@_4_@_Locus2862v1rpkm118.69	CC1G_08573T0	hypothetical_protein_CC1G_08573_[Coprinopsis_cinerea_okayama7	NA	126	20012	78	52	11200.5	65.0841	9.73775	1.82122	-7.42704	1.24504e-05	0.0354711	5	1	0	1	-

## Sheet: 3-4
S3 Table. Top 20 of DEGs.
				Counts of R1_minus + R2_plus				Normalized count
				sPri	sPri	0hrPri	0hrPri	sPri	0hrPri	3-4	1-3	3-4					20	20
rownames(tcc$count)	Okayama_ID	nr_description	kogdefline	Copci_3a	Copci_3b	Copci_4a	Copci_4b	3	4	a.value	m.value	m.value	p.value	q.value	rank	estimatedDEG	Up	Down		DEG-type
jgi|Copci_AmutBmut1|380782|e_gw1.328.11.1	CC1G_14488T0	hypothetical_protein_CC1G_14488_[Coprinopsis_cinerea_okayama7	NA	1	2	71	83	1.35299	84.0486	3.41465	1.39376	5.957	5.51554e-19	7.85689e-15	1	1	1	0	1	A
jgi|Copci_AmutBmut1|546750|estExt_Genemark1.C_3080003	CC1G_06043T0	hypothetical_protein_CC1G_06043_[Coprinopsis_cinerea_okayama7	NA	4	18	242	253	9.56106	271.848	5.67191	-2.11112	4.82949	1.24431e-17	8.86263e-14	2	1	1	0	2	A
jgi|Copci_AmutBmut1|51102|CE50838_653	CC1G_14324T0	hypothetical_protein_CC1G_14324_[Coprinopsis_cinerea_okayama7	NA	2	5	70	53	3.1209	68.7614	3.87274	-7.8643	4.46157	3.45906e-12	1.23186e-08	4	1	1	0	3	A
jgi|Copci_AmutBmut1|410767|estExt_Genewise1.C_5460003	CC1G_13275T0	hypothetical_protein_CC1G_13275_[Coprinopsis_cinerea_okayama7	SWI-SNF chromatin-remodeling complex protein	1	9	80	69	4.25735	82.7075	4.22995	-2.80021	4.27999	1.21032e-11	2.463e-08	7	1	1	0	4	A
jgi|Copci_AmutBmut1|496821|gm1.4064_g	CC1G_03543T0	hypothetical_protein_CC1G_03543_[Coprinopsis_cinerea_okayama7	NA	24	37	188	183	27.9079	204.562	6.2395	1.28729	2.87379	7.8949e-11	1.40579e-07	8	1	1	0	5	-
jgi|Copci_AmutBmut1|246231|CE245967_527	CC1G_13750T0	hypothetical_protein_CC1G_13750_[Coprinopsis_cinerea_okayama7	FOG: Zn-finger	28	32	144	327	27.926	248.078	6.3791	-1.65559	3.15111	1.39266e-10	2.20428e-07	9	1	1	0	6	-
jgi|Copci_AmutBmut1|40236|CE39972_1956	CC1G_03282T0	hypothetical_protein_CC1G_03282_[Coprinopsis_cinerea_okayama7	Fibrillins and related proteins containing Ca2+-binding EGF-like domains	140	179	838	1480	147.513	1236.78	8.73854	-1.03597	3.06767	7.84611e-10	1.01607e-06	11	1	1	0	7	-
jgi|Copci_AmutBmut1|425154|estExt_Genewise1Plus.C_800061	CC1G_02813T0	hypothetical_protein_CC1G_02813_[Coprinopsis_cinerea_okayama7	Cytochrome P450 CYP4/CYP19/CYP26 subfamilies	15	44	246	178	26.1036	237.608	6.29931	1.28035	3.18626	1.46312e-09	1.6164e-06	12	1	1	0	8	-
jgi|Copci_AmutBmut1|450407|fgenesh1_kg.80_@_11_@_Locus7075v1rpkm46.53	CC1G_02830T0	hypothetical_protein_CC1G_02830_[Coprinopsis_cinerea_okayama7	NA	22	21	118	137	20.223	139.225	5.7296	-4.42989	2.78335	1.47513e-09	1.6164e-06	13	1	1	0	9	-
jgi|Copci_AmutBmut1|513672|MIX8961_2652_45	CC1G_08030T0	FAD_binding_domain-containing_protein_[Coprinopsis_cinerea_okayama7	Proteins containing the FAD binding domain	192	256	1512	1402	206.667	1611.06	9.17248	-1.08467	2.96264	2.99704e-09	3.04949e-06	14	1	1	0	10	-
jgi|Copci_AmutBmut1|397158|estExt_Genewise1.C_600121	CC1G_02571T0	hypothetical_protein_CC1G_02571_[Coprinopsis_cinerea_okayama7	NA	2	8	271	42	4.36562	186.378	4.83414	0.397758	5.4159	1.89229e-08	1.58563e-05	17	1	1	0	11	A
jgi|Copci_AmutBmut1|544963|estExt_Genemark1.C_1640007	CC1G_09191T0	hypothetical_protein_CC1G_09191_[Coprinopsis_cinerea_okayama7	Projectin/twitchin and related proteins	54	58	423	243	52.3162	377.716	7.13517	-3.16513	2.85197	2.24512e-08	1.77676e-05	18	1	1	0	12	-
jgi|Copci_AmutBmut1|198491|CE198227_2014	NA	PREDICTED:_protein_unc-13_homolog_B-like_[Monodelphis_domestica]	NA	56	82	385	307	63.3204	385.77	7.2881	1.12937	2.607	2.75109e-08	1.86615e-05	21	1	1	0	13	-
jgi|Copci_AmutBmut1|444195|fgenesh1_kg.276_@_5_@_Locus1410v1rpkm213.07	CC1G_08572T0	mismatched_base_pair_and_cruciform_DNA_recognition_protein_[Coprinopsis_cinerea_okayama7	NA	41	51	214	186	42.6106	221.94	6.60358	-5.37708	2.38088	3.74347e-08	2.40204e-05	22	1	1	0	14	-
jgi|Copci_AmutBmut1|468251|fgenesh1_pm.30_@_56	CC1G_15271T0	hypothetical_protein_CC1G_15271_[Coprinopsis_cinerea_okayama7	NA	0	1	21	19	0.414908	22.1449	1.59988	-4.29896	5.73804	3.87834e-08	2.40204e-05	23	1	1	0	15	A
jgi|Copci_AmutBmut1|394611|estExt_Genewise1.C_380117	CC1G_06916T0	hypothetical_protein_CC1G_06916_[Coprinopsis_cinerea_okayama7	NA	46	54	233	195	46.4712	237.969	6.71645	-0.972049	2.35636	1.57174e-07	8.88033e-05	25	1	1	0	16	-
jgi|Copci_AmutBmut1|81432|CE81168_660	CC1G_15503T0	hypothetical_protein_TRAVEDRAFT_137694_[Trametes_versicolor_FP-101664_SS1]	NA	10	29	80	120	17.2641	107.655	5.42999	-2.28282	2.64057	1.62084e-07	8.88033e-05	26	1	1	0	17	-
jgi|Copci_AmutBmut1|264355|CE264091_1993	CC1G_09122T0	hypothetical_protein_CC1G_09122_[Coprinopsis_cinerea_okayama7	NA	154	175	715	863	153.178	859.688	8.50337	0.841436	2.4886	1.71288e-07	9.03703e-05	27	1	1	0	18	-
jgi|Copci_AmutBmut1|494393|gm1.1636_g	CC1G_01052T0	hypothetical_protein_CC1G_01052_[Coprinopsis_cinerea_okayama7	NA	17	15	84	73	15.1176	87.1119	5.18148	0.43942	2.52664	2.56775e-07	0.00012613	29	1	1	0	19	-
jgi|Copci_AmutBmut1|116456|CE116192_1789	CC1G_08068T0	hypothetical_protein_CC1G_08068_[Coprinopsis_cinerea_okayama7	NA	53	42	154	223	45.1545	203.323	6.58222	2.82977	2.17083	5.07071e-07	0.000240774	30	1	1	0	20	-
jgi|Copci_AmutBmut1|439096|fgenesh1_kg.133_@_9_@_Locus17991v1rpkm2.89	CC1G_03985T0	hypothetical_protein_CC1G_03985_[Coprinopsis_cinerea_okayama7	NA	320	469	6	31	362.009	18.836	6.36765	7.87227	-4.26446	1.89136e-13	8.98079e-10	3	1	0	1	1	B
jgi|Copci_AmutBmut1|408160|estExt_Genewise1.C_2770025	CC1G_10206T0	hypothetical_protein_CC1G_10206_[Coprinopsis_cinerea_okayama7	NA	463	370	36	24	395.747	33.7697	6.85305	1.09783	-3.55078	4.45594e-12	1.2695e-08	5	1	0	1	2	-
jgi|Copci_AmutBmut1|545933|estExt_Genemark1.C_2250009	CC1G_08593T0	hypothetical_protein_CC1G_08593_[Coprinopsis_cinerea_okayama7	NA	1093	1419	91	117	1160.59	112.919	8.49989	3.98592	-3.36149	9.94131e-12	2.36023e-08	6	1	0	1	3	-
jgi|Copci_AmutBmut1|472487|fgenesh1_pm.72_@_5	CC1G_09926T0	heat-induced_catalase_[Coprinopsis_cinerea_okayama7	Catalase	12131	13678	1957	2361	12021.8	2352.49	12.3767	-0.0480663	-2.35339	6.3083e-10	8.98618e-07	10	1	0	1	4	-
jgi|Copci_AmutBmut1|366868|e_gw1.57.47.1	CC1G_07862T0	alcohol_oxidase_AOX1_[Coprinopsis_cinerea_okayama7	Glucose dehydrogenase/choline dehydrogenase/mandelonitrile lyase (GMC oxidoreductase family)	21603	26785	2597	5319	22415.5	4191.11	13.2427	1.53796	-2.41909	5.94243e-09	5.64333e-06	15	1	0	1	5	-
jgi|Copci_AmutBmut1|178549|CE178285_263025	CC1G_09240T0	phosphatidylserine_decarboxylase_[Coprinopsis_cinerea_okayama7	Phosphatidylserine decarboxylase	82527	123495	14364	22759	94415.3	19922.9	15.4044	3.70307	-2.24459	1.80354e-08	1.58563e-05	16	1	0	1	6	-
jgi|Copci_AmutBmut1|547330|estExt_Genemark1.C_4160003	CC1G_10150T0	hypothetical_protein_CC1G_10150_[Coprinopsis_cinerea_okayama7	NA	2420	3878	107	443	2875.1	282.181	9.81494	3.92081	-3.34892	2.62513e-08	1.86615e-05	19	1	0	1	7	-
jgi|Copci_AmutBmut1|501973|gm1.9216_g	CC1G_03087T0	metalloreductase_[Coprinopsis_cinerea_okayama7	Ferric reductase, NADH/NADPH oxidase and related proteins	7852	10186	1733	1564	8334.24	1825.54	11.9295	1.3224	-2.19072	2.71958e-08	1.86615e-05	20	1	0	1	8	-
jgi|Copci_AmutBmut1|500668|gm1.7911_g	CC1G_03339T0	hypothetical_protein_CC1G_03339_[Coprinopsis_cinerea_okayama7	Fasciclin and related adhesion glycoproteins	40352	51420	668	5336	42445.8	3019.01	13.4666	3.00302	-3.81347	6.58467e-08	3.90827e-05	24	1	0	1	9	-
jgi|Copci_AmutBmut1|541080|estExt_Genemark1.C_360045	CC1G_03906T0	trehalose_phosphorylase_[Coprinopsis_cinerea_okayama7	Glycosyltransferase	112870	121072	16096	30981	109285	25004.8	15.6738	3.11033	-2.12782	2.51493e-07	0.00012613	28	1	0	1	10	-
jgi|Copci_AmutBmut1|448505|fgenesh1_kg.56_@_14_@_Locus2810v1rpkm120.25	CC1G_06696T0	hypothetical_protein_CC1G_06696_[Coprinopsis_cinerea_okayama7	NA	7300	6636	1237	1752	6572.52	1613.99	11.6693	3.12503	-2.02581	6.07852e-07	0.000279318	31	1	0	1	11	-
jgi|Copci_AmutBmut1|442811|fgenesh1_kg.224_@_9_@_Locus10703v4rpkm2.21	CC1G_10186T0	hypothetical_protein_CC1G_10186_[Coprinopsis_cinerea_okayama7	NA	223	172	33	41	188.033	40.2499	6.44288	-0.295184	-2.22393	7.23353e-07	0.000312248	33	1	0	1	12	-
jgi|Copci_AmutBmut1|485577|estExt_fgenesh1_pg.C_130092	CC1G_03309T0	hypothetical_protein_CC1G_03309_[Coprinopsis_cinerea_okayama7	NA	204	231	31	59	202.572	47.8312	6.62109	5.58051	-2.08241	8.90254e-07	0.000342748	37	1	0	1	13	-
jgi|Copci_AmutBmut1|440913|fgenesh1_kg.176_@_7_@_Locus13500v1rpkm11.15	CC1G_10161T0	hypothetical_protein_CC1G_10161_[Coprinopsis_cinerea_okayama7	E3 ubiquitin-protein ligase/Putative upstream regulatory element binding protein	694	918	117	163	743.971	151.331	8.39033	3.12363	-2.29753	9.39046e-07	0.000352019	38	1	0	1	14	-
jgi|Copci_AmutBmut1|380589|e_gw1.320.20.1	CC1G_10188T0	hypothetical_protein_CC1G_10188_[Coprinopsis_cinerea_okayama7	NA	561	600	83	137	542.447	117.807	7.98181	-2.70227	-2.20305	1.60179e-06	0.000556525	41	1	0	1	15	-
jgi|Copci_AmutBmut1|377482|e_gw1.216.39.1	CC1G_03046T0	hypothetical_protein_CC1G_03046_[Coprinopsis_cinerea_okayama7	NA	17	17	0	1	15.9475	0.489176	1.48184	-0.0214092	-5.02683	1.71742e-06	0.000582493	42	1	0	1	16	-
jgi|Copci_AmutBmut1|402675|estExt_Genewise1.C_1330026	CC1G_03982T0	hypothetical_protein_CC1G_03982_[Coprinopsis_cinerea_okayama7	Homeobox protein	2097	2547	455	381	2153.87	464.804	9.9666	2.42408	-2.21224	1.94546e-06	0.00064449	43	1	0	1	17	-
jgi|Copci_AmutBmut1|258877|CE258613_1636	CC1G_15432T0	hypothetical_protein_CC1G_15432_[Coprinopsis_cinerea_okayama7	NA	201	444	53	65	289.378	64.2287	7.09098	-1.57451	-2.17166	2.08288e-06	0.000674334	44	1	0	1	18	-
jgi|Copci_AmutBmut1|444216|fgenesh1_kg.277_@_8_@_Locus18087v1rpkm2.82	CC1G_10205T0	hypothetical_protein_CC1G_10205_[Coprinopsis_cinerea_okayama7	NA	246	186	51	34	205.874	47.8404	6.63289	5.60352	-2.10546	1.0746e-05	0.0025764	59	1	0	1	19	-
jgi|Copci_AmutBmut1|413501|estExt_Genewise1Plus.C_50246	CC1G_08363T0	hypothetical_protein_CC1G_08363_[Coprinopsis_cinerea_okayama7	NA	14	14	0	1	13.1332	0.489176	1.34179	-3.70645	-4.74672	1.88156e-05	0.00400041	67	1	0	1	20	-
	CC1G_03982T0* might have incorrect annotation in the genome.

## Sheet: 4-5
S3 Table. Top 20 of DEGs.
				Counts of R1_minus + R2_plus				Normalized count
				0hrPri	0hrPri	12hrPri	12hrPri	0hrPri	12hrPri	4-5	1-4	4-5					20	20
rownames(tcc$count)	Okayama_ID	nr_description	kogdefline	Copci_4a	Copci_4b	Copci_5a	Copci_5b	4	5	a.value	m.value	m.value	p.value	q.value	rank	estimatedDEG	Up	Down		DEG-type
jgi|Copci_AmutBmut1|492794|gm1.37_g	CC1G_07964T0	alcohol_oxidase_[Coprinopsis_cinerea_okayama7	Glucose dehydrogenase/choline dehydrogenase/mandelonitrile lyase (GMC oxidoreductase family)	183	142	665	1337	202.924	825.323	8.67681	-0.867744	2.02402	1.01777e-07	1.64751e-05	88	1	1	0	1	-
jgi|Copci_AmutBmut1|547330|estExt_Genemark1.C_4160003	CC1G_10150T0	hypothetical_protein_CC1G_10150_[Coprinopsis_cinerea_okayama7	NA	107	443	1891	2300	315.539	1803.17	9.559	0.553302	2.51464	2.71974e-07	3.7983e-05	102	1	1	0	2	-
jgi|Copci_AmutBmut1|437795|fgenesh1_kg.109_@_30_@_Locus10923v1rpkm20.86	CC1G_15645T0	hypothetical_protein_CC1G_15645_[Coprinopsis_cinerea_okayama7	NA	233	280	946	1423	312.627	1000.67	9.12753	-0.936885	1.67846	3.86237e-07	4.95423e-05	111	1	1	0	3	-
jgi|Copci_AmutBmut1|402675|estExt_Genewise1.C_1330026	CC1G_03982T0	hypothetical_protein_CC1G_03982_[Coprinopsis_cinerea_okayama7	Homeobox protein	455	381	1751	2110	519.82	1662.53	9.86052	0.191237	1.6773	7.0175e-07	8.02734e-05	124	1	1	0	4	-
jgi|Copci_AmutBmut1|452074|fgenesh1_pg.110_@_14	CC1G_04659T0	hypothetical_protein_CC1G_04659_[Coprinopsis_cinerea_okayama7	NA	1862	1401	5470	9150	2040.75	6119.88	11.7871	4.02804	1.5844	7.044e-07	8.02734e-05	125	1	1	0	5	-
jgi|Copci_AmutBmut1|472542|fgenesh1_pm.73_@_20	CC1G_12661T0	hypothetical_protein_CC1G_12661_[Coprinopsis_cinerea_okayama7	NA	252	232	1192	1159	299.378	1031.35	9.11807	-1.31599	1.7845	1.03616e-06	0.000109334	135	1	1	0	6	-
jgi|Copci_AmutBmut1|258877|CE258613_1636	CC1G_15432T0	hypothetical_protein_CC1G_15432_[Coprinopsis_cinerea_okayama7	NA	53	65	221	338	71.8286	235.788	7.02392	-3.76641	1.71486	1.12011e-06	0.000115623	138	1	1	0	7	-
jgi|Copci_AmutBmut1|467969|fgenesh1_pm.3_@_27	CC1G_00407T0	hypothetical_protein_CC1G_00407_[Coprinopsis_cinerea_okayama7	Splicing coactivator SRm160/300, subunit SRm300	3361	4131	10500	17541	4559.95	11739.2	12.8369	3.81704	1.36424	1.41977e-06	0.000136629	148	1	1	0	8	-
jgi|Copci_AmutBmut1|462881|fgenesh1_pm.117_@_19	CC1G_01503T0	metalloprotease_[Coprinopsis_cinerea_okayama7	NA	16509	21326	49704	74693	22964.2	52550.1	15.0843	8.64341	1.19431	2.04513e-06	0.000185559	157	1	1	0	9	-
jgi|Copci_AmutBmut1|403023|estExt_Genewise1.C_1390016	CC1G_09161T0	hypothetical_protein_CC1G_09161_[Coprinopsis_cinerea_okayama7	Synaptic vesicle transporter SVOP and related transporters (major facilitator superfamily)	1240	1215	3527	5503	1513.28	3802.37	11.2281	5.7097	1.32922	4.79748e-06	0.000346904	197	1	1	0	10	-
jgi|Copci_AmutBmut1|355001|e_gw1.2.315.1	CC1G_05717T0	hypothetical_protein_CC1G_05717_[Coprinopsis_cinerea_okayama7	NA	1030	993	2838	4965	1248.12	3253.99	10.9768	2.11163	1.38245	4.97128e-06	0.000357656	198	1	1	0	11	-
jgi|Copci_AmutBmut1|497428|gm1.4671_g	CC1G_10866T0	hypothetical_protein_CC1G_10866_[Coprinopsis_cinerea_okayama7	NA	1620	2304	5104	8611	2369.01	5736.91	11.8481	7.90105	1.27599	5.0332e-06	0.000360291	199	1	1	0	12	-
jgi|Copci_AmutBmut1|374064|e_gw1.145.62.1	CC1G_07508T0	hypothetical_protein_CC1G_07508_[Coprinopsis_cinerea_okayama7	Permease of the major facilitator superfamily	55	108	306	410	96.7166	305.478	7.42531	1.80936	1.65923	6.62857e-06	0.000449638	210	1	1	0	13	-
jgi|Copci_AmutBmut1|438096|fgenesh1_kg.114_@_2_@_Locus7861v1rpkm39.94	CC1G_07901T0	hypothetical_protein_CC1G_07901_[Coprinopsis_cinerea_okayama7	Myosin class II heavy chain	1140	1121	3126	5020	1393.42	3421.71	11.0925	0.581645	1.29608	6.94673e-06	0.000466774	212	1	1	0	14	-
jgi|Copci_AmutBmut1|481642|estExt_fgenesh1_pm.C_1720019	CC1G_02745T0	hypothetical_protein_CC1G_02745_[Coprinopsis_cinerea_okayama7	NA	67	97	266	413	98.9137	286.035	7.39407	-6.17989	1.53195	7.81169e-06	0.00050125	222	1	1	0	15	-
jgi|Copci_AmutBmut1|416361|estExt_Genewise1Plus.C_150033	CC1G_00183T0	hypothetical_protein_CC1G_00183_[Coprinopsis_cinerea_okayama7	NA	863	1064	2506	4470	1172.65	2904.4	10.8498	0.485446	1.30846	1.19724e-05	0.000735119	232	1	1	0	16	-
jgi|Copci_AmutBmut1|378523|e_gw1.246.20.1	CC1G_08310T0	hypothetical_protein_CC1G_08310_[Coprinopsis_cinerea_okayama7	NA	12	18	56	110	18.0588	68.5634	5.137	-0.19364	1.92474	1.28227e-05	0.00077398	236	1	1	0	17	-
jgi|Copci_AmutBmut1|226011|CE225747_1213	CC1G_10867T0	hypothetical_protein_CC1G_10867_[Coprinopsis_cinerea_okayama7	NA	105	155	422	587	156.647	429.09	8.01825	2.41085	1.45377	1.54784e-05	0.000903649	244	1	1	0	18	-
jgi|Copci_AmutBmut1|367523|e_gw1.63.24.1	CC1G_02350T0	amidohydrolase_2_[Coprinopsis_cinerea_okayama7	NA	24	22	82	155	28.4601	98.1985	5.72425	0.664532	1.78676	1.66456e-05	0.000956113	248	1	1	0	19	-
jgi|Copci_AmutBmut1|468568|fgenesh1_pm.32_@_64	CC1G_04730T0	Cys_2_peroxiredoxin_[Coprinopsis_cinerea_okayama7	Alkyl hydroperoxide reductase, thiol specific antioxidant and related enzymes	459	401	1274	2092	533.497	1411.21	9.76103	-0.210165	1.40338	2.11561e-05	0.00117264	257	1	1	0	20	-
jgi|Copci_AmutBmut1|442835|fgenesh1_kg.225_@_21_@_Locus14813v5rpkm0.94	CC1G_08598T0	G-X-X-X-Q-X-W_domain-containing_protein_[Coprinopsis_cinerea_okayama7	NA	1585	1085	39	28	1678.32	30.1525	7.8135	-0.603079	-5.79859	1.04502e-30	1.48863e-26	1	1	0	1	1	-
jgi|Copci_AmutBmut1|476961|estExt_fgenesh1_pm.C_270065	CC1G_10038T0	B-(1-6)_glucan_synthase_[Coprinopsis_cinerea_okayama7	NA	3982	3330	306	236	4546.89	242.485	10.0362	6.13865	-4.22891	1.91762e-26	1.36582e-22	2	1	0	1	2	B
jgi|Copci_AmutBmut1|546750|estExt_Genemark1.C_3080003	CC1G_06043T0	hypothetical_protein_CC1G_06043_[Coprinopsis_cinerea_okayama7	NA	242	253	13	17	304.02	12.8264	5.96453	2.69841	-4.56698	3.42586e-26	1.62671e-22	3	1	0	1	3	-
jgi|Copci_AmutBmut1|252379|CE252115_7663	CC1G_11285T0	hypothetical_protein_CC1G_11285_[Coprinopsis_cinerea_okayama7	Predicted lipase	22852	26891	3452	3409	30349.5	3005.8	13.2215	11.7509	-3.33585	7.80649e-26	2.78008e-22	4	1	0	1	4	-
jgi|Copci_AmutBmut1|410767|estExt_Genewise1.C_5460003	CC1G_13275T0	hypothetical_protein_CC1G_13275_[Coprinopsis_cinerea_okayama7	SWI-SNF chromatin-remodeling complex protein	80	69	0	2	92.4969	0.72405	3.03275	1.45826	-6.99717	3.6565e-22	1.04174e-18	5	1	0	1	5	-
jgi|Copci_AmutBmut1|380782|e_gw1.328.11.1	CC1G_14488T0	hypothetical_protein_CC1G_14488_[Coprinopsis_cinerea_okayama7	NA	71	83	0	4	93.9941	1.4481	3.54433	7.32866	-6.02034	1.98272e-21	4.70732e-18	6	1	0	1	6	B
jgi|Copci_AmutBmut1|446550|fgenesh1_kg.4_@_24_@_Locus3626v1rpkm96.16	CC1G_14185T0	2-hydroxyacid_dehydrogenase_[Coprinopsis_cinerea_okayama7	Glyoxylate/hydroxypyruvate reductase (D-isomer-specific 2-hydroxy acid dehydrogenase superfamily)	2095	2133	294	366	2600.6	283.39	9.74564	1.28229	-3.19799	1.90084e-20	3.86821e-17	7	1	0	1	7	-
jgi|Copci_AmutBmut1|40236|CE39972_1956	CC1G_03282T0	hypothetical_protein_CC1G_03282_[Coprinopsis_cinerea_okayama7	Fibrillins and related proteins containing Ca2+-binding EGF-like domains	838	1480	112	191	1383.07	126.628	8.70906	2.01363	-3.44921	9.60889e-20	1.71098e-16	8	1	0	1	8	-
jgi|Copci_AmutBmut1|422899|estExt_Genewise1Plus.C_570047	CC1G_11630T0	hypothetical_protein_CC1G_11630_[Coprinopsis_cinerea_okayama7	NA	83334	112413	23679	29800	118524	22941	15.6702	13.0004	-2.36918	3.60172e-19	5.70073e-16	9	1	0	1	9	-
jgi|Copci_AmutBmut1|444205|fgenesh1_kg.276_@_15_@_Locus13870v1rpkm10.15	CC1G_08561T0	hypothetical_protein_CC1G_08561_[Coprinopsis_cinerea_okayama7	beta-1,6-N-acetylglucosaminyltransferase, contains WSC domain	1100	910	95	176	1250.64	112.473	8.55094	4.48427	-3.47501	9.05948e-19	1.27762e-15	10	1	0	1	10	-
jgi|Copci_AmutBmut1|441493|fgenesh1_kg.190_@_8_@_Locus552v5rpkm32.84_PRE	CC1G_08758T0	hypothetical_protein_CC1G_08758_[Coprinopsis_cinerea_okayama7	NA	5611	10180	1381	1346	9408.53	1196.05	11.7119	-1.81888	-2.97569	9.8658e-19	1.27762e-15	11	1	0	1	11	-
jgi|Copci_AmutBmut1|440950|fgenesh1_kg.179_@_1_@_Locus6264v1rpkm54.48	CC1G_15505T0	hypothetical_protein_CC1G_15505_[Coprinopsis_cinerea_okayama7	NA	2490	3990	607	635	3886.66	541.414	10.5025	3.49279	-2.84373	2.07096e-18	2.4584e-15	12	1	0	1	12	-
jgi|Copci_AmutBmut1|429535|estExt_Genewise1Plus.C_1470039	CC1G_15600T0	NADP-dependent_mannitol_dehydrogenase_[Coprinopsis_cinerea_okayama7	Reductases with broad range of substrate specificities	1991	3495	443	476	3274.37	399.683	10.1599	3.16563	-3.03429	2.69813e-18	2.95653e-15	13	1	0	1	13	-
jgi|Copci_AmutBmut1|371185|e_gw1.102.37.1	CC1G_06086T0	hypothetical_protein_CC1G_06086_[Coprinopsis_cinerea_okayama7	NA	1022	977	142	139	1233.9	123.2	8.60693	1.02211	-3.32415	5.85957e-18	5.96211e-15	14	1	0	1	14	-
jgi|Copci_AmutBmut1|381821|e_gw1.381.3.1	CC1G_09782T0	cytochrome_P450_[Coprinopsis_cinerea_okayama7	Cytochrome P450 CYP2 subfamily	2183	1556	228	332	2345.24	237.208	9.54277	-0.63793	-3.30551	1.55328e-17	1.4751e-14	15	1	0	1	15	-
jgi|Copci_AmutBmut1|419678|estExt_Genewise1Plus.C_300137	CC1G_15270T0	hypothetical_protein_CC1G_15270_[Coprinopsis_cinerea_okayama7	NA	138	84	6	4	140.4	4.52746	4.65605	0.0409874	-4.9547	1.9793e-16	1.76219e-13	16	1	0	1	16	-
jgi|Copci_AmutBmut1|499834|gm1.7077_g	CC1G_02324T0	hypothetical_protein_CC1G_02324_[Coprinopsis_cinerea_okayama7	FOG: RRM domain	54	215	2	2	154.556	1.7505	4.03988	6.46346	-6.46422	2.86507e-16	2.40076e-13	17	1	0	1	17	B
jgi|Copci_AmutBmut1|468374|fgenesh1_pm.31_@_21	CC1G_02185T0	CoH2_[Coprinopsis_cinerea]	NA	975	940	126	234	1181.49	149.38	8.71462	0.731013	-2.98354	6.19115e-16	4.89961e-13	18	1	0	1	18	-
jgi|Copci_AmutBmut1|513672|MIX8961_2652_45	CC1G_08030T0	FAD_binding_domain-containing_protein_[Coprinopsis_cinerea_okayama7	Proteins containing the FAD binding domain	1512	1402	278	318	1801.74	257.801	9.41264	1.85779	-2.80506	8.37594e-16	6.27975e-13	19	1	0	1	19	-
jgi|Copci_AmutBmut1|444024|fgenesh1_kg.27_@_36_@_Locus10052v1rpkm25.65	CC1G_06176T0	hypothetical_protein_CC1G_06176_[Coprinopsis_cinerea_okayama7	NA	1624	1537	334	355	1952.24	299.937	9.57971	3.53489	-2.7024	2.44039e-15	1.73817e-12	20	1	0	1	20	-

## Sheet: 5-6
S3 Table. Top 20 of DEGs.
				Counts of R1_minus + R2_plus				Normalized count
				12hrPri	12hrPri	24hrCap	24hrCap	12hrPri	24hrCap	5-6	1-5	5-6					20	20
rownames(tcc$count)	Okayama_ID	nr_description	kogdefline	Copci_5a	Copci_5b	Copci_6a	Copci_6b	5	6	a.value	m.value	m.value	p.value	q.value	rank	estimatedDEG	Up	Down		DEG-type
jgi|Copci_AmutBmut1|354383|e_gw1.1.301.1	CC1G_07961T0	hypothetical_protein_CC1G_07961_[Coprinopsis_cinerea_okayama7	NA	82	114	6136	4198	95.9164	5523.97	9.5076	-0.743048	5.84778	1.77342e-44	1.32959e-41	19	1	1	0	1	A
jgi|Copci_AmutBmut1|89809|CE89545_9990	CC1G_05233T0	hypothetical_protein_CC1G_05233_[Coprinopsis_cinerea_okayama7	Nucleolar GTPase/ATPase p130	265	423	7725	6295	332.757	7409.82	10.6168	3.24005	4.4769	1.03625e-37	5.46719e-35	27	1	1	0	2	A
jgi|Copci_AmutBmut1|114948|CE114684_8145	CC1G_14468T0	hypothetical_protein_CC1G_14468_[Coprinopsis_cinerea_okayama7	NA	157	273	6383	4842	206.49	5960.51	10.1156	-0.185258	4.8513	1.91974e-37	9.76667e-35	28	1	1	0	3	A
jgi|Copci_AmutBmut1|452384|fgenesh1_pg.12_@_87	CC1G_06410T0	hypothetical_protein_CC1G_06410_[Coprinopsis_cinerea_okayama7	Uncharacterized conserved protein	67	55	2950	2957	62.4486	3079.03	8.77643	-5.07963	5.62366	2.49561e-37	1.22586e-34	29	1	1	0	4	A
jgi|Copci_AmutBmut1|439154|fgenesh1_kg.134_@_31_@_Locus634v1rpkm387.71	CC1G_11449T0	hypothetical_protein_CC1G_11449_[Coprinopsis_cinerea_okayama7	NA	6	11	367	383	8.12793	389.874	5.81488	-2.19845	5.58397	7.90487e-37	3.75349e-34	30	1	1	0	5	A
jgi|Copci_AmutBmut1|365310|e_gw1.45.119.1	CC1G_10492T0	hypothetical_protein_CC1G_10492_[Coprinopsis_cinerea_okayama7	Ca2+-modulated nonselective cation channel polycystin	150	188	5772	3495	166.885	4991.58	9.834	0.769286	4.90257	1.52321e-30	4.93141e-28	44	1	1	0	6	A
jgi|Copci_AmutBmut1|465122|fgenesh1_pm.18_@_81	CC1G_13889T0	hypothetical_protein_CC1G_13889_[Coprinopsis_cinerea_okayama7	HORMA domain	267	342	5751	4311	300.127	5347.09	10.307	1.25506	4.15511	3.51083e-30	1.11137e-27	45	1	1	0	7	A
jgi|Copci_AmutBmut1|394620|estExt_Genewise1.C_380127	CC1G_06912T0	hypothetical_protein_CC1G_06912_[Coprinopsis_cinerea_okayama7	NA	0	2	119	249	0.834792	182.694	3.62639	-1.34763	7.7738	4.35278e-29	1.24011e-26	50	1	1	0	8	A
jgi|Copci_AmutBmut1|360633|e_gw1.18.233.1	CC1G_13888T0	hypothetical_protein_CC1G_13888_[Coprinopsis_cinerea_okayama7	HORMA domain	5	8	187	243	6.28632	220.229	5.21754	3.19963	5.13065	5.41979e-29	1.48471e-26	52	1	1	0	9	A
jgi|Copci_AmutBmut1|494966|gm1.2209_g	CC1G_00085T0	hypothetical_protein_CC1G_00085_[Coprinopsis_cinerea_okayama7	NA	39	93	2370	1860	61.8056	2241.16	8.53985	-0.040318	5.18037	3.82761e-28	9.73649e-26	56	1	1	0	10	A
jgi|Copci_AmutBmut1|452198|fgenesh1_pg.115_@_24	CC1G_12220T0	hypothetical_protein_CC1G_12220_[Coprinopsis_cinerea_okayama7	NA	30	37	1324	942	33.1265	1208.25	7.64431	1.79557	5.18879	1.03661e-27	2.4611e-25	60	1	1	0	11	A
jgi|Copci_AmutBmut1|482486|estExt_fgenesh1_pm.C_2290001	CC1G_06151T0	hypothetical_protein_CC1G_06151_[Coprinopsis_cinerea_okayama7	Chitinase	27	56	683	1009	39.2888	859.136	7.52139	0.813083	4.4507	1.50292e-27	3.5097e-25	61	1	1	0	12	A
jgi|Copci_AmutBmut1|162749|CE162485_901	CC1G_01642T0	hypothetical_protein_CC1G_01642_[Coprinopsis_cinerea_okayama7	NA	11	27	597	469	17.7534	564.758	6.64576	1.6057	4.99146	2.45165e-27	5.63285e-25	62	1	1	0	13	A
jgi|Copci_AmutBmut1|419491|estExt_Genewise1Plus.C_290132	CC1G_03817T0	hypothetical_protein_CC1G_03817_[Coprinopsis_cinerea_okayama7	Nucleolar GTPase/ATPase p130	631	947	8970	7687	767.204	8774.23	11.3413	3.23421	3.51559	3.12773e-27	7.07214e-25	63	1	1	0	14	-
jgi|Copci_AmutBmut1|465127|fgenesh1_pm.18_@_86	CC1G_01214T0	hypothetical_protein_CC1G_01214_[Coprinopsis_cinerea_okayama7	Cytoskeleton-associated protein and related proteins	114	182	2479	2171	143.161	2445.9	9.20882	2.5037	4.09465	1.54113e-25	2.92712e-23	75	1	1	0	15	A
jgi|Copci_AmutBmut1|376865|e_gw1.201.25.1	CC1G_15812T0	calcium_binding_protein_Caleosin_[Coprinopsis_cinerea_okayama7	NA	51	79	965	1050	63.0352	1044.5	8.00334	1.26183	4.05051	4.26272e-25	7.98979e-23	76	1	1	0	16	A
jgi|Copci_AmutBmut1|425063|estExt_Genewise1Plus.C_790057	CC1G_02548T0	hypothetical_protein_CC1G_02548_[Coprinopsis_cinerea_okayama7	FOG: RRM domain	45	75	753	923	57.829	861.782	7.80245	0.338561	3.89746	1.16799e-24	2.10608e-22	79	1	1	0	17	-
jgi|Copci_AmutBmut1|466804|fgenesh1_pm.24_@_31	CC1G_03501T0	hypothetical_protein_CC1G_03501_[Coprinopsis_cinerea_okayama7	NA	23	46	750	576	32.7571	703.545	7.24612	2.01549	4.42476	2.13367e-23	3.41507e-21	89	1	1	0	18	A
jgi|Copci_AmutBmut1|381616|e_gw1.369.5.1	CC1G_14767T0	hypothetical_protein_CC1G_14767_[Coprinopsis_cinerea_okayama7	Myosin class II heavy chain	164	295	2241	2424	219.798	2419.13	9.51016	2.32281	3.46024	3.70398e-21	5.27632e-19	100	1	1	0	19	-
jgi|Copci_AmutBmut1|275712|CE275448_265	NA	virulence_factor_Mce_family_protein_[Thermomonospora_curvata_DSM_43183]	NA	9	8	149	153	8.64404	157.161	5.2039	-0.900169	4.1844	6.4263e-21	8.88763e-19	103	1	1	0	20	A
jgi|Copci_AmutBmut1|547131|estExt_Genemark1.C_3610011	CC1G_11805T0	hypothetical_protein_CC1G_11805_[Coprinopsis_cinerea_okayama7	NA	68106	111547	52	79	86703	66.393	11.2284	8.09974	-10.3508	1.31929e-149	1.87933e-145	1	1	0	1	1	B
jgi|Copci_AmutBmut1|361605|e_gw1.22.136.1	CC1G_06249T0	phosphatidylserine_decarboxylase_[Coprinopsis_cinerea_okayama7	Phosphatidylserine decarboxylase	7704	10588	8	9	8960.36	8.79224	8.13279	7.11904	-9.99311	4.72681e-116	3.36667e-112	2	1	0	1	2	B
jgi|Copci_AmutBmut1|503005|gm1.10248_g	CC1G_11778T0	hypothetical_protein_CC1G_11778_[Coprinopsis_cinerea_okayama7	NA	3530	4224	1	1	3843.77	1.04267	5.98429	8.4557	-11.848	8.85459e-85	4.20445e-81	3	1	0	1	3	B
jgi|Copci_AmutBmut1|457902|fgenesh1_pg.392_@_4	CC1G_02231T0	hypothetical_protein_CC1G_02231_[Coprinopsis_cinerea_okayama7	NA	5537	7614	34	61	6441.73	47.625	9.11344	7.33501	-7.07958	1.83179e-81	6.52347e-78	4	1	0	1	4	B
jgi|Copci_AmutBmut1|540057|estExt_Genemark1.C_200039	CC1G_00723T0	RecName:_Full=Galectin-3;_AltName:_Full=Cgl-III;_AltName:_Full=Galectin_III_x0001_gi|188595847|pdb|2R0F|A_Chain_A,_Ligand_Free_Structure_Of_Fungal_Lectin_Cgl3_x0001_gi|188595848|pdb|2R0F|B_Chain_B,_Ligand_Free_Structure_Of_Fungal_Lectin_Cgl3_x0001_gi|188595849|pdb|2R0H|A_Chain_A,_Fungal_Lectin_Cgl3_In_Complex_With_Chitotriose_(Chitotetraose)_x0001_gi|188595850|pdb|2R0H|B_Chain_B,_Fungal_Lectin_Cg…	NA	10501	11396	113	157	10946.2	137.661	10.2616	3.91117	-6.31317	2.34052e-72	6.66813e-69	5	1	0	1	5	-
jgi|Copci_AmutBmut1|502309|gm1.9552_g	CC1G_05471T0	hypothetical_protein_CC1G_05471_[Coprinopsis_cinerea_okayama7	NA	40118	61641	673	1160	49375.5	921.304	12.7195	7.98095	-5.74397	1.6767e-67	3.98077e-64	6	1	0	1	6	B
jgi|Copci_AmutBmut1|376544|e_gw1.194.9.1	CC1G_02491T0	L-amino_acid_oxidase_[Coprinopsis_cinerea_okayama7	Flavin-containing amine oxidase	15786	20060	361	460	17677.7	421.042	11.4137	2.24574	-5.39182	1.21833e-66	2.47931e-63	7	1	0	1	7	-
jgi|Copci_AmutBmut1|547330|estExt_Genemark1.C_4160003	CC1G_10150T0	hypothetical_protein_CC1G_10150_[Coprinopsis_cinerea_okayama7	NA	1891	2300	0	3	2074.62	1.3527	5.72724	3.0415	-10.5828	6.70289e-64	1.19353e-60	8	1	0	1	8	-
jgi|Copci_AmutBmut1|77959|CE77695_19361	CC1G_02525T0	hypothetical_protein_CC1G_02525_[Coprinopsis_cinerea_okayama7	NA	4451	6668	93	107	5406.75	103.281	9.54549	5.04339	-5.71012	2.68858e-62	4.25542e-59	9	1	0	1	9	B
jgi|Copci_AmutBmut1|366868|e_gw1.57.47.1	CC1G_07862T0	alcohol_oxidase_AOX1_[Coprinopsis_cinerea_okayama7	Glucose dehydrogenase/choline dehydrogenase/mandelonitrile lyase (GMC oxidoreductase family)	10190	13295	383	457	11555.6	432.708	11.1268	0.174231	-4.73905	1.5427e-55	2.19758e-52	10	1	0	1	10	-
jgi|Copci_AmutBmut1|452266|fgenesh1_pg.118_@_19	CC1G_08822T0	hypothetical_protein_CC1G_08822_[Coprinopsis_cinerea_okayama7	Microtubule-associated protein TAU	13766	16746	518	720	15103.8	631.184	11.5923	-2.32264	-4.58071	2.19177e-53	2.83834e-50	11	1	0	1	11	-
jgi|Copci_AmutBmut1|178687|CE178423_313991	CC1G_09235T0	hypothetical_protein_CC1G_09235_[Coprinopsis_cinerea_okayama7	Phosphatidylserine decarboxylase	9191	17861	339	390	12872.6	376.46	11.1042	0.782386	-5.09566	2.76944e-52	3.28756e-49	12	1	0	1	12	-
jgi|Copci_AmutBmut1|252379|CE252115_7663	CC1G_11285T0	hypothetical_protein_CC1G_11285_[Coprinopsis_cinerea_okayama7	Predicted lipase	3452	3409	29	43	3457.61	36.55	8.47368	8.39118	-6.56376	1.916e-50	2.09949e-47	13	1	0	1	13	B
jgi|Copci_AmutBmut1|500668|gm1.7911_g	CC1G_03339T0	hypothetical_protein_CC1G_03339_[Coprinopsis_cinerea_okayama7	Fasciclin and related adhesion glycoproteins	13035	14436	71	212	13708.7	137.606	10.4236	0.963021	-6.63841	1.89531e-49	1.92848e-46	14	1	0	1	14	-
jgi|Copci_AmutBmut1|437795|fgenesh1_kg.109_@_30_@_Locus10923v1rpkm20.86	CC1G_15645T0	hypothetical_protein_CC1G_15645_[Coprinopsis_cinerea_okayama7	NA	946	1423	7	11	1151.56	9.10228	6.6778	0.718199	-6.98314	3.05827e-47	2.90433e-44	15	1	0	1	15	-
jgi|Copci_AmutBmut1|277205|CE276941_11380	CC1G_15725T0	D-amino-acid_oxidase_[Coprinopsis_cinerea_okayama7	D-aspartate oxidase	7522	9376	348	450	8347.2	408.84	10.8512	-0.516569	-4.35168	3.11836e-46	2.77632e-43	16	1	0	1	16	-
jgi|Copci_AmutBmut1|481134|estExt_fgenesh1_pm.C_1470011	CC1G_07537T0	hypothetical_protein_CC1G_07537_[Coprinopsis_cinerea_okayama7	Transaldolase	390	596	3	0	478.646	1.77531	4.86544	2.25172	-8.07475	6.13044e-46	5.13695e-43	17	1	0	1	17	-
jgi|Copci_AmutBmut1|402675|estExt_Genewise1.C_1330026	CC1G_03982T0	hypothetical_protein_CC1G_03982_[Coprinopsis_cinerea_okayama7	Homeobox protein	1751	2110	10	26	1912.8	17.6411	7.52117	1.84524	-6.7606	1.35822e-44	1.07488e-41	18	1	0	1	18	-
jgi|Copci_AmutBmut1|376531|e_gw1.194.39.1	CC1G_02492T0	hypothetical_protein_CC1G_02492_[Coprinopsis_cinerea_okayama7	NA	3757	4787	127	139	4212.56	137.83	9.57361	1.51016	-4.93374	4.96377e-43	3.53545e-40	20	1	0	1	19	-
jgi|Copci_AmutBmut1|466522|fgenesh1_pm.228_@_4	CC1G_09276T0	hypothetical_protein_CC1G_09276_[Coprinopsis_cinerea_okayama7	NA	565	680	9	11	616.857	10.2858	6.31569	-0.956752	-5.90621	5.18705e-41	3.51855e-38	21	1	0	1	20	-

## Sheet: 6-8
S3 Table. Top 20 of DEGs.
				Counts of R1_minus + R2_plus				Normalized count
				24hrCap	24hrCap	30hrCap	30hrCap	24hrCap	30hrCap	6-8	1-6	6-8					20	20
rownames(tcc$count)	Okayama_ID	nr_description	kogdefline	Copci_5a	Copci_5b	Copci_6a	Copci_6b	6	8	a.value	m.value	m.value	p.value	q.value	rank	estimatedDEG	Up	Down		DEG-type
jgi|Copci_AmutBmut1|261491|CE261227_247	NA	hypothetical_protein_GLOINDRAFT_350006,_partial_[Rhizophagus_irregularis_DAOM_181602]	NA	8	11	2246	1421	10.4454	1669.61	7.04504	-2.54851	7.32051	6.79271e-52	9.67621e-48	1	1	1	0	1	A
jgi|Copci_AmutBmut1|463769|fgenesh1_pm.14_@_55	CC1G_04540T0	hypothetical_protein_CC1G_04540_[Coprinopsis_cinerea_okayama7	NA	152	216	8372	4563	201.868	5801.35	10.0797	2.80711	4.8449	9.99616e-46	7.11977e-42	2	1	1	0	2	A
jgi|Copci_AmutBmut1|501900|gm1.9143_g	CC1G_08899T0	hypothetical_protein_CC1G_08899_[Coprinopsis_cinerea_okayama7	Permease of the major facilitator superfamily	0	6	712	398	2.91944	499.095	5.25443	-2.93986	7.41748	4.72354e-43	2.24289e-39	3	1	1	0	3	A
jgi|Copci_AmutBmut1|425063|estExt_Genewise1Plus.C_790057	CC1G_02548T0	hypothetical_protein_CC1G_02548_[Coprinopsis_cinerea_okayama7	FOG: RRM domain	753	923	18632	10707	928.491	13228.5	11.7751	4.15642	3.83262	1.27777e-41	4.55046e-38	4	1	1	0	4	-
jgi|Copci_AmutBmut1|404004|estExt_Genewise1.C_1570025	CC1G_04620T0	hypothetical_protein_CC1G_04620_[Coprinopsis_cinerea_okayama7	NA	152	257	7692	4266	221.817	5372.5	10.0923	2.9756	4.59815	6.49981e-41	1.8518e-37	5	1	1	0	5	A
jgi|Copci_AmutBmut1|365445|e_gw1.46.105.1	CC1G_02463T0	peptide_transporter_MTD1_[Coprinopsis_cinerea_okayama7	Sexual differentiation process protein ISP4	12	9	1265	650	12.0187	853.873	6.66255	2.93851	6.15066	7.04708e-39	1.67309e-35	6	1	1	0	6	A
jgi|Copci_AmutBmut1|492359|estExt_fgenesh1_pg.C_4000004	CC1G_10894T0	hypothetical_protein_CC1G_10894_[Coprinopsis_cinerea_okayama7	NADH-dehydrogenase (ubiquinone)	132	203	5469	4000	182.81	4376.09	9.80481	-1.0731	4.58123	1.04607e-36	2.12876e-33	7	1	1	0	7	A
jgi|Copci_AmutBmut1|369216|e_gw1.79.41.1	CC1G_02527T0	hypothetical_protein_CC1G_02527_[Coprinopsis_cinerea_okayama7	NA	343	502	9238	5292	462.624	6549.29	10.7654	-3.30039	3.82343	2.49512e-35	4.44287e-32	8	1	1	0	8	-
jgi|Copci_AmutBmut1|445652|fgenesh1_kg.331_@_14_@_Locus12285v2rpkm2.72	CC1G_05380T0	hypothetical_protein_CC1G_05380_[Coprinopsis_cinerea_okayama7	Predicted dehydrogenase	280	474	11913	5408	408.893	7630.88	10.7866	3.46502	4.22206	2.44823e-34	3.87501e-31	9	1	1	0	9	A
jgi|Copci_AmutBmut1|444563|fgenesh1_kg.291_@_7_@_Locus5759v1rpkm60.60	CC1G_07749T0	thioredoxin-dependent_peroxidase_[Coprinopsis_cinerea_okayama7	Alkyl hydroperoxide reductase/peroxiredoxin	21	16	1724	731	21.1544	1074.61	7.23624	2.75421	5.66671	8.52961e-34	1.01254e-30	12	1	1	0	10	A
jgi|Copci_AmutBmut1|420420|estExt_Genewise1Plus.C_360080	CC1G_03890T0	catalase_[Coprinopsis_cinerea_okayama7	Catalase	1803	1942	27139	14909	2092.77	18873.4	12.6176	2.36952	3.17287	3.51762e-31	3.8545e-28	13	1	1	0	11	-
jgi|Copci_AmutBmut1|17643|CE17379_77	NA	MFS_transporter_[Bradyrhizobium_sp._ORS_285]	NA	14	4	603	411	10.8591	465.221	6.15131	1.72734	5.42093	8.61721e-30	8.76801e-27	14	1	1	0	12	A
jgi|Copci_AmutBmut1|283682|CE283418_1154	NA	PREDICTED:_uncharacterized_protein_LOC101890170_[Musca_domestica]	NA	132	184	3916	3290	173.565	3378.44	9.58074	0.239646	4.28281	1.30045e-29	1.23499e-26	15	1	1	0	13	A
jgi|Copci_AmutBmut1|367073|e_gw1.58.124.1	CC1G_06369T0	hypothetical_protein_CC1G_06369_[Coprinopsis_cinerea_okayama7	NA	199	305	5502	3478	275.095	4088.3	10.0505	-0.350719	3.8935	3.98721e-29	3.54986e-26	16	1	1	0	14	-
jgi|Copci_AmutBmut1|500668|gm1.7911_g	CC1G_03339T0	hypothetical_protein_CC1G_03339_[Coprinopsis_cinerea_okayama7	Fasciclin and related adhesion glycoproteins	71	212	5484	5353	148.354	5160.18	9.77305	-5.76024	5.1203	8.0996e-29	6.20787e-26	18	1	1	0	15	A
jgi|Copci_AmutBmut1|503005|gm1.10248_g	CC1G_11778T0	hypothetical_protein_CC1G_11778_[Coprinopsis_cinerea_okayama7	NA	1	1	335	143	1.12321	209.363	3.93874	-3.48077	7.54224	8.28006e-29	6.20787e-26	19	1	1	0	16	A
jgi|Copci_AmutBmut1|442159|fgenesh1_kg.201_@_20_@_Locus3786v1rpkm91.84	CC1G_04354T0	AGC/AGC-Unique_protein_kinase_[Coprinopsis_cinerea_okayama7	Ribosomal protein S6 kinase and related proteins	1816	1724	34062	15439	1994.98	21804.8	12.6873	0.739805	3.4502	1.54717e-28	1.10197e-25	20	1	1	0	17	-
jgi|Copci_AmutBmut1|444025|fgenesh1_kg.27_@_37_@_Locus7544v1rpkm42.35	CC1G_06175T0	transketolase_[Coprinopsis_cinerea_okayama7	Transketolase	1139	1350	15107	9711	1382	11318.2	11.9494	-1.17286	3.03382	6.05382e-27	4.10651e-24	21	1	1	0	18	-
jgi|Copci_AmutBmut1|376865|e_gw1.201.25.1	CC1G_15812T0	calcium_binding_protein_Caleosin_[Coprinopsis_cinerea_okayama7	NA	965	1050	12537	8508	1125.25	9651.08	11.6863	5.23656	3.10044	6.61215e-27	4.28137e-24	22	1	1	0	19	-
jgi|Copci_AmutBmut1|368790|e_gw1.74.51.1	CC1G_08852T0	RNA-binding_protein_Csx1_[Coprinopsis_cinerea_okayama7	FOG: RRM domain	284	386	7393	3401	368.621	4761.42	10.3716	-1.48791	3.69118	7.72686e-27	4.78561e-24	23	1	1	0	20	-
jgi|Copci_AmutBmut1|450005|fgenesh1_kg.75_@_24_@_Locus4063v1rpkm86.34	NA	hypothetical_protein_RO3G_08584_[Rhizopus_delemar_RA_99-880]	NA	905	1040	28	33	1082.19	29.608	7.48383	2.85419	-5.19182	3.63925e-34	5.18412e-31	10	1	0	1	1	-
jgi|Copci_AmutBmut1|457420|fgenesh1_pg.35_@_28	CC1G_09238T0	phosphatidylserine_decarboxylase_[Coprinopsis_cinerea_okayama7	Phosphatidylserine decarboxylase	8518	16605	1348	879	13502.4	1017.11	11.8556	6.08525	-3.73067	8.40656e-34	1.01254e-30	11	1	0	1	2	-
jgi|Copci_AmutBmut1|407144|estExt_Genewise1.C_2390045	CC1G_12296T0	hypothetical_protein_CC1G_12296_[Coprinopsis_cinerea_okayama7	NA	179	171	3	2	197.161	2.28877	4.4089	2.18402	-6.42866	4.58348e-29	3.84069e-26	17	1	0	1	3	-
jgi|Copci_AmutBmut1|450232|fgenesh1_kg.79_@_43_@_Locus1717v1rpkm181.42	NA	SNF2_family_protein_[Bacillus_thuringiensis_MC28]	NA	538	430	27	23	551.734	23.4755	6.83046	-0.438812	-4.55475	1.86398e-26	1.02125e-23	26	1	0	1	4	-
jgi|Copci_AmutBmut1|428753|estExt_Genewise1Plus.C_1330027	CC1G_03981T0	hypothetical_protein_CC1G_03981_[Coprinopsis_cinerea_okayama7	NA	657	735	67	30	775.898	42.678	7.50757	-3.48772	-4.1843	1.94309e-26	1.02516e-23	27	1	0	1	5	-
jgi|Copci_AmutBmut1|438761|fgenesh1_kg.128_@_3_@_Locus3286v1rpkm105.25	CC1G_15582T0	hypothetical_protein_CC1G_15582_[Coprinopsis_cinerea_okayama7	NA	426	388	34	24	459.996	26.7065	6.7923	1.00727	-4.10636	1.12229e-24	5.1571e-22	31	1	0	1	6	-
jgi|Copci_AmutBmut1|440515|fgenesh1_kg.165_@_26_@_Locus6875v2rpkm9.26	NA	glycosyltransferase_[Acidithiobacillus_caldus_SM-1]	NA	868	733	17	32	909.255	24.8595	7.23213	0.762426	-5.19282	3.03112e-24	1.34932e-21	32	1	0	1	7	-
jgi|Copci_AmutBmut1|9423|CE9159_5034	NA	NA	NA	810	663	36	41	838.27	37.2456	7.46513	2.5047	-4.49227	1.79748e-23	7.53093e-21	34	1	0	1	8	-
jgi|Copci_AmutBmut1|193808|CE193544_32821	CC1G_01879T0	hypothetical_protein_CC1G_01879_[Coprinopsis_cinerea_okayama7	Protein Mei2, essential for commitment to meiosis, and related proteins	18212	30999	4733	1805	26677.6	2834.06	13.086	8.99549	-3.23469	2.92104e-23	1.095e-20	38	1	0	1	9	-
jgi|Copci_AmutBmut1|454827|fgenesh1_pg.205_@_2	CC1G_04595T0	hypothetical_protein_CC1G_04595_[Coprinopsis_cinerea_okayama7	NA	315	322	21	22	357.216	20.6239	6.42345	0.110353	-4.11441	4.3766e-23	1.59858e-20	39	1	0	1	10	-
jgi|Copci_AmutBmut1|368453|e_gw1.71.99.1	CC1G_14771T0	hypothetical_protein_CC1G_14771_[Coprinopsis_cinerea_okayama7	NA	180	286	15	15	253.754	14.3204	5.91364	0.927031	-4.14728	1.29532e-22	4.3933e-20	42	1	0	1	11	-
jgi|Copci_AmutBmut1|382460|e_gw1.427.3.1	CC1G_04174T0	hypothetical_protein_CC1G_04174_[Coprinopsis_cinerea_okayama7	NA	2222	2104	82	116	2438.35	97.8455	8.93206	0.560629	-4.63925	1.59664e-22	5.28933e-20	43	1	0	1	12	-
jgi|Copci_AmutBmut1|416847|estExt_Genewise1Plus.C_160201	CC1G_06765T0	hypothetical_protein_CC1G_06765_[Coprinopsis_cinerea_okayama7	NA	4099	6211	874	637	5631.66	698.055	10.9533	9.94906	-3.01215	3.4503e-22	1.06847e-19	46	1	0	1	13	-
jgi|Copci_AmutBmut1|471689|fgenesh1_pm.6_@_143	CC1G_14189T0	hypothetical_protein_CC1G_14189_[Coprinopsis_cinerea_okayama7	C-type lectin	8062	12644	1600	1507	11284.8	1474.01	11.9938	0.986735	-2.93656	3.88451e-22	1.12928e-19	49	1	0	1	14	-
jgi|Copci_AmutBmut1|85740|CE85476_8629	NA	PREDICTED:_zinc_finger_protein_512B-like_[Bombus_impatiens]	FOG: RRM domain	1895	1735	183	135	2050.62	147.094	9.10122	0.14149	-3.80125	2.28276e-21	6.13546e-19	53	1	0	1	15	-
jgi|Copci_AmutBmut1|471925|fgenesh1_pm.64_@_1	CC1G_08331T0	hypothetical_protein_CC1G_08331_[Coprinopsis_cinerea_okayama7	Collagens (type IV and type XIII), and related proteins	618	552	47	49	662.027	46.0213	7.44749	-0.191614	-3.84652	3.35488e-21	8.85006e-19	54	1	0	1	16	-
jgi|Copci_AmutBmut1|252396|CE252132_27685	CC1G_11283T0	hypothetical_protein_CC1G_11283_[Coprinopsis_cinerea_okayama7	Mannosyl-oligosaccharide alpha-1,2-mannosidase and related glycosyl hydrolases	6532	9806	1983	1170	8929.81	1425.43	11.8008	-1.15899	-2.64723	3.42304e-21	8.86566e-19	55	1	0	1	17	-
jgi|Copci_AmutBmut1|468948|fgenesh1_pm.35_@_28	CC1G_09237T0	phosphatidylserine_decarboxylase_[Coprinopsis_cinerea_okayama7	Phosphatidylserine decarboxylase	471	625	80	59	603.962	64.2941	7.62246	2.97024	-3.2317	3.61686e-21	9.10951e-19	56	1	0	1	18	-
jgi|Copci_AmutBmut1|35074|CE34810_11197	NA	NA	NA	1532	1709	150	145	1806.87	140.328	8.97597	0.291307	-3.68662	5.75214e-21	1.34327e-18	61	1	0	1	19	-
jgi|Copci_AmutBmut1|478717|estExt_fgenesh1_pm.C_630036	CC1G_02368T0	hypothetical_protein_CC1G_02368_[Coprinopsis_cinerea_okayama7	NA	3624	6747	903	594	5590.06	684.318	10.9336	7.07811	-3.03012	2.5803e-20	5.56914e-18	66	1	0	1	20	-

## Sheet: 8-10
S3 Table. Top 20 of DEGs.
				Counts of R1_minus + R2_plus				Normalized count
				30hrCap	30hrCap	36hrCap	36hrCap	30hrCap	36hrCap	8-10	1-8	8-10					20	20
rownames(tcc$count)	Okayama_ID	nr_description	kogdefline	Copci_8a	Copci_8b	Copci_10a	Copci_10b	8	10	a.value	m.value	m.value	p.value	q.value	rank	estimatedDEG	Up	Down		DEG-type
jgi|Copci_AmutBmut1|443184|fgenesh1_kg.238_@_6_@_Locus555v1rpkm427.15	CC1G_05563T0	hypothetical_protein_CC1G_05563_[Coprinopsis_cinerea_okayama7	NA	8	2	37388	28924	3.46069	52115.7	8.73024	2.63947	13.8784	5.49003e-113	7.82054e-109	1	1	1	0	1	A
jgi|Copci_AmutBmut1|462778|fgenesh1_pm.113_@_22	CC1G_04885T0	hypothetical_protein_CC1G_04885_[Coprinopsis_cinerea_okayama7	NA	5	4	12187	5691	3.47514	12961.6	7.72951	-5.24686	11.8649	4.03946e-109	2.8771e-105	2	1	1	0	2	A
jgi|Copci_AmutBmut1|448287|fgenesh1_kg.52_@_64_@_Locus13v1rpkm4429.61	CC1G_03184T0	hypothetical_protein_CC1G_03184_[Coprinopsis_cinerea_okayama7	NA	175	79	194018	147568	92.5226	267721	12.2811	6.38198	11.4986	4.35098e-105	2.06599e-101	3	1	1	0	3	A
jgi|Copci_AmutBmut1|51953|CE51689_475	CC1G_13264T0	hypothetical_protein_CC1G_13264_[Coprinopsis_cinerea_okayama7	Chitinase	7	17	139811	139342	10.3049	228477	10.5835	-1.75555	14.4364	5.11208e-93	1.82054e-89	4	1	1	0	4	A
jgi|Copci_AmutBmut1|501603|gm1.8846_g	CC1G_08415T0	hypothetical_protein_CC1G_08415_[Coprinopsis_cinerea_okayama7	Permease of the major facilitator superfamily	119	68	41568	30116	69.7293	55742.7	10.9451	-0.409434	9.6428	1.49676e-91	4.26426e-88	5	1	1	0	5	A
jgi|Copci_AmutBmut1|356455|e_gw1.5.224.1	CC1G_02954T0	hypothetical_protein_CC1G_02954_[Coprinopsis_cinerea_okayama7	NA	196	98	119614	107827	108.168	183206	12.1201	1.08932	10.726	1.97477e-89	4.68844e-86	6	1	1	0	6	A
jgi|Copci_AmutBmut1|373888|e_gw1.142.43.1	CC1G_13240T0	hypothetical_protein_CC1G_13240_[Coprinopsis_cinerea_okayama7	FOG: RRM domain	27	15	93687	113613	15.6164	174907	10.6906	1.41893	13.4512	1.01931e-88	2.07429e-85	7	1	1	0	7	A
jgi|Copci_AmutBmut1|440433|fgenesh1_kg.162_@_19_@_Locus292v1rpkm600.11	CC1G_05965T0	laccase_8_[Coprinopsis_cinerea_okayama7	Multicopper oxidases	143	63	316741	374478	74.8625	580960	12.6871	0.993529	12.9219	1.65098e-86	2.93978e-83	8	1	1	0	8	A
jgi|Copci_AmutBmut1|431231|estExt_Genewise1Plus.C_1840046	CC1G_11359T0	1,4-benzoquinone_reductase_[Coprinopsis_cinerea_okayama7	1,4-benzoquinone reductase-like; Trp repressor binding protein-like/protoplast-secreted protein	10	6	6018	4858	5.99594	8606.6	7.82761	-1.58381	10.4872	2.79494e-86	4.42377e-83	9	1	1	0	9	A
jgi|Copci_AmutBmut1|122298|CE122034_1083	CC1G_08895T0	hypothetical_protein_CC1G_08895_[Coprinopsis_cinerea_okayama7	NA	374	225	58275	29941	224.534	64918.1	11.8986	-0.987665	8.17554	4.08063e-85	5.81286e-82	10	1	1	0	10	A
jgi|Copci_AmutBmut1|52116|CE51852_343	CC1G_13239T0	hypothetical_protein_CC1G_13239_[Coprinopsis_cinerea_okayama7	NA	199	105	164969	176640	112.448	282760	12.4612	1.41882	11.2961	4.51037e-84	5.84093e-81	11	1	1	0	11	A
jgi|Copci_AmutBmut1|448429|fgenesh1_kg.546_@_1_@_Locus10838v1rpkm21.26	CC1G_15822T0	glutathione_S_transferase_[Coprinopsis_cinerea_okayama7	Glutathione S-transferase	38	21	6421	3920	21.9257	7821.95	8.69393	-0.934491	8.47876	5.9978e-84	7.11989e-81	12	1	1	0	12	A
jgi|Copci_AmutBmut1|466839|fgenesh1_pm.24_@_66	CC1G_11067T0	alpha-mannosidase_1_[Coprinopsis_cinerea_okayama7	Mannosyl-oligosaccharide alpha-1,2-mannosidase and related glycosyl hydrolases	496	269	65781	37828	283.752	77621.9	12.1963	2.93651	8.09569	4.71946e-82	5.17144e-79	13	1	1	0	13	A
jgi|Copci_AmutBmut1|328275|gw1.60.39.1	CC1G_02597T0	G-X-X-X-Q-X-W_domain-containing_protein_[Coprinopsis_cinerea_okayama7	NA	19	7	22979	24190	9.29275	38939.6	9.23253	4.06568	12.0328	1.45638e-81	1.48186e-78	14	1	1	0	14	A
jgi|Copci_AmutBmut1|445623|fgenesh1_kg.33_@_95_@_Locus8777v1rpkm33.07	CC1G_12142T0	hypothetical_protein_CC1G_12142_[Coprinopsis_cinerea_okayama7	NA	8	8	2804	2057	6.32368	3787.64	7.27392	-9.69268	9.22632	1.40127e-78	1.33074e-75	15	1	1	0	15	A
jgi|Copci_AmutBmut1|363390|e_gw1.31.72.1	CC1G_02196T0	NADPH-dependent_alcohol_dehydrogenase_[Coprinopsis_cinerea_okayama7	Alcohol dehydrogenase, class V	14	10	5409	4695	9.15778	8089.66	8.08843	4.04683	9.78687	3.10818e-78	2.76725e-75	16	1	1	0	16	A
jgi|Copci_AmutBmut1|381347|e_gw1.355.10.1	CC1G_10247T0	hypothetical_protein_CC1G_10247_[Coprinopsis_cinerea_okayama7	NA	3	2	2334	1959	1.89421	3418.63	6.3304	0.650124	10.8176	8.75568e-78	7.33674e-75	17	1	1	0	17	A
jgi|Copci_AmutBmut1|449502|fgenesh1_kg.69_@_2_@_Locus5140v1rpkm68.82	CC1G_09471T0	hypothetical_protein_CC1G_09471_[Coprinopsis_cinerea_okayama7	NA	22	13	19992	22718	13.0956	35679.7	9.41691	-0.215222	11.4118	4.78408e-76	3.78607e-73	18	1	1	0	18	A
jgi|Copci_AmutBmut1|393655|estExt_Genewise1.C_310113	CC1G_15021T0	hypothetical_protein_CC1G_15021_[Coprinopsis_cinerea_okayama7	NA	8	7	5273	5109	5.84652	8459.44	7.79696	3.40011	10.4988	4.40443e-75	3.30216e-72	19	1	1	0	19	A
jgi|Copci_AmutBmut1|487486|estExt_fgenesh1_pg.C_490044	CC1G_01310T0	FAD_binding_domain-containing_protein_[Coprinopsis_cinerea_okayama7	Proteins containing the FAD binding domain	233	128	60895	60548	134.075	99360	11.8336	2.17357	9.53348	7.87613e-74	5.60977e-71	20	1	1	0	20	A
jgi|Copci_AmutBmut1|422567|estExt_Genewise1Plus.C_540059	CC1G_10853T0	hypothetical_protein_CC1G_10853_[Coprinopsis_cinerea_okayama7	NA	3364	1725	2	0	1877.03	1.12097	5.51949	3.44726	-10.7095	1.1323e-66	4.74401e-64	34	1	0	1	1	-
jgi|Copci_AmutBmut1|424738|estExt_Genewise1Plus.C_750081	CC1G_09700T0	hypothetical_protein_CC1G_09700_[Coprinopsis_cinerea_okayama7	NA	21540	16255	82	20	14504.7	67.506	9.95059	7.34687	-7.74729	3.12856e-61	8.57046e-59	52	1	0	1	2	B
jgi|Copci_AmutBmut1|496437|gm1.3680_g	CC1G_09208T0	phosphatidylserine_decarboxylase_[Coprinopsis_cinerea_okayama7	Phosphatidylserine decarboxylase	6465	3067	29	14	3488.92	31.3365	8.36917	8.14346	-6.79879	1.04151e-59	2.64935e-57	56	1	0	1	3	B
jgi|Copci_AmutBmut1|354764|e_gw1.2.379.1	CC1G_07297T0	other/FunK1_protein_kinase_[Coprinopsis_cinerea_okayama7	NA	8894	7740	78	39	6479.7	85.7331	9.54175	5.61957	-6.23993	1.5581e-57	3.52303e-55	63	1	0	1	4	B
jgi|Copci_AmutBmut1|452198|fgenesh1_pg.115_@_24	CC1G_12220T0	hypothetical_protein_CC1G_12220_[Coprinopsis_cinerea_okayama7	NA	2865	2188	11	9	1941.63	15.8612	7.45524	7.98837	-6.93562	1.78548e-56	3.85366e-54	66	1	0	1	5	B
jgi|Copci_AmutBmut1|446722|fgenesh1_kg.4_@_196_@_Locus9728v1rpkm27.23	CC1G_09333T0	hypothetical_protein_CC1G_09333_[Coprinopsis_cinerea_okayama7	Protein involved in meiotic recombination/predicted coiled-coil protein	2809	2234	34	11	1946.03	30.9069	7.93809	9.11036	-5.97646	1.10892e-47	1.71701e-45	92	1	0	1	6	B
jgi|Copci_AmutBmut1|423239|estExt_Genewise1Plus.C_600078	CC1G_02589T0	fatty_acid_conjugase_[Coprinopsis_cinerea_okayama7	Delta 6-fatty acid desaturase/delta-8 sphingolipid desaturase	8333	3976	122	61	4507.89	134.095	9.60268	6.30025	-5.07112	1.99974e-44	2.43472e-42	117	1	0	1	7	B
jgi|Copci_AmutBmut1|465122|fgenesh1_pm.18_@_81	CC1G_13889T0	hypothetical_protein_CC1G_13889_[Coprinopsis_cinerea_okayama7	HORMA domain	11513	8857	168	48	7833.22	145.872	10.062	6.27745	-5.74683	4.25455e-44	5.05051e-42	120	1	0	1	8	B
jgi|Copci_AmutBmut1|160418|CE160154_12782	CC1G_14612T0	hypothetical_protein_CC1G_14612_[Coprinopsis_cinerea_okayama7	Alternative splicing factor SRp55/B52/SRp75 (RRM superfamily)	5602	4680	119	63	3988.21	134.568	9.51686	3.54336	-4.88933	1.26913e-43	1.46981e-41	123	1	0	1	9	-
jgi|Copci_AmutBmut1|501207|gm1.8450_g	CC1G_08019T0	hypothetical_protein_CC1G_08019_[Coprinopsis_cinerea_okayama7	NA	2820	2308	50	19	1984.79	48.4932	8.27724	5.04588	-5.35506	9.06059e-43	1.01628e-40	127	1	0	1	10	B
jgi|Copci_AmutBmut1|545263|estExt_Genemark1.C_1820004	CC1G_00811T0	hypothetical_protein_CC1G_00811_[Coprinopsis_cinerea_okayama7	Serine/threonine protein kinase	7849	5879	232	93	5264.31	230.223	10.1045	0.0192024	-4.51514	7.74139e-39	7.255e-37	152	1	0	1	11	-
jgi|Copci_AmutBmut1|360633|e_gw1.18.233.1	CC1G_13888T0	hypothetical_protein_CC1G_13888_[Coprinopsis_cinerea_okayama7	HORMA domain	1180	943	13	8	819.655	15.9048	6.83513	10.5311	-5.68748	1.11048e-37	9.58258e-36	165	1	0	1	12	B
jgi|Copci_AmutBmut1|89809|CE89545_9990	CC1G_05233T0	hypothetical_protein_CC1G_05233_[Coprinopsis_cinerea_okayama7	Nucleolar GTPase/ATPase p130	14294	12223	219	50	10310.6	176.612	10.3981	8.50491	-5.86741	5.11645e-37	4.18873e-35	174	1	0	1	13	B
jgi|Copci_AmutBmut1|466804|fgenesh1_pm.24_@_31	CC1G_03501T0	hypothetical_protein_CC1G_03501_[Coprinopsis_cinerea_okayama7	NA	1735	1340	20	1	1182.97	12.287	6.91363	7.51034	-6.58914	5.22488e-36	4.13491e-34	180	1	0	1	14	B
jgi|Copci_AmutBmut1|543728|estExt_Genemark1.C_1090007	CC1G_10598T0	hypothetical_protein_CC1G_10598_[Coprinopsis_cinerea_okayama7	SNF2 family DNA-dependent ATPase	16634	12499	280	62	11175.4	223.729	10.6268	8.06177	-5.64244	1.03802e-34	7.46799e-33	198	1	0	1	15	B
jgi|Copci_AmutBmut1|406943|estExt_Genewise1.C_2320034	CC1G_02870T0	hypothetical_protein_CC1G_02870_[Coprinopsis_cinerea_okayama7	Acyl-CoA synthetase	4970	3238	191	98	3102.14	212.629	9.66562	7.8234	-3.86685	2.42103e-32	1.55349e-30	222	1	0	1	16	-
jgi|Copci_AmutBmut1|447219|fgenesh1_kg.43_@_52_@_Locus3304v1rpkm104.41	CC1G_02133T0	fungal_mating-type_pheromone_[Coprinopsis_cinerea_okayama7	NA	462	356	1	0	314.613	0.560483	3.73109	-2.7517	-9.13269	4.20228e-32	2.60267e-30	230	1	0	1	17	-
jgi|Copci_AmutBmut1|494533|gm1.1776_g	CC1G_01393T0	hypothetical_protein_CC1G_01393_[Coprinopsis_cinerea_okayama7	NA	1963	1208	44	10	1191.41	35.4344	7.68277	-0.857735	-5.07138	4.61278e-32	2.84455e-30	231	1	0	1	18	-
jgi|Copci_AmutBmut1|371663|e_gw1.109.50.1	CC1G_10601T0	hypothetical_protein_CC1G_10601_[Coprinopsis_cinerea_okayama7	Permease of the major facilitator superfamily	32692	21909	1213	429	20696.4	1142.04	12.2472	7.53201	-4.1797	1.24594e-30	7.09938e-29	250	1	0	1	19	B
jgi|Copci_AmutBmut1|540924|estExt_Genemark1.C_330041	CC1G_12140T0	hypothetical_protein_CC1G_12140_[Coprinopsis_cinerea_okayama7	Serine/threonine protein kinase	633	351	4	2	365.801	4.39657	5.32565	1.57175	-6.37854	1.29742e-30	7.36322e-29	251	1	0	1	20	-

## Sheet: 10-12
S3 Table. Top 20 of DEGs.
				Counts of R1_minus + R2_plus				Normalized count
				36hrCap	36hrCap	39hrCap	39hrCap	36hrCap	39hrCap	10-12	1-10	10-12					20	20
rownames(tcc$count)	Okayama_ID	nr_description	kogdefline	Copci_10a	Copci_10b	Copci_12a	Copci_12b	10	12	a.value	m.value	m.value	p.value	q.value	rank	estimatedDEG	Up	Down		DEG-type
jgi|Copci_AmutBmut1|439060|fgenesh1_kg.131_@_34_@_Locus2385v1rpkm139.21	CC1G_07320T0	HHE_domain-containing_protein_[Coprinopsis_cinerea_okayama7	NA	35	14	43257	45177	19.6594	65123.7	10.144	-7.39198	11.6937	4.91267e-47	6.9981e-43	1	1	1	0	1	A
jgi|Copci_AmutBmut1|499329|gm1.6572_g	CC1G_05868T0	small_heat_shock_protein_[Coprinopsis_cinerea_okayama7	Molecular chaperone (small heat-shock protein Hsp26/Hsp42)	49	20	35316	45549	27.7688	61917.5	10.3567	6.49089	11.1227	3.27595e-40	2.3333e-36	2	1	1	0	2	A
jgi|Copci_AmutBmut1|468073|fgenesh1_pm.3_@_131	CC1G_14630T0	hypothetical_protein_CC1G_14630_[Coprinopsis_cinerea_okayama7	NA	12	4	9497	14242	6.24902	18663	8.41576	-0.786249	11.5443	1.5915e-36	7.55699e-33	3	1	1	0	3	A
jgi|Copci_AmutBmut1|437030|fgenesh1_kg.1_@_26_@_Locus2129v5rpkm0.63_PRE	CC1G_07946T0	immunoreactive_mannoprotein_MP88_[Coprinopsis_cinerea_okayama7	NA	8	11	4640	4323	9.28421	6457.56	7.93578	2.83928	9.44199	1.01553e-35	3.61656e-32	4	1	1	0	4	A
jgi|Copci_AmutBmut1|449789|fgenesh1_kg.70_@_60_@_Locus10262v1rpkm24.42	CC1G_06268T0	hypothetical_protein_CC1G_06268_[Coprinopsis_cinerea_okayama7	Chitinase	65	74	21162	13263	65.9911	22936	10.2648	2.6915	8.44113	1.90903e-34	5.43884e-31	5	1	1	0	5	A
jgi|Copci_AmutBmut1|363454|e_gw1.31.91.1	CC1G_02186T0	hypothetical_protein_CC1G_02186_[Coprinopsis_cinerea_okayama7	NA	660	420	62187	41205	466.533	69651.8	12.4769	0.497358	7.22204	4.51733e-33	1.07249e-29	6	1	1	0	6	A
jgi|Copci_AmutBmut1|438417|fgenesh1_kg.12_@_115_@_Locus15825v1rpkm5.76	CC1G_06426T0	hypothetical_protein_CC1G_06426_[Coprinopsis_cinerea_okayama7	NA	507	254	57434	59616	316.227	86096.5	12.3492	1.61299	8.08885	5.67229e-32	1.10979e-28	7	1	1	0	7	A
jgi|Copci_AmutBmut1|546585|estExt_Genemark1.C_2860008	CC1G_05579T0	hypothetical_protein_CC1G_05579_[Coprinopsis_cinerea_okayama7	NA	29	17	1803	1389	19.6058	2215.64	7.70336	3.64816	6.8203	6.23258e-32	1.10979e-28	8	1	1	0	8	A
jgi|Copci_AmutBmut1|547527|estExt_Genemark1.C_4930004	CC1G_10239T0	hypothetical_protein_CC1G_10239_[Coprinopsis_cinerea_okayama7	NA	88	19	7399	4122	39.4796	7499.06	9.08776	-1.23052	7.56946	1.08442e-31	1.7164e-28	9	1	1	0	9	A
jgi|Copci_AmutBmut1|420375|estExt_Genewise1Plus.C_360035	CC1G_03869T0	hypothetical_protein_CC1G_03869_[Coprinopsis_cinerea_okayama7	NA	42	28	2415	1863	30.4701	2970.25	8.23285	3.03697	6.60704	9.51583e-31	1.26038e-27	10	1	1	0	10	A
jgi|Copci_AmutBmut1|535500|MIX30789_5_40	CC1G_14074T0	hypothetical_protein_CC1G_14074_[Coprinopsis_cinerea_okayama7	NA	36	16	2209	2088	21.2038	3104.5	8.0032	6.10297	7.1939	9.73267e-31	1.26038e-27	11	1	1	0	11	A
jgi|Copci_AmutBmut1|437631|fgenesh1_kg.105_@_27_@_Locus14167v1rpkm9.29	CC1G_03604T0	hypothetical_protein_CC1G_03604_[Coprinopsis_cinerea_okayama7	NA	21	10	2613	3140	12.7783	4348.87	7.88103	2.7103	8.4108	1.0691e-30	1.26911e-27	12	1	1	0	12	A
jgi|Copci_AmutBmut1|487813|estExt_fgenesh1_pg.C_580017	CC1G_06383T0	hypothetical_protein_CC1G_06383_[Coprinopsis_cinerea_okayama7	Fructose 1,6-bisphosphate aldolase	46	36	4640	4057	36.6477	6188.99	8.89557	5.90052	7.39984	1.82373e-30	1.99839e-27	13	1	1	0	13	A
jgi|Copci_AmutBmut1|464848|fgenesh1_pm.170_@_7	CC1G_06060T0	alginate_lyase_[Coprinopsis_cinerea_okayama7	WASP-interacting protein VRP1/WIP, contains WH2 domain	310	146	15459	7997	187.638	15046.9	10.7145	3.26252	6.32537	2.19224e-30	2.23061e-27	14	1	1	0	14	A
jgi|Copci_AmutBmut1|441673|fgenesh1_kg.197_@_15_@_Locus19251v2rpkm1.35	CC1G_14922T0	hypothetical_protein_CC1G_14922_[Coprinopsis_cinerea_okayama7	Serine carboxypeptidases	88	33	3432	2077	48.0781	3645.03	8.70951	2.39484	6.24441	3.16842e-30	3.00895e-27	15	1	1	0	15	A
jgi|Copci_AmutBmut1|367365|e_gw1.61.56.1	CC1G_15006T0	hypothetical_protein_CC1G_15006_[Coprinopsis_cinerea_okayama7	Molecular chaperone (small heat-shock protein Hsp26/Hsp42)	236	87	17267	16176	128.016	24120.3	10.7791	-2.70308	7.55778	6.12035e-30	5.44902e-27	16	1	1	0	16	A
jgi|Copci_AmutBmut1|274690|CE274426_1281	CC1G_07691T0	NADPH_dehydrogenase_[Coprinopsis_cinerea_okayama7	NADH:flavin oxidoreductase/12-oxophytodienoate reductase	226	116	24759	30667	142.667	42130.3	11.2595	-1.20848	8.20607	1.4204e-29	1.16187e-26	17	1	1	0	17	A
jgi|Copci_AmutBmut1|470054|fgenesh1_pm.43_@_14	CC1G_02095T0	hypothetical_protein_CC1G_02095_[Coprinopsis_cinerea_okayama7	NA	587	338	31469	18309	393.1	32679.6	11.8074	1.69773	6.37735	1.46814e-29	1.16187e-26	18	1	1	0	18	A
jgi|Copci_AmutBmut1|489278|estExt_fgenesh1_pg.C_1090013	CC1G_10604T0	hypothetical_protein_CC1G_10604_[Coprinopsis_cinerea_okayama7	NA	4	0	859	1191	1.26409	1589.94	5.48643	-2.22138	10.2966	1.76871e-29	1.32607e-26	19	1	1	0	19	A
jgi|Copci_AmutBmut1|367680|e_gw1.64.128.1	CC1G_13755T0	hypothetical_protein_CC1G_13755_[Coprinopsis_cinerea_okayama7	NA	16	7	1281	1493	9.35566	2085.19	7.1259	-0.611773	7.80012	3.60154e-29	2.5652e-26	20	1	1	0	20	A
jgi|Copci_AmutBmut1|268040|CE267776_1812	CC1G_07688T0	metalloprotease_[Coprinopsis_cinerea_okayama7	NA	3963	1260	39	18	2026.27	35.7645	8.07253	3.69708	-5.82416	6.40555e-27	3.14645e-24	29	1	0	1	1	-
jgi|Copci_AmutBmut1|452787|fgenesh1_pg.133_@_9	CC1G_03980T0	hypothetical_protein_CC1G_03980_[Coprinopsis_cinerea_okayama7	NA	3926	2243	80	27	2618.32	63.3443	8.66979	0.457694	-5.36928	1.65311e-26	7.35894e-24	32	1	0	1	2	-
jgi|Copci_AmutBmut1|395531|estExt_Genewise1.C_460116	CC1G_02466T0	hypothetical_protein_CC1G_02466_[Coprinopsis_cinerea_okayama7	NA	758	273	4	1	407.218	2.81384	5.0811	3.57103	-7.17712	1.89025e-22	4.51413e-20	59	1	0	1	3	-
jgi|Copci_AmutBmut1|376086|e_gw1.185.12.1	CC1G_09665T0	hypothetical_protein_CC1G_09665_[Coprinopsis_cinerea_okayama7	NA	13021	7022	292	73	8427.74	205.41	10.3616	5.18516	-5.35857	3.33557e-22	7.54209e-20	63	1	0	1	4	B
jgi|Copci_AmutBmut1|498002|gm1.5245_g	CC1G_00925T0	hypothetical_protein_CC1G_00925_[Coprinopsis_cinerea_okayama7	NA	13055	3162	136	52	6067.74	113.844	9.69893	8.23097	-5.73603	3.41754e-22	7.60669e-20	64	1	0	1	5	B
jgi|Copci_AmutBmut1|438919|fgenesh1_kg.13_@_79_@_Locus5664v1rpkm61.79	CC1G_03260T0	hypothetical_protein_CC1G_03260_[Coprinopsis_cinerea_okayama7	NA	40338	16954	575	110	23160.6	370.414	11.5162	8.39649	-5.96639	1.05021e-21	2.13718e-19	70	1	0	1	6	B
jgi|Copci_AmutBmut1|361399|e_gw1.21.152.1	CC1G_05192T0	fasciclin_domain_family_protein_[Coprinopsis_cinerea_okayama7	Fasciclin and related adhesion glycoproteins	36208	12427	552	136	19075	386.291	11.4065	5.21617	-5.62586	1.25116e-21	2.51024e-19	71	1	0	1	7	B
jgi|Copci_AmutBmut1|480823|estExt_fgenesh1_pm.C_1330007	CC1G_14778T0	hypothetical_protein_CC1G_14778_[Coprinopsis_cinerea_okayama7	NA	1345	638	28	4	816.901	16.6679	6.86651	2.0207	-5.61501	2.02724e-21	3.90244e-19	74	1	0	1	8	-
jgi|Copci_AmutBmut1|376865|e_gw1.201.25.1	CC1G_15812T0	calcium_binding_protein_Caleosin_[Coprinopsis_cinerea_okayama7	NA	20800	13124	573	175	14633.8	435.139	11.3012	10.294	-5.07169	3.04082e-21	5.62551e-19	77	1	0	1	9	B
jgi|Copci_AmutBmut1|445570|fgenesh1_kg.33_@_42_@_Locus13531v1rpkm11.07	CC1G_07933T0	DNA_ligase_[Coprinopsis_cinerea_okayama7	Transcription regulator XNP/ATRX, DEAD-box superfamily	2236	1228	79	21	1460.85	56.8354	8.17065	1.00449	-4.68387	9.27561e-21	1.61135e-18	82	1	0	1	10	-
jgi|Copci_AmutBmut1|466839|fgenesh1_pm.24_@_66	CC1G_11067T0	alpha-mannosidase_1_[Coprinopsis_cinerea_okayama7	Mannosyl-oligosaccharide alpha-1,2-mannosidase and related glycosyl hydrolases	65781	37828	1330	267	44021.7	869.47	12.595	11.0674	-5.66193	1.00464e-20	1.72423e-18	83	1	0	1	11	B
jgi|Copci_AmutBmut1|462778|fgenesh1_pm.113_@_22	CC1G_04885T0	hypothetical_protein_CC1G_04885_[Coprinopsis_cinerea_okayama7	NA	12187	5691	187	27	7346.7	111.607	9.82258	6.64846	-6.0406	1.30458e-20	2.21235e-18	84	1	0	1	12	B
jgi|Copci_AmutBmut1|471306|fgenesh1_pm.56_@_6	CC1G_06699T0	hypothetical_protein_CC1G_06699_[Coprinopsis_cinerea_okayama7	NA	2557	1111	45	4	1490.43	24.3358	7.57326	9.16457	-5.93651	1.60496e-20	2.65844e-18	86	1	0	1	13	B
jgi|Copci_AmutBmut1|544211|estExt_Genemark1.C_1270016	CC1G_07989T0	NWD2_[Coprinopsis_cinerea_okayama7	NA	2573	1147	78	16	1517.6	51.3361	8.12474	3.35714	-4.88567	3.26326e-20	5.16501e-18	90	1	0	1	14	-
jgi|Copci_AmutBmut1|467969|fgenesh1_pm.3_@_27	CC1G_00407T0	hypothetical_protein_CC1G_00407_[Coprinopsis_cinerea_okayama7	Splicing coactivator SRm160/300, subunit SRm300	3901	2085	133	68	2513.38	128.645	9.15133	3.89695	-4.28816	4.81025e-20	7.36796e-18	93	1	0	1	15	-
jgi|Copci_AmutBmut1|541831|estExt_Genemark1.C_520044	CC1G_12646T0	other/FunK1_protein_kinase_[Coprinopsis_cinerea_okayama7	NA	3488	1312	105	28	1908.1	75.6302	8.56941	3.85915	-4.65703	8.35097e-20	1.22639e-17	97	1	0	1	16	-
jgi|Copci_AmutBmut1|530412|MIX25701_1_11	CC1G_11092T0	hypothetical_protein_CC1G_11092_[Coprinopsis_cinerea_okayama7	NA	8652	4673	283	74	5604.32	202.361	10.0566	12.5273	-4.79154	1.1024e-19	1.60242e-17	98	1	0	1	17	B
jgi|Copci_AmutBmut1|493085|gm1.328_g	CC1G_07302T0	hypothetical_protein_CC1G_07302_[Coprinopsis_cinerea_okayama7	NA	3606	1037	76	14	1776.49	48.4147	8.19609	0.679022	-5.19744	7.68874e-19	1.00483e-16	109	1	0	1	18	-
jgi|Copci_AmutBmut1|544537|estExt_Genemark1.C_1420001	CC1G_12041T0	hypothetical_protein_CC1G_12041_[Coprinopsis_cinerea_okayama7	Conserved Zn-finger protein	3515	1601	118	66	2094.13	119.86	8.96867	0.383803	-4.12693	8.04577e-19	1.04193e-16	110	1	0	1	19	-
jgi|Copci_AmutBmut1|541586|estExt_Genemark1.C_470027	CC1G_05040T0	hypothetical_protein_CC1G_05040_[Coprinopsis_cinerea_okayama7	Nucleolar GTPase/ATPase p130	7715	1931	140	34	3624.11	97.4747	9.21518	1.2779	-5.21645	8.64942e-19	1.11001e-16	111	1	0	1	20	-

## Sheet: 5-7
S3 Table. Top 20 of DEGs.
				Counts of R1_minus + R2_plus				Normalized count
				12hrPri	12hrPri	24hrStipe	24hrStipe	12hrPri	24hrStipe	5-7	1-5	5-7					20	20
rownames(tcc$count)	Okayama_ID	nr_description	kogdefline	Copci_5a	Copci_5b	Copci_7a	Copci_7b	5	7	a.value	m.value	m.value	p.value	q.value	rank	estimatedDEG	Up	Down		DEG-type
jgi|Copci_AmutBmut1|463278|fgenesh1_pm.127_@_17	CC1G_07988T0	monosaccharide_transporter_[Coprinopsis_cinerea_okayama7	Predicted transporter (major facilitator superfamily)	311	346	14022	6690	319.919	10847.2	10.8633	0.247195	5.08348	1.93086e-177	1.37525e-173	2	1	1	0	1	A
jgi|Copci_AmutBmut1|381821|e_gw1.381.3.1	CC1G_09782T0	cytochrome_P450_[Coprinopsis_cinerea_okayama7	Cytochrome P450 CYP2 subfamily	228	332	6015	3116	266.326	4850.32	10.1505	-3.96585	4.18682	2.73163e-134	9.72801e-131	4	1	1	0	2	A
jgi|Copci_AmutBmut1|442835|fgenesh1_kg.225_@_21_@_Locus14813v5rpkm0.94	CC1G_08598T0	G-X-X-X-Q-X-W_domain-containing_protein_[Coprinopsis_cinerea_okayama7	NA	39	28	2823	1430	33.8744	2250.42	8.10905	-6.42495	6.05386	2.01703e-131	5.74653e-128	5	1	1	0	3	A
jgi|Copci_AmutBmut1|377522|e_gw1.217.35.1	CC1G_00677T0	hypothetical_protein_CC1G_00677_[Coprinopsis_cinerea_okayama7	NA	83	132	3749	1627	101.472	2770.69	9.05048	-1.5215	4.77109	4.11335e-125	9.76577e-122	6	1	1	0	4	A
jgi|Copci_AmutBmut1|499997|gm1.7240_g	CC1G_06900T0	oxaloacetate_acetylhydrolase_[Coprinopsis_cinerea_okayama7	Isocitrate lyase	1570	2828	38232	21365	2053.77	32078.1	12.9867	6.82998	3.96525	2.39658e-113	4.87705e-110	7	1	1	0	5	-
jgi|Copci_AmutBmut1|465215|fgenesh1_pm.183_@_17	CC1G_09057T0	hypothetical_protein_CC1G_09057_[Coprinopsis_cinerea_okayama7	NA	2257	3857	46758	20707	2867.87	34888.6	13.2881	-1.90241	3.60471	5.05754e-110	9.00558e-107	8	1	1	0	6	-
jgi|Copci_AmutBmut1|446550|fgenesh1_kg.4_@_24_@_Locus3626v1rpkm96.16	CC1G_14185T0	2-hydroxyacid_dehydrogenase_[Coprinopsis_cinerea_okayama7	Glyoxylate/hydroxypyruvate reductase (D-isomer-specific 2-hydroxy acid dehydrogenase superfamily)	294	366	5426	2819	318.221	4381.88	10.2056	-1.9391	3.78345	8.18634e-110	1.29572e-106	9	1	1	0	7	-
jgi|Copci_AmutBmut1|476961|estExt_fgenesh1_pm.C_270065	CC1G_10038T0	B-(1-6)_glucan_synthase_[Coprinopsis_cinerea_okayama7	NA	306	236	26520	10349	272.4	18670.3	11.139	1.88619	6.09887	1.63135e-109	2.32386e-106	10	1	1	0	8	A
jgi|Copci_AmutBmut1|412877|estExt_Genewise1Plus.C_4_t10091	CC1G_01943T0	hypothetical_protein_CC1G_01943_[Coprinopsis_cinerea_okayama7	NA	578	903	9087	4411	700.052	7090.08	11.1215	0.918637	3.34027	1.15097e-103	1.3663e-100	12	1	1	0	9	-
jgi|Copci_AmutBmut1|361605|e_gw1.22.136.1	CC1G_06249T0	phosphatidylserine_decarboxylase_[Coprinopsis_cinerea_okayama7	Phosphatidylserine decarboxylase	7704	10588	98661	44550	8743.33	74303	14.6376	7.11904	3.08717	1.13238e-99	1.24082e-96	13	1	1	0	10	-
jgi|Copci_AmutBmut1|518752|MIX14041_2760_80	CC1G_00973T0	chitin_deacetylase_[Coprinopsis_cinerea_okayama7	NA	130	138	3165	1683	131.038	2586.93	9.18543	1.89531	4.30318	1.82919e-98	1.73712e-95	15	1	1	0	11	A
jgi|Copci_AmutBmut1|369216|e_gw1.79.41.1	CC1G_02527T0	hypothetical_protein_CC1G_02527_[Coprinopsis_cinerea_okayama7	NA	671	817	9086	4339	718.843	7032.02	11.1346	-2.44557	3.29019	1.33473e-95	1.05629e-92	18	1	1	0	12	-
jgi|Copci_AmutBmut1|541879|estExt_Genemark1.C_540004	CC1G_12688T0	aldo/keto_reductase_[Coprinopsis_cinerea_okayama7	Voltage-gated shaker-like K+ channel, subunit beta/KCNAB	1716	2212	18290	9268	1888.11	14582.8	12.3574	1.55766	2.94925	6.44054e-89	3.98894e-86	23	1	1	0	13	-
jgi|Copci_AmutBmut1|397158|estExt_Genewise1.C_600121	CC1G_02571T0	hypothetical_protein_CC1G_02571_[Coprinopsis_cinerea_okayama7	NA	7	7	1235	989	6.88111	1275.58	6.54979	0.681915	7.53429	1.09384e-85	6.23269e-83	25	1	1	0	14	A
jgi|Copci_AmutBmut1|358693|e_gw1.11.229.1	CC1G_01435T0	tripeptidyl_peptidase_A_[Coprinopsis_cinerea_okayama7	NA	2240	4491	68361	25185	3115.3	46931.8	13.5617	-1.77886	3.91312	8.17081e-78	3.87977e-75	30	1	1	0	15	-
jgi|Copci_AmutBmut1|5822|CE5558_34338	CC1G_04300T0	NAD_binding_dehydrogenase_[Coprinopsis_cinerea_okayama7	NA	2881	3382	27977	14247	3035.35	22362.7	13.0082	0.17001	2.88116	3.12782e-76	1.43728e-73	31	1	1	0	16	-
jgi|Copci_AmutBmut1|355141|e_gw1.2.319.1	CC1G_06504T0	hypothetical_protein_CC1G_06504_[Coprinopsis_cinerea_okayama7	Cdc4 and related F-box and WD-40 proteins	3147	4985	40187	16374	3839.32	28845.9	13.3614	1.2614	2.90944	7.78309e-75	3.3597e-72	33	1	1	0	17	-
jgi|Copci_AmutBmut1|488104|estExt_fgenesh1_pg.C_660043	CC1G_02630T0	sugar_transporter_[Coprinopsis_cinerea_okayama7	Predicted transporter (major facilitator superfamily)	909	1365	10668	4510	1078.58	7788.26	11.501	-0.679509	2.85216	1.27996e-74	5.36264e-72	34	1	1	0	18	-
jgi|Copci_AmutBmut1|513672|MIX8961_2652_45	CC1G_08030T0	FAD_binding_domain-containing_protein_[Coprinopsis_cinerea_okayama7	Proteins containing the FAD binding domain	278	318	3627	2104	289.508	3104.98	9.88891	-0.970753	3.42291	4.11996e-72	1.63025e-69	36	1	1	0	19	-
jgi|Copci_AmutBmut1|209285|CE209021_30456	CC1G_08477T0	calcium_ion_transporter_[Coprinopsis_cinerea_okayama7	Ca2+/H+ antiporter VCX1 and related proteins	3408	4615	28461	15106	3839.86	23240.2	13.2056	0.161742	2.5975	6.67845e-72	2.5712e-69	37	1	1	0	20	-
jgi|Copci_AmutBmut1|438263|fgenesh1_kg.119_@_9_@_Locus2469v1rpkm134.88	CC1G_09569T0	hypothetical_protein_CC1G_09569_[Coprinopsis_cinerea_okayama7	Molecular chaperone (HSP90 family)	5697	7238	194	84	6225.5	143.221	9.88304	3.92509	-5.44188	2.75533e-186	3.92496e-182	1	1	0	1	1	-
jgi|Copci_AmutBmut1|376109|e_gw1.185.20.1	CC1G_09658T0	hypothetical_protein_CC1G_09658_[Coprinopsis_cinerea_okayama7	Predicted E3 ubiquitin ligase	8176	12157	277	88	9652.43	178.915	10.3599	9.29293	-5.75354	8.77151e-172	4.165e-168	3	1	0	1	2	B
jgi|Copci_AmutBmut1|462995|fgenesh1_pm.12_@_39	CC1G_12570T0	high_nitrogen_upregulated_cytochrome_P450_monooxygenase_2_[Coprinopsis_cinerea_okayama7	Cytochrome P450 CYP4/CYP19/CYP26 subfamilies	8976	12010	1388	620	10054.6	1039.92	11.6589	3.46114	-3.27331	5.98135e-104	7.74585e-101	11	1	0	1	3	-
jgi|Copci_AmutBmut1|438096|fgenesh1_kg.114_@_2_@_Locus7861v1rpkm39.94	CC1G_07901T0	hypothetical_protein_CC1G_07901_[Coprinopsis_cinerea_okayama7	Myosin class II heavy chain	3126	5020	336	123	3841.4	230.044	9.87659	1.85464	-4.06165	1.77269e-98	1.73712e-95	14	1	0	1	4	-
jgi|Copci_AmutBmut1|500918|gm1.8161_g	CC1G_05817T0	salicylate_1-monooxygenase_[Coprinopsis_cinerea_okayama7	Kynurenine 3-monooxygenase and related flavoprotein monooxygenases	2457	3307	261	125	2760.16	202.287	9.5454	5.60398	-3.77028	1.4118e-96	1.25694e-93	16	1	0	1	5	-
jgi|Copci_AmutBmut1|500214|gm1.7457_g	CC1G_09148T0	hypothetical_protein_CC1G_09148_[Coprinopsis_cinerea_okayama7	NA	6337	7901	728	268	6863.96	499.63	10.8548	-0.570804	-3.78011	4.20925e-96	3.52711e-93	17	1	0	1	6	-
jgi|Copci_AmutBmut1|368214|e_gw1.69.50.1	CC1G_11274T0	hypothetical_protein_CC1G_11274_[Coprinopsis_cinerea_okayama7	C-type lectin	2576	3640	311	135	2963.97	229.869	9.68899	2.47641	-3.68865	1.85183e-94	1.38838e-91	19	1	0	1	7	-
jgi|Copci_AmutBmut1|374767|e_gw1.158.30.1	CC1G_10721T0	hypothetical_protein_CC1G_10721_[Coprinopsis_cinerea_okayama7	NA	5368	7574	518	164	6171.91	334.127	10.4879	5.65417	-4.20725	1.43634e-93	1.02303e-90	20	1	0	1	8	B
jgi|Copci_AmutBmut1|464662|fgenesh1_pm.165_@_16	CC1G_01590T0	hypothetical_protein_CC1G_01590_[Coprinopsis_cinerea_okayama7	beta-1,6-N-acetylglucosaminyltransferase, contains WSC domain	2974	3827	373	173	3269.59	284.575	9.91378	0.721486	-3.52223	6.90414e-90	4.68331e-87	21	1	0	1	9	-
jgi|Copci_AmutBmut1|194228|CE193964_4911	CC1G_14165T0	hypothetical_protein_CC1G_14165_[Coprinopsis_cinerea_okayama7	Heterochromatin-associated protein HP1 and related CHROMO domain proteins	3415	5175	550	255	4071.12	419.539	10.3519	0.611302	-3.27855	1.08637e-89	7.03422e-87	22	1	0	1	10	-
jgi|Copci_AmutBmut1|469421|fgenesh1_pm.388_@_5	CC1G_14330T0	hypothetical_protein_CC1G_14330_[Coprinopsis_cinerea_okayama7	NA	2070	2479	172	86	2200.79	136.211	9.09675	4.68931	-4.01411	4.81693e-87	2.85905e-84	24	1	0	1	11	B
jgi|Copci_AmutBmut1|480823|estExt_fgenesh1_pm.C_1330007	CC1G_14778T0	hypothetical_protein_CC1G_14778_[Coprinopsis_cinerea_okayama7	NA	2849	3234	269	124	2956.82	204.617	9.60331	2.75138	-3.85305	1.3133e-85	7.19539e-83	26	1	0	1	12	-
jgi|Copci_AmutBmut1|110284|CE110020_1977	CC1G_05135T0	2-nitropropane_dioxygenase_[Coprinopsis_cinerea_okayama7	NA	4090	5432	584	216	4565.05	401.611	10.403	4.87372	-3.50676	7.99799e-83	4.21968e-80	27	1	0	1	13	-
jgi|Copci_AmutBmut1|437795|fgenesh1_kg.109_@_30_@_Locus10923v1rpkm20.86	CC1G_15645T0	hypothetical_protein_CC1G_15645_[Coprinopsis_cinerea_okayama7	NA	946	1423	58	29	1123.48	45.9316	7.82758	0.718199	-4.61234	7.78018e-82	3.95817e-79	28	1	0	1	14	-
jgi|Copci_AmutBmut1|423239|estExt_Genewise1Plus.C_600078	CC1G_02589T0	fatty_acid_conjugase_[Coprinopsis_cinerea_okayama7	Delta 6-fatty acid desaturase/delta-8 sphingolipid desaturase	883	1324	54	24	1046.94	40.361	7.68343	3.92119	-4.69707	5.18896e-80	2.54886e-77	29	1	0	1	15	-
jgi|Copci_AmutBmut1|440517|fgenesh1_kg.165_@_28_@_Locus17828v1rpkm3.02	CC1G_01589T0	hypothetical_protein_CC1G_01589_[Coprinopsis_cinerea_okayama7	NA	1012	1492	59	12	1189.57	32.707	7.62388	-1.90735	-5.1847	1.78718e-75	7.95577e-73	32	1	0	1	16	-
jgi|Copci_AmutBmut1|422567|estExt_Genewise1Plus.C_540059	CC1G_10853T0	hypothetical_protein_CC1G_10853_[Coprinopsis_cinerea_okayama7	NA	19698	28535	1151	276	22949.1	671.621	11.9388	6.78279	-5.09464	9.20692e-73	3.74722e-70	35	1	0	1	17	B
jgi|Copci_AmutBmut1|230096|CE229832_11622	CC1G_07871T0	guanine_nucleotide-binding_protein_alpha-1_subunit_[Coprinopsis_cinerea_okayama7	G-protein alpha subunit (small G protein superfamily)	8793	12021	2230	1145	9953.42	1790.02	12.0434	2.99222	-2.47522	1.91906e-66	5.46739e-64	50	1	0	1	18	-
jgi|Copci_AmutBmut1|440515|fgenesh1_kg.165_@_26_@_Locus6875v2rpkm9.26	NA	glycosyltransferase_[Acidithiobacillus_caldus_SM-1]	NA	654	702	14	7	662.368	11.0869	6.42114	0.52875	-5.9007	1.92823e-64	5.28225e-62	52	1	0	1	19	-
jgi|Copci_AmutBmut1|471624|fgenesh1_pm.6_@_78	CC1G_14207T0	heat_shock_protein_[Coprinopsis_cinerea_okayama7	Molecular chaperones GRP78/BiP/KAR2, HSP70 superfamily	5079	7876	980	605	6127.62	868.193	11.1715	6.90246	-2.81924	2.58155e-64	6.93852e-62	53	1	0	1	20	-

## Sheet: 7-9
S3 Table. Top 20 of DEGs.
				Counts of R1_minus + R2_plus				Normalized count
				24hrStipe	24hrStipe	30hrStipe	30hrStipe	24hrStipe	30hrStipe	7-9	1-7	7-9					20	20
rownames(tcc$count)	Okayama_ID	nr_description	kogdefline	Copci_7a	Copci_7b	Copci_9a	Copci_9b	7	9	a.value	m.value	m.value	p.value	q.value	rank	estimatedDEG	Up	Down		DEG-type
jgi|Copci_AmutBmut1|547330|estExt_Genemark1.C_4160003	CC1G_10150T0	hypothetical_protein_CC1G_10150_[Coprinopsis_cinerea_okayama7	NA	584	497	7204	6062	552.699	7175.9	10.9596	1.50622	3.69859	5.84689e-50	4.16445e-46	2	1	1	0	1	-
jgi|Copci_AmutBmut1|490796|estExt_fgenesh1_pg.C_1960009	CC1G_03408T0	carotenoid_ester_lipase_[Coprinopsis_cinerea_okayama7	Acetylcholinesterase/Butyrylcholinesterase	1291	756	6007	5125	979.947	6022.92	11.2464	3.79519	2.61969	6.25694e-46	2.971e-42	3	1	1	0	2	-
jgi|Copci_AmutBmut1|501973|gm1.9216_g	CC1G_03087T0	metalloreductase_[Coprinopsis_cinerea_okayama7	Ferric reductase, NADH/NADPH oxidase and related proteins	7250	2334	37641	27555	4154.03	35186.8	13.5615	0.28234	3.08245	2.03836e-41	7.25911e-38	4	1	1	0	3	-
jgi|Copci_AmutBmut1|409106|estExt_Genewise1.C_3270016	CC1G_11784T0	hypothetical_protein_CC1G_11784_[Coprinopsis_cinerea_okayama7	NA	495	402	2839	2795	454.877	3055.39	10.2032	7.32037	2.74781	5.43303e-32	1.10562e-28	7	1	1	0	4	-
jgi|Copci_AmutBmut1|472542|fgenesh1_pm.73_@_20	CC1G_12661T0	hypothetical_protein_CC1G_12661_[Coprinopsis_cinerea_okayama7	NA	956	310	3320	2611	549.335	3204.7	10.3738	-0.289813	2.54443	3.88929e-31	6.15588e-28	9	1	1	0	5	-
jgi|Copci_AmutBmut1|440390|fgenesh1_kg.161_@_5_@_Locus6970v1rpkm47.46	CC1G_11005T0	hypothetical_protein_CC1G_11005_[Coprinopsis_cinerea_okayama7	NA	347	245	1524	1383	292.896	1574.41	9.40742	2.5918	2.42635	1.42762e-27	2.03365e-24	10	1	1	0	6	-
jgi|Copci_AmutBmut1|355122|e_gw1.2.237.1	CC1G_04407T0	class_III_chitinase_[Coprinopsis_cinerea_okayama7	Chitinase	346	240	1482	1331	289.021	1523.24	9.37398	1.17763	2.39789	4.44995e-27	5.76269e-24	11	1	1	0	7	-
jgi|Copci_AmutBmut1|439260|fgenesh1_kg.137_@_5_@_Locus12556v5rpkm0.00_PRE	CC1G_04469T0	hypothetical_protein_CC1G_04469_[Coprinopsis_cinerea_okayama7	NA	35	27	350	597	31.1578	518.083	6.98928	-2.54178	4.05552	2.17534e-23	2.06585e-20	15	1	1	0	8	A
jgi|Copci_AmutBmut1|361847|e_gw1.23.102.1	CC1G_06825T0	hypothetical_protein_[Coprinopsis_cinerea]_(dst2)	Proteins containing the FAD binding domain	24795	11580	46870	46258	16746	50506.6	14.8279	3.77646	1.59265	9.09633e-23	8.09858e-20	16	1	1	0	9	-
jgi|Copci_AmutBmut1|382133|e_gw1.402.11.1	CC1G_04051T0	glycosyl_hydrolase_family_16_[Coprinopsis_cinerea_okayama7	NA	300	143	899	784	204.654	910.906	8.7541	0.879596	2.15411	5.74947e-22	4.09506e-19	20	1	1	0	10	-
jgi|Copci_AmutBmut1|137157|CE136893_2991	CC1G_01000T0	hypothetical_protein_CC1G_01000_[Coprinopsis_cinerea_okayama7	Dimeric dihydrodiol dehydrogenase	811	367	1698	1617	539.432	1796.79	9.94325	2.80101	1.73591	2.789e-21	1.89187e-18	21	1	1	0	11	-
jgi|Copci_AmutBmut1|277205|CE276941_11380	CC1G_15725T0	D-amino-acid_oxidase_[Coprinopsis_cinerea_okayama7	D-aspartate oxidase	2234	1573	6850	5516	1882.63	6684.29	11.7925	-2.28949	1.82803	9.51356e-20	5.8922e-17	23	1	1	0	12	-
jgi|Copci_AmutBmut1|368480|e_gw1.72.84.1	CC1G_09921T0	class_V_chitinase_ChiB1_[Coprinopsis_cinerea_okayama7	Chitinase	253	177	939	847	212.401	967.186	8.82415	1.41538	2.187	2.46382e-19	1.46238e-16	24	1	1	0	13	-
jgi|Copci_AmutBmut1|450471|fgenesh1_kg.81_@_19_@_Locus4814v1rpkm73.64	CC1G_07713T0	flavoprotein_NADH-dependent_oxidoreductase_[Coprinopsis_cinerea_okayama7	NADH:flavin oxidoreductase/12-oxophytodienoate reductase	910	380	1802	1616	582.836	1850.8	10.0204	1.42255	1.66699	3.80082e-19	2.08241e-16	26	1	1	0	14	-
jgi|Copci_AmutBmut1|402675|estExt_Genewise1.C_1330026	CC1G_03982T0	hypothetical_protein_CC1G_03982_[Coprinopsis_cinerea_okayama7	Homeobox protein	194	132	722	685	160.241	762.573	8.44941	-1.35773	2.25063	1.38135e-18	7.02762e-16	28	1	1	0	15	-
jgi|Copci_AmutBmut1|443970|fgenesh1_kg.268_@_10_@_Locus2050v2rpkm26.32	CC1G_04843T0	hypothetical_protein_CC1G_04843_[Coprinopsis_cinerea_okayama7	NA	1037	465	1961	1790	686.74	2031.7	10.206	-5.27024	1.56485	1.79713e-18	8.82764e-16	29	1	1	0	16	-
jgi|Copci_AmutBmut1|62470|CE62206_15723	CC1G_06968T0	hypothetical_protein_CC1G_06968_[Coprinopsis_cinerea_okayama7	Metalloexopeptidases	4306	1806	6989	7156	2763.47	7675.94	12.1692	-0.688376	1.47386	3.94556e-18	1.87348e-15	30	1	1	0	17	-
jgi|Copci_AmutBmut1|366868|e_gw1.57.47.1	CC1G_07862T0	alcohol_oxidase_AOX1_[Coprinopsis_cinerea_okayama7	Glucose dehydrogenase/choline dehydrogenase/mandelonitrile lyase (GMC oxidoreductase family)	2690	3121	18541	19474	3132.86	20637.8	12.9731	-1.33338	2.71974	5.22703e-18	2.32684e-15	32	1	1	0	18	-
jgi|Copci_AmutBmut1|512173|MIX7462_4940_29	CC1G_14103T0	ceramidase_[Coprinopsis_cinerea_okayama7	Ceramidases	4602	1768	7094	8050	2839	8231.84	12.2391	2.02919	1.53583	1.30535e-16	5.31275e-14	35	1	1	0	19	-
jgi|Copci_AmutBmut1|403023|estExt_Genewise1.C_1390016	CC1G_09161T0	hypothetical_protein_CC1G_09161_[Coprinopsis_cinerea_okayama7	Synaptic vesicle transporter SVOP and related transporters (major facilitator superfamily)	1720	1404	5388	8239	1585.63	7442.56	11.7462	5.92833	2.23074	2.67834e-16	1.03116e-13	37	1	1	0	20	-
jgi|Copci_AmutBmut1|243962|CE243698_15425	CC1G_02332T0	hypothetical_protein_CC1G_02332_[Coprinopsis_cinerea_okayama7	Permease of the major facilitator superfamily	6550	3271	604	657	4573.33	684.971	10.7895	6.29108	-2.73913	2.53354e-52	3.60903e-48	1	1	0	1	1	-
jgi|Copci_AmutBmut1|442835|fgenesh1_kg.225_@_21_@_Locus14813v5rpkm0.94	CC1G_08598T0	G-X-X-X-Q-X-W_domain-containing_protein_[Coprinopsis_cinerea_okayama7	NA	2823	1430	393	320	1985.34	385.473	9.77283	-0.207413	-2.36469	6.34408e-35	1.80743e-31	5	1	0	1	2	-
jgi|Copci_AmutBmut1|361671|e_gw1.22.141.1	CC1G_06248T0	monocarboxylate_permease_[Coprinopsis_cinerea_okayama7	Monocarboxylate transporter	2450	1304	315	223	1767.45	290.207	9.4842	5.71968	-2.60651	5.00337e-34	1.18788e-30	6	1	0	1	3	-
jgi|Copci_AmutBmut1|468948|fgenesh1_pm.35_@_28	CC1G_09237T0	phosphatidylserine_decarboxylase_[Coprinopsis_cinerea_okayama7	Phosphatidylserine decarboxylase	3036	1335	426	354	1991.94	421.835	9.84025	5.25343	-2.23942	1.7338e-31	3.08725e-28	8	1	0	1	4	-
jgi|Copci_AmutBmut1|464732|fgenesh1_pm.169_@_4	CC1G_04608T0	myxovirus_resistance_1_[Coprinopsis_cinerea_okayama7	Vacuolar sorting protein VPS1, dynamin, and related proteins	14906	7041	2972	2603	10123.3	3017.62	12.4323	9.02023	-1.74619	7.71022e-27	9.15267e-24	12	1	0	1	5	-
jgi|Copci_AmutBmut1|503912|gm1.11155_g	CC1G_06039T0	hypothetical_protein_CC1G_06039_[Coprinopsis_cinerea_okayama7	NA	6662	3159	983	517	4533.01	805.411	10.8999	2.25748	-2.49267	1.46482e-24	1.6051e-21	13	1	0	1	6	-
jgi|Copci_AmutBmut1|77959|CE77695_19361	CC1G_02525T0	hypothetical_protein_CC1G_02525_[Coprinopsis_cinerea_okayama7	NA	18607	8968	4055	3450	12763	4060.37	12.8135	6.657	-1.65228	4.3849e-24	4.46163e-21	14	1	0	1	7	-
jgi|Copci_AmutBmut1|193808|CE193544_32821	CC1G_01879T0	hypothetical_protein_CC1G_01879_[Coprinopsis_cinerea_okayama7	Protein Mei2, essential for commitment to meiosis, and related proteins	10866	5151	1788	948	7392.49	1469.25	11.6864	7.70477	-2.33098	1.4815e-22	1.24141e-19	17	1	0	1	8	-
jgi|Copci_AmutBmut1|442278|fgenesh1_kg.207_@_9_@_Locus3761v2rpkm26.63	CC1G_08041T0	hypothetical_protein_CC1G_08041_[Coprinopsis_cinerea_okayama7	NA	3092	1061	407	300	1817.91	381.615	9.70202	3.41839	-2.25209	1.59854e-22	1.26507e-19	18	1	0	1	9	-
jgi|Copci_AmutBmut1|513672|MIX8961_2652_45	CC1G_08030T0	FAD_binding_domain-containing_protein_[Coprinopsis_cinerea_okayama7	Proteins containing the FAD binding domain	3627	2104	772	734	2739.04	816.258	10.5462	2.61144	-1.74657	1.74352e-22	1.30718e-19	19	1	0	1	10	-
jgi|Copci_AmutBmut1|546113|estExt_Genemark1.C_2390012	CC1G_12298T0	glutamine_synthetase_[Coprinopsis_cinerea_okayama7	Glutamine synthetase	22029	8861	4600	3882	13870.6	4588.34	12.9618	3.70229	-1.59599	4.62361e-20	2.99379e-17	22	1	0	1	11	-
jgi|Copci_AmutBmut1|252379|CE252115_7663	CC1G_11285T0	hypothetical_protein_CC1G_11285_[Coprinopsis_cinerea_okayama7	Predicted lipase	8151	6558	1485	765	7446.83	1207.74	11.5503	9.87867	-2.62431	3.10705e-19	1.7704e-16	25	1	0	1	12	-
jgi|Copci_AmutBmut1|359315|e_gw1.13.289.1	CC1G_03312T0	lipase_[Coprinopsis_cinerea_okayama7	Predicted lipase	2301	1324	456	264	1730.05	387.159	9.67669	8.19985	-2.15981	6.11666e-19	3.22711e-16	27	1	0	1	13	-
jgi|Copci_AmutBmut1|419730|estExt_Genewise1Plus.C_310043	CC1G_02183T0	CoH1_[Coprinopsis_cinerea_okayama7	NA	2023	1666	367	394	1875.31	413.285	9.78195	-5.14747	-2.18192	4.85436e-18	2.23066e-15	31	1	0	1	14	-
jgi|Copci_AmutBmut1|365827|e_gw1.48.105.1	CC1G_00444T0	hypothetical_protein_CC1G_00444_[Coprinopsis_cinerea_okayama7	NA	16676	6872	3408	3575	10616	3790.9	12.6311	1.49312	-1.48563	6.61873e-18	2.85708e-15	33	1	0	1	15	-
jgi|Copci_AmutBmut1|372681|e_gw1.123.25.1	CC1G_09252T0	hypothetical_protein_CC1G_09252_[Coprinopsis_cinerea_okayama7	NA	677	310	84	63	452.871	79.3679	7.56672	8.60941	-2.51247	6.28057e-17	2.63137e-14	34	1	0	1	16	-
jgi|Copci_AmutBmut1|457902|fgenesh1_pg.392_@_4	CC1G_02231T0	hypothetical_protein_CC1G_02231_[Coprinopsis_cinerea_okayama7	NA	5015	3373	1008	466	4114.59	789.959	10.8161	7.06908	-2.3809	2.01028e-16	7.95458e-14	36	1	0	1	17	-
jgi|Copci_AmutBmut1|399690|estExt_Genewise1.C_890016	CC1G_04920T0	hypothetical_protein_CC1G_04920_[Coprinopsis_cinerea_okayama7	Predicted histone tail methylase containing SET domain	309	58	2	3	147.774	2.73	4.32807	5.99093	-5.75835	2.00213e-15	7.50535e-13	38	1	0	1	18	B
jgi|Copci_AmutBmut1|416847|estExt_Genewise1Plus.C_160201	CC1G_06765T0	hypothetical_protein_CC1G_06765_[Coprinopsis_cinerea_okayama7	NA	351	70	5	5	170.765	5.42451	4.92768	5.46386	-4.97637	2.35975e-15	8.61912e-13	39	1	0	1	19	B
jgi|Copci_AmutBmut1|369216|e_gw1.79.41.1	CC1G_02527T0	hypothetical_protein_CC1G_02527_[Coprinopsis_cinerea_okayama7	NA	9086	4339	2456	2323	6203.95	2590.02	11.9689	1.00559	-1.26023	4.20251e-15	1.49662e-12	40	1	0	1	20	-

[truncated: 2 more sheets: 9-11, 11-13]
