# Supplementary material for: Strand-Specific RNA-Seq Analyses of Fruiting Body Development in Coprinopsis cinerea
Source: PLoS One. 2015 Oct 28;10(10):e0141586. doi: 10.1371/journal.pone.0141586 (PMC4624876; doi:10.1371/journal.pone.0141586)
Supplement: S4 Table — (XLSX) [file pone.0141586.s014.xlsx]

## Sheet: S4_Table
S4 Table. Summary of comparison between microarry and RNA-seq data.
	Microarray			RNA-seq
	normalized by vsn			normalized by TCC
	p <0.05 by t-test			With up and down by m.value in TCC
Stage		Gene#			Gene#	(%)
K_(K+6)	Up	45		Consistent	42	93.3333
Stage 6-8	(M >1)			Inconsistent	2	4.44444
				No data	1	2.22222
					45	100
	Down	7		Consistent	7	100
	(M <-1)			Inconsistent	0	0
				No data	0	0
					7	100
(K+6)_(K+12)	Up	111		Consistent	80	72.0721
Stage 8-10	(M >1)			Inconsistent	23	20.7207
				No data	8	7.20721
					111	100
	Down	59		Consistent	31	52.5424
	(M <-1)			Inconsistent	22	37.2881
				No data	6	10.1695
					59	100
Micorarray data from 12,038 oligos were used for analysis.
