# Supplementary material for: Strand-Specific RNA-Seq Analyses of Fruiting Body Development in Coprinopsis cinerea
Source: PLoS One. 2015 Oct 28;10(10):e0141586. doi: 10.1371/journal.pone.0141586 (PMC4624876; doi:10.1371/journal.pone.0141586)
Supplement: S6 Table — (XLSX) [file pone.0141586.s016.xlsx]

## Sheet: 1-2up
S6 Table. GO analysis using DAVID.
DAVID-GO analysis for 408 upDEGs in 1-2 transition.
Annotation Cluster 1	Enrichment Score: 4.990377901895251
Category	Term	Count	%	PValue	Genes	List Total	Pop Hits	Pop Total	Fold Enrichment	Bonferroni	Benjamini	FDR
GOTERM_MF_FAT	GO:0004609~phosphatidylserine decarboxylase activity	6	1.7094	5.1048e-07	CC1G_09208, CC1G_09235, CC1G_09238, CC1G_09237, CC1G_09240, CC1G_06249	87	9	3953	30.2912	5.00258e-05	5.00258e-05	0.000564442
INTERPRO	IPR003817:Phosphatidylserine decarboxylase-related	6	1.7094	5.7248e-07	CC1G_09208, CC1G_09235, CC1G_09238, CC1G_09237, CC1G_09240, CC1G_06249	158	9	7124	30.0591	0.000100751	0.000100751	0.000702502
INTERPRO	IPR005221:Phosphatidylserine decarboxylase	6	1.7094	5.7248e-07	CC1G_09208, CC1G_09235, CC1G_09238, CC1G_09237, CC1G_09240, CC1G_06249	158	9	7124	30.0591	0.000100751	0.000100751	0.000702502
GOTERM_MF_FAT	GO:0016831~carboxy-lyase activity	7	1.9943	3.71644e-06	CC1G_09208, CC1G_09235, CC1G_09238, CC1G_09237, CC1G_05236, CC1G_09240, CC1G_06249	87	21	3953	15.1456	0.000364146	0.000182089	0.00410923
GOTERM_BP_FAT	GO:0008654~phospholipid biosynthetic process	6	1.7094	2.30823e-05	CC1G_09208, CC1G_09235, CC1G_09238, CC1G_09237, CC1G_09240, CC1G_06249	38	28	2824	15.9248	0.00145315	0.00145315	0.0233696
GOTERM_BP_FAT	GO:0008610~lipid biosynthetic process	7	1.9943	0.000156435	CC1G_09208, CC1G_09235, CC1G_09238, CC1G_09237, CC1G_09240, CC1G_06249, CC1G_11331	38	65	2824	8.00324	0.00980776	0.00246101	0.158286
GOTERM_BP_FAT	GO:0006644~phospholipid metabolic process	6	1.7094	0.000196023	CC1G_09208, CC1G_09235, CC1G_09238, CC1G_09237, CC1G_09240, CC1G_06249	38	43	2824	10.3696	0.0122747	0.00246708	0.198306
GOTERM_BP_FAT	GO:0019637~organophosphate metabolic process	6	1.7094	0.000271288	CC1G_09208, CC1G_09235, CC1G_09238, CC1G_09237, CC1G_09240, CC1G_06249	38	46	2824	9.69336	0.0169482	0.00284485	0.274354
Annotation Cluster 2	Enrichment Score: 3.338556783675608
Category	Term	Count	%	PValue	Genes	List Total	Pop Hits	Pop Total	Fold Enrichment	Bonferroni	Benjamini	FDR
GOTERM_BP_FAT	GO:0006481~C-terminal protein amino acid methylation	4	1.1396	6.99425e-05	CC1G_12896, CC1G_06457, CC1G_09616, CC1G_01484	38	7	2824	42.4662	0.00439684	0.00220084	0.070798
GOTERM_MF_FAT	GO:0008171~O-methyltransferase activity	5	1.4245	9.0518e-05	CC1G_12896, CC1G_08484, CC1G_06457, CC1G_09616, CC1G_01484	87	12	3953	18.932	0.00883193	0.00295269	0.100041
GOTERM_BP_FAT	GO:0006479~protein amino acid methylation	4	1.1396	0.000110898	CC1G_12896, CC1G_06457, CC1G_09616, CC1G_01484	38	8	2824	37.1579	0.00696259	0.00232627	0.112233
GOTERM_BP_FAT	GO:0008213~protein amino acid alkylation	4	1.1396	0.000110898	CC1G_12896, CC1G_06457, CC1G_09616, CC1G_01484	38	8	2824	37.1579	0.00696259	0.00232627	0.112233
GOTERM_MF_FAT	GO:0003880~C-terminal protein carboxyl methyltransferase activity	4	1.1396	0.00032678	CC1G_12896, CC1G_06457, CC1G_09616, CC1G_01484	87	7	3953	25.9639	0.0315221	0.00797544	0.360731
GOTERM_MF_FAT	GO:0004671~protein-S-isoprenylcysteine O-methyltransferase activity	4	1.1396	0.00032678	CC1G_12896, CC1G_06457, CC1G_09616, CC1G_01484	87	7	3953	25.9639	0.0315221	0.00797544	0.360731
INTERPRO	IPR007269:Isoprenylcysteine carboxyl methyltransferase	4	1.1396	0.000344406	CC1G_12896, CC1G_06457, CC1G_09616, CC1G_01484	158	7	7124	25.7649	0.0588247	0.0200058	0.421809
GOTERM_BP_FAT	GO:0043414~biopolymer methylation	4	1.1396	0.00202527	CC1G_12896, CC1G_06457, CC1G_09616, CC1G_01484	38	20	2824	14.8632	0.119902	0.0180805	2.03185
GOTERM_MF_FAT	GO:0008276~protein methyltransferase activity	4	1.1396	0.00242884	CC1G_12896, CC1G_06457, CC1G_09616, CC1G_01484	87	13	3953	13.9805	0.212046	0.0465451	2.65304
GOTERM_BP_FAT	GO:0032259~methylation	4	1.1396	0.00306225	CC1G_12896, CC1G_06457, CC1G_09616, CC1G_01484	38	23	2824	12.9245	0.175697	0.0238629	3.05772
GOTERM_BP_FAT	GO:0006730~one-carbon metabolic process	4	1.1396	0.00437573	CC1G_12896, CC1G_06457, CC1G_09616, CC1G_01484	38	26	2824	11.4332	0.241396	0.0248032	4.34324
Annotation Cluster 3	Enrichment Score: 3.144990687188242
Category	Term	Count	%	PValue	Genes	List Total	Pop Hits	Pop Total	Fold Enrichment	Bonferroni	Benjamini	FDR
GOTERM_CC_FAT	GO:0044421~extracellular region part	4	1.1396	2.6835e-05	CC1G_00723, CC1G_08927, CC1G_05005, CC1G_05003	22	4	1056	48	0.000268318	0.000268318	0.0161125
GOTERM_CC_FAT	GO:0005578~proteinaceous extracellular matrix	4	1.1396	2.6835e-05	CC1G_00723, CC1G_08927, CC1G_05005, CC1G_05003	22	4	1056	48	0.000268318	0.000268318	0.0161125
GOTERM_CC_FAT	GO:0031012~extracellular matrix	4	1.1396	2.6835e-05	CC1G_00723, CC1G_08927, CC1G_05005, CC1G_05003	22	4	1056	48	0.000268318	0.000268318	0.0161125
SMART	SM00276:GLECT	3	0.854701	0.000522264	CC1G_00723, CC1G_05005, CC1G_05003	34	3	2453	72.1471	0.0145207	0.0145207	0.436067
GOTERM_CC_FAT	GO:0005618~cell wall	6	1.7094	0.000542337	CC1G_00723, CC1G_04061, CC1G_04060, CC1G_05005, CC1G_01230, CC1G_05003	22	37	1056	7.78378	0.00541016	0.00270875	0.325216
GOTERM_CC_FAT	GO:0030312~external encapsulating structure	6	1.7094	0.00069804	CC1G_00723, CC1G_04061, CC1G_04060, CC1G_05005, CC1G_01230, CC1G_05003	22	39	1056	7.38462	0.00695851	0.00232491	0.418421
SP_PIR_KEYWORDS	fruiting body	3	0.854701	0.00103189	CC1G_00723, CC1G_05005, CC1G_05003	37	3	1903	51.4324	0.0314983	0.0314983	0.883017
SP_PIR_KEYWORDS	cell wall	3	0.854701	0.00103189	CC1G_00723, CC1G_05005, CC1G_05003	37	3	1903	51.4324	0.0314983	0.0314983	0.883017
SP_PIR_KEYWORDS	extracellular matrix	3	0.854701	0.00103189	CC1G_00723, CC1G_05005, CC1G_05003	37	3	1903	51.4324	0.0314983	0.0314983	0.883017
SP_PIR_KEYWORDS	Lectin	3	0.854701	0.00103189	CC1G_00723, CC1G_05005, CC1G_05003	37	3	1903	51.4324	0.0314983	0.0314983	0.883017
GOTERM_CC_FAT	GO:0005576~extracellular region	7	1.9943	0.00103652	CC1G_09921, CC1G_00723, CC1G_08927, CC1G_06945, CC1G_06006, CC1G_05005, CC1G_05003	22	64	1056	5.25	0.010317	0.00258928	0.620787
INTERPRO	IPR001079:Galectin, carbohydrate recognition domain	3	0.854701	0.00142696	CC1G_00723, CC1G_05005, CC1G_05003	158	3	7124	45.0886	0.22223	0.0608978	1.73704
SP_PIR_KEYWORDS	Secreted	3	0.854701	0.0020392	CC1G_00723, CC1G_05005, CC1G_05003	37	4	1903	38.5743	0.0613191	0.0208723	1.73835
UP_SEQ_FEATURE	domain:Galectin	3	0.854701	0.00255102	CC1G_00723, CC1G_05005, CC1G_05003	3	3	49	16.3333	0.0101651	0.0101651	0.970502
UP_SEQ_FEATURE	binding site:Carbohydrate	3	0.854701	0.00255102	CC1G_00723, CC1G_05005, CC1G_05003	3	3	49	16.3333	0.0101651	0.0101651	0.970502
GOTERM_MF_FAT	GO:0030246~carbohydrate binding	7	1.9943	0.00440665	CC1G_09921, CC1G_00723, CC1G_06945, CC1G_06006, CC1G_11695, CC1G_05005, CC1G_05003	87	72	3953	4.41746	0.351314	0.0695941	4.76594
GOTERM_MF_FAT	GO:0005529~sugar binding	3	0.854701	0.00915158	CC1G_00723, CC1G_05005, CC1G_05003	87	7	3953	19.4729	0.59383	0.120773	9.66596
Annotation Cluster 4	Enrichment Score: 1.8574737146179636
Category	Term	Count	%	PValue	Genes	List Total	Pop Hits	Pop Total	Fold Enrichment	Bonferroni	Benjamini	FDR
INTERPRO	IPR013781:Glycoside hydrolase, subgroup, catalytic core	7	1.9943	0.00212635	CC1G_09921, CC1G_01586, CC1G_06564, CC1G_01315, CC1G_10582, CC1G_06563, CC1G_05516	158	61	7124	5.1741	0.31246	0.0721889	2.57825
GOTERM_BP_FAT	GO:0006032~chitin catabolic process	3	0.854701	0.00336626	CC1G_09921, CC1G_01586, CC1G_01315	38	7	2824	31.8496	0.191385	0.0233272	3.35664
SMART	SM00636:Glyco_18	3	0.854701	0.00353432	CC1G_09921, CC1G_01586, CC1G_01315	34	7	2453	30.9202	0.0943807	0.0483597	2.91849
GOTERM_BP_FAT	GO:0000272~polysaccharide catabolic process	4	1.1396	0.00390587	CC1G_09921, CC1G_01586, CC1G_01315, CC1G_11695	38	25	2824	11.8905	0.218509	0.0243537	3.88517
GOTERM_BP_FAT	GO:0016052~carbohydrate catabolic process	5	1.4245	0.00808979	CC1G_09921, CC1G_06383, CC1G_01586, CC1G_01315, CC1G_11695	38	62	2824	5.99321	0.400542	0.0417476	7.89552
GOTERM_MF_FAT	GO:0004568~chitinase activity	3	0.854701	0.00915158	CC1G_09921, CC1G_01586, CC1G_01315	87	7	3953	19.4729	0.59383	0.120773	9.66596
INTERPRO	IPR011583:Chitinase II	3	0.854701	0.00942391	CC1G_09921, CC1G_01586, CC1G_01315	158	7	7124	19.3237	0.811088	0.188044	10.9695
GOTERM_BP_FAT	GO:0006026~aminoglycan catabolic process	3	0.854701	0.0101518	CC1G_09921, CC1G_01586, CC1G_01315	38	12	2824	18.5789	0.474198	0.0482458	9.81595
GOTERM_BP_FAT	GO:0006030~chitin metabolic process	3	0.854701	0.0101518	CC1G_09921, CC1G_01586, CC1G_01315	38	12	2824	18.5789	0.474198	0.0482458	9.81595
INTERPRO	IPR001223:Glycoside hydrolase, family 18, catalytic domain	3	0.854701	0.0123845	CC1G_09921, CC1G_01586, CC1G_01315	158	8	7124	16.9082	0.88845	0.216276	14.1803
INTERPRO	IPR001579:Glycoside hydrolase, chitinase active site	3	0.854701	0.0123845	CC1G_09921, CC1G_01586, CC1G_01315	158	8	7124	16.9082	0.88845	0.216276	14.1803
GOTERM_BP_FAT	GO:0005976~polysaccharide metabolic process	4	1.1396	0.0127458	CC1G_09921, CC1G_01586, CC1G_01315, CC1G_11695	38	38	2824	7.82271	0.554318	0.0560904	12.1806
GOTERM_BP_FAT	GO:0006022~aminoglycan metabolic process	3	0.854701	0.0200761	CC1G_09921, CC1G_01586, CC1G_01315	38	17	2824	13.1146	0.721313	0.0816509	18.5638
SP_PIR_KEYWORDS	glycosidase	3	0.854701	0.0795356	CC1G_09921, CC1G_01586, CC1G_01315	37	25	1903	6.17189	0.923402	0.307209	50.933
GOTERM_BP_FAT	GO:0009057~macromolecule catabolic process	4	1.1396	0.141187	CC1G_09921, CC1G_01586, CC1G_01315, CC1G_11695	38	100	2824	2.97263	0.999932	0.431101	78.5866
SP_PIR_KEYWORDS	hydrolase	5	1.4245	0.60912	CC1G_09921, CC1G_01586, CC1G_01315, CC1G_03363, CC1G_03408	37	219	1903	1.17426	1	0.87507	99.9687
Annotation Cluster 5	Enrichment Score: 1.4375005789008592
Category	Term	Count	%	PValue	Genes	List Total	Pop Hits	Pop Total	Fold Enrichment	Bonferroni	Benjamini	FDR
GOTERM_CC_FAT	GO:0005618~cell wall	6	1.7094	0.000542337	CC1G_00723, CC1G_04061, CC1G_04060, CC1G_05005, CC1G_01230, CC1G_05003	22	37	1056	7.78378	0.00541016	0.00270875	0.325216
GOTERM_CC_FAT	GO:0030312~external encapsulating structure	6	1.7094	0.00069804	CC1G_00723, CC1G_04061, CC1G_04060, CC1G_05005, CC1G_01230, CC1G_05003	22	39	1056	7.38462	0.00695851	0.00232491	0.418421
SMART	SM00075:HYDRO	3	0.854701	0.0715208	CC1G_04061, CC1G_04060, CC1G_01230	34	33	2453	6.55882	0.874795	0.405153	46.2481
GOTERM_CC_FAT	GO:0009277~fungal-type cell wall	3	0.854701	0.137523	CC1G_04061, CC1G_04060, CC1G_01230	22	33	1056	4.36364	0.77224	0.190511	58.8675
GOTERM_MF_FAT	GO:0005199~structural constituent of cell wall	3	0.854701	0.160499	CC1G_04061, CC1G_04060, CC1G_01230	87	33	3953	4.13062	1	0.635242	85.5491
INTERPRO	IPR001338:Hydrophobin, fungi	3	0.854701	0.163997	CC1G_04061, CC1G_04060, CC1G_01230	158	33	7124	4.09896	1	0.793258	88.8982
GOTERM_MF_FAT	GO:0005198~structural molecule activity	3	0.854701	0.883553	CC1G_04061, CC1G_04060, CC1G_01230	87	166	3953	0.821147	1	0.999931	100
Annotation Cluster 6	Enrichment Score: 1.3654095205595027
Category	Term	Count	%	PValue	Genes	List Total	Pop Hits	Pop Total	Fold Enrichment	Bonferroni	Benjamini	FDR
GOTERM_MF_FAT	GO:0004806~triacylglycerol lipase activity	3	0.854701	0.0226519	CC1G_03312, CC1G_07550, CC1G_11285	87	11	3953	12.3918	0.894117	0.244728	22.38
INTERPRO	IPR002921:Lipase, class 3	3	0.854701	0.0232958	CC1G_03312, CC1G_07550, CC1G_11285	158	11	7124	12.2969	0.984213	0.339565	25.1175
GOTERM_MF_FAT	GO:0016298~lipase activity	3	0.854701	0.0690089	CC1G_03312, CC1G_07550, CC1G_11285	87	20	3953	6.81552	0.999095	0.442316	54.6448
GOTERM_MF_FAT	GO:0004091~carboxylesterase activity	3	0.854701	0.0948582	CC1G_03312, CC1G_07550, CC1G_11285	87	24	3953	5.6796	0.999943	0.528252	66.7791
Annotation Cluster 7	Enrichment Score: 1.2441427018612354
Category	Term	Count	%	PValue	Genes	List Total	Pop Hits	Pop Total	Fold Enrichment	Bonferroni	Benjamini	FDR
SP_PIR_KEYWORDS	heme	9	2.5641	0.00120161	CC1G_01274, CC1G_05985, CC1G_07897, CC1G_12161, CC1G_01302, CC1G_01620, CC1G_02490, CC1G_01584, CC1G_01622	37	118	1903	3.92281	0.0365862	0.0184635	1.02759
SP_PIR_KEYWORDS	metal-binding	16	4.5584	0.00207118	CC1G_07935, CC1G_05985, CC1G_01274, CC1G_01302, CC1G_01620, CC1G_09243, CC1G_01622, CC1G_01584, CC1G_07897, CC1G_08917, CC1G_12161, CC1G_09022, CC1G_02490, CC1G_08966, CC1G_02792, CC1G_03968	37	378	1903	2.17703	0.0622511	0.0159398	1.76539
SP_PIR_KEYWORDS	iron	9	2.5641	0.00379659	CC1G_01274, CC1G_05985, CC1G_07897, CC1G_12161, CC1G_01302, CC1G_01620, CC1G_02490, CC1G_01584, CC1G_01622	37	141	1903	3.28292	0.111231	0.0233077	3.21499
INTERPRO	IPR001128:Cytochrome P450	9	2.5641	0.00891573	CC1G_01274, CC1G_05985, CC1G_07897, CC1G_12161, CC1G_01302, CC1G_01620, CC1G_02490, CC1G_01584, CC1G_01622	158	133	7124	3.05111	0.793242	0.201621	10.4074
SP_PIR_KEYWORDS	Monooxygenase	6	1.7094	0.016469	CC1G_01274, CC1G_05985, CC1G_07897, CC1G_12161, CC1G_01302, CC1G_02490	37	81	1903	3.80981	0.402374	0.0822207	13.2952
GOTERM_MF_FAT	GO:0009055~electron carrier activity	11	3.1339	0.02489	CC1G_01274, CC1G_05985, CC1G_07897, CC1G_12161, CC1G_01302, CC1G_01620, CC1G_02491, CC1G_02490, CC1G_01584, CC1G_01639, CC1G_01622	87	228	3953	2.19213	0.915423	0.240014	24.3229
GOTERM_MF_FAT	GO:0046906~tetrapyrrole binding	9	2.5641	0.0361614	CC1G_01274, CC1G_05985, CC1G_07897, CC1G_12161, CC1G_01302, CC1G_01620, CC1G_02490, CC1G_01584, CC1G_01622	87	176	3953	2.32347	0.972934	0.279734	33.4522
GOTERM_MF_FAT	GO:0020037~heme binding	9	2.5641	0.0361614	CC1G_01274, CC1G_05985, CC1G_07897, CC1G_12161, CC1G_01302, CC1G_01620, CC1G_02490, CC1G_01584, CC1G_01622	87	176	3953	2.32347	0.972934	0.279734	33.4522
GOTERM_BP_FAT	GO:0055114~oxidation reduction	9	2.5641	0.0601227	CC1G_04960, CC1G_07935, CC1G_01274, CC1G_05985, CC1G_07897, CC1G_12161, CC1G_01302, CC1G_03858, CC1G_02490	38	331	2824	2.02067	0.979887	0.216629	46.6259
INTERPRO	IPR002401:Cytochrome P450, E-class, group I	6	1.7094	0.0624946	CC1G_01274, CC1G_05985, CC1G_07897, CC1G_12161, CC1G_01302, CC1G_02490	158	97	7124	2.78899	0.999988	0.611896	54.7016
COG_ONTOLOGY	Secondary metabolites biosynthesis, transport, and catabolism	9	2.5641	0.086118	CC1G_01274, CC1G_05985, CC1G_07897, CC1G_12161, CC1G_01302, CC1G_01620, CC1G_02490, CC1G_01584, CC1G_01622	40	139	1155	1.8696	0.763276	0.763276	47.2446
SP_PIR_KEYWORDS	oxidoreductase	8	2.2792	0.0879569	CC1G_07935, CC1G_01274, CC1G_05985, CC1G_07897, CC1G_12161, CC1G_01302, CC1G_03858, CC1G_02490	37	207	1903	1.98773	0.942393	0.300062	54.6583
INTERPRO	IPR017972:Cytochrome P450, conserved site	5	1.4245	0.113779	CC1G_01274, CC1G_05985, CC1G_12161, CC1G_01302, CC1G_02490	158	84	7124	2.68385	1	0.713645	77.287
GOTERM_MF_FAT	GO:0005506~iron ion binding	9	2.5641	0.129648	CC1G_01274, CC1G_05985, CC1G_07897, CC1G_12161, CC1G_01302, CC1G_01620, CC1G_02490, CC1G_01584, CC1G_01622	87	232	3953	1.76263	0.999999	0.596348	78.4623
INTERPRO	IPR017973:Cytochrome P450, C-terminal region	4	1.1396	0.156044	CC1G_01274, CC1G_05985, CC1G_07897, CC1G_02490	158	62	7124	2.90894	1	0.792274	87.5303
GOTERM_MF_FAT	GO:0043167~ion binding	27	7.69231	0.2831	CC1G_07935, CC1G_05985, CC1G_01620, CC1G_00600, CC1G_09243, CC1G_01622, CC1G_01315, CC1G_10582, CC1G_07897, CC1G_08917, CC1G_03587, CC1G_02792, CC1G_03968, CC1G_09921, CC1G_01586, CC1G_01274, CC1G_01302, CC1G_01584, CC1G_06383, CC1G_06564, CC1G_08927, CC1G_06563, CC1G_12161, CC1G_09022, CC1G_05516, CC1G_02490, CC1G_08966	87	1067	3953	1.14976	1	0.836675	97.4777
GOTERM_MF_FAT	GO:0043169~cation binding	27	7.69231	0.2831	CC1G_07935, CC1G_05985, CC1G_01620, CC1G_00600, CC1G_09243, CC1G_01622, CC1G_01315, CC1G_10582, CC1G_07897, CC1G_08917, CC1G_03587, CC1G_02792, CC1G_03968, CC1G_09921, CC1G_01586, CC1G_01274, CC1G_01302, CC1G_01584, CC1G_06383, CC1G_06564, CC1G_08927, CC1G_06563, CC1G_12161, CC1G_09022, CC1G_05516, CC1G_02490, CC1G_08966	87	1067	3953	1.14976	1	0.836675	97.4777
GOTERM_MF_FAT	GO:0046914~transition metal ion binding	19	5.41311	0.709579	CC1G_07935, CC1G_05985, CC1G_01274, CC1G_01302, CC1G_01620, CC1G_00600, CC1G_09243, CC1G_01622, CC1G_01584, CC1G_06383, CC1G_08927, CC1G_07897, CC1G_08917, CC1G_12161, CC1G_09022, CC1G_02490, CC1G_08966, CC1G_02792, CC1G_03968	87	905	3953	0.953921	1	0.9983	99.9999
GOTERM_MF_FAT	GO:0046872~metal ion binding	20	5.69801	0.801585	CC1G_07935, CC1G_05985, CC1G_01274, CC1G_01302, CC1G_01620, CC1G_00600, CC1G_09243, CC1G_01622, CC1G_01584, CC1G_06383, CC1G_08927, CC1G_07897, CC1G_08917, CC1G_12161, CC1G_09022, CC1G_02490, CC1G_08966, CC1G_02792, CC1G_03587, CC1G_03968	87	1007	3953	0.902419	1	0.999638	100
GOTERM_MF_FAT	GO:0008270~zinc ion binding	9	2.5641	0.971138	CC1G_06383, CC1G_08927, CC1G_08917, CC1G_09022, CC1G_00600, CC1G_08966, CC1G_02792, CC1G_09243, CC1G_03968	87	621	3953	0.658504	1	0.999997	100
Annotation Cluster 8	Enrichment Score: 1.032474968034251
Category	Term	Count	%	PValue	Genes	List Total	Pop Hits	Pop Total	Fold Enrichment	Bonferroni	Benjamini	FDR
GOTERM_CC_FAT	GO:0016021~integral to membrane	12	3.4188	0.0404898	CC1G_10326, CC1G_12896, CC1G_11437, CC1G_05502, CC1G_01034, CC1G_06698, CC1G_06457, CC1G_04344, CC1G_04990, CC1G_05616, CC1G_09616, CC1G_01484	22	338	1056	1.70414	0.338552	0.0793402	21.9787
GOTERM_CC_FAT	GO:0031224~intrinsic to membrane	12	3.4188	0.0468461	CC1G_10326, CC1G_12896, CC1G_11437, CC1G_05502, CC1G_01034, CC1G_06698, CC1G_06457, CC1G_04344, CC1G_04990, CC1G_05616, CC1G_09616, CC1G_01484	22	345	1056	1.66957	0.381086	0.0768512	25.0313
SP_PIR_KEYWORDS	transmembrane	5	1.4245	0.421265	CC1G_10326, CC1G_11437, CC1G_05502, CC1G_01034, CC1G_05616	37	174	1903	1.47794	1	0.785896	99.089
Annotation Cluster 9	Enrichment Score: 0.9534429753036506
Category	Term	Count	%	PValue	Genes	List Total	Pop Hits	Pop Total	Fold Enrichment	Bonferroni	Benjamini	FDR
GOTERM_MF_FAT	GO:0050660~FAD binding	7	1.9943	0.0326624	CC1G_01540, CC1G_08335, CC1G_07780, CC1G_06825, CC1G_10633, CC1G_07964, CC1G_01546	87	111	3953	2.86538	0.961394	0.277787	30.7316
PIR_SUPERFAMILY	PIRSF000137:Alcohol_oxidase	3	0.854701	0.085781	CC1G_01540, CC1G_07964, CC1G_01546	21	27	1087	5.75132	0.860971	0.860971	50.4361
INTERPRO	IPR016166:FAD-binding, type 2	3	0.854701	0.0903328	CC1G_07780, CC1G_06825, CC1G_10633	158	23	7124	5.88112	1	0.695845	68.7077
INTERPRO	IPR006094:FAD linked oxidase, N-terminal	3	0.854701	0.097169	CC1G_07780, CC1G_06825, CC1G_10633	158	24	7124	5.63608	1	0.698619	71.4743
INTERPRO	IPR012132:Glucose-methanol-choline oxidoreductase	3	0.854701	0.118489	CC1G_01540, CC1G_07964, CC1G_01546	158	27	7124	5.00985	1	0.708628	78.7247
GOTERM_MF_FAT	GO:0050662~coenzyme binding	8	2.2792	0.132411	CC1G_05862, CC1G_01540, CC1G_08335, CC1G_07780, CC1G_06825, CC1G_10633, CC1G_07964, CC1G_01546	87	196	3953	1.85456	0.999999	0.58104	79.2064
INTERPRO	IPR000172:Glucose-methanol-choline oxidoreductase, N-terminal	3	0.854701	0.179787	CC1G_01540, CC1G_07964, CC1G_01546	158	35	7124	3.86474	1	0.810058	91.2144
INTERPRO	IPR007867:Glucose-methanol-choline oxidoreductase, C-terminal	3	0.854701	0.187768	CC1G_01540, CC1G_07964, CC1G_01546	158	36	7124	3.75738	1	0.810573	92.2077
SP_PIR_KEYWORDS	Flavoprotein	3	0.854701	0.201472	CC1G_01540, CC1G_07964, CC1G_01546	37	44	1903	3.50676	0.999065	0.539273	85.526
Annotation Cluster 10	Enrichment Score: 0.28083654982883693
Category	Term	Count	%	PValue	Genes	List Total	Pop Hits	Pop Total	Fold Enrichment	Bonferroni	Benjamini	FDR
GOTERM_MF_FAT	GO:0050660~FAD binding	7	1.9943	0.0326624	CC1G_01540, CC1G_08335, CC1G_07780, CC1G_06825, CC1G_10633, CC1G_07964, CC1G_01546	87	111	3953	2.86538	0.961394	0.277787	30.7316
GOTERM_MF_FAT	GO:0048037~cofactor binding	10	2.849	0.111661	CC1G_07935, CC1G_05862, CC1G_01540, CC1G_08335, CC1G_07780, CC1G_06825, CC1G_10633, CC1G_05236, CC1G_07964, CC1G_01546	87	261	3953	1.74087	0.999991	0.563434	72.9961
GOTERM_MF_FAT	GO:0050662~coenzyme binding	8	2.2792	0.132411	CC1G_05862, CC1G_01540, CC1G_08335, CC1G_07780, CC1G_06825, CC1G_10633, CC1G_07964, CC1G_01546	87	196	3953	1.85456	0.999999	0.58104	79.2064
GOTERM_MF_FAT	GO:0001883~purine nucleoside binding	11	3.1339	0.970676	CC1G_12343, CC1G_01540, CC1G_08335, CC1G_07780, CC1G_08657, CC1G_06825, CC1G_10633, CC1G_07964, CC1G_09242, CC1G_01546, CC1G_09243	87	733	3953	0.681862	1	0.999998	100
GOTERM_MF_FAT	GO:0030554~adenyl nucleotide binding	11	3.1339	0.970676	CC1G_12343, CC1G_01540, CC1G_08335, CC1G_07780, CC1G_08657, CC1G_06825, CC1G_10633, CC1G_07964, CC1G_09242, CC1G_01546, CC1G_09243	87	733	3953	0.681862	1	0.999998	100
GOTERM_MF_FAT	GO:0017076~purine nucleotide binding	13	3.7037	0.97183	CC1G_08657, CC1G_06825, CC1G_10633, CC1G_07964, CC1G_09242, CC1G_09243, CC1G_04608, CC1G_12343, CC1G_01540, CC1G_08335, CC1G_07780, CC1G_02704, CC1G_01546	87	846	3953	0.698201	1	0.999996	100
GOTERM_MF_FAT	GO:0001882~nucleoside binding	11	3.1339	0.973256	CC1G_12343, CC1G_01540, CC1G_08335, CC1G_07780, CC1G_08657, CC1G_06825, CC1G_10633, CC1G_07964, CC1G_09242, CC1G_01546, CC1G_09243	87	740	3953	0.675412	1	0.999995	100
GOTERM_MF_FAT	GO:0000166~nucleotide binding	14	3.9886	0.991554	CC1G_10966, CC1G_08657, CC1G_06825, CC1G_10633, CC1G_07964, CC1G_09242, CC1G_09243, CC1G_04608, CC1G_12343, CC1G_01540, CC1G_08335, CC1G_07780, CC1G_02704, CC1G_01546	87	991	3953	0.641892	1	1	100
GOTERM_MF_FAT	GO:0032555~purine ribonucleotide binding	6	1.7094	0.999823	CC1G_12343, CC1G_08657, CC1G_02704, CC1G_09242, CC1G_09243, CC1G_04608	87	721	3953	0.378115	1	1	100
GOTERM_MF_FAT	GO:0032553~ribonucleotide binding	6	1.7094	0.999823	CC1G_12343, CC1G_08657, CC1G_02704, CC1G_09242, CC1G_09243, CC1G_04608	87	721	3953	0.378115	1	1	100
GOTERM_MF_FAT	GO:0032559~adenyl ribonucleotide binding	4	1.1396	0.999949	CC1G_12343, CC1G_08657, CC1G_09242, CC1G_09243	87	622	3953	0.292198	1	1	100
GOTERM_MF_FAT	GO:0005524~ATP binding	4	1.1396	0.999949	CC1G_12343, CC1G_08657, CC1G_09242, CC1G_09243	87	622	3953	0.292198	1	1	100
Annotation Cluster 11	Enrichment Score: 0.03560248349273562
Category	Term	Count	%	PValue	Genes	List Total	Pop Hits	Pop Total	Fold Enrichment	Bonferroni	Benjamini	FDR
GOTERM_MF_FAT	GO:0004175~endopeptidase activity	3	0.854701	0.858353	CC1G_08927, CC1G_03570, CC1G_08840	87	155	3953	0.879422	1	0.999891	100
GOTERM_MF_FAT	GO:0070011~peptidase activity, acting on L-amino acid peptides	3	0.854701	0.945463	CC1G_08927, CC1G_03570, CC1G_08840	87	207	3953	0.658504	1	0.999993	100
GOTERM_MF_FAT	GO:0008233~peptidase activity	3	0.854701	0.963568	CC1G_08927, CC1G_03570, CC1G_08840	87	228	3953	0.597852	1	0.999998	100

## Sheet: 1-2dwn
DAVID-GO analysis for 134 downDEGs in 1-2 transition.
Annotation Cluster 1	Enrichment Score: 2.6552925679261494
Category	Term	Count	%	PValue	Genes	List Total	Pop Hits	Pop Total	Fold Enrichment	Bonferroni	Benjamini	FDR
SP_PIR_KEYWORDS	iron	8	6.66667	2.72447e-06	CC1G_05409, CC1G_07230, CC1G_07228, CC1G_02104, CC1G_04037, CC1G_09889, CC1G_01916, CC1G_12229	12	141	1903	8.99764	5.44881e-05	5.44881e-05	0.00207356
SP_PIR_KEYWORDS	heme	7	5.83333	1.79485e-05	CC1G_05409, CC1G_07230, CC1G_02104, CC1G_04037, CC1G_09889, CC1G_01916, CC1G_12229	12	118	1903	9.40749	0.000358909	0.000179471	0.0136597
GOTERM_BP_FAT	GO:0055114~oxidation reduction	9	7.5	2.48668e-05	CC1G_05409, CC1G_07230, CC1G_07228, CC1G_02104, CC1G_04037, CC1G_09889, CC1G_05483, CC1G_01916, CC1G_12229	14	331	2824	5.48468	0.00086997	0.00086997	0.0220239
GOTERM_MF_FAT	GO:0020037~heme binding	8	6.66667	9.86472e-05	CC1G_05409, CC1G_07230, CC1G_07228, CC1G_02104, CC1G_04037, CC1G_09889, CC1G_01916, CC1G_12229	27	176	3953	6.65488	0.0073716	0.0073716	0.103482
GOTERM_MF_FAT	GO:0046906~tetrapyrrole binding	8	6.66667	9.86472e-05	CC1G_05409, CC1G_07230, CC1G_07228, CC1G_02104, CC1G_04037, CC1G_09889, CC1G_01916, CC1G_12229	27	176	3953	6.65488	0.0073716	0.0073716	0.103482
SP_PIR_KEYWORDS	oxidoreductase	7	5.83333	0.000446147	CC1G_05409, CC1G_02104, CC1G_04037, CC1G_09889, CC1G_05483, CC1G_01916, CC1G_12229	12	207	1903	5.36272	0.00888523	0.00297056	0.339059
GOTERM_MF_FAT	GO:0005506~iron ion binding	8	6.66667	0.000550683	CC1G_05409, CC1G_07230, CC1G_07228, CC1G_02104, CC1G_04037, CC1G_09889, CC1G_01916, CC1G_12229	27	232	3953	5.04853	0.0404709	0.0204444	0.576436
SP_PIR_KEYWORDS	Monooxygenase	5	4.16667	0.000800714	CC1G_05409, CC1G_04037, CC1G_09889, CC1G_01916, CC1G_12229	12	81	1903	9.78909	0.015893	0.00399716	0.607806
SP_PIR_KEYWORDS	metal-binding	8	6.66667	0.00182282	CC1G_05409, CC1G_07230, CC1G_07228, CC1G_02104, CC1G_04037, CC1G_09889, CC1G_01916, CC1G_12229	12	378	1903	3.35626	0.035832	0.00727138	1.37901
INTERPRO	IPR017972:Cytochrome P450, conserved site	5	4.16667	0.00235887	CC1G_05409, CC1G_04037, CC1G_09889, CC1G_01916, CC1G_12229	49	84	7124	8.65403	0.202856	0.107171	2.56759
GOTERM_MF_FAT	GO:0009055~electron carrier activity	7	5.83333	0.00298987	CC1G_05409, CC1G_07230, CC1G_07228, CC1G_04037, CC1G_09889, CC1G_01916, CC1G_12229	27	228	3953	4.49496	0.201145	0.0545971	3.09372
INTERPRO	IPR002401:Cytochrome P450, E-class, group I	5	4.16667	0.00397386	CC1G_05409, CC1G_04037, CC1G_09889, CC1G_01916, CC1G_12229	49	97	7124	7.49421	0.317676	0.119633	4.29075
INTERPRO	IPR001128:Cytochrome P450	5	4.16667	0.0119785	CC1G_05409, CC1G_04037, CC1G_09889, CC1G_01916, CC1G_12229	49	133	7124	5.46571	0.685535	0.251153	12.4296
COG_ONTOLOGY	Secondary metabolites biosynthesis, transport, and catabolism	5	4.16667	0.0459384	CC1G_05409, CC1G_04037, CC1G_09889, CC1G_01916, CC1G_12229	13	139	1155	3.1959	0.313546	0.313546	22.6982
INTERPRO	IPR017973:Cytochrome P450, C-terminal region	3	2.5	0.0651168	CC1G_05409, CC1G_01916, CC1G_12229	49	62	7124	7.03489	0.998441	0.7255	52.3654
GOTERM_MF_FAT	GO:0043169~cation binding	11	9.16667	0.136539	CC1G_05409, CC1G_07230, CC1G_07228, CC1G_02104, CC1G_04037, CC1G_12253, CC1G_03453, CC1G_09889, CC1G_08284, CC1G_01916, CC1G_12229	27	1067	3953	1.50935	0.999983	0.8404	78.5778
GOTERM_MF_FAT	GO:0043167~ion binding	11	9.16667	0.136539	CC1G_05409, CC1G_07230, CC1G_07228, CC1G_02104, CC1G_04037, CC1G_12253, CC1G_03453, CC1G_09889, CC1G_08284, CC1G_01916, CC1G_12229	27	1067	3953	1.50935	0.999983	0.8404	78.5778
GOTERM_MF_FAT	GO:0046872~metal ion binding	10	8.33333	0.195388	CC1G_05409, CC1G_07230, CC1G_07228, CC1G_02104, CC1G_04037, CC1G_12253, CC1G_03453, CC1G_09889, CC1G_01916, CC1G_12229	27	1007	3953	1.4539	1	0.902629	89.7876
GOTERM_MF_FAT	GO:0046914~transition metal ion binding	9	7.5	0.228289	CC1G_05409, CC1G_07230, CC1G_07228, CC1G_02104, CC1G_04037, CC1G_12253, CC1G_09889, CC1G_01916, CC1G_12229	27	905	3953	1.45599	1	0.911918	93.4108
Annotation Cluster 2	Enrichment Score: 2.6250806152833968
Category	Term	Count	%	PValue	Genes	List Total	Pop Hits	Pop Total	Fold Enrichment	Bonferroni	Benjamini	FDR
SMART	SM00075:HYDRO	4	3.33333	0.000449644	CC1G_04754, CC1G_04875, CC1G_10188, CC1G_10189	13	33	2453	22.8718	0.00403952	0.00403952	0.258494
GOTERM_CC_FAT	GO:0009277~fungal-type cell wall	4	3.33333	0.000895067	CC1G_04754, CC1G_04875, CC1G_10188, CC1G_10189	8	33	1056	16	0.0053584	0.0053584	0.427642
GOTERM_MF_FAT	GO:0005199~structural constituent of cell wall	4	3.33333	0.00120949	CC1G_04754, CC1G_04875, CC1G_10188, CC1G_10189	27	33	3953	17.7464	0.0867696	0.0298026	1.26211
GOTERM_CC_FAT	GO:0005618~cell wall	4	3.33333	0.00125996	CC1G_04754, CC1G_04875, CC1G_10188, CC1G_10189	8	37	1056	14.2703	0.00753597	0.00377511	0.601563
INTERPRO	IPR001338:Hydrophobin, fungi	4	3.33333	0.00135917	CC1G_04754, CC1G_04875, CC1G_10188, CC1G_10189	49	33	7124	17.6228	0.122404	0.122404	1.48684
GOTERM_CC_FAT	GO:0030312~external encapsulating structure	4	3.33333	0.00147335	CC1G_04754, CC1G_04875, CC1G_10188, CC1G_10189	8	39	1056	13.5385	0.00880761	0.00294453	0.703163
PIR_SUPERFAMILY	PIRSF004610:1G2 protein	3	2.5	0.00870925	CC1G_04875, CC1G_10188, CC1G_10189	10	18	1087	18.1167	0.091737	0.091737	5.30336
GOTERM_MF_FAT	GO:0005198~structural molecule activity	4	3.33333	0.0933491	CC1G_04754, CC1G_04875, CC1G_10188, CC1G_10189	27	166	3953	3.52789	0.999357	0.770067	64.2454
Annotation Cluster 3	Enrichment Score: 0.012148633631167463
Category	Term	Count	%	PValue	Genes	List Total	Pop Hits	Pop Total	Fold Enrichment	Bonferroni	Benjamini	FDR
GOTERM_MF_FAT	GO:0030554~adenyl nucleotide binding	3	2.5	0.96697	CC1G_07228, CC1G_07332, CC1G_00820	27	733	3953	0.599212	1	1	100
GOTERM_MF_FAT	GO:0001883~purine nucleoside binding	3	2.5	0.96697	CC1G_07228, CC1G_07332, CC1G_00820	27	733	3953	0.599212	1	1	100
GOTERM_MF_FAT	GO:0001882~nucleoside binding	3	2.5	0.96848	CC1G_07228, CC1G_07332, CC1G_00820	27	740	3953	0.593544	1	1	100
GOTERM_MF_FAT	GO:0000166~nucleotide binding	4	3.33333	0.974959	CC1G_07228, CC1G_07332, CC1G_00820, CC1G_10861	27	991	3953	0.590948	1	1	100
GOTERM_MF_FAT	GO:0017076~purine nucleotide binding	3	2.5	0.984813	CC1G_07228, CC1G_07332, CC1G_00820	27	846	3953	0.519175	1	1	100

## Sheet: 2-3up&dwn
DAVID-GO analysis for up&downDEGs in 2-3 transition.
Up
jgi|Copci_AmutBmut1|499834|gm1.7077_g					CC1G_02324T0	hypothetical_protein_CC1G_02324_[Coprinopsis_cinerea_okayama7
jgi|Copci_AmutBmut1|508339|MIX3628_1_16					CC1G_02311T0	hypothetical_protein_CC1G_02311_[Coprinopsis_cinerea_okayama7
Down
jgi|Copci_AmutBmut1|425848|estExt_Genewise1Plus.C_900019					CC1G_08735T0	hypothetical_protein_CC1G_08735_[Coprinopsis_cinerea_okayama7
jgi|Copci_AmutBmut1|444195|fgenesh1_kg.276_@_5_@_Locus1410v1rpkm213.07					CC1G_08572T0	mismatched_base_pair_and_cruciform_DNA_recognition_protein_[Coprinopsis_cinerea_okayama7
jgi|Copci_AmutBmut1|444194|fgenesh1_kg.276_@_4_@_Locus2862v1rpkm118.69					CC1G_08573T0	hypothetical_protein_CC1G_08573_[Coprinopsis_cinerea_okayama7

## Sheet: 3-4up
DAVID-GO analysis for 85 upDEGs in 3-4 transition.
Annotation Cluster 1	Enrichment Score: 0.5723152344455512
Category	Term	Count	%	PValue	Genes	List Total	Pop Hits	Pop Total	Fold Enrichment	Bonferroni	Benjamini	FDR
GOTERM_MF_FAT	GO:0001883~purine nucleoside binding	4	5.71429	0.223907	CC1G_09292, CC1G_07024, CC1G_08030, CC1G_07016	10	733	3953	2.15716	0.999961	0.999961	90.1641
GOTERM_MF_FAT	GO:0030554~adenyl nucleotide binding	4	5.71429	0.223907	CC1G_09292, CC1G_07024, CC1G_08030, CC1G_07016	10	733	3953	2.15716	0.999961	0.999961	90.1641
GOTERM_MF_FAT	GO:0001882~nucleoside binding	4	5.71429	0.228407	CC1G_09292, CC1G_07024, CC1G_08030, CC1G_07016	10	740	3953	2.13676	0.999969	0.994405	90.6736
GOTERM_MF_FAT	GO:0017076~purine nucleotide binding	4	5.71429	0.29932	CC1G_09292, CC1G_07024, CC1G_08030, CC1G_07016	10	846	3953	1.86903	0.999999	0.991285	96.1394
GOTERM_MF_FAT	GO:0000166~nucleotide binding	4	5.71429	0.401275	CC1G_09292, CC1G_07024, CC1G_08030, CC1G_07016	10	991	3953	1.59556	1	0.994081	99.0841

## Sheet: 3-4dwn
DAVID-GO analysis for 38 downDEGs in 3-4 transition.
Annotation Cluster 1	Enrichment Score: 3.359553056363248
Category	Term	Count	%	PValue	Genes	List Total	Pop Hits	Pop Total	Fold Enrichment	Bonferroni	Benjamini	FDR
SMART	SM00075:HYDRO	4	11.1111	7.49052e-05	CC1G_10206, CC1G_10186, CC1G_10188, CC1G_08363	8	33	2453	37.1667	0.00037447	0.00037447	0.0325727
GOTERM_MF_FAT	GO:0005199~structural constituent of cell wall	4	11.1111	8.36034e-05	CC1G_10206, CC1G_10186, CC1G_10188, CC1G_08363	12	33	3953	39.9293	0.00258846	0.00258846	0.0717997
INTERPRO	IPR001338:Hydrophobin, fungi	4	11.1111	9.78578e-05	CC1G_10206, CC1G_10186, CC1G_10188, CC1G_08363	21	33	7124	41.1198	0.0026388	0.0026388	0.0810446
GOTERM_CC_FAT	GO:0009277~fungal-type cell wall	4	11.1111	0.000267002	CC1G_10206, CC1G_10186, CC1G_10188, CC1G_08363	6	33	1056	21.3333	0.00160094	0.00160094	0.127719
GOTERM_CC_FAT	GO:0005618~cell wall	4	11.1111	0.000378035	CC1G_10206, CC1G_10186, CC1G_10188, CC1G_08363	6	37	1056	19.027	0.00226607	0.00113368	0.180793
GOTERM_CC_FAT	GO:0030312~external encapsulating structure	4	11.1111	0.000443346	CC1G_10206, CC1G_10186, CC1G_10188, CC1G_08363	6	39	1056	18.0513	0.00265713	0.000886495	0.212002
PIR_SUPERFAMILY	PIRSF004610:1G2 protein	3	8.33333	0.00518146	CC1G_10206, CC1G_10186, CC1G_10188	8	18	1087	22.6458	0.0306888	0.0306888	2.45557
GOTERM_MF_FAT	GO:0005198~structural molecule activity	4	11.1111	0.00935412	CC1G_10206, CC1G_10186, CC1G_10188, CC1G_08363	12	166	3953	7.93775	0.25274	0.135558	7.75647
Annotation Cluster 2	Enrichment Score: 0.5074639610970696
Category	Term	Count	%	PValue	Genes	List Total	Pop Hits	Pop Total	Fold Enrichment	Bonferroni	Benjamini	FDR
GOTERM_MF_FAT	GO:0050660~FAD binding	3	8.33333	0.0364264	CC1G_03087, CC1G_07964, CC1G_07862	12	111	3953	8.90315	0.683457	0.318482	27.2961
GOTERM_MF_FAT	GO:0050662~coenzyme binding	3	8.33333	0.10023	CC1G_03087, CC1G_07964, CC1G_07862	12	196	3953	5.04209	0.962149	0.558918	59.6401
GOTERM_MF_FAT	GO:0048037~cofactor binding	3	8.33333	0.161289	CC1G_03087, CC1G_07964, CC1G_07862	12	261	3953	3.7864	0.995715	0.663957	77.932
GOTERM_MF_FAT	GO:0001883~purine nucleoside binding	3	8.33333	0.633245	CC1G_03087, CC1G_07964, CC1G_07862	12	733	3953	1.34823	1	0.994386	99.9819
GOTERM_MF_FAT	GO:0030554~adenyl nucleotide binding	3	8.33333	0.633245	CC1G_03087, CC1G_07964, CC1G_07862	12	733	3953	1.34823	1	0.994386	99.9819
GOTERM_MF_FAT	GO:0001882~nucleoside binding	3	8.33333	0.638923	CC1G_03087, CC1G_07964, CC1G_07862	12	740	3953	1.33547	1	0.989015	99.9842
GOTERM_MF_FAT	GO:0017076~purine nucleotide binding	3	8.33333	0.71784	CC1G_03087, CC1G_07964, CC1G_07862	12	846	3953	1.16814	1	0.992575	99.9981
GOTERM_MF_FAT	GO:0000166~nucleotide binding	3	8.33333	0.804727	CC1G_03087, CC1G_07964, CC1G_07862	12	991	3953	0.997225	1	0.996397	99.9999

## Sheet: 4-5up
DAVID-GO analysis for 148 upDEGs in 4-5 transition.
Annotation Cluster 1	Enrichment Score: 8.880240922445426
Category	Term	Count	%	PValue	Genes	List Total	Pop Hits	Pop Total	Fold Enrichment	Bonferroni	Benjamini	FDR
GOTERM_MF_FAT	GO:0003735~structural constituent of ribosome	17	12.782	4.38528e-14	CC1G_03739, CC1G_09911, CC1G_00637, CC1G_08211, CC1G_00238, CC1G_05712, CC1G_10718, CC1G_05903, CC1G_00382, CC1G_11636, CC1G_05276, CC1G_10533, CC1G_08957, CC1G_09342, CC1G_00758, CC1G_09504, CC1G_11569	47	115	3953	12.4331	3.02591e-12	3.02591e-12	4.52527e-11
GOTERM_MF_FAT	GO:0005198~structural molecule activity	18	13.5338	1.05796e-12	CC1G_03739, CC1G_09911, CC1G_00637, CC1G_10186, CC1G_08211, CC1G_00238, CC1G_05712, CC1G_10718, CC1G_05903, CC1G_00382, CC1G_11636, CC1G_10533, CC1G_05276, CC1G_08957, CC1G_09342, CC1G_00758, CC1G_09504, CC1G_11569	47	166	3953	9.11997	7.29973e-11	3.64986e-11	1.09165e-09
GOTERM_BP_FAT	GO:0006412~translation	17	12.782	4.30706e-12	CC1G_03739, CC1G_09911, CC1G_00637, CC1G_08211, CC1G_00238, CC1G_05712, CC1G_10718, CC1G_05903, CC1G_00382, CC1G_11636, CC1G_05276, CC1G_10533, CC1G_08957, CC1G_09342, CC1G_00758, CC1G_09504, CC1G_11569	31	186	2824	8.32605	2.02434e-10	2.02434e-10	4.09098e-09
GOTERM_CC_FAT	GO:0030529~ribonucleoprotein complex	19	14.2857	5.77331e-12	CC1G_03739, CC1G_09911, CC1G_00637, CC1G_08211, CC1G_00238, CC1G_05712, CC1G_10718, CC1G_05903, CC1G_00382, CC1G_11636, CC1G_07750, CC1G_00309, CC1G_10533, CC1G_05276, CC1G_08957, CC1G_09342, CC1G_00758, CC1G_09504, CC1G_11569	25	143	1056	5.61231	7.50525e-11	7.50525e-11	3.82226e-09
GOTERM_CC_FAT	GO:0005840~ribosome	17	12.782	5.85998e-11	CC1G_03739, CC1G_09911, CC1G_00637, CC1G_08211, CC1G_00238, CC1G_05712, CC1G_10718, CC1G_05903, CC1G_00382, CC1G_11636, CC1G_05276, CC1G_10533, CC1G_08957, CC1G_09342, CC1G_00758, CC1G_09504, CC1G_11569	25	116	1056	6.19034	7.61797e-10	3.80899e-10	3.87967e-08
SP_PIR_KEYWORDS	ribonucleoprotein	9	6.76692	2.6131e-08	CC1G_05903, CC1G_00382, CC1G_09911, CC1G_05276, CC1G_10533, CC1G_08211, CC1G_09342, CC1G_00238, CC1G_09504	23	49	1903	15.197	7.31668e-07	7.31668e-07	2.18602e-05
SP_PIR_KEYWORDS	ribosomal protein	9	6.76692	4.27368e-08	CC1G_05903, CC1G_00382, CC1G_09911, CC1G_05276, CC1G_10533, CC1G_08211, CC1G_09342, CC1G_00238, CC1G_09504	23	52	1903	14.3202	1.19663e-06	5.98315e-07	3.5752e-05
GOTERM_CC_FAT	GO:0043228~non-membrane-bounded organelle	17	12.782	0.000398064	CC1G_03739, CC1G_09911, CC1G_00637, CC1G_08211, CC1G_00238, CC1G_05712, CC1G_10718, CC1G_05903, CC1G_00382, CC1G_11636, CC1G_05276, CC1G_10533, CC1G_08957, CC1G_09342, CC1G_00758, CC1G_09504, CC1G_11569	25	335	1056	2.14352	0.00516249	0.0017238	0.263248
GOTERM_CC_FAT	GO:0043232~intracellular non-membrane-bounded organelle	17	12.782	0.000398064	CC1G_03739, CC1G_09911, CC1G_00637, CC1G_08211, CC1G_00238, CC1G_05712, CC1G_10718, CC1G_05903, CC1G_00382, CC1G_11636, CC1G_05276, CC1G_10533, CC1G_08957, CC1G_09342, CC1G_00758, CC1G_09504, CC1G_11569	25	335	1056	2.14352	0.00516249	0.0017238	0.263248
Annotation Cluster 2	Enrichment Score: 0.23650942060408395
Category	Term	Count	%	PValue	Genes	List Total	Pop Hits	Pop Total	Fold Enrichment	Bonferroni	Benjamini	FDR
SP_PIR_KEYWORDS	zinc	4	3.00752	0.463693	CC1G_05903, CC1G_08105, CC1G_10636, CC1G_09243	23	216	1903	1.53221	1	0.997018	99.455
GOTERM_MF_FAT	GO:0046914~transition metal ion binding	12	9.02256	0.491788	CC1G_04282, CC1G_05903, CC1G_08105, CC1G_02850, CC1G_10636, CC1G_09674, CC1G_09712, CC1G_09909, CC1G_03087, CC1G_09926, CC1G_01434, CC1G_09243	47	905	3953	1.11522	1	0.999992	99.9074
GOTERM_MF_FAT	GO:0008270~zinc ion binding	8	6.01504	0.599692	CC1G_05903, CC1G_08105, CC1G_02850, CC1G_10636, CC1G_09712, CC1G_09909, CC1G_01434, CC1G_09243	47	621	3953	1.0835	1	0.999973	99.9921
GOTERM_MF_FAT	GO:0043167~ion binding	13	9.77444	0.611205	CC1G_09921, CC1G_04282, CC1G_05903, CC1G_08105, CC1G_02850, CC1G_10636, CC1G_09674, CC1G_09712, CC1G_09909, CC1G_03087, CC1G_09926, CC1G_01434, CC1G_09243	47	1067	3953	1.02473	1	0.99991	99.9942
GOTERM_MF_FAT	GO:0043169~cation binding	13	9.77444	0.611205	CC1G_09921, CC1G_04282, CC1G_05903, CC1G_08105, CC1G_02850, CC1G_10636, CC1G_09674, CC1G_09712, CC1G_09909, CC1G_03087, CC1G_09926, CC1G_01434, CC1G_09243	47	1067	3953	1.02473	1	0.99991	99.9942
GOTERM_MF_FAT	GO:0046872~metal ion binding	12	9.02256	0.652065	CC1G_04282, CC1G_05903, CC1G_08105, CC1G_02850, CC1G_10636, CC1G_09674, CC1G_09712, CC1G_09909, CC1G_03087, CC1G_09926, CC1G_01434, CC1G_09243	47	1007	3953	1.00226	1	0.999889	99.9981
SP_PIR_KEYWORDS	metal-binding	5	3.7594	0.663487	CC1G_05903, CC1G_08105, CC1G_10636, CC1G_09926, CC1G_09243	23	378	1903	1.09443	1	0.999511	99.989
Annotation Cluster 3	Enrichment Score: 0.08771900150481496
Category	Term	Count	%	PValue	Genes	List Total	Pop Hits	Pop Total	Fold Enrichment	Bonferroni	Benjamini	FDR
GOTERM_MF_FAT	GO:0050660~FAD binding	3	2.25564	0.372245	CC1G_03087, CC1G_07964, CC1G_07862	47	111	3953	2.27315	1	0.999978	99.1807
GOTERM_MF_FAT	GO:0050662~coenzyme binding	3	2.25564	0.673987	CC1G_03087, CC1G_07964, CC1G_07862	47	196	3953	1.28734	1	0.999815	99.9991
GOTERM_MF_FAT	GO:0017076~purine nucleotide binding	9	6.76692	0.799029	CC1G_02651, CC1G_08770, CC1G_03087, CC1G_07964, CC1G_07871, CC1G_07862, CC1G_09242, CC1G_09243, CC1G_05512	47	846	3953	0.894749	1	0.999957	100
GOTERM_MF_FAT	GO:0048037~cofactor binding	3	2.25564	0.818045	CC1G_03087, CC1G_07964, CC1G_07862	47	261	3953	0.96674	1	0.999944	100
GOTERM_MF_FAT	GO:0000166~nucleotide binding	10	7.5188	0.85105	CC1G_02651, CC1G_08770, CC1G_09909, CC1G_03087, CC1G_07964, CC1G_07871, CC1G_07862, CC1G_09242, CC1G_09243, CC1G_05512	47	991	3953	0.848702	1	0.999959	100
GOTERM_MF_FAT	GO:0030554~adenyl nucleotide binding	7	5.26316	0.879907	CC1G_08770, CC1G_03087, CC1G_07964, CC1G_07862, CC1G_09242, CC1G_09243, CC1G_05512	47	733	3953	0.803199	1	0.999971	100
GOTERM_MF_FAT	GO:0001883~purine nucleoside binding	7	5.26316	0.879907	CC1G_08770, CC1G_03087, CC1G_07964, CC1G_07862, CC1G_09242, CC1G_09243, CC1G_05512	47	733	3953	0.803199	1	0.999971	100
GOTERM_MF_FAT	GO:0001882~nucleoside binding	7	5.26316	0.885738	CC1G_08770, CC1G_03087, CC1G_07964, CC1G_07862, CC1G_09242, CC1G_09243, CC1G_05512	47	740	3953	0.795601	1	0.999954	100
GOTERM_MF_FAT	GO:0032555~purine ribonucleotide binding	5	3.7594	0.978613	CC1G_02651, CC1G_08770, CC1G_09242, CC1G_09243, CC1G_05512	47	721	3953	0.583262	1	1	100
GOTERM_MF_FAT	GO:0032553~ribonucleotide binding	5	3.7594	0.978613	CC1G_02651, CC1G_08770, CC1G_09242, CC1G_09243, CC1G_05512	47	721	3953	0.583262	1	1	100
GOTERM_MF_FAT	GO:0032559~adenyl ribonucleotide binding	4	3.00752	0.9831	CC1G_08770, CC1G_09242, CC1G_09243, CC1G_05512	47	622	3953	0.540877	1	1	100
GOTERM_MF_FAT	GO:0005524~ATP binding	4	3.00752	0.9831	CC1G_08770, CC1G_09242, CC1G_09243, CC1G_05512	47	622	3953	0.540877	1	1	100

## Sheet: 4-5dwn
DAVID-GO analysis for 590 downDEGs in 4-5 transition.
Annotation Cluster 1	Enrichment Score: 4.775184239772433
Category	Term	Count	%	PValue	Genes	List Total	Pop Hits	Pop Total	Fold Enrichment	Bonferroni	Benjamini	FDR
GOTERM_CC_FAT	GO:0005618~cell wall	11	2.22672	5.64845e-08	CC1G_09158, CC1G_00723, CC1G_09189, CC1G_06484, CC1G_06114, CC1G_02184, CC1G_04875, CC1G_02185, CC1G_05005, CC1G_06086, CC1G_02183	35	37	1056	8.96988	2.08993e-06	2.08993e-06	5.07183e-05
GOTERM_CC_FAT	GO:0030312~external encapsulating structure	11	2.22672	9.87545e-08	CC1G_09158, CC1G_00723, CC1G_09189, CC1G_06484, CC1G_06114, CC1G_02184, CC1G_04875, CC1G_02185, CC1G_05005, CC1G_06086, CC1G_02183	35	39	1056	8.50989	3.65391e-06	1.82696e-06	8.86731e-05
SMART	SM00075:HYDRO	9	1.82186	1.85348e-07	CC1G_09158, CC1G_09189, CC1G_06484, CC1G_06114, CC1G_02184, CC1G_04875, CC1G_02185, CC1G_06086, CC1G_02183	52	33	2453	12.8654	6.11648e-06	6.11648e-06	0.000161781
GOTERM_CC_FAT	GO:0009277~fungal-type cell wall	9	1.82186	3.85048e-06	CC1G_09158, CC1G_09189, CC1G_06484, CC1G_06114, CC1G_02184, CC1G_04875, CC1G_02185, CC1G_06086, CC1G_02183	35	33	1056	8.22857	0.000142458	4.74882e-05	0.00345735
INTERPRO	IPR001338:Hydrophobin, fungi	9	1.82186	6.54933e-06	CC1G_09158, CC1G_09189, CC1G_06484, CC1G_06114, CC1G_02184, CC1G_04875, CC1G_02185, CC1G_06086, CC1G_02183	228	33	7124	8.52153	0.00191712	0.00095902	0.00872002
GOTERM_MF_FAT	GO:0005199~structural constituent of cell wall	9	1.82186	6.82071e-06	CC1G_09158, CC1G_09189, CC1G_06484, CC1G_06114, CC1G_02184, CC1G_04875, CC1G_02185, CC1G_06086, CC1G_02183	129	33	3953	8.35729	0.00109072	0.00109072	0.00823561
PIR_SUPERFAMILY	PIRSF004610:1G2 protein	6	1.21457	0.000355571	CC1G_09158, CC1G_09189, CC1G_06484, CC1G_06114, CC1G_04875, CC1G_06086	42	18	1087	8.62698	0.0113158	0.00567399	0.307535
INTERPRO	IPR019778:Hydrophobin, fungi, conserved site	3	0.607287	0.0190979	CC1G_02184, CC1G_02185, CC1G_02183	228	7	7124	13.391	0.996482	0.506498	22.6436
GOTERM_MF_FAT	GO:0005198~structural molecule activity	10	2.02429	0.08738	CC1G_09158, CC1G_09189, CC1G_06484, CC1G_01375, CC1G_06114, CC1G_02184, CC1G_04875, CC1G_02185, CC1G_06086, CC1G_02183	129	166	3953	1.84599	1	0.675465	66.8483
Annotation Cluster 2	Enrichment Score: 2.2281216617804747
Category	Term	Count	%	PValue	Genes	List Total	Pop Hits	Pop Total	Fold Enrichment	Bonferroni	Benjamini	FDR
GOTERM_BP_FAT	GO:0008610~lipid biosynthetic process	10	2.02429	0.000153013	CC1G_06001, CC1G_07728, CC1G_09235, CC1G_09238, CC1G_09237, CC1G_04738, CC1G_03119, CC1G_06249, CC1G_11331, CC1G_06149	90	65	2824	4.82735	0.0293989	0.0148091	0.190822
INTERPRO	IPR005221:Phosphatidylserine decarboxylase	4	0.809717	0.00232612	CC1G_09235, CC1G_09238, CC1G_09237, CC1G_06249	228	9	7124	13.8869	0.494571	0.127567	3.05324
INTERPRO	IPR003817:Phosphatidylserine decarboxylase-related	4	0.809717	0.00232612	CC1G_09235, CC1G_09238, CC1G_09237, CC1G_06249	228	9	7124	13.8869	0.494571	0.127567	3.05324
GOTERM_MF_FAT	GO:0004609~phosphatidylserine decarboxylase activity	4	0.809717	0.00241462	CC1G_09235, CC1G_09238, CC1G_09237, CC1G_06249	129	9	3953	13.6193	0.320777	0.17585	2.87695
GOTERM_BP_FAT	GO:0008654~phospholipid biosynthetic process	5	1.01215	0.0105802	CC1G_06001, CC1G_09235, CC1G_09238, CC1G_09237, CC1G_06249	90	28	2824	5.60317	0.874334	0.404606	12.4329
GOTERM_MF_FAT	GO:0016831~carboxy-lyase activity	4	0.809717	0.0288	CC1G_09235, CC1G_09238, CC1G_09237, CC1G_06249	129	21	3953	5.83684	0.990681	0.487242	29.7326
GOTERM_BP_FAT	GO:0006644~phospholipid metabolic process	5	1.01215	0.0446501	CC1G_06001, CC1G_09235, CC1G_09238, CC1G_09237, CC1G_06249	90	43	2824	3.64858	0.999865	0.628305	43.4558
GOTERM_BP_FAT	GO:0019637~organophosphate metabolic process	5	1.01215	0.0550147	CC1G_06001, CC1G_09235, CC1G_09238, CC1G_09237, CC1G_06249	90	46	2824	3.41063	0.999984	0.668267	50.6535
Annotation Cluster 3	Enrichment Score: 1.8401085772177792
Category	Term	Count	%	PValue	Genes	List Total	Pop Hits	Pop Total	Fold Enrichment	Bonferroni	Benjamini	FDR
GOTERM_CC_FAT	GO:0032156~septin cytoskeleton	5	1.01215	4.39811e-06	CC1G_03218, CC1G_10270, CC1G_12292, CC1G_03701, CC1G_02638	35	5	1056	30.1714	0.000162717	4.06818e-05	0.00394907
GOTERM_CC_FAT	GO:0031105~septin complex	5	1.01215	4.39811e-06	CC1G_03218, CC1G_10270, CC1G_12292, CC1G_03701, CC1G_02638	35	5	1056	30.1714	0.000162717	4.06818e-05	0.00394907
INTERPRO	IPR016491:Septin	5	1.01215	4.89761e-06	CC1G_03218, CC1G_10270, CC1G_12292, CC1G_03701, CC1G_02638	228	5	7124	31.2456	0.00143398	0.00143398	0.00652093
PIR_SUPERFAMILY	PIRSF006698:Septin	5	1.01215	8.51351e-06	CC1G_03218, CC1G_10270, CC1G_12292, CC1G_03701, CC1G_02638	42	5	1087	25.881	0.000272396	0.000272396	0.00737316
INTERPRO	IPR000038:Cell division/GTP binding protein	5	1.01215	0.000111535	CC1G_03218, CC1G_10270, CC1G_12292, CC1G_03701, CC1G_02638	228	9	7124	17.3587	0.0321533	0.0108347	0.148406
GOTERM_CC_FAT	GO:0005938~cell cortex	5	1.01215	0.000164601	CC1G_03218, CC1G_10270, CC1G_12292, CC1G_03701, CC1G_02638	35	10	1056	15.0857	0.00607223	0.00121741	0.147701
GOTERM_CC_FAT	GO:0044448~cell cortex part	5	1.01215	0.000164601	CC1G_03218, CC1G_10270, CC1G_12292, CC1G_03701, CC1G_02638	35	10	1056	15.0857	0.00607223	0.00121741	0.147701
GOTERM_CC_FAT	GO:0044430~cytoskeletal part	6	1.21457	0.00363493	CC1G_03218, CC1G_10270, CC1G_12292, CC1G_01375(a-tub), CC1G_03701, CC1G_02638	35	34	1056	5.32437	0.126055	0.022206	3.21692
SP_PIR_KEYWORDS	gtp-binding	9	1.82186	0.00556105	CC1G_07971, CC1G_03218, CC1G_10270, CC1G_12292, CC1G_00269, CC1G_01375, CC1G_03701, CC1G_02638, CC1G_03164	60	90	1903	3.17167	0.199935	0.0716572	4.97405
COG_ONTOLOGY	Cell division and chromosome partitioning / Cytoskeleton	4	0.809717	0.00826059	CC1G_03218, CC1G_10270, CC1G_03701, CC1G_02638	53	10	1155	8.71698	0.145811	0.145811	6.02727
GOTERM_CC_FAT	GO:0005856~cytoskeleton	6	1.21457	0.0135382	CC1G_03218, CC1G_10270, CC1G_12292, CC1G_01375, CC1G_03701, CC1G_02638	35	46	1056	3.9354	0.396093	0.0695136	11.5198
GOTERM_MF_FAT	GO:0019001~guanyl nucleotide binding	10	2.02429	0.0141277	CC1G_07971, CC1G_03218, CC1G_10270, CC1G_12292, CC1G_00269, CC1G_01375, CC1G_03701, CC1G_02638, CC1G_03164, CC1G_02704	129	119	3953	2.57508	0.897362	0.365748	15.7858
GOTERM_MF_FAT	GO:0032561~guanyl ribonucleotide binding	9	1.82186	0.0194813	CC1G_03218, CC1G_10270, CC1G_12292, CC1G_00269, CC1G_01375, CC1G_03701, CC1G_02638, CC1G_03164, CC1G_02704	129	105	3953	2.62658	0.957052	0.408225	21.1447
GOTERM_MF_FAT	GO:0005525~GTP binding	9	1.82186	0.0194813	CC1G_03218, CC1G_10270, CC1G_12292, CC1G_00269, CC1G_01375, CC1G_03701, CC1G_02638, CC1G_03164, CC1G_02704	129	105	3953	2.62658	0.957052	0.408225	21.1447
GOTERM_BP_FAT	GO:0007049~cell cycle	5	1.01215	0.0207667	CC1G_03218, CC1G_10270, CC1G_12292, CC1G_03701, CC1G_02638	90	34	2824	4.61438	0.983297	0.494407	23.0442
GOTERM_MF_FAT	GO:0048037~cofactor binding	14	2.83401	0.0774489	CC1G_01630, CC1G_07228, CC1G_10446, CC1G_08030, CC1G_09292, CC1G_03496, CC1G_01099, CC1G_03083, CC1G_00940, CC1G_07780, CC1G_03119, CC1G_11360, CC1G_12670, CC1G_06748	129	261	3953	1.64371	0.999997	0.690422	62.2198
GOTERM_MF_FAT	GO:0050662~coenzyme binding	11	2.22672	0.10083	CC1G_09292, CC1G_03496, CC1G_00940, CC1G_07228, CC1G_03083, CC1G_07780, CC1G_10446, CC1G_11360, CC1G_03119, CC1G_12670, CC1G_08030	129	196	3953	1.71978	1	0.678155	72.2894
GOTERM_MF_FAT	GO:0050660~FAD binding	7	1.417	0.14904	CC1G_09292, CC1G_00940, CC1G_07228, CC1G_07780, CC1G_10446, CC1G_03119, CC1G_08030	129	111	3953	1.93247	1	0.781062	85.7551
SP_PIR_KEYWORDS	nucleotide-binding	13	2.63158	0.536842	CC1G_03218, CC1G_07971, CC1G_10270, CC1G_00269, CC1G_03701, CC1G_02638, CC1G_00228, CC1G_12292, CC1G_10502, CC1G_04010, CC1G_01375, CC1G_03607, CC1G_03164	60	383	1903	1.07654	1	0.967315	99.9126
GOTERM_MF_FAT	GO:0017076~purine nucleotide binding	23	4.65587	0.904328	CC1G_10270, CC1G_03218, CC1G_07971, CC1G_09797, CC1G_00269, CC1G_07228, CC1G_03701, CC1G_07024, CC1G_10446, CC1G_02638, CC1G_00228, CC1G_08030, CC1G_09292, CC1G_12292, CC1G_10502, CC1G_04010, CC1G_01375, CC1G_00940, CC1G_03607, CC1G_07780, CC1G_03164, CC1G_02704, CC1G_03119	129	846	3953	0.833095	1	0.999999	100
GOTERM_MF_FAT	GO:0000166~nucleotide binding	27	5.46559	0.916551	CC1G_07971, CC1G_03218, CC1G_10270, CC1G_09797, CC1G_00269, CC1G_04844, CC1G_07228, CC1G_03701, CC1G_07024, CC1G_10446, CC1G_02638, CC1G_00228, CC1G_08030, CC1G_09292, CC1G_03496, CC1G_12292, CC1G_04010, CC1G_10502, CC1G_01375, CC1G_00940, CC1G_03607, CC1G_07780, CC1G_03164, CC1G_02704, CC1G_03119, CC1G_11360, CC1G_12670	129	991	3953	0.834886	1	0.999999	100
GOTERM_CC_FAT	GO:0043228~non-membrane-bounded organelle	7	1.417	0.980828	CC1G_03218, CC1G_10270, CC1G_12292, CC1G_01375, CC1G_03701, CC1G_02638, CC1G_09034(histone2A)	35	335	1056	0.630448	1	0.999998	100
GOTERM_CC_FAT	GO:0043232~intracellular non-membrane-bounded organelle	7	1.417	0.980828	CC1G_03218, CC1G_10270, CC1G_12292, CC1G_01375, CC1G_03701, CC1G_02638, CC1G_09034	35	335	1056	0.630448	1	0.999998	100
GOTERM_MF_FAT	GO:0032553~ribonucleotide binding	15	3.03644	0.992175	CC1G_10270, CC1G_03218, CC1G_09797, CC1G_00269, CC1G_03701, CC1G_07024, CC1G_02638, CC1G_00228, CC1G_12292, CC1G_10502, CC1G_04010, CC1G_01375, CC1G_03607, CC1G_03164, CC1G_02704	129	721	3953	0.637519	1	1	100
GOTERM_MF_FAT	GO:0032555~purine ribonucleotide binding	15	3.03644	0.992175	CC1G_10270, CC1G_03218, CC1G_09797, CC1G_00269, CC1G_03701, CC1G_07024, CC1G_02638, CC1G_00228, CC1G_12292, CC1G_10502, CC1G_04010, CC1G_01375, CC1G_03607, CC1G_03164, CC1G_02704	129	721	3953	0.637519	1	1	100
GOTERM_MF_FAT	GO:0030554~adenyl nucleotide binding	13	2.63158	0.99884	CC1G_09797, CC1G_07228, CC1G_07024, CC1G_10446, CC1G_00228, CC1G_08030, CC1G_09292, CC1G_10502, CC1G_04010, CC1G_00940, CC1G_07780, CC1G_03607, CC1G_03119	129	733	3953	0.543471	1	1	100
GOTERM_MF_FAT	GO:0001883~purine nucleoside binding	13	2.63158	0.99884	CC1G_09797, CC1G_07228, CC1G_07024, CC1G_10446, CC1G_00228, CC1G_08030, CC1G_09292, CC1G_10502, CC1G_04010, CC1G_00940, CC1G_07780, CC1G_03607, CC1G_03119	129	733	3953	0.543471	1	1	100
GOTERM_MF_FAT	GO:0001882~nucleoside binding	13	2.63158	0.999012	CC1G_09797, CC1G_07228, CC1G_07024, CC1G_10446, CC1G_00228, CC1G_08030, CC1G_09292, CC1G_10502, CC1G_04010, CC1G_00940, CC1G_07780, CC1G_03607, CC1G_03119	129	740	3953	0.53833	1	1	100
Annotation Cluster 4	Enrichment Score: 1.7202481318273228
Category	Term	Count	%	PValue	Genes	List Total	Pop Hits	Pop Total	Fold Enrichment	Bonferroni	Benjamini	FDR
SP_PIR_KEYWORDS	oxidoreductase	18	3.64372	9.41848e-05	CC1G_08161, CC1G_12152, CC1G_05972, CC1G_03564, CC1G_04058, CC1G_10646, CC1G_02393, CC1G_08587, CC1G_03132, CC1G_06138, CC1G_09703, CC1G_07722, CC1G_09782, CC1G_02237, CC1G_02490, CC1G_08773, CC1G_10695, CC1G_10747	60	207	1903	2.75797	0.00376048	0.00376048	0.0861369
GOTERM_BP_FAT	GO:0055114~oxidation reduction	24	4.8583	0.000142527	CC1G_08161, CC1G_07228, CC1G_12152, CC1G_05972, CC1G_12688, CC1G_03564, CC1G_04738, CC1G_04058, CC1G_04960, CC1G_10646, CC1G_02393, CC1G_08587, CC1G_03132, CC1G_06138, CC1G_01923, CC1G_09703, CC1G_07722, CC1G_03119, CC1G_09782, CC1G_02237, CC1G_02490, CC1G_08773, CC1G_10747, CC1G_10695	90	331	2824	2.27513	0.0274121	0.0274121	0.177757
SP_PIR_KEYWORDS	iron	14	2.83401	0.000242147	CC1G_01585, CC1G_08161, CC1G_07228, CC1G_02813, CC1G_03564, CC1G_03132, CC1G_06138, CC1G_09703, CC1G_09782, CC1G_02237, CC1G_02490, CC1G_08773, CC1G_10695, CC1G_10747	60	141	1903	3.14917	0.00964028	0.00483181	0.221323
GOTERM_MF_FAT	GO:0005506~iron ion binding	17	3.4413	0.0029673	CC1G_01585, CC1G_08161, CC1G_07228, CC1G_03564, CC1G_02813, CC1G_04738, CC1G_11452, CC1G_03132, CC1G_06138, CC1G_09703, CC1G_08741, CC1G_09782, CC1G_02237, CC1G_02490, CC1G_08773, CC1G_10747, CC1G_10695	129	232	3953	2.24542	0.378409	0.146569	3.52468
INTERPRO	IPR001128:Cytochrome P450	12	2.42915	0.00334104	CC1G_08161, CC1G_01585, CC1G_11452, CC1G_06138, CC1G_03564, CC1G_09703, CC1G_08741, CC1G_02813, CC1G_09782, CC1G_02237, CC1G_02490, CC1G_10747	228	133	7124	2.81915	0.6249	0.150772	4.35819
SP_PIR_KEYWORDS	heme	10	2.02429	0.00899139	CC1G_08161, CC1G_01585, CC1G_06138, CC1G_03564, CC1G_09703, CC1G_02813, CC1G_09782, CC1G_02237, CC1G_02490, CC1G_10747	60	118	1903	2.68785	0.303218	0.0863617	7.93125
GOTERM_MF_FAT	GO:0020037~heme binding	13	2.63158	0.010803	CC1G_01585, CC1G_08161, CC1G_07228, CC1G_02813, CC1G_03564, CC1G_11452, CC1G_06138, CC1G_08741, CC1G_09703, CC1G_09782, CC1G_02237, CC1G_02490, CC1G_10747	129	176	3953	2.26343	0.824107	0.352392	12.2917
GOTERM_MF_FAT	GO:0046906~tetrapyrrole binding	13	2.63158	0.010803	CC1G_01585, CC1G_08161, CC1G_07228, CC1G_02813, CC1G_03564, CC1G_11452, CC1G_06138, CC1G_08741, CC1G_09703, CC1G_09782, CC1G_02237, CC1G_02490, CC1G_10747	129	176	3953	2.26343	0.824107	0.352392	12.2917
SP_PIR_KEYWORDS	Monooxygenase	8	1.61943	0.0110716	CC1G_08161, CC1G_06138, CC1G_03564, CC1G_09703, CC1G_09782, CC1G_02237, CC1G_02490, CC1G_10747	60	81	1903	3.13251	0.35939	0.0852155	9.68435
INTERPRO	IPR002401:Cytochrome P450, E-class, group I	9	1.82186	0.0118945	CC1G_08161, CC1G_11452, CC1G_06138, CC1G_03564, CC1G_09703, CC1G_08741, CC1G_09782, CC1G_02237, CC1G_02490	228	97	7124	2.89908	0.969983	0.393987	14.728
GOTERM_MF_FAT	GO:0009055~electron carrier activity	14	2.83401	0.0315784	CC1G_01585, CC1G_08161, CC1G_07228, CC1G_03564, CC1G_02813, CC1G_11452, CC1G_06138, CC1G_08741, CC1G_09703, CC1G_09782, CC1G_02237, CC1G_02490, CC1G_04305, CC1G_10747	129	228	3953	1.88161	0.994107	0.473632	32.1218
COG_ONTOLOGY	Secondary metabolites biosynthesis, transport, and catabolism	12	2.42915	0.0391616	CC1G_08161, CC1G_01585, CC1G_11452, CC1G_06138, CC1G_03564, CC1G_09703, CC1G_08741, CC1G_02813, CC1G_09782, CC1G_02237, CC1G_02490, CC1G_10747	53	139	1155	1.88136	0.531881	0.315808	25.8734
INTERPRO	IPR017972:Cytochrome P450, conserved site	7	1.417	0.050847	CC1G_08161, CC1G_06138, CC1G_03564, CC1G_09782, CC1G_02237, CC1G_02490, CC1G_10747	228	84	7124	2.6038	1	0.750931	50.0847
SP_PIR_KEYWORDS	metal-binding	16	3.23887	0.176869	CC1G_01585, CC1G_08161, CC1G_07228, CC1G_05972, CC1G_03564, CC1G_02813, CC1G_02084, CC1G_08587, CC1G_06138, CC1G_09703, CC1G_07722, CC1G_09782, CC1G_02237, CC1G_02490, CC1G_10695, CC1G_10747	60	378	1903	1.3425	0.999584	0.671174	83.1491
INTERPRO	IPR017973:Cytochrome P450, C-terminal region	4	0.809717	0.316512	CC1G_08161, CC1G_09703, CC1G_02237, CC1G_02490	228	62	7124	2.01585	1	0.993706	99.3698
GOTERM_MF_FAT	GO:0043169~cation binding	36	7.28745	0.498213	CC1G_04844, CC1G_02813, CC1G_00600, CC1G_12227, CC1G_03337, CC1G_03083, CC1G_11898, CC1G_03132, CC1G_01359, CC1G_07722, CC1G_08008, CC1G_09782, CC1G_02237, CC1G_03940, CC1G_08773, CC1G_04305, CC1G_08161, CC1G_01585, CC1G_07228, CC1G_05972, CC1G_01018, CC1G_03564, CC1G_04738, CC1G_02084, CC1G_06383, CC1G_04605, CC1G_08587, CC1G_11452, CC1G_06563, CC1G_06138, CC1G_09703, CC1G_08741, CC1G_07060, CC1…	129	1067	3953	1.03389	1	0.994773	99.9758
GOTERM_MF_FAT	GO:0043167~ion binding	36	7.28745	0.498213	CC1G_04844, CC1G_02813, CC1G_00600, CC1G_12227, CC1G_03337, CC1G_03083, CC1G_11898, CC1G_03132, CC1G_01359, CC1G_07722, CC1G_08008, CC1G_09782, CC1G_02237, CC1G_03940, CC1G_08773, CC1G_04305, CC1G_08161, CC1G_01585, CC1G_07228, CC1G_05972, CC1G_01018, CC1G_03564, CC1G_04738, CC1G_02084, CC1G_06383, CC1G_04605, CC1G_08587, CC1G_11452, CC1G_06563, CC1G_06138, CC1G_09703, CC1G_08741, CC1G_07060, CC1…	129	1067	3953	1.03389	1	0.994773	99.9758
GOTERM_MF_FAT	GO:0046914~transition metal ion binding	28	5.66802	0.721664	CC1G_02813, CC1G_00600, CC1G_11898, CC1G_03132, CC1G_07722, CC1G_09782, CC1G_02237, CC1G_08773, CC1G_03940, CC1G_04305, CC1G_01585, CC1G_08161, CC1G_07228, CC1G_05972, CC1G_01018, CC1G_03564, CC1G_04738, CC1G_02084, CC1G_06383, CC1G_08587, CC1G_11452, CC1G_06138, CC1G_09703, CC1G_08741, CC1G_07060, CC1G_02490, CC1G_10747, CC1G_10695	129	905	3953	0.948083	1	0.999618	100
GOTERM_MF_FAT	GO:0046872~metal ion binding	31	6.2753	0.736027	CC1G_04844, CC1G_02813, CC1G_00600, CC1G_03337, CC1G_03083, CC1G_11898, CC1G_03132, CC1G_07722, CC1G_09782, CC1G_02237, CC1G_08773, CC1G_03940, CC1G_04305, CC1G_01585, CC1G_08161, CC1G_07228, CC1G_05972, CC1G_01018, CC1G_03564, CC1G_04738, CC1G_02084, CC1G_06383, CC1G_08587, CC1G_11452, CC1G_06138, CC1G_09703, CC1G_08741, CC1G_07060, CC1G_02490, CC1G_10747, CC1G_10695	129	1007	3953	0.943342	1	0.999627	100
Annotation Cluster 5	Enrichment Score: 1.0668554563128292
Category	Term	Count	%	PValue	Genes	List Total	Pop Hits	Pop Total	Fold Enrichment	Bonferroni	Benjamini	FDR
GOTERM_BP_FAT	GO:0015837~amine transport	3	0.607287	0.0790593	CC1G_07764, CC1G_04074, CC1G_01034	90	15	2824	6.27556	1	0.767766	64.2282
GOTERM_BP_FAT	GO:0006865~amino acid transport	3	0.607287	0.0790593	CC1G_07764, CC1G_04074, CC1G_01034	90	15	2824	6.27556	1	0.767766	64.2282
INTERPRO	IPR002293:Amino acid/polyamine transporter I	3	0.607287	0.0808488	CC1G_07764, CC1G_04074, CC1G_01034	228	15	7124	6.24912	1	0.872347	67.4538
GOTERM_MF_FAT	GO:0015171~amino acid transmembrane transporter activity	3	0.607287	0.0829905	CC1G_07764, CC1G_04074, CC1G_01034	129	15	3953	6.12868	0.999999	0.684995	64.8708
GOTERM_MF_FAT	GO:0005275~amine transmembrane transporter activity	3	0.607287	0.0829905	CC1G_07764, CC1G_04074, CC1G_01034	129	15	3953	6.12868	0.999999	0.684995	64.8708
GOTERM_BP_FAT	GO:0015849~organic acid transport	3	0.607287	0.0885554	CC1G_07764, CC1G_04074, CC1G_01034	90	16	2824	5.88333	1	0.778376	68.5693
GOTERM_BP_FAT	GO:0046942~carboxylic acid transport	3	0.607287	0.0885554	CC1G_07764, CC1G_04074, CC1G_01034	90	16	2824	5.88333	1	0.778376	68.5693
PIR_SUPERFAMILY	PIRSF006060:AA_transporter	3	0.607287	0.106928	CC1G_07764, CC1G_04074, CC1G_01034	42	15	1087	5.17619	0.973185	0.700688	62.4476
Annotation Cluster 6	Enrichment Score: 1.0395109786504653
Category	Term	Count	%	PValue	Genes	List Total	Pop Hits	Pop Total	Fold Enrichment	Bonferroni	Benjamini	FDR
GOTERM_MF_FAT	GO:0005507~copper ion binding	4	0.809717	0.0771951	CC1G_08587, CC1G_05972, CC1G_03940, CC1G_04305	129	31	3953	3.95399	0.999997	0.72346	62.0941
INTERPRO	IPR001117:Multicopper oxidase, type 1	3	0.607287	0.0808488	CC1G_08587, CC1G_05972, CC1G_03940	228	15	7124	6.24912	1	0.872347	67.4538
INTERPRO	IPR011706:Multicopper oxidase, type 2	3	0.607287	0.100509	CC1G_08587, CC1G_05972, CC1G_03940	228	17	7124	5.51393	1	0.908133	75.5954
INTERPRO	IPR008972:Cupredoxin	3	0.607287	0.110787	CC1G_08587, CC1G_05972, CC1G_03940	228	18	7124	5.2076	1	0.914342	79.0579
Annotation Cluster 7	Enrichment Score: 0.9382926963423797
Category	Term	Count	%	PValue	Genes	List Total	Pop Hits	Pop Total	Fold Enrichment	Bonferroni	Benjamini	FDR
GOTERM_MF_FAT	GO:0032561~guanyl ribonucleotide binding	9	1.82186	0.0194813	CC1G_03218, CC1G_10270, CC1G_12292, CC1G_00269, CC1G_01375, CC1G_03701, CC1G_02638, CC1G_03164, CC1G_02704	129	105	3953	2.62658	0.957052	0.408225	21.1447
GOTERM_MF_FAT	GO:0005525~GTP binding	9	1.82186	0.0194813	CC1G_03218, CC1G_10270, CC1G_12292, CC1G_00269, CC1G_01375, CC1G_03701, CC1G_02638, CC1G_03164, CC1G_02704	129	105	3953	2.62658	0.957052	0.408225	21.1447
INTERPRO	IPR001806:Ras GTPase	3	0.607287	0.212051	CC1G_00269, CC1G_03164, CC1G_02704	228	27	7124	3.47173	1	0.969543	95.8132
GOTERM_BP_FAT	GO:0007264~small GTPase mediated signal transduction	3	0.607287	0.395454	CC1G_00269, CC1G_03164, CC1G_02704	90	43	2824	2.18915	1	0.999097	99.813
GOTERM_BP_FAT	GO:0007242~intracellular signaling cascade	3	0.607287	0.639386	CC1G_00269, CC1G_03164, CC1G_02704	90	68	2824	1.38431	1	0.999972	99.9997
Annotation Cluster 8	Enrichment Score: 0.8491634710315018
Category	Term	Count	%	PValue	Genes	List Total	Pop Hits	Pop Total	Fold Enrichment	Bonferroni	Benjamini	FDR
GOTERM_BP_FAT	GO:0045449~regulation of transcription	12	2.42915	0.0441596	CC1G_04606, CC1G_08099, CC1G_07536, CC1G_06239, CC1G_02748, CC1G_10208, CC1G_09101, CC1G_08609, CC1G_11898, CC1G_07060, CC1G_00475, CC1G_11360	90	198	2824	1.90168	0.99985	0.667422	43.0924
GOTERM_MF_FAT	GO:0003700~transcription factor activity	8	1.61943	0.0480178	CC1G_04606, CC1G_08099, CC1G_07536, CC1G_06239, CC1G_02748, CC1G_10208, CC1G_11898, CC1G_07060	129	103	3953	2.38007	0.999619	0.583065	44.7992
GOTERM_MF_FAT	GO:0030528~transcription regulator activity	10	2.02429	0.0951632	CC1G_04606, CC1G_08099, CC1G_07536, CC1G_06239, CC1G_02748, CC1G_10208, CC1G_11898, CC1G_07060, CC1G_09966, CC1G_00475	129	169	3953	1.81322	1	0.681096	70.1055
GOTERM_BP_FAT	GO:0006355~regulation of transcription, DNA-dependent	9	1.82186	0.100186	CC1G_04606, CC1G_08099, CC1G_07536, CC1G_06239, CC1G_02748, CC1G_10208, CC1G_08609, CC1G_11898, CC1G_07060	90	151	2824	1.8702	1	0.794745	73.2245
GOTERM_BP_FAT	GO:0051252~regulation of RNA metabolic process	9	1.82186	0.100186	CC1G_04606, CC1G_08099, CC1G_07536, CC1G_06239, CC1G_02748, CC1G_10208, CC1G_08609, CC1G_11898, CC1G_07060	90	151	2824	1.8702	1	0.794745	73.2245
GOTERM_MF_FAT	GO:0043565~sequence-specific DNA binding	3	0.607287	0.565963	CC1G_07536, CC1G_06239, CC1G_10208	129	58	3953	1.585	1	0.996991	99.9958
GOTERM_MF_FAT	GO:0003677~DNA binding	11	2.22672	0.992111	CC1G_04606, CC1G_08099, CC1G_07536, CC1G_11980, CC1G_06239, CC1G_02748, CC1G_10208, CC1G_03536, CC1G_11898, CC1G_09034, CC1G_07060	129	565	3953	0.596597	1	1	100
Annotation Cluster 9	Enrichment Score: 0.7973092090333326
Category	Term	Count	%	PValue	Genes	List Total	Pop Hits	Pop Total	Fold Enrichment	Bonferroni	Benjamini	FDR
COG_ONTOLOGY	Energy production and conversion	5	1.01215	0.148074	CC1G_09292, CC1G_07228, CC1G_07780, CC1G_04762, CC1G_08030	53	46	1155	2.36874	0.952397	0.532902	69.9115
GOTERM_MF_FAT	GO:0050660~FAD binding	7	1.417	0.14904	CC1G_09292, CC1G_00940, CC1G_07228, CC1G_07780, CC1G_10446, CC1G_03119, CC1G_08030	129	111	3953	1.93247	1	0.781062	85.7551
INTERPRO	IPR016166:FAD-binding, type 2	3	0.607287	0.165559	CC1G_09292, CC1G_07780, CC1G_08030	228	23	7124	4.07551	1	0.963646	91.0176
INTERPRO	IPR006094:FAD linked oxidase, N-terminal	3	0.607287	0.177022	CC1G_09292, CC1G_07780, CC1G_08030	228	24	7124	3.9057	1	0.965191	92.5286
Annotation Cluster 10	Enrichment Score: 0.7252394039149046
Category	Term	Count	%	PValue	Genes	List Total	Pop Hits	Pop Total	Fold Enrichment	Bonferroni	Benjamini	FDR
SP_PIR_KEYWORDS	transmembrane	10	2.02429	0.0834819	CC1G_07764, CC1G_03170, CC1G_00859, CC1G_04074, CC1G_01034, CC1G_00228, CC1G_08477, CC1G_05616, CC1G_05632, CC1G_10695	60	174	1903	1.8228	0.969406	0.440749	54.957
GOTERM_CC_FAT	GO:0016021~integral to membrane	14	2.83401	0.268602	CC1G_07764, CC1G_13260, CC1G_03328, CC1G_00859, CC1G_04074, CC1G_06485, CC1G_01034, CC1G_00228, CC1G_08477, CC1G_05616, CC1G_05632, CC1G_03119, CC1G_10695, CC1G_03588	35	338	1056	1.2497	0.999991	0.764651	93.9714
GOTERM_CC_FAT	GO:0031224~intrinsic to membrane	14	2.83401	0.297564	CC1G_07764, CC1G_13260, CC1G_03328, CC1G_00859, CC1G_04074, CC1G_06485, CC1G_01034, CC1G_00228, CC1G_08477, CC1G_05616, CC1G_05632, CC1G_03119, CC1G_10695, CC1G_03588	35	345	1056	1.22435	0.999998	0.76591	95.8057
Annotation Cluster 11	Enrichment Score: 0.40820514369633226
Category	Term	Count	%	PValue	Genes	List Total	Pop Hits	Pop Total	Fold Enrichment	Bonferroni	Benjamini	FDR
GOTERM_MF_FAT	GO:0016769~transferase activity, transferring nitrogenous groups	3	0.607287	0.205115	CC1G_01099, CC1G_01630, CC1G_06748	129	26	3953	3.53578	1	0.870038	93.7456
INTERPRO	IPR015421:Pyridoxal phosphate-dependent transferase, major region, subdomain 1	3	0.607287	0.377482	CC1G_01099, CC1G_01630, CC1G_06748	228	41	7124	2.28626	1	0.997614	99.8184
GOTERM_MF_FAT	GO:0019842~vitamin binding	4	0.809717	0.423187	CC1G_01099, CC1G_01630, CC1G_03083, CC1G_06748	129	73	3953	1.67909	1	0.99028	99.8698
GOTERM_MF_FAT	GO:0070279~vitamin B6 binding	3	0.607287	0.526955	CC1G_01099, CC1G_01630, CC1G_06748	129	54	3953	1.70241	1	0.995678	99.9881
GOTERM_MF_FAT	GO:0030170~pyridoxal phosphate binding	3	0.607287	0.526955	CC1G_01099, CC1G_01630, CC1G_06748	129	54	3953	1.70241	1	0.995678	99.9881
Annotation Cluster 12	Enrichment Score: 0.31887609149024254
Category	Term	Count	%	PValue	Genes	List Total	Pop Hits	Pop Total	Fold Enrichment	Bonferroni	Benjamini	FDR
INTERPRO	IPR016040:NAD(P)-binding domain	7	1.417	0.413147	CC1G_11787, CC1G_06001, CC1G_02393, CC1G_12152, CC1G_09966, CC1G_08592, CC1G_11331	228	162	7124	1.35012	1	0.998507	99.9172
INTERPRO	IPR002347:Glucose/ribitol dehydrogenase	3	0.607287	0.444597	CC1G_02393, CC1G_12152, CC1G_08592	228	47	7124	1.9944	1	0.998984	99.9602
INTERPRO	IPR002198:Short-chain dehydrogenase/reductase SDR	3	0.607287	0.60159	CC1G_02393, CC1G_12152, CC1G_08592	228	63	7124	1.48789	1	0.999969	99.9995
Annotation Cluster 13	Enrichment Score: 0.22946454834450306
Category	Term	Count	%	PValue	Genes	List Total	Pop Hits	Pop Total	Fold Enrichment	Bonferroni	Benjamini	FDR
GOTERM_BP_FAT	GO:0016053~organic acid biosynthetic process	4	0.809717	0.46558	CC1G_10646, CC1G_04738, CC1G_00362, CC1G_12670	90	80	2824	1.56889	1	0.999517	99.9599
GOTERM_BP_FAT	GO:0046394~carboxylic acid biosynthetic process	4	0.809717	0.46558	CC1G_10646, CC1G_04738, CC1G_00362, CC1G_12670	90	80	2824	1.56889	1	0.999517	99.9599
GOTERM_BP_FAT	GO:0008652~cellular amino acid biosynthetic process	3	0.607287	0.588503	CC1G_10646, CC1G_00362, CC1G_12670	90	62	2824	1.51828	1	0.999962	99.9985
GOTERM_BP_FAT	GO:0009309~amine biosynthetic process	3	0.607287	0.614575	CC1G_10646, CC1G_00362, CC1G_12670	90	65	2824	1.44821	1	0.999967	99.9993
GOTERM_BP_FAT	GO:0044271~nitrogen compound biosynthetic process	4	0.809717	0.908582	CC1G_10646, CC1G_00228, CC1G_00362, CC1G_12670	90	168	2824	0.74709	1	1	100
Annotation Cluster 14	Enrichment Score: 0.0074881293151516
Category	Term	Count	%	PValue	Genes	List Total	Pop Hits	Pop Total	Fold Enrichment	Bonferroni	Benjamini	FDR
GOTERM_MF_FAT	GO:0004175~endopeptidase activity	3	0.607287	0.964874	CC1G_01943, CC1G_03570, CC1G_10366	129	155	3953	0.593098	1	1	100
GOTERM_BP_FAT	GO:0006508~proteolysis	5	1.01215	0.978632	CC1G_01943, CC1G_08562, CC1G_09101, CC1G_03570, CC1G_10366	90	273	2824	0.574685	1	1	100
GOTERM_MF_FAT	GO:0070011~peptidase activity, acting on L-amino acid peptides	3	0.607287	0.992418	CC1G_01943, CC1G_03570, CC1G_10366	129	207	3953	0.444107	1	1	100
GOTERM_MF_FAT	GO:0008233~peptidase activity	3	0.607287	0.996008	CC1G_01943, CC1G_03570, CC1G_10366	129	228	3953	0.403203	1	1	100
Annotation Cluster 15	Enrichment Score: 0.0020376342751233997
Category	Term	Count	%	PValue	Genes	List Total	Pop Hits	Pop Total	Fold Enrichment	Bonferroni	Benjamini	FDR
INTERPRO	IPR000719:Protein kinase, core	3	0.607287	0.977757	CC1G_09797, CC1G_03607, CC1G_07024	228	175	7124	0.535639	1	1	100
GOTERM_BP_FAT	GO:0006468~protein amino acid phosphorylation	3	0.607287	0.992502	CC1G_09797, CC1G_03607, CC1G_07024	90	211	2824	0.44613	1	1	100
GOTERM_MF_FAT	GO:0004672~protein kinase activity	3	0.607287	0.99387	CC1G_09797, CC1G_03607, CC1G_07024	129	214	3953	0.429581	1	1	100
GOTERM_BP_FAT	GO:0016310~phosphorylation	3	0.607287	0.997512	CC1G_09797, CC1G_03607, CC1G_07024	90	247	2824	0.381107	1	1	100
SP_PIR_KEYWORDS	atp-binding	4	0.809717	0.998503	CC1G_04010, CC1G_10502, CC1G_03607, CC1G_00228	60	318	1903	0.398952	1	1	100
GOTERM_BP_FAT	GO:0006793~phosphorus metabolic process	3	0.607287	0.99897	CC1G_09797, CC1G_03607, CC1G_07024	90	275	2824	0.342303	1	1	100
GOTERM_BP_FAT	GO:0006796~phosphate metabolic process	3	0.607287	0.99897	CC1G_09797, CC1G_03607, CC1G_07024	90	275	2824	0.342303	1	1	100
GOTERM_MF_FAT	GO:0032559~adenyl ribonucleotide binding	6	1.21457	0.999996	CC1G_09797, CC1G_04010, CC1G_10502, CC1G_03607, CC1G_07024, CC1G_00228	129	622	3953	0.295596	1	1	100
GOTERM_MF_FAT	GO:0005524~ATP binding	6	1.21457	0.999996	CC1G_09797, CC1G_04010, CC1G_10502, CC1G_03607, CC1G_07024, CC1G_00228	129	622	3953	0.295596	1	1	100

## Sheet: 5-6up
DAVID-GO analysis for 949 upDEGs in 5-6 transition.
Annotation Cluster 1	Enrichment Score: 3.500654257015718
Category	Term	Count	%	PValue	Genes	List Total	Pop Hits	Pop Total	Fold Enrichment	Bonferroni	Benjamini	FDR
GOTERM_BP_FAT	GO:0033554~cellular response to stress	18	2.27848	1.74211e-05	CC1G_08633, CC1G_03361, CC1G_01574, CC1G_05221, CC1G_07657, CC1G_05322, CC1G_03866, CC1G_06293, CC1G_08033, CC1G_03890, CC1G_04546, CC1G_05544, CC1G_03010, CC1G_07381, CC1G_10319, CC1G_01194, CC1G_11852, CC1G_08319	192	81	2824	3.26852	0.00699617	0.00699617	0.0243227
GOTERM_BP_FAT	GO:0006281~DNA repair	17	2.1519	2.51091e-05	CC1G_08633, CC1G_03361, CC1G_01574, CC1G_05221, CC1G_07657, CC1G_05322, CC1G_03866, CC1G_06293, CC1G_08033, CC1G_04546, CC1G_05544, CC1G_03010, CC1G_07381, CC1G_10319, CC1G_01194, CC1G_11852, CC1G_08319	192	75	2824	3.33389	0.0100681	0.00504678	0.0350548
GOTERM_BP_FAT	GO:0006974~response to DNA damage stimulus	17	2.1519	2.99323e-05	CC1G_08633, CC1G_03361, CC1G_01574, CC1G_05221, CC1G_07657, CC1G_05322, CC1G_03866, CC1G_06293, CC1G_08033, CC1G_04546, CC1G_05544, CC1G_03010, CC1G_07381, CC1G_10319, CC1G_01194, CC1G_11852, CC1G_08319	192	76	2824	3.29002	0.0119904	0.0040129	0.0417871
GOTERM_BP_FAT	GO:0006259~DNA metabolic process	26	3.29114	0.759164	CC1G_08633, CC1G_03361, CC1G_01574, CC1G_02333, CC1G_05221, CC1G_11164, CC1G_07657, CC1G_05322, CC1G_00877, CC1G_03866, CC1G_11942, CC1G_08033, CC1G_06293, CC1G_04546, CC1G_06263, CC1G_06193, CC1G_05544, CC1G_03010, CC1G_03320, CC1G_07381, CC1G_03792, CC1G_10319, CC1G_01194, CC1G_11852, CC1G_08319, CC1G_01354	192	412	2824	0.928196	1	0.999889	100
Annotation Cluster 2	Enrichment Score: 3.414360511340383
Category	Term	Count	%	PValue	Genes	List Total	Pop Hits	Pop Total	Fold Enrichment	Bonferroni	Benjamini	FDR
INTERPRO	IPR017998:Chaperone, tailless complex polypeptide 1	6	0.759494	2.00481e-05	CC1G_11835, CC1G_11153, CC1G_00527, CC1G_11423, CC1G_04183, CC1G_06646	458	7	7124	13.3325	0.014667	0.014667	0.0304379
INTERPRO	IPR002423:Chaperonin Cpn60/TCP-1	6	0.759494	0.000107942	CC1G_11835, CC1G_11153, CC1G_00527, CC1G_11423, CC1G_04183, CC1G_06646	458	9	7124	10.3697	0.0764749	0.0389979	0.163779
INTERPRO	IPR002194:Chaperonin TCP-1, conserved site	5	0.632911	0.000226039	CC1G_11835, CC1G_00527, CC1G_11423, CC1G_04183, CC1G_06646	458	6	7124	12.9622	0.15347	0.0540226	0.342681
GOTERM_MF_FAT	GO:0051082~unfolded protein binding	10	1.26582	0.000310576	CC1G_11835, CC1G_11153, CC1G_00561, CC1G_00527, CC1G_11423, CC1G_03927, CC1G_04183, CC1G_01715, CC1G_00326, CC1G_06646	261	35	3953	4.32731	0.0923665	0.0923665	0.416699
PIR_SUPERFAMILY	PIRSF002584:molecular chaperone t-complex-type	5	0.632911	0.000476715	CC1G_11835, CC1G_11153, CC1G_00527, CC1G_11423, CC1G_06646	112	5	1087	9.70536	0.0547121	0.0547121	0.544214
GOTERM_BP_FAT	GO:0006457~protein folding	12	1.51899	0.00119216	CC1G_00513, CC1G_07051, CC1G_11835, CC1G_11153, CC1G_00561, CC1G_00527, CC1G_11423, CC1G_03927, CC1G_04183, CC1G_01715, CC1G_00326, CC1G_06646	192	57	2824	3.09649	0.381665	0.0392687	1.65183
SP_PIR_KEYWORDS	cytoplasm	8	1.01266	0.00229253	CC1G_11835, CC1G_11153, CC1G_00527, CC1G_00621, CC1G_11423, CC1G_06515, CC1G_04183, CC1G_06646	112	33	1903	4.11905	0.175348	0.175348	2.4335
SP_PIR_KEYWORDS	Chaperone	7	0.886076	0.00244677	CC1G_11835, CC1G_11300, CC1G_11153, CC1G_00527, CC1G_11423, CC1G_04183, CC1G_06646	112	25	1903	4.7575	0.185989	0.0977742	2.59528
Annotation Cluster 3	Enrichment Score: 2.8303782561333386
Category	Term	Count	%	PValue	Genes	List Total	Pop Hits	Pop Total	Fold Enrichment	Bonferroni	Benjamini	FDR
GOTERM_BP_FAT	GO:0019320~hexose catabolic process	9	1.13924	0.000205017	CC1G_06383, CC1G_06653, CC1G_02768, CC1G_00616, CC1G_07747, CC1G_09115, CC1G_09117, CC1G_09116, CC1G_07287	192	26	2824	5.09135	0.0793085	0.0204457	0.28589
GOTERM_BP_FAT	GO:0006007~glucose catabolic process	9	1.13924	0.000205017	CC1G_06383, CC1G_06653, CC1G_02768, CC1G_00616, CC1G_07747, CC1G_09115, CC1G_09117, CC1G_09116, CC1G_07287	192	26	2824	5.09135	0.0793085	0.0204457	0.28589
GOTERM_BP_FAT	GO:0046365~monosaccharide catabolic process	9	1.13924	0.000205017	CC1G_06383, CC1G_06653, CC1G_02768, CC1G_00616, CC1G_07747, CC1G_09115, CC1G_09117, CC1G_09116, CC1G_07287	192	26	2824	5.09135	0.0793085	0.0204457	0.28589
GOTERM_BP_FAT	GO:0006006~glucose metabolic process	10	1.26582	0.000228005	CC1G_06383, CC1G_06653, CC1G_02768, CC1G_00616, CC1G_07747, CC1G_09115, CC1G_09117, CC1G_05664, CC1G_09116, CC1G_07287	192	33	2824	4.45707	0.0878005	0.0182114	0.317899
GOTERM_BP_FAT	GO:0005996~monosaccharide metabolic process	12	1.51899	0.000250345	CC1G_05295, CC1G_06383, CC1G_06653, CC1G_02768, CC1G_00616, CC1G_05690, CC1G_07747, CC1G_09115, CC1G_09117, CC1G_05664, CC1G_09116, CC1G_07287	192	48	2824	3.67708	0.0959781	0.0166763	0.348996
GOTERM_BP_FAT	GO:0019318~hexose metabolic process	11	1.39241	0.000345367	CC1G_06383, CC1G_06653, CC1G_02768, CC1G_00616, CC1G_05690, CC1G_07747, CC1G_09115, CC1G_09117, CC1G_05664, CC1G_09116, CC1G_07287	192	42	2824	3.85218	0.129952	0.0196903	0.481166
GOTERM_BP_FAT	GO:0046164~alcohol catabolic process	9	1.13924	0.00036255	CC1G_06383, CC1G_06653, CC1G_02768, CC1G_00616, CC1G_07747, CC1G_09115, CC1G_09117, CC1G_09116, CC1G_07287	192	28	2824	4.72768	0.135958	0.0181009	0.505049
GOTERM_BP_FAT	GO:0044275~cellular carbohydrate catabolic process	9	1.13924	0.000472054	CC1G_06383, CC1G_06653, CC1G_02768, CC1G_00616, CC1G_07747, CC1G_09115, CC1G_09117, CC1G_09116, CC1G_07287	192	29	2824	4.56466	0.173275	0.0209206	0.657126
GOTERM_BP_FAT	GO:0006096~glycolysis	7	0.886076	0.000826815	CC1G_06383, CC1G_06653, CC1G_00616, CC1G_09115, CC1G_09117, CC1G_09116, CC1G_07287	192	18	2824	5.71991	0.283477	0.0298495	1.14833
SP_PIR_KEYWORDS	glycolysis	4	0.506329	0.012532	CC1G_00616, CC1G_09117, CC1G_09116, CC1G_07287	112	9	1903	7.55159	0.653314	0.232667	12.6604
GOTERM_BP_FAT	GO:0006091~generation of precursor metabolites and energy	10	1.26582	0.0372635	CC1G_06383, CC1G_06653, CC1G_02345, CC1G_00616, CC1G_09115, CC1G_06197, CC1G_09117, CC1G_09116, CC1G_10695, CC1G_07287	192	68	2824	2.16299	1	0.534762	41.1549
GOTERM_BP_FAT	GO:0016052~carbohydrate catabolic process	9	1.13924	0.054768	CC1G_06383, CC1G_06653, CC1G_02768, CC1G_00616, CC1G_07747, CC1G_09115, CC1G_09117, CC1G_09116, CC1G_07287	192	62	2824	2.13508	1	0.660711	54.4554
SP_PIR_KEYWORDS	nad	3	0.379747	0.260826	CC1G_09115, CC1G_09117, CC1G_09116	112	17	1903	2.99842	1	0.879434	96.0993
Annotation Cluster 4	Enrichment Score: 1.9557841098461646
Category	Term	Count	%	PValue	Genes	List Total	Pop Hits	Pop Total	Fold Enrichment	Bonferroni	Benjamini	FDR
GOTERM_BP_FAT	GO:0016053~organic acid biosynthetic process	13	1.64557	0.00658757	CC1G_01077, CC1G_00367, CC1G_12638, CC1G_04794, CC1G_02901, CC1G_04385, CC1G_05760, CC1G_08172, CC1G_04977, CC1G_10536, CC1G_12670, CC1G_00401, CC1G_07287	192	80	2824	2.3901	0.930301	0.185263	8.81576
GOTERM_BP_FAT	GO:0046394~carboxylic acid biosynthetic process	13	1.64557	0.00658757	CC1G_01077, CC1G_00367, CC1G_12638, CC1G_04794, CC1G_02901, CC1G_04385, CC1G_05760, CC1G_08172, CC1G_04977, CC1G_10536, CC1G_12670, CC1G_00401, CC1G_07287	192	80	2824	2.3901	0.930301	0.185263	8.81576
GOTERM_BP_FAT	GO:0009309~amine biosynthetic process	11	1.39241	0.010722	CC1G_01077, CC1G_00367, CC1G_12638, CC1G_07409, CC1G_02901, CC1G_05760, CC1G_08172, CC1G_04977, CC1G_10536, CC1G_12670, CC1G_00401	192	65	2824	2.4891	0.987019	0.266778	13.9741
GOTERM_BP_FAT	GO:0044271~nitrogen compound biosynthetic process	20	2.53165	0.0164449	CC1G_07409, CC1G_12638, CC1G_08733, CC1G_04385, CC1G_05760, CC1G_08172, CC1G_05488, CC1G_03517, CC1G_03855, CC1G_10536, CC1G_03377, CC1G_00401, CC1G_01077, CC1G_00367, CC1G_02901, CC1G_11378, CC1G_04977, CC1G_00634, CC1G_08328, CC1G_12670	192	168	2824	1.75099	0.998747	0.359491	20.6683
GOTERM_BP_FAT	GO:0008652~cellular amino acid biosynthetic process	10	1.26582	0.0217432	CC1G_01077, CC1G_00367, CC1G_12638, CC1G_02901, CC1G_05760, CC1G_08172, CC1G_04977, CC1G_10536, CC1G_12670, CC1G_00401	192	62	2824	2.37231	0.999858	0.406149	26.4315
Annotation Cluster 5	Enrichment Score: 1.841457836940548
Category	Term	Count	%	PValue	Genes	List Total	Pop Hits	Pop Total	Fold Enrichment	Bonferroni	Benjamini	FDR
GOTERM_CC_FAT	GO:0005829~cytosol	6	0.759494	0.00345014	CC1G_00561, CC1G_00616, CC1G_00621, CC1G_05307, CC1G_01715, CC1G_00326	59	20	1056	5.36949	0.201202	0.201202	3.46114
GOTERM_CC_FAT	GO:0044445~cytosolic part	4	0.506329	0.0143279	CC1G_00561, CC1G_00616, CC1G_01715, CC1G_00326	59	10	1056	7.15932	0.608609	0.268518	13.678
INTERPRO	IPR002777:Prefoldin beta-like	3	0.379747	0.0225915	CC1G_00561, CC1G_01715, CC1G_00326	458	4	7124	11.6659	1	0.878168	29.3179
GOTERM_CC_FAT	GO:0016272~prefoldin complex	3	0.379747	0.038566	CC1G_00561, CC1G_01715, CC1G_00326	59	6	1056	8.94915	0.922417	0.400274	33.0246
Annotation Cluster 6	Enrichment Score: 1.4460997176735395
Category	Term	Count	%	PValue	Genes	List Total	Pop Hits	Pop Total	Fold Enrichment	Bonferroni	Benjamini	FDR
GOTERM_BP_FAT	GO:0006412~translation	26	3.29114	0.00052344	CC1G_11878, CC1G_09911, CC1G_04740, CC1G_04212, CC1G_02312, CC1G_00412, CC1G_11441, CC1G_10718, CC1G_05903, CC1G_01078, CC1G_05568, CC1G_01604, CC1G_07540, CC1G_04635, CC1G_11568, CC1G_00798, CC1G_12235, CC1G_00303, CC1G_00876, CC1G_10823, CC1G_11636, CC1G_00346, CC1G_06927, CC1G_10533, CC1G_06749, CC1G_01716	192	186	2824	2.056	0.190227	0.0208791	0.728416
GOTERM_CC_FAT	GO:0005840~ribosome	14	1.77215	0.00738578	CC1G_09911, CC1G_00303, CC1G_00876, CC1G_10823, CC1G_04212, CC1G_11441, CC1G_10718, CC1G_05903, CC1G_11636, CC1G_00346, CC1G_10533, CC1G_07540, CC1G_11568, CC1G_01716	59	116	1056	2.16014	0.382365	0.214102	7.27713
GOTERM_CC_FAT	GO:0030529~ribonucleoprotein complex	15	1.89873	0.0177216	CC1G_09911, CC1G_00303, CC1G_00876, CC1G_10823, CC1G_04212, CC1G_11441, CC1G_10718, CC1G_05903, CC1G_11636, CC1G_00346, CC1G_07750, CC1G_10533, CC1G_07540, CC1G_11568, CC1G_01716	59	143	1056	1.87744	0.687214	0.252154	16.6597
GOTERM_MF_FAT	GO:0003735~structural constituent of ribosome	14	1.77215	0.0371303	CC1G_09911, CC1G_00303, CC1G_00876, CC1G_10823, CC1G_04212, CC1G_11441, CC1G_10718, CC1G_05903, CC1G_11636, CC1G_00346, CC1G_10533, CC1G_07540, CC1G_11568, CC1G_01716	261	115	3953	1.84381	0.999993	0.860199	39.8689
GOTERM_CC_FAT	GO:0043232~intracellular non-membrane-bounded organelle	26	3.29114	0.0405963	CC1G_02333, CC1G_12433, CC1G_09911, CC1G_10710, CC1G_06515, CC1G_11942, CC1G_04212, CC1G_11441, CC1G_10718, CC1G_05903, CC1G_03010, CC1G_03320, CC1G_07540, CC1G_11568, CC1G_04396, CC1G_00303, CC1G_00876, CC1G_00877, CC1G_10823, CC1G_05765, CC1G_11636, CC1G_08749, CC1G_00346, CC1G_10533, CC1G_03666, CC1G_01716	59	335	1056	1.38912	0.932378	0.361714	34.4521
GOTERM_CC_FAT	GO:0043228~non-membrane-bounded organelle	26	3.29114	0.0405963	CC1G_02333, CC1G_12433, CC1G_09911, CC1G_10710, CC1G_06515, CC1G_11942, CC1G_04212, CC1G_11441, CC1G_10718, CC1G_05903, CC1G_03010, CC1G_03320, CC1G_07540, CC1G_11568, CC1G_04396, CC1G_00303, CC1G_00876, CC1G_00877, CC1G_10823, CC1G_05765, CC1G_11636, CC1G_08749, CC1G_00346, CC1G_10533, CC1G_03666, CC1G_01716	59	335	1056	1.38912	0.932378	0.361714	34.4521
GOTERM_MF_FAT	GO:0005198~structural molecule activity	15	1.89873	0.200329	CC1G_09911, CC1G_00303, CC1G_00876, CC1G_10823, CC1G_04212, CC1G_11441, CC1G_10718, CC1G_05903, CC1G_11636, CC1G_00346, CC1G_10533, CC1G_07540, CC1G_01230, CC1G_11568, CC1G_01716	261	166	3953	1.36858	1	0.983475	95.0472
SP_PIR_KEYWORDS	ribonucleoprotein	5	0.632911	0.319364	CC1G_05903, CC1G_09911, CC1G_10533, CC1G_10823, CC1G_11568	112	49	1903	1.73378	1	0.900577	98.3911
SP_PIR_KEYWORDS	ribosomal protein	5	0.632911	0.36025	CC1G_05903, CC1G_09911, CC1G_10533, CC1G_10823, CC1G_11568	112	52	1903	1.63376	1	0.91803	99.1725
Annotation Cluster 7	Enrichment Score: 1.4366138767970318
Category	Term	Count	%	PValue	Genes	List Total	Pop Hits	Pop Total	Fold Enrichment	Bonferroni	Benjamini	FDR
SP_PIR_KEYWORDS	protein biosynthesis	6	0.759494	0.0107398	CC1G_01078, CC1G_01604, CC1G_12235, CC1G_04635, CC1G_06749, CC1G_02312	112	24	1903	4.24777	0.596277	0.260915	10.9439
GOTERM_MF_FAT	GO:0004812~aminoacyl-tRNA ligase activity	7	0.886076	0.0215897	CC1G_01078, CC1G_11878, CC1G_06927, CC1G_04635, CC1G_06749, CC1G_02312, CC1G_00412	261	34	3953	3.11821	0.998897	0.74384	25.4282
GOTERM_MF_FAT	GO:0016875~ligase activity, forming carbon-oxygen bonds	7	0.886076	0.0215897	CC1G_01078, CC1G_11878, CC1G_06927, CC1G_04635, CC1G_06749, CC1G_02312, CC1G_00412	261	34	3953	3.11821	0.998897	0.74384	25.4282
GOTERM_MF_FAT	GO:0016876~ligase activity, forming aminoacyl-tRNA and related compounds	7	0.886076	0.0215897	CC1G_01078, CC1G_11878, CC1G_06927, CC1G_04635, CC1G_06749, CC1G_02312, CC1G_00412	261	34	3953	3.11821	0.998897	0.74384	25.4282
GOTERM_BP_FAT	GO:0043038~amino acid activation	7	0.886076	0.024202	CC1G_01078, CC1G_11878, CC1G_06927, CC1G_04635, CC1G_06749, CC1G_02312, CC1G_00412	192	34	2824	3.02819	0.999948	0.422197	28.9719
GOTERM_BP_FAT	GO:0006418~tRNA aminoacylation for protein translation	7	0.886076	0.024202	CC1G_01078, CC1G_11878, CC1G_06927, CC1G_04635, CC1G_06749, CC1G_02312, CC1G_00412	192	34	2824	3.02819	0.999948	0.422197	28.9719
GOTERM_BP_FAT	GO:0043039~tRNA aminoacylation	7	0.886076	0.024202	CC1G_01078, CC1G_11878, CC1G_06927, CC1G_04635, CC1G_06749, CC1G_02312, CC1G_00412	192	34	2824	3.02819	0.999948	0.422197	28.9719
SP_PIR_KEYWORDS	ligase	6	0.759494	0.0351023	CC1G_01078, CC1G_05760, CC1G_01847, CC1G_04635, CC1G_06749, CC1G_02312	112	32	1903	3.18583	0.950292	0.39363	31.8565
SP_PIR_KEYWORDS	Aminoacyl-tRNA synthetase	4	0.506329	0.0359724	CC1G_01078, CC1G_04635, CC1G_06749, CC1G_02312	112	13	1903	5.22802	0.95392	0.355722	32.5132
INTERPRO	IPR018150:Aminoacyl-tRNA synthetase, class II (D, K and N)-like	3	0.379747	0.0360665	CC1G_04635, CC1G_06749, CC1G_02312	458	5	7124	9.33275	1	0.933278	42.7518
INTERPRO	IPR004364:Aminoacyl-tRNA synthetase, class II (D, K and N)	3	0.379747	0.0360665	CC1G_04635, CC1G_06749, CC1G_02312	458	5	7124	9.33275	1	0.933278	42.7518
INTERPRO	IPR006195:Aminoacyl-tRNA synthetase, class II, conserved region	4	0.506329	0.0463183	CC1G_06927, CC1G_04635, CC1G_06749, CC1G_02312	458	13	7124	4.78603	1	0.95831	51.3312
GOTERM_BP_FAT	GO:0006399~tRNA metabolic process	9	1.13924	0.054768	CC1G_01078, CC1G_11878, CC1G_06927, CC1G_10554, CC1G_12013, CC1G_04635, CC1G_06749, CC1G_02312, CC1G_00412	192	62	2824	2.13508	1	0.660711	54.4554
INTERPRO	IPR004365:Nucleic acid binding, OB-fold, tRNA/helicase-type	3	0.379747	0.0888867	CC1G_04635, CC1G_06749, CC1G_02312	458	8	7124	5.83297	1	0.986266	75.671
GOTERM_BP_FAT	GO:0034660~ncRNA metabolic process	10	1.26582	0.0989355	CC1G_01078, CC1G_11878, CC1G_06927, CC1G_10554, CC1G_12013, CC1G_04635, CC1G_03666, CC1G_06749, CC1G_02312, CC1G_00412	192	82	2824	1.7937	1	0.813506	76.6522
INTERPRO	IPR012340:Nucleic acid-binding, OB-fold	5	0.632911	0.184036	CC1G_02930, CC1G_04635, CC1G_06749, CC1G_01716, CC1G_02312	458	35	7124	2.22208	1	0.998522	95.4421
Annotation Cluster 8	Enrichment Score: 1.2419880751237526
Category	Term	Count	%	PValue	Genes	List Total	Pop Hits	Pop Total	Fold Enrichment	Bonferroni	Benjamini	FDR
GOTERM_BP_FAT	GO:0018130~heterocycle biosynthetic process	8	1.01266	0.018218	CC1G_00367, CC1G_02901, CC1G_04385, CC1G_11378, CC1G_00634, CC1G_08328, CC1G_03377, CC1G_10536	192	41	2824	2.86992	0.999395	0.370669	22.6422
GOTERM_BP_FAT	GO:0009075~histidine family amino acid metabolic process	3	0.379747	0.0762763	CC1G_00367, CC1G_02901, CC1G_10536	192	7	2824	6.30357	1	0.750978	66.974
GOTERM_BP_FAT	GO:0006547~histidine metabolic process	3	0.379747	0.0762763	CC1G_00367, CC1G_02901, CC1G_10536	192	7	2824	6.30357	1	0.750978	66.974
GOTERM_BP_FAT	GO:0009076~histidine family amino acid biosynthetic process	3	0.379747	0.0762763	CC1G_00367, CC1G_02901, CC1G_10536	192	7	2824	6.30357	1	0.750978	66.974
GOTERM_BP_FAT	GO:0000105~histidine biosynthetic process	3	0.379747	0.0762763	CC1G_00367, CC1G_02901, CC1G_10536	192	7	2824	6.30357	1	0.750978	66.974
Annotation Cluster 9	Enrichment Score: 1.0794259296254285
Category	Term	Count	%	PValue	Genes	List Total	Pop Hits	Pop Total	Fold Enrichment	Bonferroni	Benjamini	FDR
INTERPRO	IPR012335:Thioredoxin fold	9	1.13924	0.0278625	CC1G_08218, CC1G_04959, CC1G_04730, CC1G_01604, CC1G_10843, CC1G_05417, CC1G_01736, CC1G_07749, CC1G_03259	458	57	7124	2.45599	1	0.901136	34.8896
GOTERM_BP_FAT	GO:0045454~cell redox homeostasis	5	0.632911	0.0652406	CC1G_08218, CC1G_03850, CC1G_04730, CC1G_07749, CC1G_03259	192	23	2824	3.19746	1	0.709414	61.017
GOTERM_BP_FAT	GO:0019725~cellular homeostasis	5	0.632911	0.0840026	CC1G_08218, CC1G_03850, CC1G_04730, CC1G_07749, CC1G_03259	192	25	2824	2.94167	1	0.770839	70.6289
GOTERM_BP_FAT	GO:0042592~homeostatic process	5	0.632911	0.105103	CC1G_08218, CC1G_03850, CC1G_04730, CC1G_07749, CC1G_03259	192	27	2824	2.72377	1	0.821152	78.7872
INTERPRO	IPR017936:Thioredoxin-like	3	0.379747	0.249705	CC1G_08218, CC1G_04730, CC1G_07749	458	15	7124	3.11092	1	0.999607	98.7252
Annotation Cluster 10	Enrichment Score: 1.0768893469542105
Category	Term	Count	%	PValue	Genes	List Total	Pop Hits	Pop Total	Fold Enrichment	Bonferroni	Benjamini	FDR
GOTERM_BP_FAT	GO:0018130~heterocycle biosynthetic process	8	1.01266	0.018218	CC1G_00367, CC1G_02901, CC1G_04385, CC1G_11378, CC1G_00634, CC1G_08328, CC1G_03377, CC1G_10536	192	41	2824	2.86992	0.999395	0.370669	22.6422
GOTERM_BP_FAT	GO:0033014~tetrapyrrole biosynthetic process	3	0.379747	0.167577	CC1G_11378, CC1G_08328, CC1G_03377	192	11	2824	4.01136	1	0.914894	92.2777
GOTERM_BP_FAT	GO:0033013~tetrapyrrole metabolic process	3	0.379747	0.192583	CC1G_11378, CC1G_08328, CC1G_03377	192	12	2824	3.67708	1	0.938017	94.9558
Annotation Cluster 11	Enrichment Score: 1.0518159752958285
Category	Term	Count	%	PValue	Genes	List Total	Pop Hits	Pop Total	Fold Enrichment	Bonferroni	Benjamini	FDR
GOTERM_MF_FAT	GO:0043566~structure-specific DNA binding	4	0.506329	0.0397174	CC1G_05221, CC1G_07657, CC1G_05322, CC1G_06293	261	12	3953	5.04853	0.999997	0.835752	42.0048
GOTERM_MF_FAT	GO:0003690~double-stranded DNA binding	3	0.379747	0.114246	CC1G_05221, CC1G_07657, CC1G_05322	261	9	3953	5.04853	1	0.94561	80.4235
GOTERM_MF_FAT	GO:0030983~mismatched DNA binding	3	0.379747	0.114246	CC1G_05221, CC1G_07657, CC1G_05322	261	9	3953	5.04853	1	0.94561	80.4235
GOTERM_BP_FAT	GO:0006298~mismatch repair	3	0.379747	0.119694	CC1G_05221, CC1G_07657, CC1G_05322	192	9	2824	4.90278	1	0.840368	83.1381
Annotation Cluster 12	Enrichment Score: 1.0297847445056452
Category	Term	Count	%	PValue	Genes	List Total	Pop Hits	Pop Total	Fold Enrichment	Bonferroni	Benjamini	FDR
SP_PIR_KEYWORDS	zinc-finger	8	1.01266	0.0446168	CC1G_01100, CC1G_05460, CC1G_02425, CC1G_01912, CC1G_08756, CC1G_00785, CC1G_11940, CC1G_09243	112	57	1903	2.38471	0.978377	0.380752	38.7326
INTERPRO	IPR017907:Zinc finger, RING-type, conserved site	5	0.632911	0.0639925	CC1G_05460, CC1G_01912, CC1G_08756, CC1G_00785, CC1G_09243	458	24	7124	3.24054	1	0.976463	63.3656
INTERPRO	IPR000330:SNF2-related	5	0.632911	0.0724885	CC1G_04178, CC1G_01912, CC1G_08756, CC1G_09242, CC1G_09243	458	25	7124	3.11092	1	0.980963	68.1025
INTERPRO	IPR018957:Zinc finger, C3HC4 RING-type	6	0.759494	0.110513	CC1G_05460, CC1G_02425, CC1G_01912, CC1G_08756, CC1G_00785, CC1G_09243	458	40	7124	2.33319	1	0.989355	83.1071
SP_PIR_KEYWORDS	zinc	18	2.27848	0.11681	CC1G_01100, CC1G_02425, CC1G_00785, CC1G_02275, CC1G_11940, CC1G_09243, CC1G_10440, CC1G_05460, CC1G_12374, CC1G_05903, CC1G_03145, CC1G_00573, CC1G_12389, CC1G_01912, CC1G_01056, CC1G_08756, CC1G_08430, CC1G_08013	112	216	1903	1.41592	0.999971	0.686307	73.6396
SMART	SM00184:RING	7	0.886076	0.13207	CC1G_05460, CC1G_02425, CC1G_01912, CC1G_08756, CC1G_00785, CC1G_11940, CC1G_09243	146	59	2453	1.99338	0.999999	0.988728	78.9224
INTERPRO	IPR001841:Zinc finger, RING-type	7	0.886076	0.175352	CC1G_05460, CC1G_02425, CC1G_01912, CC1G_08756, CC1G_00785, CC1G_11940, CC1G_09243	458	59	7124	1.84546	1	0.998433	94.6473
Annotation Cluster 13	Enrichment Score: 0.9740975836398802
Category	Term	Count	%	PValue	Genes	List Total	Pop Hits	Pop Total	Fold Enrichment	Bonferroni	Benjamini	FDR
SMART	SM00485:XPGN	3	0.379747	0.0444827	CC1G_07381, CC1G_06293, CC1G_08033	146	6	2453	8.40068	0.986736	0.986736	39.3569
INTERPRO	IPR006085:XPG N-terminal	3	0.379747	0.0518336	CC1G_07381, CC1G_06293, CC1G_08033	458	6	7124	7.77729	1	0.961953	55.4342
SMART	SM00484:XPGI	3	0.379747	0.0950588	CC1G_07381, CC1G_06293, CC1G_08033	146	9	2453	5.60046	0.999924	0.991301	66.6444
INTERPRO	IPR006086:XPG I	3	0.379747	0.109578	CC1G_07381, CC1G_06293, CC1G_08033	458	9	7124	5.18486	1	0.991366	82.8355
INTERPRO	IPR006084:DNA repair protein (XPGC)/yeast Rad	3	0.379747	0.131368	CC1G_07381, CC1G_06293, CC1G_08033	458	10	7124	4.66638	1	0.994427	88.2172
GOTERM_MF_FAT	GO:0004518~nuclease activity	6	0.759494	0.45332	CC1G_07381, CC1G_10319, CC1G_03866, CC1G_06293, CC1G_08033, CC1G_04546	261	67	3953	1.35632	1	0.998804	99.9702
Annotation Cluster 14	Enrichment Score: 0.9310206911984532
Category	Term	Count	%	PValue	Genes	List Total	Pop Hits	Pop Total	Fold Enrichment	Bonferroni	Benjamini	FDR
INTERPRO	IPR002347:Glucose/ribitol dehydrogenase	7	0.886076	0.0780252	CC1G_01096, CC1G_03219, CC1G_00369, CC1G_03357, CC1G_11040, CC1G_00069, CC1G_05380	458	47	7124	2.31664	1	0.981527	70.8745
INTERPRO	IPR016040:NAD(P)-binding domain	16	2.02532	0.0957833	CC1G_10335, CC1G_09478, CC1G_03219, CC1G_03357, CC1G_04761, CC1G_00069, CC1G_11040, CC1G_05380, CC1G_05483, CC1G_01096, CC1G_03671, CC1G_03921, CC1G_00369, CC1G_05582, CC1G_09115, CC1G_00438	458	162	7124	1.53626	1	0.987286	78.3221
INTERPRO	IPR002198:Short-chain dehydrogenase/reductase SDR	7	0.886076	0.215483	CC1G_01096, CC1G_03219, CC1G_00369, CC1G_03357, CC1G_11040, CC1G_00069, CC1G_05380	458	63	7124	1.72829	1	0.999219	97.4905
Annotation Cluster 15	Enrichment Score: 0.8466530752398417
Category	Term	Count	%	PValue	Genes	List Total	Pop Hits	Pop Total	Fold Enrichment	Bonferroni	Benjamini	FDR
GOTERM_MF_FAT	GO:0005524~ATP binding	52	6.58228	0.0483449	CC1G_12692, CC1G_05221, CC1G_11835, CC1G_11766, CC1G_10710, CC1G_05322, CC1G_03517, CC1G_05158, CC1G_04183, CC1G_09242, CC1G_09243, CC1G_01078, CC1G_10439, CC1G_04984, CC1G_04178, CC1G_03010, CC1G_03758, CC1G_11423, CC1G_03320, CC1G_08756, CC1G_11300, CC1G_00527, CC1G_07657, CC1G_06646, CC1G_01088, CC1G_06927, CC1G_06749, CC1G_02503, CC1G_00106, CC1G_12433, CC1G_11878, CC1G_11153, CC1G_01847, CC1…	261	622	3953	1.26619	1	0.855222	48.6308
GOTERM_MF_FAT	GO:0032559~adenyl ribonucleotide binding	52	6.58228	0.0483449	CC1G_12692, CC1G_05221, CC1G_11835, CC1G_11766, CC1G_10710, CC1G_05322, CC1G_03517, CC1G_05158, CC1G_04183, CC1G_09242, CC1G_09243, CC1G_01078, CC1G_10439, CC1G_04984, CC1G_04178, CC1G_03010, CC1G_03758, CC1G_11423, CC1G_03320, CC1G_08756, CC1G_11300, CC1G_00527, CC1G_07657, CC1G_06646, CC1G_01088, CC1G_06927, CC1G_06749, CC1G_02503, CC1G_00106, CC1G_12433, CC1G_11878, CC1G_11153, CC1G_01847, CC1…	261	622	3953	1.26619	1	0.855222	48.6308
GOTERM_MF_FAT	GO:0032553~ribonucleotide binding	57	7.21519	0.0915501	CC1G_02651, CC1G_12692, CC1G_05221, CC1G_11835, CC1G_11766, CC1G_10710, CC1G_06939, CC1G_05322, CC1G_03517, CC1G_05158, CC1G_04183, CC1G_09242, CC1G_09243, CC1G_01078, CC1G_10439, CC1G_04984, CC1G_04178, CC1G_03010, CC1G_03758, CC1G_03320, CC1G_11423, CC1G_08756, CC1G_11300, CC1G_00527, CC1G_07657, CC1G_06646, CC1G_01088, CC1G_02026, CC1G_06927, CC1G_02704, CC1G_06749, CC1G_02503, CC1G_00106, CC1…	261	721	3953	1.19736	1	0.934346	72.493
GOTERM_MF_FAT	GO:0032555~purine ribonucleotide binding	57	7.21519	0.0915501	CC1G_02651, CC1G_12692, CC1G_05221, CC1G_11835, CC1G_11766, CC1G_10710, CC1G_06939, CC1G_05322, CC1G_03517, CC1G_05158, CC1G_04183, CC1G_09242, CC1G_09243, CC1G_01078, CC1G_10439, CC1G_04984, CC1G_04178, CC1G_03010, CC1G_03758, CC1G_03320, CC1G_11423, CC1G_08756, CC1G_11300, CC1G_00527, CC1G_07657, CC1G_06646, CC1G_01088, CC1G_02026, CC1G_06927, CC1G_02704, CC1G_06749, CC1G_02503, CC1G_00106, CC1…	261	721	3953	1.19736	1	0.934346	72.493
SP_PIR_KEYWORDS	atp-binding	24	3.03797	0.150268	CC1G_00106, CC1G_11300, CC1G_11835, CC1G_05760, CC1G_11153, CC1G_11164, CC1G_03517, CC1G_03855, CC1G_00527, CC1G_00877, CC1G_05158, CC1G_04183, CC1G_00862, CC1G_00312, CC1G_02312, CC1G_06646, CC1G_01078, CC1G_06193, CC1G_03758, CC1G_11423, CC1G_04635, CC1G_06749, CC1G_02974, CC1G_02503	112	318	1903	1.28235	0.999999	0.745334	82.5849
GOTERM_MF_FAT	GO:0000166~nucleotide binding	73	9.24051	0.174397	CC1G_02651, CC1G_12692, CC1G_05221, CC1G_11835, CC1G_11766, CC1G_04039, CC1G_10710, CC1G_06939, CC1G_05322, CC1G_03517, CC1G_05158, CC1G_04183, CC1G_09242, CC1G_03416, CC1G_09243, CC1G_01078, CC1G_10439, CC1G_04984, CC1G_03010, CC1G_04178, CC1G_03758, CC1G_03320, CC1G_11423, CC1G_08756, CC1G_01254, CC1G_06972, CC1G_11300, CC1G_01806, CC1G_02548, CC1G_02958, CC1G_07657, CC1G_00527, CC1G_06646, CC1…	261	991	3953	1.11567	1	0.981429	92.3939
GOTERM_MF_FAT	GO:0030554~adenyl nucleotide binding	55	6.96203	0.190293	CC1G_12692, CC1G_05221, CC1G_11835, CC1G_11766, CC1G_10710, CC1G_05322, CC1G_03517, CC1G_05158, CC1G_04183, CC1G_09242, CC1G_09243, CC1G_01078, CC1G_10439, CC1G_04984, CC1G_04178, CC1G_03010, CC1G_03758, CC1G_03320, CC1G_11423, CC1G_08756, CC1G_06972, CC1G_11300, CC1G_00527, CC1G_07657, CC1G_06646, CC1G_01088, CC1G_06927, CC1G_05418, CC1G_06749, CC1G_02503, CC1G_00106, CC1G_12433, CC1G_11878, CC1…	261	733	3953	1.13644	1	0.983692	94.1433
GOTERM_MF_FAT	GO:0001883~purine nucleoside binding	55	6.96203	0.190293	CC1G_12692, CC1G_05221, CC1G_11835, CC1G_11766, CC1G_10710, CC1G_05322, CC1G_03517, CC1G_05158, CC1G_04183, CC1G_09242, CC1G_09243, CC1G_01078, CC1G_10439, CC1G_04984, CC1G_04178, CC1G_03010, CC1G_03758, CC1G_03320, CC1G_11423, CC1G_08756, CC1G_06972, CC1G_11300, CC1G_00527, CC1G_07657, CC1G_06646, CC1G_01088, CC1G_06927, CC1G_05418, CC1G_06749, CC1G_02503, CC1G_00106, CC1G_12433, CC1G_11878, CC1…	261	733	3953	1.13644	1	0.983692	94.1433
GOTERM_MF_FAT	GO:0001882~nucleoside binding	55	6.96203	0.211937	CC1G_12692, CC1G_05221, CC1G_11835, CC1G_11766, CC1G_10710, CC1G_05322, CC1G_03517, CC1G_05158, CC1G_04183, CC1G_09242, CC1G_09243, CC1G_01078, CC1G_10439, CC1G_04984, CC1G_04178, CC1G_03010, CC1G_03758, CC1G_03320, CC1G_11423, CC1G_08756, CC1G_06972, CC1G_11300, CC1G_00527, CC1G_07657, CC1G_06646, CC1G_01088, CC1G_06927, CC1G_05418, CC1G_06749, CC1G_02503, CC1G_00106, CC1G_12433, CC1G_11878, CC1…	261	740	3953	1.12569	1	0.979982	95.9311
GOTERM_MF_FAT	GO:0017076~purine nucleotide binding	60	7.59494	0.323807	CC1G_02651, CC1G_12692, CC1G_05221, CC1G_11835, CC1G_11766, CC1G_10710, CC1G_06939, CC1G_05322, CC1G_03517, CC1G_05158, CC1G_04183, CC1G_09242, CC1G_09243, CC1G_01078, CC1G_10439, CC1G_04984, CC1G_03010, CC1G_04178, CC1G_03758, CC1G_03320, CC1G_11423, CC1G_08756, CC1G_06972, CC1G_11300, CC1G_00527, CC1G_07657, CC1G_06646, CC1G_01088, CC1G_02026, CC1G_06927, CC1G_05418, CC1G_02704, CC1G_06749, CC1…	261	846	3953	1.07416	1	0.997012	99.4804
SP_PIR_KEYWORDS	nucleotide-binding	25	3.16456	0.381111	CC1G_00106, CC1G_02651, CC1G_11835, CC1G_11153, CC1G_03517, CC1G_04183, CC1G_00862, CC1G_00312, CC1G_02312, CC1G_01078, CC1G_03758, CC1G_11423, CC1G_04635, CC1G_11300, CC1G_05760, CC1G_11164, CC1G_12235, CC1G_00527, CC1G_03855, CC1G_00877, CC1G_06646, CC1G_02026, CC1G_02974, CC1G_06749, CC1G_02503	112	383	1903	1.10908	1	0.919469	99.4203
Annotation Cluster 16	Enrichment Score: 0.6816409190775422
Category	Term	Count	%	PValue	Genes	List Total	Pop Hits	Pop Total	Fold Enrichment	Bonferroni	Benjamini	FDR
GOTERM_BP_FAT	GO:0019319~hexose biosynthetic process	3	0.379747	0.119694	CC1G_05690, CC1G_05664, CC1G_07287	192	9	2824	4.90278	1	0.840368	83.1381
GOTERM_BP_FAT	GO:0046364~monosaccharide biosynthetic process	3	0.379747	0.119694	CC1G_05690, CC1G_05664, CC1G_07287	192	9	2824	4.90278	1	0.840368	83.1381
GOTERM_BP_FAT	GO:0046165~alcohol biosynthetic process	3	0.379747	0.143206	CC1G_05690, CC1G_05664, CC1G_07287	192	10	2824	4.4125	1	0.883263	88.4459
GOTERM_BP_FAT	GO:0034637~cellular carbohydrate biosynthetic process	3	0.379747	0.371635	CC1G_05690, CC1G_05664, CC1G_07287	192	19	2824	2.32237	1	0.984409	99.8478
GOTERM_BP_FAT	GO:0016051~carbohydrate biosynthetic process	3	0.379747	0.512354	CC1G_05690, CC1G_05664, CC1G_07287	192	25	2824	1.765	1	0.996569	99.9956
Annotation Cluster 17	Enrichment Score: 0.5371344577402913
Category	Term	Count	%	PValue	Genes	List Total	Pop Hits	Pop Total	Fold Enrichment	Bonferroni	Benjamini	FDR
GOTERM_BP_FAT	GO:0032774~RNA biosynthetic process	5	0.632911	0.105103	CC1G_01807, CC1G_05568, CC1G_11942, CC1G_04740, CC1G_11509	192	27	2824	2.72377	1	0.821152	78.7872
GOTERM_CC_FAT	GO:0005654~nucleoplasm	4	0.506329	0.115357	CC1G_05568, CC1G_03666, CC1G_04740, CC1G_11509	59	22	1056	3.25424	0.999653	0.679593	71.3279
GOTERM_CC_FAT	GO:0031981~nuclear lumen	4	0.506329	0.153681	CC1G_05568, CC1G_03666, CC1G_04740, CC1G_11509	59	25	1056	2.86373	0.999981	0.742242	81.7431
GOTERM_CC_FAT	GO:0005667~transcription factor complex	3	0.379747	0.217876	CC1G_05568, CC1G_04740, CC1G_11509	59	16	1056	3.35593	1	0.830483	91.8291
GOTERM_BP_FAT	GO:0006351~transcription, DNA-dependent	4	0.506329	0.23688	CC1G_01807, CC1G_05568, CC1G_04740, CC1G_11509	192	25	2824	2.35333	1	0.955522	97.7059
GOTERM_CC_FAT	GO:0043233~organelle lumen	4	0.506329	0.254838	CC1G_05568, CC1G_03666, CC1G_04740, CC1G_11509	59	32	1056	2.23729	1	0.852215	95.0114
GOTERM_CC_FAT	GO:0070013~intracellular organelle lumen	4	0.506329	0.254838	CC1G_05568, CC1G_03666, CC1G_04740, CC1G_11509	59	32	1056	2.23729	1	0.852215	95.0114
GOTERM_CC_FAT	GO:0044451~nucleoplasm part	3	0.379747	0.280578	CC1G_05568, CC1G_04740, CC1G_11509	59	19	1056	2.82605	1	0.857142	96.5136
GOTERM_BP_FAT	GO:0070271~protein complex biogenesis	5	0.632911	0.299672	CC1G_08218, CC1G_08000, CC1G_05568, CC1G_04740, CC1G_11509	192	41	2824	1.7937	1	0.972368	99.3083
GOTERM_BP_FAT	GO:0006461~protein complex assembly	5	0.632911	0.299672	CC1G_08218, CC1G_08000, CC1G_05568, CC1G_04740, CC1G_11509	192	41	2824	1.7937	1	0.972368	99.3083
GOTERM_BP_FAT	GO:0065003~macromolecular complex assembly	7	0.886076	0.310523	CC1G_08218, CC1G_08000, CC1G_05568, CC1G_04396, CC1G_04740, CC1G_05765, CC1G_11509	192	68	2824	1.51409	1	0.974132	99.4438
GOTERM_CC_FAT	GO:0031974~membrane-enclosed lumen	4	0.506329	0.332077	CC1G_05568, CC1G_03666, CC1G_04740, CC1G_11509	59	37	1056	1.93495	1	0.887642	98.3646
GOTERM_BP_FAT	GO:0006352~transcription initiation	3	0.379747	0.346506	CC1G_05568, CC1G_04740, CC1G_11509	192	18	2824	2.45139	1	0.981446	99.7369
GOTERM_BP_FAT	GO:0043933~macromolecular complex subunit organization	7	0.886076	0.359825	CC1G_08218, CC1G_08000, CC1G_05568, CC1G_04396, CC1G_04740, CC1G_05765, CC1G_11509	192	72	2824	1.42998	1	0.983178	99.8026
COG_ONTOLOGY	Transcription	3	0.379747	0.430926	CC1G_05568, CC1G_04740, CC1G_11509	63	27	1155	2.03704	0.999996	0.983983	98.787
GOTERM_BP_FAT	GO:0006350~transcription	7	0.886076	0.565714	CC1G_12374, CC1G_01807, CC1G_05568, CC1G_02275, CC1G_01056, CC1G_04740, CC1G_11509	192	89	2824	1.15684	1	0.998441	99.9991
GOTERM_BP_FAT	GO:0034622~cellular macromolecular complex assembly	4	0.506329	0.626382	CC1G_08218, CC1G_08000, CC1G_04396, CC1G_05765	192	47	2824	1.25177	1	0.999356	99.9999
GOTERM_BP_FAT	GO:0034621~cellular macromolecular complex subunit organization	4	0.506329	0.694569	CC1G_08218, CC1G_08000, CC1G_04396, CC1G_05765	192	52	2824	1.13141	1	0.999804	100
Annotation Cluster 18	Enrichment Score: 0.5146792706401022
Category	Term	Count	%	PValue	Genes	List Total	Pop Hits	Pop Total	Fold Enrichment	Bonferroni	Benjamini	FDR
GOTERM_BP_FAT	GO:0000279~M phase	3	0.379747	0.269569	CC1G_03361, CC1G_10319, CC1G_01823	192	15	2824	2.94167	1	0.964255	98.7551
GOTERM_BP_FAT	GO:0022403~cell cycle phase	3	0.379747	0.269569	CC1G_03361, CC1G_10319, CC1G_01823	192	15	2824	2.94167	1	0.964255	98.7551
GOTERM_BP_FAT	GO:0022402~cell cycle process	3	0.379747	0.295381	CC1G_03361, CC1G_10319, CC1G_01823	192	16	2824	2.75781	1	0.973155	99.2467
GOTERM_BP_FAT	GO:0007049~cell cycle	4	0.506329	0.406967	CC1G_03361, CC1G_01116, CC1G_10319, CC1G_01823	192	34	2824	1.73039	1	0.988669	99.9322
Annotation Cluster 19	Enrichment Score: 0.4996847577159333
Category	Term	Count	%	PValue	Genes	List Total	Pop Hits	Pop Total	Fold Enrichment	Bonferroni	Benjamini	FDR
GOTERM_BP_FAT	GO:0006732~coenzyme metabolic process	8	1.01266	0.114495	CC1G_03850, CC1G_07135, CC1G_02345, CC1G_04423, CC1G_07747, CC1G_09115, CC1G_06197, CC1G_07287	192	61	2824	1.92896	1	0.837155	81.6931
GOTERM_BP_FAT	GO:0009060~aerobic respiration	3	0.379747	0.321059	CC1G_02345, CC1G_09115, CC1G_06197	192	17	2824	2.59559	1	0.975656	99.5514
GOTERM_BP_FAT	GO:0009109~coenzyme catabolic process	3	0.379747	0.321059	CC1G_02345, CC1G_09115, CC1G_06197	192	17	2824	2.59559	1	0.975656	99.5514
GOTERM_BP_FAT	GO:0046356~acetyl-CoA catabolic process	3	0.379747	0.321059	CC1G_02345, CC1G_09115, CC1G_06197	192	17	2824	2.59559	1	0.975656	99.5514
GOTERM_BP_FAT	GO:0006099~tricarboxylic acid cycle	3	0.379747	0.321059	CC1G_02345, CC1G_09115, CC1G_06197	192	17	2824	2.59559	1	0.975656	99.5514
GOTERM_BP_FAT	GO:0051187~cofactor catabolic process	3	0.379747	0.346506	CC1G_02345, CC1G_09115, CC1G_06197	192	18	2824	2.45139	1	0.981446	99.7369
GOTERM_BP_FAT	GO:0006084~acetyl-CoA metabolic process	3	0.379747	0.346506	CC1G_02345, CC1G_09115, CC1G_06197	192	18	2824	2.45139	1	0.981446	99.7369
GOTERM_BP_FAT	GO:0045333~cellular respiration	3	0.379747	0.444436	CC1G_02345, CC1G_09115, CC1G_06197	192	22	2824	2.00568	1	0.992808	99.9727
GOTERM_BP_FAT	GO:0015980~energy derivation by oxidation of organic compounds	3	0.379747	0.490316	CC1G_02345, CC1G_09115, CC1G_06197	192	24	2824	1.83854	1	0.996085	99.9918
Annotation Cluster 20	Enrichment Score: 0.4764189477441547
Category	Term	Count	%	PValue	Genes	List Total	Pop Hits	Pop Total	Fold Enrichment	Bonferroni	Benjamini	FDR
SMART	SM00066:GAL4	5	0.632911	0.208521	CC1G_12374, CC1G_01086, CC1G_11170, CC1G_02275, CC1G_01056	146	40	2453	2.10017	1	0.988242	92.3504
GOTERM_BP_FAT	GO:0006355~regulation of transcription, DNA-dependent	14	1.77215	0.217543	CC1G_11170, CC1G_00083, CC1G_10492, CC1G_02275, CC1G_04740, CC1G_01086, CC1G_12374, CC1G_01886, CC1G_04998, CC1G_05568, CC1G_13211, CC1G_01056, CC1G_08430, CC1G_11509	192	151	2824	1.36369	1	0.954473	96.7464
GOTERM_BP_FAT	GO:0051252~regulation of RNA metabolic process	14	1.77215	0.217543	CC1G_11170, CC1G_00083, CC1G_10492, CC1G_02275, CC1G_04740, CC1G_01086, CC1G_12374, CC1G_01886, CC1G_04998, CC1G_05568, CC1G_13211, CC1G_01056, CC1G_08430, CC1G_11509	192	151	2824	1.36369	1	0.954473	96.7464
INTERPRO	IPR001138:Fungal transcriptional regulatory protein, N-terminal	5	0.632911	0.253046	CC1G_12374, CC1G_01086, CC1G_11170, CC1G_02275, CC1G_01056	458	40	7124	1.94432	1	0.999538	98.8087
GOTERM_BP_FAT	GO:0045449~regulation of transcription	17	2.1519	0.260702	CC1G_00073, CC1G_01816, CC1G_11170, CC1G_00083, CC1G_04039, CC1G_10492, CC1G_02275, CC1G_04740, CC1G_01086, CC1G_12374, CC1G_01886, CC1G_04998, CC1G_05568, CC1G_13211, CC1G_01056, CC1G_08430, CC1G_11509	192	198	2824	1.26284	1	0.962744	98.5267
SP_PIR_KEYWORDS	transcription regulation	3	0.379747	0.305191	CC1G_12374, CC1G_02275, CC1G_01056	112	19	1903	2.6828	1	0.904894	97.9927
GOTERM_MF_FAT	GO:0003700~transcription factor activity	9	1.13924	0.365924	CC1G_12374, CC1G_01086, CC1G_04998, CC1G_11170, CC1G_10492, CC1G_13211, CC1G_02275, CC1G_01056, CC1G_08430	261	103	3953	1.3234	1	0.997322	99.7811
GOTERM_MF_FAT	GO:0030528~transcription regulator activity	13	1.64557	0.435082	CC1G_11170, CC1G_10492, CC1G_02275, CC1G_04740, CC1G_01086, CC1G_12374, CC1G_01886, CC1G_04998, CC1G_05568, CC1G_13211, CC1G_01056, CC1G_08430, CC1G_11509	261	169	3953	1.16505	1	0.998944	99.9537
SP_PIR_KEYWORDS	Transcription	3	0.379747	0.493205	CC1G_12374, CC1G_02275, CC1G_01056	112	28	1903	1.82047	1	0.942417	99.9321
GOTERM_BP_FAT	GO:0006350~transcription	7	0.886076	0.565714	CC1G_12374, CC1G_01807, CC1G_05568, CC1G_02275, CC1G_01056, CC1G_04740, CC1G_11509	192	89	2824	1.15684	1	0.998441	99.9991
INTERPRO	IPR007219:Fungal specific transcription factor	3	0.379747	0.651101	CC1G_12374, CC1G_02275, CC1G_01056	458	34	7124	1.37246	1	1	100
Annotation Cluster 21	Enrichment Score: 0.419592696220318
Category	Term	Count	%	PValue	Genes	List Total	Pop Hits	Pop Total	Fold Enrichment	Bonferroni	Benjamini	FDR
SMART	SM00213:UBQ	3	0.379747	0.355134	CC1G_12576, CC1G_00876, CC1G_04810	146	21	2453	2.4002	1	0.990254	99.1952
INTERPRO	IPR000626:Ubiquitin	3	0.379747	0.393926	CC1G_12576, CC1G_00876, CC1G_04810	458	21	7124	2.22208	1	0.999981	99.9501
INTERPRO	IPR019955:Ubiquitin supergroup	3	0.379747	0.393926	CC1G_12576, CC1G_00876, CC1G_04810	458	21	7124	2.22208	1	0.999981	99.9501
Annotation Cluster 22	Enrichment Score: 0.34794236536476647
Category	Term	Count	%	PValue	Genes	List Total	Pop Hits	Pop Total	Fold Enrichment	Bonferroni	Benjamini	FDR
INTERPRO	IPR000330:SNF2-related	5	0.632911	0.0724885	CC1G_04178, CC1G_01912, CC1G_08756, CC1G_09242, CC1G_09243	458	25	7124	3.11092	1	0.980963	68.1025
GOTERM_MF_FAT	GO:0008094~DNA-dependent ATPase activity	4	0.506329	0.125098	CC1G_06263, CC1G_08633, CC1G_00877, CC1G_02974	261	19	3953	3.18855	1	0.949123	83.4132
SMART	SM00490:HELICc	8	1.01266	0.289973	CC1G_06193, CC1G_01117, CC1G_04178, CC1G_05158, CC1G_01912, CC1G_08756, CC1G_00312, CC1G_09243	146	91	2453	1.47704	1	0.995582	97.6815
GOTERM_MF_FAT	GO:0004386~helicase activity	10	1.26582	0.296778	CC1G_08633, CC1G_06193, CC1G_01117, CC1G_04178, CC1G_05158, CC1G_01912, CC1G_08756, CC1G_00312, CC1G_02974, CC1G_09243	261	110	3953	1.37687	1	0.995882	99.12
INTERPRO	IPR001650:DNA/RNA helicase, C-terminal	8	1.01266	0.366448	CC1G_06193, CC1G_01117, CC1G_04178, CC1G_05158, CC1G_01912, CC1G_08756, CC1G_00312, CC1G_09243	458	91	7124	1.36744	1	0.999986	99.9022
SMART	SM00487:DEXDc	6	0.759494	0.593561	CC1G_06193, CC1G_04178, CC1G_05158, CC1G_01912, CC1G_08756, CC1G_00312	146	87	2453	1.15872	1	0.997778	99.995
SP_PIR_KEYWORDS	helicase	4	0.506329	0.607376	CC1G_06193, CC1G_05158, CC1G_00312, CC1G_02974	112	53	1903	1.28235	1	0.971834	99.9956
INTERPRO	IPR014021:Helicase, superfamily 1 and 2, ATP-binding	6	0.759494	0.644042	CC1G_06193, CC1G_04178, CC1G_05158, CC1G_01912, CC1G_08756, CC1G_00312	458	85	7124	1.09797	1	1	100
INTERPRO	IPR014001:DEAD-like helicase, N-terminal	6	0.759494	0.664427	CC1G_06193, CC1G_04178, CC1G_05158, CC1G_01912, CC1G_08756, CC1G_00312	458	87	7124	1.07273	1	1	100
GOTERM_MF_FAT	GO:0008026~ATP-dependent helicase activity	5	0.632911	0.71778	CC1G_08633, CC1G_06193, CC1G_05158, CC1G_00312, CC1G_02974	261	73	3953	1.03737	1	0.999977	100
GOTERM_MF_FAT	GO:0070035~purine NTP-dependent helicase activity	5	0.632911	0.71778	CC1G_08633, CC1G_06193, CC1G_05158, CC1G_00312, CC1G_02974	261	73	3953	1.03737	1	0.999977	100
GOTERM_MF_FAT	GO:0042623~ATPase activity, coupled	8	1.01266	0.814134	CC1G_06263, CC1G_08633, CC1G_06193, CC1G_03517, CC1G_00877, CC1G_05158, CC1G_00312, CC1G_02974	261	138	3953	0.878005	1	0.999999	100
INTERPRO	IPR011545:DNA/RNA helicase, DEAD/DEAH box type, N-terminal	3	0.379747	0.831745	CC1G_06193, CC1G_05158, CC1G_00312	458	49	7124	0.952322	1	1	100
GOTERM_MF_FAT	GO:0016887~ATPase activity	9	1.13924	0.874038	CC1G_06263, CC1G_08633, CC1G_06193, CC1G_11164, CC1G_03517, CC1G_00877, CC1G_05158, CC1G_00312, CC1G_02974	261	168	3953	0.811371	1	1	100
Annotation Cluster 23	Enrichment Score: 0.2958191429220746
Category	Term	Count	%	PValue	Genes	List Total	Pop Hits	Pop Total	Fold Enrichment	Bonferroni	Benjamini	FDR
SMART	SM00360:RRM	6	0.759494	0.458849	CC1G_10966, CC1G_10051, CC1G_01806, CC1G_02548, CC1G_02958, CC1G_01254	146	75	2453	1.34411	1	0.997072	99.8829
INTERPRO	IPR012677:Nucleotide-binding, alpha-beta plait	6	0.759494	0.531418	CC1G_10966, CC1G_10051, CC1G_01806, CC1G_02548, CC1G_02958, CC1G_01254	458	75	7124	1.24437	1	1	99.999
INTERPRO	IPR000504:RNA recognition motif, RNP-1	6	0.759494	0.531418	CC1G_10966, CC1G_10051, CC1G_01806, CC1G_02548, CC1G_02958, CC1G_01254	458	75	7124	1.24437	1	1	99.999
Annotation Cluster 24	Enrichment Score: 0.2824297948426622
Category	Term	Count	%	PValue	Genes	List Total	Pop Hits	Pop Total	Fold Enrichment	Bonferroni	Benjamini	FDR
GOTERM_MF_FAT	GO:0046872~metal ion binding	70	8.86076	0.365799	CC1G_01100, CC1G_06653, CC1G_03559, CC1G_02333, CC1G_06963, CC1G_02850, CC1G_04749, CC1G_06612, CC1G_11170, CC1G_02432, CC1G_00600, CC1G_00785, CC1G_04740, CC1G_11940, CC1G_09243, CC1G_05460, CC1G_05903, CC1G_04794, CC1G_05568, CC1G_07897, CC1G_06207, CC1G_00573, CC1G_08756, CC1G_02425, CC1G_00925, CC1G_03562, CC1G_02275, CC1G_00367, CC1G_01086, CC1G_05077, CC1G_00038, CC1G_04492, CC1G_10841, CC1…	261	1007	3953	1.05282	1	0.997924	99.7805
GOTERM_MF_FAT	GO:0008270~zinc ion binding	43	5.44304	0.447191	CC1G_01100, CC1G_06653, CC1G_02333, CC1G_02850, CC1G_11170, CC1G_00600, CC1G_00785, CC1G_01121, CC1G_04740, CC1G_00814, CC1G_01434, CC1G_11940, CC1G_09243, CC1G_05460, CC1G_12374, CC1G_11441, CC1G_05903, CC1G_04794, CC1G_03921, CC1G_05568, CC1G_06207, CC1G_00573, CC1G_13210, CC1G_01912, CC1G_08756, CC1G_01056, CC1G_02425, CC1G_00083, CC1G_02275, CC1G_00401, CC1G_10440, CC1G_00367, CC1G_01086, CC1…	261	621	3953	1.04873	1	0.99894	99.9654
GOTERM_MF_FAT	GO:0043169~cation binding	70	8.86076	0.592351	CC1G_01100, CC1G_06653, CC1G_03559, CC1G_02333, CC1G_06963, CC1G_02850, CC1G_04749, CC1G_06612, CC1G_11170, CC1G_02432, CC1G_00600, CC1G_00785, CC1G_04740, CC1G_11940, CC1G_09243, CC1G_05460, CC1G_05903, CC1G_04794, CC1G_05568, CC1G_07897, CC1G_06207, CC1G_00573, CC1G_08756, CC1G_02425, CC1G_00925, CC1G_03562, CC1G_02275, CC1G_00367, CC1G_01086, CC1G_05077, CC1G_00038, CC1G_04492, CC1G_10841, CC1…	261	1067	3953	0.993619	1	0.999735	99.9994
GOTERM_MF_FAT	GO:0043167~ion binding	70	8.86076	0.592351	CC1G_01100, CC1G_06653, CC1G_03559, CC1G_02333, CC1G_06963, CC1G_02850, CC1G_04749, CC1G_06612, CC1G_11170, CC1G_02432, CC1G_00600, CC1G_00785, CC1G_04740, CC1G_11940, CC1G_09243, CC1G_05460, CC1G_05903, CC1G_04794, CC1G_05568, CC1G_07897, CC1G_06207, CC1G_00573, CC1G_08756, CC1G_02425, CC1G_00925, CC1G_03562, CC1G_02275, CC1G_00367, CC1G_01086, CC1G_05077, CC1G_00038, CC1G_04492, CC1G_10841, CC1…	261	1067	3953	0.993619	1	0.999735	99.9994
GOTERM_MF_FAT	GO:0046914~transition metal ion binding	58	7.34177	0.674461	CC1G_01100, CC1G_06653, CC1G_02333, CC1G_02850, CC1G_04749, CC1G_06612, CC1G_11170, CC1G_02432, CC1G_00600, CC1G_00785, CC1G_04740, CC1G_11940, CC1G_09243, CC1G_05460, CC1G_05903, CC1G_04794, CC1G_05568, CC1G_07897, CC1G_06207, CC1G_00573, CC1G_08756, CC1G_02425, CC1G_03562, CC1G_02275, CC1G_00367, CC1G_01086, CC1G_00038, CC1G_04492, CC1G_10841, CC1G_11452, CC1G_12482, CC1G_12389, CC1G_01851, CC1…	261	905	3953	0.970657	1	0.99994	100
Annotation Cluster 25	Enrichment Score: 0.2595788244846489
Category	Term	Count	%	PValue	Genes	List Total	Pop Hits	Pop Total	Fold Enrichment	Bonferroni	Benjamini	FDR
GOTERM_BP_FAT	GO:0030001~metal ion transport	4	0.506329	0.255481	CC1G_08218, CC1G_00696, CC1G_00701, CC1G_10263	192	26	2824	2.26282	1	0.963211	98.3745
GOTERM_BP_FAT	GO:0006812~cation transport	5	0.632911	0.749154	CC1G_08218, CC1G_00696, CC1G_00701, CC1G_10263, CC1G_03517	192	74	2824	0.993806	1	0.999892	100
GOTERM_BP_FAT	GO:0006811~ion transport	5	0.632911	0.869629	CC1G_08218, CC1G_00696, CC1G_00701, CC1G_10263, CC1G_03517	192	90	2824	0.81713	1	0.999993	100
Annotation Cluster 26	Enrichment Score: 0.1997388325012722
Category	Term	Count	%	PValue	Genes	List Total	Pop Hits	Pop Total	Fold Enrichment	Bonferroni	Benjamini	FDR
SMART	SM00028:TPR	4	0.506329	0.547297	CC1G_05736, CC1G_07051, CC1G_00558, CC1G_07882	146	48	2453	1.40011	1	0.996947	99.9835
INTERPRO	IPR013026:Tetratricopeptide region	4	0.506329	0.588406	CC1G_05736, CC1G_07051, CC1G_00558, CC1G_07882	458	47	7124	1.32379	1	1	99.9999
INTERPRO	IPR019734:Tetratricopeptide repeat	4	0.506329	0.602898	CC1G_05736, CC1G_07051, CC1G_00558, CC1G_07882	458	48	7124	1.29622	1	1	99.9999
INTERPRO	IPR011990:Tetratricopeptide-like helical	5	0.632911	0.818276	CC1G_11093, CC1G_05736, CC1G_07051, CC1G_00558, CC1G_07882	458	87	7124	0.893942	1	1	100
Annotation Cluster 27	Enrichment Score: 0.1908181676086052
Category	Term	Count	%	PValue	Genes	List Total	Pop Hits	Pop Total	Fold Enrichment	Bonferroni	Benjamini	FDR
SMART	SM00355:ZnF_C2H2	6	0.759494	0.52825	CC1G_11441, CC1G_00038, CC1G_02850, CC1G_10841, CC1G_00814, CC1G_09145	146	81	2453	1.24455	1	0.997389	99.9741
INTERPRO	IPR015880:Zinc finger, C2H2-like	6	0.759494	0.601035	CC1G_11441, CC1G_00038, CC1G_02850, CC1G_10841, CC1G_00814, CC1G_09145	458	81	7124	1.15219	1	1	99.9999
INTERPRO	IPR007087:Zinc finger, C2H2-type	4	0.506329	0.842959	CC1G_11441, CC1G_00038, CC1G_02850, CC1G_00814	458	71	7124	0.876315	1	1	100
Annotation Cluster 28	Enrichment Score: 0.1860421151132584
Category	Term	Count	%	PValue	Genes	List Total	Pop Hits	Pop Total	Fold Enrichment	Bonferroni	Benjamini	FDR
SP_PIR_KEYWORDS	ank repeat	6	0.759494	0.571721	CC1G_01182, CC1G_07524, CC1G_06392, CC1G_07503, CC1G_00593, CC1G_10046	112	86	1903	1.18542	1	0.966356	99.9889
SMART	SM00248:ANK	6	0.759494	0.663116	CC1G_01182, CC1G_07524, CC1G_06392, CC1G_07503, CC1G_00593, CC1G_10046	146	94	2453	1.07243	1	0.998983	99.9994
INTERPRO	IPR002110:Ankyrin	6	0.759494	0.729626	CC1G_01182, CC1G_07524, CC1G_06392, CC1G_07503, CC1G_00593, CC1G_10046	458	94	7124	0.992846	1	1	100
Annotation Cluster 29	Enrichment Score: 0.18043877511052847
Category	Term	Count	%	PValue	Genes	List Total	Pop Hits	Pop Total	Fold Enrichment	Bonferroni	Benjamini	FDR
GOTERM_CC_FAT	GO:0032993~protein-DNA complex	3	0.379747	0.403854	CC1G_04396, CC1G_11942, CC1G_05765	59	25	1056	2.1478	1	0.924705	99.4867
GOTERM_CC_FAT	GO:0005694~chromosome	9	1.13924	0.717213	CC1G_12433, CC1G_02333, CC1G_04396, CC1G_03010, CC1G_10710, CC1G_03320, CC1G_00877, CC1G_11942, CC1G_05765	59	166	1056	0.97039	1	0.995802	99.9997
GOTERM_CC_FAT	GO:0044427~chromosomal part	4	0.506329	0.992685	CC1G_04396, CC1G_00877, CC1G_11942, CC1G_05765	59	148	1056	0.483738	1	0.999999	100
Annotation Cluster 30	Enrichment Score: 0.14793404416725695
Category	Term	Count	%	PValue	Genes	List Total	Pop Hits	Pop Total	Fold Enrichment	Bonferroni	Benjamini	FDR
GOTERM_BP_FAT	GO:0044265~cellular macromolecule catabolic process	6	0.759494	0.491796	CC1G_02840, CC1G_01847, CC1G_00621, CC1G_01998, CC1G_08031, CC1G_05307	192	68	2824	1.29779	1	0.995728	99.9921
GOTERM_BP_FAT	GO:0051603~proteolysis involved in cellular protein catabolic process	5	0.632911	0.651233	CC1G_02840, CC1G_01847, CC1G_00621, CC1G_01998, CC1G_05307	192	65	2824	1.13141	1	0.999555	100
GOTERM_BP_FAT	GO:0044257~cellular protein catabolic process	5	0.632911	0.651233	CC1G_02840, CC1G_01847, CC1G_00621, CC1G_01998, CC1G_05307	192	65	2824	1.13141	1	0.999555	100
GOTERM_BP_FAT	GO:0019941~modification-dependent protein catabolic process	4	0.506329	0.719093	CC1G_02840, CC1G_01847, CC1G_00621, CC1G_01998	192	54	2824	1.08951	1	0.999853	100
GOTERM_BP_FAT	GO:0043632~modification-dependent macromolecule catabolic process	4	0.506329	0.719093	CC1G_02840, CC1G_01847, CC1G_00621, CC1G_01998	192	54	2824	1.08951	1	0.999853	100
GOTERM_BP_FAT	GO:0006511~ubiquitin-dependent protein catabolic process	3	0.379747	0.725921	CC1G_02840, CC1G_00621, CC1G_01998	192	37	2824	1.19257	1	0.999855	100
GOTERM_BP_FAT	GO:0030163~protein catabolic process	5	0.632911	0.729378	CC1G_02840, CC1G_01847, CC1G_00621, CC1G_01998, CC1G_05307	192	72	2824	1.02141	1	0.999846	100
GOTERM_BP_FAT	GO:0009057~macromolecule catabolic process	6	0.759494	0.81891	CC1G_02840, CC1G_01847, CC1G_00621, CC1G_01998, CC1G_08031, CC1G_05307	192	100	2824	0.8825	1	0.999971	100
GOTERM_BP_FAT	GO:0006508~proteolysis	10	1.26582	0.99698	CC1G_09842, CC1G_04794, CC1G_11395, CC1G_02840, CC1G_01847, CC1G_00621, CC1G_01998, CC1G_11192, CC1G_05307, CC1G_04657	192	273	2824	0.538767	1	1	100
Annotation Cluster 31	Enrichment Score: 0.13889529890968835
Category	Term	Count	%	PValue	Genes	List Total	Pop Hits	Pop Total	Fold Enrichment	Bonferroni	Benjamini	FDR
GOTERM_BP_FAT	GO:0009116~nucleoside metabolic process	3	0.379747	0.371635	CC1G_03855, CC1G_00634, CC1G_05488	192	19	2824	2.32237	1	0.984409	99.8478
GOTERM_BP_FAT	GO:0034654~nucleobase, nucleoside, nucleotide and nucleic acid biosynthetic process	6	0.759494	0.605053	CC1G_08733, CC1G_03855, CC1G_00634, CC1G_05488, CC1G_03517, CC1G_12670	192	77	2824	1.1461	1	0.999145	99.9998
GOTERM_BP_FAT	GO:0034404~nucleobase, nucleoside and nucleotide biosynthetic process	6	0.759494	0.605053	CC1G_08733, CC1G_03855, CC1G_00634, CC1G_05488, CC1G_03517, CC1G_12670	192	77	2824	1.1461	1	0.999145	99.9998
GOTERM_BP_FAT	GO:0009165~nucleotide biosynthetic process	5	0.632911	0.708472	CC1G_08733, CC1G_03855, CC1G_05488, CC1G_03517, CC1G_12670	192	70	2824	1.0506	1	0.999836	100
GOTERM_BP_FAT	GO:0006163~purine nucleotide metabolic process	4	0.506329	0.752995	CC1G_08733, CC1G_13164, CC1G_03855, CC1G_03517	192	57	2824	1.03216	1	0.999887	100
GOTERM_BP_FAT	GO:0009150~purine ribonucleotide metabolic process	3	0.379747	0.88395	CC1G_08733, CC1G_03855, CC1G_03517	192	53	2824	0.832547	1	0.999996	100
GOTERM_BP_FAT	GO:0009152~purine ribonucleotide biosynthetic process	3	0.379747	0.88395	CC1G_08733, CC1G_03855, CC1G_03517	192	53	2824	0.832547	1	0.999996	100
GOTERM_BP_FAT	GO:0006164~purine nucleotide biosynthetic process	3	0.379747	0.89631	CC1G_08733, CC1G_03855, CC1G_03517	192	55	2824	0.802273	1	0.999997	100
GOTERM_BP_FAT	GO:0009260~ribonucleotide biosynthetic process	3	0.379747	0.89631	CC1G_08733, CC1G_03855, CC1G_03517	192	55	2824	0.802273	1	0.999997	100
GOTERM_BP_FAT	GO:0009259~ribonucleotide metabolic process	3	0.379747	0.89631	CC1G_08733, CC1G_03855, CC1G_03517	192	55	2824	0.802273	1	0.999997	100
Annotation Cluster 32	Enrichment Score: 0.08003278133465984
Category	Term	Count	%	PValue	Genes	List Total	Pop Hits	Pop Total	Fold Enrichment	Bonferroni	Benjamini	FDR
GOTERM_CC_FAT	GO:0031967~organelle envelope	4	0.506329	0.773542	CC1G_08218, CC1G_08000, CC1G_08689, CC1G_10695	59	72	1056	0.99435	1	0.997603	100
GOTERM_CC_FAT	GO:0031975~envelope	4	0.506329	0.789818	CC1G_08218, CC1G_08000, CC1G_08689, CC1G_10695	59	74	1056	0.967476	1	0.99743	100
GOTERM_CC_FAT	GO:0005740~mitochondrial envelope	3	0.379747	0.81178	CC1G_08218, CC1G_08689, CC1G_10695	59	54	1056	0.99435	1	0.997597	100
GOTERM_CC_FAT	GO:0044429~mitochondrial part	3	0.379747	0.863034	CC1G_08218, CC1G_08689, CC1G_10695	59	61	1056	0.880245	1	0.998887	100
GOTERM_CC_FAT	GO:0005739~mitochondrion	3	0.379747	0.929734	CC1G_08218, CC1G_08689, CC1G_10695	59	75	1056	0.715932	1	0.999821	100
Annotation Cluster 33	Enrichment Score: 0.07682408575866312
Category	Term	Count	%	PValue	Genes	List Total	Pop Hits	Pop Total	Fold Enrichment	Bonferroni	Benjamini	FDR
SP_PIR_KEYWORDS	oxidoreductase	14	1.77215	0.432728	CC1G_03559, CC1G_03850, CC1G_04749, CC1G_05802, CC1G_03562, CC1G_01302, CC1G_05483, CC1G_03890, CC1G_00369, CC1G_07897, CC1G_09115, CC1G_09117, CC1G_09116, CC1G_10695	112	207	1903	1.14915	1	0.939265	99.7724
COG_ONTOLOGY	Secondary metabolites biosynthesis, transport, and catabolism	8	1.01266	0.635011	CC1G_07067, CC1G_04749, CC1G_07897, CC1G_11452, CC1G_02432, CC1G_01302, CC1G_03562, CC1G_10571	63	139	1155	1.05516	1	0.975167	99.9625
SP_PIR_KEYWORDS	Monooxygenase	4	0.506329	0.863844	CC1G_04749, CC1G_07897, CC1G_01302, CC1G_03562	112	81	1903	0.839065	1	0.998407	100
INTERPRO	IPR002401:Cytochrome P450, E-class, group I	5	0.632911	0.877659	CC1G_04749, CC1G_07897, CC1G_11452, CC1G_01302, CC1G_03562	458	97	7124	0.801783	1	1	100
GOTERM_MF_FAT	GO:0009055~electron carrier activity	12	1.51899	0.89644	CC1G_09478, CC1G_03850, CC1G_04749, CC1G_07897, CC1G_11452, CC1G_02432, CC1G_01302, CC1G_03562, CC1G_03377, CC1G_06197, CC1G_03259, CC1G_00438	261	228	3953	0.797137	1	1	100
SP_PIR_KEYWORDS	heme	5	0.632911	0.924799	CC1G_04749, CC1G_07897, CC1G_01302, CC1G_03562, CC1G_03890	112	118	1903	0.719961	1	0.999681	100
SP_PIR_KEYWORDS	iron	6	0.759494	0.926656	CC1G_04749, CC1G_07897, CC1G_01302, CC1G_03562, CC1G_10695, CC1G_03890	112	141	1903	0.723024	1	0.999605	100
INTERPRO	IPR001128:Cytochrome P450	6	0.759494	0.935154	CC1G_04749, CC1G_07897, CC1G_11452, CC1G_02432, CC1G_01302, CC1G_03562	458	133	7124	0.701711	1	1	100
GOTERM_MF_FAT	GO:0046906~tetrapyrrole binding	7	0.886076	0.97915	CC1G_04749, CC1G_07897, CC1G_11452, CC1G_02432, CC1G_01302, CC1G_03562, CC1G_03890	261	176	3953	0.602382	1	1	100
GOTERM_MF_FAT	GO:0020037~heme binding	7	0.886076	0.97915	CC1G_04749, CC1G_07897, CC1G_11452, CC1G_02432, CC1G_01302, CC1G_03562, CC1G_03890	261	176	3953	0.602382	1	1	100
GOTERM_MF_FAT	GO:0005506~iron ion binding	8	1.01266	0.995655	CC1G_04749, CC1G_07897, CC1G_11452, CC1G_02432, CC1G_01302, CC1G_03562, CC1G_10695, CC1G_03890	261	232	3953	0.522262	1	1	100
Annotation Cluster 34	Enrichment Score: 0.07134868111235027
Category	Term	Count	%	PValue	Genes	List Total	Pop Hits	Pop Total	Fold Enrichment	Bonferroni	Benjamini	FDR
INTERPRO	IPR003959:ATPase, AAA-type, core	3	0.379747	0.761347	CC1G_00106, CC1G_11300, CC1G_00877	458	42	7124	1.11104	1	1	100
SMART	SM00382:AAA	5	0.632911	0.879489	CC1G_00106, CC1G_11300, CC1G_11164, CC1G_00877, CC1G_00862	146	105	2453	0.800065	1	0.999993	100
INTERPRO	IPR003593:ATPase, AAA+ type, core	5	0.632911	0.912307	CC1G_00106, CC1G_11300, CC1G_11164, CC1G_00877, CC1G_00862	458	105	7124	0.740695	1	1	100
Annotation Cluster 35	Enrichment Score: 0.03575989855349256
Category	Term	Count	%	PValue	Genes	List Total	Pop Hits	Pop Total	Fold Enrichment	Bonferroni	Benjamini	FDR
GOTERM_MF_FAT	GO:0008237~metallopeptidase activity	3	0.379747	0.724447	CC1G_09842, CC1G_04794, CC1G_11395	261	38	3953	1.1957	1	0.999975	100
GOTERM_MF_FAT	GO:0070011~peptidase activity, acting on L-amino acid peptides	7	0.886076	0.995026	CC1G_09842, CC1G_04794, CC1G_11395, CC1G_00621, CC1G_11192, CC1G_05307, CC1G_04657	261	207	3953	0.51217	1	1	100
GOTERM_MF_FAT	GO:0008233~peptidase activity	7	0.886076	0.998236	CC1G_09842, CC1G_04794, CC1G_11395, CC1G_00621, CC1G_11192, CC1G_05307, CC1G_04657	261	228	3953	0.464996	1	1	100
GOTERM_MF_FAT	GO:0004175~endopeptidase activity	3	0.379747	0.999738	CC1G_00621, CC1G_11192, CC1G_05307	261	155	3953	0.293141	1	1	100
Annotation Cluster 36	Enrichment Score: 0.024814389745192907
Category	Term	Count	%	PValue	Genes	List Total	Pop Hits	Pop Total	Fold Enrichment	Bonferroni	Benjamini	FDR
GOTERM_MF_FAT	GO:0005525~GTP binding	5	0.632911	0.92308	CC1G_02651, CC1G_02026, CC1G_06939, CC1G_12235, CC1G_02704	261	105	3953	0.721219	1	1	100
GOTERM_MF_FAT	GO:0032561~guanyl ribonucleotide binding	5	0.632911	0.92308	CC1G_02651, CC1G_02026, CC1G_06939, CC1G_12235, CC1G_02704	261	105	3953	0.721219	1	1	100
GOTERM_MF_FAT	GO:0019001~guanyl nucleotide binding	5	0.632911	0.959597	CC1G_02651, CC1G_02026, CC1G_06939, CC1G_12235, CC1G_02704	261	119	3953	0.636369	1	1	100
SP_PIR_KEYWORDS	gtp-binding	3	0.379747	0.973139	CC1G_02651, CC1G_02026, CC1G_12235	112	90	1903	0.566369	1	0.999945	100
Annotation Cluster 37	Enrichment Score: 0.013661002494934273
Category	Term	Count	%	PValue	Genes	List Total	Pop Hits	Pop Total	Fold Enrichment	Bonferroni	Benjamini	FDR
SP_PIR_KEYWORDS	membrane	6	0.759494	0.941801	CC1G_10326, CC1G_00931, CC1G_03517, CC1G_06087, CC1G_08689, CC1G_10695	112	147	1903	0.693513	1	0.999735	100
SP_PIR_KEYWORDS	transmembrane	7	0.886076	0.951524	CC1G_10326, CC1G_01034, CC1G_00931, CC1G_03517, CC1G_06087, CC1G_08689, CC1G_10695	112	174	1903	0.683549	1	0.999791	100
GOTERM_CC_FAT	GO:0016021~integral to membrane	13	1.64557	0.982615	CC1G_10326, CC1G_04311, CC1G_00366, CC1G_08000, CC1G_01034, CC1G_00931, CC1G_03517, CC1G_06087, CC1G_09985, CC1G_08689, CC1G_06284, CC1G_10695, CC1G_10973	59	338	1056	0.688396	1	0.999996	100
SP_PIR_KEYWORDS	transport	3	0.379747	0.983434	CC1G_00931, CC1G_06087, CC1G_08689	112	99	1903	0.514881	1	0.999979	100
GOTERM_CC_FAT	GO:0031224~intrinsic to membrane	13	1.64557	0.986705	CC1G_10326, CC1G_04311, CC1G_00366, CC1G_08000, CC1G_01034, CC1G_00931, CC1G_03517, CC1G_06087, CC1G_09985, CC1G_08689, CC1G_06284, CC1G_10695, CC1G_10973	59	345	1056	0.674429	1	0.999997	100
Annotation Cluster 38	Enrichment Score: 0.0015023511445493851
Category	Term	Count	%	PValue	Genes	List Total	Pop Hits	Pop Total	Fold Enrichment	Bonferroni	Benjamini	FDR
GOTERM_MF_FAT	GO:0004674~protein serine/threonine kinase activity	4	0.506329	0.991963	CC1G_04984, CC1G_08690, CC1G_08833, CC1G_02503	261	127	3953	0.477027	1	1	100
INTERPRO	IPR008271:Serine/threonine protein kinase, active site	3	0.379747	0.992957	CC1G_08690, CC1G_08833, CC1G_02503	458	106	7124	0.440224	1	1	100
INTERPRO	IPR017442:Serine/threonine protein kinase-related	4	0.506329	0.993858	CC1G_03441, CC1G_08690, CC1G_08833, CC1G_02503	458	136	7124	0.457488	1	1	100
GOTERM_MF_FAT	GO:0004672~protein kinase activity	7	0.886076	0.99646	CC1G_03441, CC1G_10439, CC1G_12692, CC1G_04984, CC1G_08690, CC1G_08833, CC1G_02503	261	214	3953	0.495417	1	1	100
INTERPRO	IPR000719:Protein kinase, core	5	0.632911	0.996908	CC1G_03441, CC1G_12692, CC1G_08690, CC1G_08833, CC1G_02503	458	175	7124	0.444417	1	1	100
GOTERM_BP_FAT	GO:0006793~phosphorus metabolic process	9	1.13924	0.999016	CC1G_03441, CC1G_10439, CC1G_12692, CC1G_08690, CC1G_03758, CC1G_01737, CC1G_05293, CC1G_08833, CC1G_02503	192	275	2824	0.481364	1	1	100
GOTERM_BP_FAT	GO:0006796~phosphate metabolic process	9	1.13924	0.999016	CC1G_03441, CC1G_10439, CC1G_12692, CC1G_08690, CC1G_03758, CC1G_01737, CC1G_05293, CC1G_08833, CC1G_02503	192	275	2824	0.481364	1	1	100
GOTERM_BP_FAT	GO:0006468~protein amino acid phosphorylation	6	0.759494	0.999183	CC1G_03441, CC1G_10439, CC1G_12692, CC1G_08690, CC1G_08833, CC1G_02503	192	211	2824	0.418246	1	1	100
GOTERM_BP_FAT	GO:0016310~phosphorylation	7	0.886076	0.999595	CC1G_03441, CC1G_10439, CC1G_12692, CC1G_08690, CC1G_03758, CC1G_08833, CC1G_02503	192	247	2824	0.416835	1	1	100

## Sheet: 5-6dwn
DAVID-GO analysis for 1660 downDEGs in 5-6 transition.
Annotation Cluster 1	Enrichment Score: 4.474711290337845
Category	Term	Count	%	PValue	Genes	List Total	Pop Hits	Pop Total	Fold Enrichment	Bonferroni	Benjamini	FDR
GOTERM_CC_FAT	GO:0005618~cell wall	15	1.07914	5.9231e-08	CC1G_04893, CC1G_00723, CC1G_09189, CC1G_04843, CC1G_06484, CC1G_10186, CC1G_02184, CC1G_10188, CC1G_05005, CC1G_02185, CC1G_10189, CC1G_05003, CC1G_02183, CC1G_04061, CC1G_04060	78	37	1056	5.48857	4.32386e-06	4.32386e-06	6.18249e-05
GOTERM_CC_FAT	GO:0030312~external encapsulating structure	15	1.07914	1.30032e-07	CC1G_04893, CC1G_00723, CC1G_09189, CC1G_04843, CC1G_06484, CC1G_10186, CC1G_02184, CC1G_10188, CC1G_05005, CC1G_02185, CC1G_10189, CC1G_05003, CC1G_02183, CC1G_04061, CC1G_04060	78	39	1056	5.2071	9.49229e-06	4.74616e-06	0.000135726
GOTERM_CC_FAT	GO:0009277~fungal-type cell wall	12	0.863309	7.99456e-06	CC1G_04893, CC1G_09189, CC1G_06484, CC1G_04843, CC1G_04061, CC1G_04060, CC1G_10186, CC1G_02184, CC1G_10188, CC1G_02185, CC1G_10189, CC1G_02183	78	33	1056	4.92308	0.000583435	0.000194516	0.00834435
SMART	SM00075:HYDRO	12	0.863309	1.83054e-05	CC1G_04893, CC1G_09189, CC1G_06484, CC1G_04843, CC1G_04061, CC1G_04060, CC1G_10186, CC1G_02184, CC1G_10188, CC1G_02185, CC1G_10189, CC1G_02183	190	33	2453	4.69474	0.00139026	0.00139026	0.0192611
GOTERM_MF_FAT	GO:0005199~structural constituent of cell wall	12	0.863309	7.86511e-05	CC1G_04893, CC1G_09189, CC1G_06484, CC1G_04843, CC1G_04061, CC1G_04060, CC1G_10186, CC1G_02184, CC1G_10188, CC1G_02185, CC1G_10189, CC1G_02183	354	33	3953	4.06061	0.0195486	0.00492339	0.102191
PIR_SUPERFAMILY	PIRSF004610:1G2 protein	9	0.647482	0.000129483	CC1G_04893, CC1G_09189, CC1G_06484, CC1G_04843, CC1G_04061, CC1G_04060, CC1G_10186, CC1G_10188, CC1G_10189	108	18	1087	5.03241	0.00902346	0.00902346	0.133923
INTERPRO	IPR001338:Hydrophobin, fungi	12	0.863309	0.000169022	CC1G_04893, CC1G_09189, CC1G_06484, CC1G_04843, CC1G_04061, CC1G_04060, CC1G_10186, CC1G_02184, CC1G_10188, CC1G_02185, CC1G_10189, CC1G_02183	690	33	7124	3.75441	0.0959901	0.0249132	0.249172
GOTERM_MF_FAT	GO:0005198~structural molecule activity	13	0.935252	0.821245	CC1G_04893, CC1G_06484, CC1G_04843, CC1G_09189, CC1G_04061, CC1G_04060, CC1G_10186, CC1G_02184, CC1G_10188, CC1G_05227, CC1G_02185, CC1G_10189, CC1G_02183	354	166	3953	0.874498	1	0.99949	100
Annotation Cluster 2	Enrichment Score: 3.950955245657817
Category	Term	Count	%	PValue	Genes	List Total	Pop Hits	Pop Total	Fold Enrichment	Bonferroni	Benjamini	FDR
GOTERM_BP_FAT	GO:0055114~oxidation reduction	56	4.02878	3.13866e-09	CC1G_05055, CC1G_09717, CC1G_09611, CC1G_07818, CC1G_12391, CC1G_10713, CC1G_12498, CC1G_10712, CC1G_07722, CC1G_03946, CC1G_02237, CC1G_02843, CC1G_00063, CC1G_10321, CC1G_00065, CC1G_03936, CC1G_06396, CC1G_11080, CC1G_09926, CC1G_06506, CC1G_09107, CC1G_06843, CC1G_06840, CC1G_06073, CC1G_06787, CC1G_07935, CC1G_05826, CC1G_10879, CC1G_05135, CC1G_02533, CC1G_07936, CC1G_00597, CC1G_02244, CC1…	216	331	2824	2.21193	1.01693e-06	1.01693e-06	4.24339e-06
SP_PIR_KEYWORDS	heme	29	2.08633	9.04411e-07	CC1G_10879, CC1G_02244, CC1G_01620, CC1G_07782, CC1G_12570, CC1G_01599, CC1G_07818, CC1G_01622, CC1G_02036, CC1G_12391, CC1G_12498, CC1G_09782, CC1G_02237, CC1G_01916, CC1G_06140, CC1G_02843, CC1G_06334, CC1G_01274, CC1G_10321, CC1G_11080, CC1G_01582, CC1G_09926, CC1G_01584, CC1G_09107, CC1G_10385, CC1G_06138, CC1G_06073, CC1G_06787, CC1G_10384	176	118	1903	2.65731	5.51676e-05	5.51676e-05	0.000909552
GOTERM_MF_FAT	GO:0009055~electron carrier activity	44	3.16547	9.96389e-07	CC1G_00658, CC1G_10879, CC1G_07972, CC1G_02244, CC1G_09431, CC1G_10525, CC1G_01620, CC1G_07782, CC1G_12570, CC1G_01599, CC1G_07818, CC1G_01622, CC1G_02036, CC1G_12391, CC1G_12498, CC1G_10894, CC1G_08777, CC1G_09782, CC1G_02237, CC1G_04305, CC1G_06122, CC1G_01916, CC1G_06140, CC1G_02843, CC1G_02507, CC1G_06334, CC1G_10321, CC1G_01274, CC1G_03568, CC1G_11080, CC1G_01582, CC1G_05333, CC1G_01584, CC1…	354	228	3953	2.15497	0.000250062	0.000250062	0.00129521
INTERPRO	IPR001128:Cytochrome P450	32	2.30216	2.4043e-06	CC1G_10879, CC1G_02244, CC1G_09431, CC1G_01620, CC1G_07782, CC1G_12570, CC1G_01599, CC1G_07818, CC1G_01622, CC1G_12391, CC1G_12498, CC1G_09782, CC1G_02237, CC1G_01916, CC1G_06140, CC1G_02843, CC1G_02507, CC1G_06334, CC1G_01274, CC1G_10321, CC1G_11080, CC1G_01582, CC1G_01584, CC1G_09107, CC1G_10385, CC1G_01619, CC1G_12502, CC1G_06138, CC1G_08741, CC1G_06073, CC1G_06787, CC1G_10384	690	133	7124	2.48412	0.00143434	0.000717428	0.00354848
GOTERM_MF_FAT	GO:0020037~heme binding	36	2.58993	3.15197e-06	CC1G_10879, CC1G_02244, CC1G_09431, CC1G_01620, CC1G_07782, CC1G_12570, CC1G_01599, CC1G_07818, CC1G_01622, CC1G_02036, CC1G_12391, CC1G_12498, CC1G_09782, CC1G_02237, CC1G_06122, CC1G_01916, CC1G_06140, CC1G_02843, CC1G_02507, CC1G_06334, CC1G_10321, CC1G_01274, CC1G_11080, CC1G_01582, CC1G_09926, CC1G_01584, CC1G_09107, CC1G_10385, CC1G_01619, CC1G_12502, CC1G_06138, CC1G_08741, CC1G_00844, CC1…	354	176	3953	2.28409	0.000790833	0.000395495	0.00409721
GOTERM_MF_FAT	GO:0046906~tetrapyrrole binding	36	2.58993	3.15197e-06	CC1G_10879, CC1G_02244, CC1G_09431, CC1G_01620, CC1G_07782, CC1G_12570, CC1G_01599, CC1G_07818, CC1G_01622, CC1G_02036, CC1G_12391, CC1G_12498, CC1G_09782, CC1G_02237, CC1G_06122, CC1G_01916, CC1G_06140, CC1G_02843, CC1G_02507, CC1G_06334, CC1G_10321, CC1G_01274, CC1G_11080, CC1G_01582, CC1G_09926, CC1G_01584, CC1G_09107, CC1G_10385, CC1G_01619, CC1G_12502, CC1G_06138, CC1G_08741, CC1G_00844, CC1…	354	176	3953	2.28409	0.000790833	0.000395495	0.00409721
SP_PIR_KEYWORDS	oxidoreductase	39	2.80576	8.54456e-06	CC1G_07935, CC1G_05826, CC1G_10879, CC1G_09717, CC1G_02533, CC1G_07936, CC1G_00597, CC1G_09611, CC1G_02244, CC1G_10525, CC1G_09263, CC1G_07782, CC1G_12570, CC1G_04058, CC1G_07818, CC1G_12391, CC1G_12498, CC1G_07722, CC1G_03946, CC1G_09782, CC1G_02237, CC1G_01916, CC1G_06140, CC1G_02843, CC1G_10321, CC1G_01274, CC1G_03936, CC1G_11080, CC1G_03858, CC1G_06396, CC1G_09926, CC1G_09107, CC1G_10385, CC1…	176	207	1903	2.03714	0.000521084	0.000260576	0.00859283
INTERPRO	IPR002401:Cytochrome P450, E-class, group I	25	1.79856	1.12818e-05	CC1G_10879, CC1G_09431, CC1G_02244, CC1G_07782, CC1G_12570, CC1G_07818, CC1G_12391, CC1G_12498, CC1G_09782, CC1G_02237, CC1G_01916, CC1G_06140, CC1G_02507, CC1G_02843, CC1G_01274, CC1G_10321, CC1G_11080, CC1G_09107, CC1G_10385, CC1G_12502, CC1G_06138, CC1G_08741, CC1G_06073, CC1G_06787, CC1G_10384	690	97	7124	2.66099	0.00671262	0.00224256	0.0166496
SP_PIR_KEYWORDS	Monooxygenase	21	1.51079	2.06795e-05	CC1G_06140, CC1G_02843, CC1G_10879, CC1G_01274, CC1G_10321, CC1G_02244, CC1G_11080, CC1G_07782, CC1G_12570, CC1G_07818, CC1G_09107, CC1G_10385, CC1G_12391, CC1G_12498, CC1G_06138, CC1G_06073, CC1G_09782, CC1G_02237, CC1G_06787, CC1G_10384, CC1G_01916	176	81	1903	2.80324	0.00126067	0.000420399	0.0207952
GOTERM_MF_FAT	GO:0005506~iron ion binding	41	2.94964	2.406e-05	CC1G_10879, CC1G_02244, CC1G_09431, CC1G_10525, CC1G_01620, CC1G_07782, CC1G_12570, CC1G_01599, CC1G_07818, CC1G_01622, CC1G_02036, CC1G_12391, CC1G_10713, CC1G_12498, CC1G_09782, CC1G_02237, CC1G_06122, CC1G_01916, CC1G_06140, CC1G_02843, CC1G_02507, CC1G_06334, CC1G_00063, CC1G_10321, CC1G_01274, CC1G_00065, CC1G_03568, CC1G_11080, CC1G_01582, CC1G_09926, CC1G_01584, CC1G_09107, CC1G_10385, CC1…	354	232	3953	1.97342	0.00602092	0.00201102	0.0312713
SP_PIR_KEYWORDS	iron	29	2.08633	3.70776e-05	CC1G_10879, CC1G_02244, CC1G_01620, CC1G_07782, CC1G_12570, CC1G_01599, CC1G_07818, CC1G_01622, CC1G_02036, CC1G_12391, CC1G_12498, CC1G_09782, CC1G_02237, CC1G_01916, CC1G_06140, CC1G_02843, CC1G_06334, CC1G_01274, CC1G_10321, CC1G_11080, CC1G_01582, CC1G_09926, CC1G_01584, CC1G_09107, CC1G_10385, CC1G_06138, CC1G_06073, CC1G_06787, CC1G_10384	176	141	1903	2.22385	0.00225922	0.000565284	0.0372822
SP_PIR_KEYWORDS	metal-binding	56	4.02878	9.14214e-05	CC1G_09717, CC1G_09611, CC1G_09595, CC1G_01620, CC1G_01599, CC1G_07818, CC1G_01622, CC1G_02036, CC1G_12391, CC1G_08324, CC1G_12498, CC1G_00981, CC1G_08917, CC1G_06409, CC1G_07722, CC1G_03946, CC1G_02237, CC1G_02792, CC1G_02843, CC1G_05683, CC1G_10321, CC1G_03936, CC1G_08980, CC1G_11080, CC1G_09926, CC1G_09107, CC1G_09298, CC1G_06075, CC1G_09022, CC1G_06073, CC1G_06787, CC1G_09300, CC1G_07935, CC1…	176	378	1903	1.60185	0.00556144	0.00111477	0.0919034
COG_ONTOLOGY	Secondary metabolites biosynthesis, transport, and catabolism	34	2.44604	0.000107685	CC1G_10879, CC1G_00597, CC1G_02244, CC1G_09431, CC1G_01620, CC1G_07782, CC1G_12570, CC1G_01599, CC1G_07818, CC1G_01622, CC1G_12391, CC1G_12498, CC1G_09782, CC1G_02237, CC1G_01916, CC1G_06140, CC1G_02843, CC1G_02507, CC1G_06334, CC1G_10321, CC1G_01274, CC1G_11080, CC1G_01582, CC1G_01584, CC1G_09107, CC1G_10385, CC1G_01619, CC1G_12502, CC1G_06138, CC1G_08741, CC1G_00844, CC1G_06073, CC1G_06787, CC1…	149	139	1155	1.89609	0.00290343	0.00290343	0.0891802
INTERPRO	IPR017972:Cytochrome P450, conserved site	20	1.43885	0.000324177	CC1G_06140, CC1G_02843, CC1G_01274, CC1G_10321, CC1G_02244, CC1G_11080, CC1G_07782, CC1G_01599, CC1G_01582, CC1G_07818, CC1G_10385, CC1G_12391, CC1G_12498, CC1G_06138, CC1G_06073, CC1G_09782, CC1G_02237, CC1G_06787, CC1G_10384, CC1G_01916	690	84	7124	2.45825	0.175984	0.031746	0.47739
INTERPRO	IPR017973:Cytochrome P450, C-terminal region	14	1.00719	0.00553475	CC1G_02843, CC1G_06334, CC1G_10879, CC1G_10321, CC1G_01274, CC1G_02244, CC1G_07782, CC1G_11080, CC1G_12570, CC1G_07818, CC1G_09107, CC1G_12391, CC1G_02237, CC1G_01916	690	62	7124	2.33137	0.963609	0.22499	7.86497
GOTERM_MF_FAT	GO:0043167~ion binding	112	8.05755	0.0291902	CC1G_09717, CC1G_04844, CC1G_09611, CC1G_09595, CC1G_02690, CC1G_07029, CC1G_12391, CC1G_08917, CC1G_00981, CC1G_12498, CC1G_06409, CC1G_07722, CC1G_03946, CC1G_02513, CC1G_02792, CC1G_04305, CC1G_09921, CC1G_02507, CC1G_10321, CC1G_03936, CC1G_08980, CC1G_09926, CC1G_09107, CC1G_12015, CC1G_09298, CC1G_12502, CC1G_10050, CC1G_03121, CC1G_06075, CC1G_09022, CC1G_06073, CC1G_06787, CC1G_00597, CC1…	354	1067	3953	1.17213	0.99941	0.390868	31.9614
GOTERM_MF_FAT	GO:0043169~cation binding	112	8.05755	0.0291902	CC1G_09717, CC1G_04844, CC1G_09611, CC1G_09595, CC1G_02690, CC1G_07029, CC1G_12391, CC1G_08917, CC1G_00981, CC1G_12498, CC1G_06409, CC1G_07722, CC1G_03946, CC1G_02513, CC1G_02792, CC1G_04305, CC1G_09921, CC1G_02507, CC1G_10321, CC1G_03936, CC1G_08980, CC1G_09926, CC1G_09107, CC1G_12015, CC1G_09298, CC1G_12502, CC1G_10050, CC1G_03121, CC1G_06075, CC1G_09022, CC1G_06073, CC1G_06787, CC1G_00597, CC1…	354	1067	3953	1.17213	0.99941	0.390868	31.9614
GOTERM_MF_FAT	GO:0046914~transition metal ion binding	88	6.33094	0.223997	CC1G_02558, CC1G_02169, CC1G_09611, CC1G_09431, CC1G_01620, CC1G_09595, CC1G_01599, CC1G_02690, CC1G_07818, CC1G_01622, CC1G_02036, CC1G_12391, CC1G_10713, CC1G_08917, CC1G_00981, CC1G_12498, CC1G_08324, CC1G_06409, CC1G_07722, CC1G_03946, CC1G_02513, CC1G_02237, CC1G_04305, CC1G_02792, CC1G_02843, CC1G_02507, CC1G_05683, CC1G_00063, CC1G_10321, CC1G_00065, CC1G_03568, CC1G_03936, CC1G_12253, CC1…	354	905	3953	1.08582	1	0.863191	96.299
GOTERM_MF_FAT	GO:0046872~metal ion binding	97	6.97842	0.23642	CC1G_09717, CC1G_04844, CC1G_10178, CC1G_11133, CC1G_02558, CC1G_02169, CC1G_09611, CC1G_09431, CC1G_01620, CC1G_09595, CC1G_01599, CC1G_02690, CC1G_07818, CC1G_01622, CC1G_02036, CC1G_12391, CC1G_10713, CC1G_08917, CC1G_00981, CC1G_12498, CC1G_08324, CC1G_06409, CC1G_07722, CC1G_03946, CC1G_02513, CC1G_02237, CC1G_04305, CC1G_02792, CC1G_02843, CC1G_02507, CC1G_05683, CC1G_00063, CC1G_10321, CC1…	354	1007	3953	1.07564	1	0.871476	96.9994
GOTERM_MF_FAT	GO:0008270~zinc ion binding	37	2.66187	0.999325	CC1G_09300, CC1G_03235, CC1G_02558, CC1G_02169, CC1G_09318, CC1G_09595, CC1G_02690, CC1G_01888, CC1G_01609, CC1G_02190, CC1G_00981, CC1G_07804, CC1G_08324, CC1G_08917, CC1G_06409, CC1G_00854, CC1G_07722, CC1G_02513, CC1G_02792, CC1G_03968, CC1G_07779, CC1G_10146, CC1G_05683, CC1G_03183, CC1G_08980, CC1G_12253, CC1G_02084, CC1G_00897, CC1G_04172, CC1G_08927, CC1G_09298, CC1G_09022, CC1G_07060, CC1…	354	621	3953	0.665325	1	1	100
Annotation Cluster 3	Enrichment Score: 3.2096680752376043
Category	Term	Count	%	PValue	Genes	List Total	Pop Hits	Pop Total	Fold Enrichment	Bonferroni	Benjamini	FDR
GOTERM_BP_FAT	GO:0005976~polysaccharide metabolic process	14	1.00719	1.97779e-06	CC1G_09921, CC1G_06961, CC1G_08277, CC1G_04252, CC1G_06628, CC1G_00272, CC1G_12049, CC1G_08222, CC1G_05866, CC1G_01973, CC1G_12474, CC1G_03047, CC1G_05285, CC1G_03049	216	38	2824	4.81676	0.000640599	0.000320351	0.00267389
GOTERM_BP_FAT	GO:0000271~polysaccharide biosynthetic process	8	0.57554	3.42e-06	CC1G_06961, CC1G_01973, CC1G_04252, CC1G_06628, CC1G_00272, CC1G_08222, CC1G_12049, CC1G_05866	216	11	2824	9.50842	0.00110747	0.000369293	0.00462367
GOTERM_BP_FAT	GO:0016051~carbohydrate biosynthetic process	10	0.719424	5.06342e-05	CC1G_06961, CC1G_02063, CC1G_01973, CC1G_04252, CC1G_06628, CC1G_00272, CC1G_08222, CC1G_12049, CC1G_11726, CC1G_05866	216	25	2824	5.22963	0.016272	0.00409307	0.0684345
GOTERM_BP_FAT	GO:0044264~cellular polysaccharide metabolic process	5	0.359712	0.000434086	CC1G_06961, CC1G_01973, CC1G_04252, CC1G_08222, CC1G_12049	216	6	2824	10.8951	0.131228	0.0277428	0.585281
GOTERM_BP_FAT	GO:0033692~cellular polysaccharide biosynthetic process	5	0.359712	0.000434086	CC1G_06961, CC1G_01973, CC1G_04252, CC1G_08222, CC1G_12049	216	6	2824	10.8951	0.131228	0.0277428	0.585281
GOTERM_BP_FAT	GO:0006073~cellular glucan metabolic process	4	0.28777	0.00164424	CC1G_06961, CC1G_01973, CC1G_04252, CC1G_12049	216	4	2824	13.0741	0.413259	0.0733388	2.20023
GOTERM_BP_FAT	GO:0009250~glucan biosynthetic process	4	0.28777	0.00164424	CC1G_06961, CC1G_01973, CC1G_04252, CC1G_12049	216	4	2824	13.0741	0.413259	0.0733388	2.20023
GOTERM_BP_FAT	GO:0034637~cellular carbohydrate biosynthetic process	7	0.503597	0.00212111	CC1G_06961, CC1G_02063, CC1G_01973, CC1G_04252, CC1G_08222, CC1G_12049, CC1G_11726	216	19	2824	4.81676	0.497404	0.0824021	2.82992
GOTERM_BP_FAT	GO:0044042~glucan metabolic process	5	0.359712	0.00303412	CC1G_06961, CC1G_01973, CC1G_08277, CC1G_04252, CC1G_12049	216	9	2824	7.26337	0.626393	0.103623	4.02505
GOTERM_MF_FAT	GO:0046527~glucosyltransferase activity	3	0.215827	0.0663228	CC1G_06961, CC1G_01973, CC1G_04252	354	5	3953	6.7	1	0.577361	59.0189
GOTERM_MF_FAT	GO:0035251~UDP-glucosyltransferase activity	3	0.215827	0.0663228	CC1G_06961, CC1G_01973, CC1G_04252	354	5	3953	6.7	1	0.577361	59.0189
Annotation Cluster 4	Enrichment Score: 3.0590111001313685
Category	Term	Count	%	PValue	Genes	List Total	Pop Hits	Pop Total	Fold Enrichment	Bonferroni	Benjamini	FDR
GOTERM_CC_FAT	GO:0016021~integral to membrane	41	2.94964	0.0001293	CC1G_05825, CC1G_07354, CC1G_13261, CC1G_00859, CC1G_10178, CC1G_06485, CC1G_07450, CC1G_10525, CC1G_00228, CC1G_09616, CC1G_06386, CC1G_05632, CC1G_02630, CC1G_07764, CC1G_03328, CC1G_05405, CC1G_03307, CC1G_08477, CC1G_05545, CC1G_07644, CC1G_04344, CC1G_02511, CC1G_11420, CC1G_07229, CC1G_03568, CC1G_04855, CC1G_05502, CC1G_13258, CC1G_07797, CC1G_02465, CC1G_03025, CC1G_07574, CC1G_08138, CC1…	78	338	1056	1.64224	0.00939509	0.00235709	0.13488
GOTERM_CC_FAT	GO:0031224~intrinsic to membrane	41	2.94964	0.00021728	CC1G_05825, CC1G_07354, CC1G_13261, CC1G_00859, CC1G_10178, CC1G_06485, CC1G_07450, CC1G_10525, CC1G_00228, CC1G_09616, CC1G_06386, CC1G_05632, CC1G_02630, CC1G_07764, CC1G_03328, CC1G_05405, CC1G_03307, CC1G_08477, CC1G_05545, CC1G_07644, CC1G_04344, CC1G_02511, CC1G_11420, CC1G_07229, CC1G_03568, CC1G_04855, CC1G_05502, CC1G_13258, CC1G_07797, CC1G_02465, CC1G_03025, CC1G_07574, CC1G_08138, CC1…	78	345	1056	1.60892	0.015738	0.0031676	0.226563
SP_PIR_KEYWORDS	transmembrane	25	1.79856	0.0236782	CC1G_07354, CC1G_13261, CC1G_10178, CC1G_00859, CC1G_05502, CC1G_07797, CC1G_00228, CC1G_10525, CC1G_07450, CC1G_01485, CC1G_05632, CC1G_02465, CC1G_10170, CC1G_02630, CC1G_07764, CC1G_08138, CC1G_07574, CC1G_04785, CC1G_03307, CC1G_08477, CC1G_05616, CC1G_07644, CC1G_05395, CC1G_04288, CC1G_03688	176	174	1903	1.55352	0.768169	0.149913	21.4154
Annotation Cluster 5	Enrichment Score: 2.814818945181616
Category	Term	Count	%	PValue	Genes	List Total	Pop Hits	Pop Total	Fold Enrichment	Bonferroni	Benjamini	FDR
GOTERM_MF_FAT	GO:0050660~FAD binding	24	1.72662	8.53081e-05	CC1G_04923, CC1G_03568, CC1G_08481, CC1G_07972, CC1G_06825, CC1G_10525, CC1G_10633, CC1G_07964, CC1G_07862, CC1G_08727, CC1G_05087, CC1G_09291, CC1G_13340, CC1G_01540, CC1G_09287, CC1G_07595, CC1G_08335, CC1G_07780, CC1G_10894, CC1G_08425, CC1G_03945, CC1G_09770, CC1G_01546, CC1G_03941	354	111	3953	2.41441	0.0211856	0.00427349	0.110836
INTERPRO	IPR000172:Glucose-methanol-choline oxidoreductase, N-terminal	12	0.863309	0.000304329	CC1G_13340, CC1G_01540, CC1G_07595, CC1G_08481, CC1G_08425, CC1G_03945, CC1G_09770, CC1G_07964, CC1G_08727, CC1G_07862, CC1G_03941, CC1G_01546	690	35	7124	3.53988	0.166159	0.03569	0.448224
INTERPRO	IPR007867:Glucose-methanol-choline oxidoreductase, C-terminal	12	0.863309	0.000400544	CC1G_13340, CC1G_01540, CC1G_07595, CC1G_08481, CC1G_08425, CC1G_03945, CC1G_09770, CC1G_07964, CC1G_08727, CC1G_07862, CC1G_03941, CC1G_01546	690	36	7124	3.44155	0.212721	0.0335904	0.589541
PIR_SUPERFAMILY	PIRSF000137:Alcohol_oxidase	10	0.719424	0.000641417	CC1G_13340, CC1G_01540, CC1G_07595, CC1G_08481, CC1G_08425, CC1G_07964, CC1G_08727, CC1G_07862, CC1G_03941, CC1G_01546	108	27	1087	3.72771	0.0439199	0.0222065	0.661825
INTERPRO	IPR012132:Glucose-methanol-choline oxidoreductase	10	0.719424	0.000664178	CC1G_13340, CC1G_01540, CC1G_07595, CC1G_08481, CC1G_08425, CC1G_07964, CC1G_08727, CC1G_07862, CC1G_03941, CC1G_01546	690	27	7124	3.82394	0.327428	0.0431147	0.975801
GOTERM_MF_FAT	GO:0050662~coenzyme binding	31	2.23022	0.00201863	CC1G_04923, CC1G_08481, CC1G_07972, CC1G_06825, CC1G_10525, CC1G_10633, CC1G_05087, CC1G_09287, CC1G_10894, CC1G_08425, CC1G_03945, CC1G_03941, CC1G_07057, CC1G_03568, CC1G_07964, CC1G_07862, CC1G_08727, CC1G_06506, CC1G_09291, CC1G_13340, CC1G_01540, CC1G_07595, CC1G_08335, CC1G_07780, CC1G_06841, CC1G_03705, CC1G_09770, CC1G_09001, CC1G_11360, CC1G_10861, CC1G_01546	354	196	3953	1.76616	0.397813	0.049454	2.59249
SP_PIR_KEYWORDS	Flavoprotein	10	0.719424	0.0159824	CC1G_13340, CC1G_01540, CC1G_07595, CC1G_08481, CC1G_09770, CC1G_07964, CC1G_08727, CC1G_07862, CC1G_03941, CC1G_01546	176	44	1903	2.45739	0.62574	0.115604	14.9586
COG_ONTOLOGY	Amino acid transport and metabolism	10	0.719424	0.212003	CC1G_07574, CC1G_03945, CC1G_09770, CC1G_07964, CC1G_02491, CC1G_08727, CC1G_07862, CC1G_03941, CC1G_02987, CC1G_01546	149	52	1155	1.49071	0.998392	0.723794	86.1093
Annotation Cluster 6	Enrichment Score: 2.440954654758334
Category	Term	Count	%	PValue	Genes	List Total	Pop Hits	Pop Total	Fold Enrichment	Bonferroni	Benjamini	FDR
SMART	SM00248:ANK	18	1.29496	0.000605985	CC1G_03977, CC1G_01149, CC1G_09901, CC1G_12757, CC1G_11473, CC1G_05909, CC1G_02654, CC1G_05931, CC1G_10706, CC1G_10723, CC1G_12362, CC1G_12363, CC1G_08321, CC1G_09470, CC1G_10703, CC1G_12448, CC1G_11248, CC1G_03967	190	94	2453	2.47223	0.0450237	0.015239	0.635841
INTERPRO	IPR002110:Ankyrin	18	1.29496	0.00801466	CC1G_03977, CC1G_01149, CC1G_09901, CC1G_12757, CC1G_11473, CC1G_05909, CC1G_02654, CC1G_05931, CC1G_10706, CC1G_10723, CC1G_12362, CC1G_12363, CC1G_08321, CC1G_09470, CC1G_10703, CC1G_12448, CC1G_11248, CC1G_03967	690	94	7124	1.97706	0.991803	0.290465	11.1984
SP_PIR_KEYWORDS	ank repeat	16	1.15108	0.00979014	CC1G_03977, CC1G_01149, CC1G_09901, CC1G_12757, CC1G_11473, CC1G_05909, CC1G_02654, CC1G_05931, CC1G_10706, CC1G_10723, CC1G_12362, CC1G_08321, CC1G_09470, CC1G_10703, CC1G_11248, CC1G_03967	176	86	1903	2.01163	0.451266	0.0821621	9.42061
Annotation Cluster 7	Enrichment Score: 2.130358513904083
Category	Term	Count	%	PValue	Genes	List Total	Pop Hits	Pop Total	Fold Enrichment	Bonferroni	Benjamini	FDR
GOTERM_CC_FAT	GO:0005578~proteinaceous extracellular matrix	4	0.28777	0.00141629	CC1G_00723, CC1G_08927, CC1G_05005, CC1G_05003	78	4	1056	13.5385	0.0982903	0.0146717	1.46848
GOTERM_CC_FAT	GO:0044421~extracellular region part	4	0.28777	0.00141629	CC1G_00723, CC1G_08927, CC1G_05005, CC1G_05003	78	4	1056	13.5385	0.0982903	0.0146717	1.46848
GOTERM_CC_FAT	GO:0031012~extracellular matrix	4	0.28777	0.00141629	CC1G_00723, CC1G_08927, CC1G_05005, CC1G_05003	78	4	1056	13.5385	0.0982903	0.0146717	1.46848
GOTERM_MF_FAT	GO:0005529~sugar binding	5	0.359712	0.00175984	CC1G_00723, CC1G_09293, CC1G_03185, CC1G_05005, CC1G_05003	354	7	3953	7.97619	0.357321	0.0479363	2.26364
UP_SEQ_FEATURE	binding site:Carbohydrate	3	0.215827	0.00255102	CC1G_00723, CC1G_05005, CC1G_05003	3	3	49	16.3333	0.0101651	0.0101651	0.970502
UP_SEQ_FEATURE	domain:Galectin	3	0.215827	0.00255102	CC1G_00723, CC1G_05005, CC1G_05003	3	3	49	16.3333	0.0101651	0.0101651	0.970502
SMART	SM00276:GLECT	3	0.215827	0.016821	CC1G_00723, CC1G_05005, CC1G_05003	190	3	2453	12.9105	0.724528	0.168215	16.3487
SP_PIR_KEYWORDS	Lectin	3	0.215827	0.0237071	CC1G_00723, CC1G_05005, CC1G_05003	176	3	1903	10.8125	0.768586	0.136149	21.4387
SP_PIR_KEYWORDS	fruiting body	3	0.215827	0.0237071	CC1G_00723, CC1G_05005, CC1G_05003	176	3	1903	10.8125	0.768586	0.136149	21.4387
SP_PIR_KEYWORDS	extracellular matrix	3	0.215827	0.0237071	CC1G_00723, CC1G_05005, CC1G_05003	176	3	1903	10.8125	0.768586	0.136149	21.4387
SP_PIR_KEYWORDS	cell wall	3	0.215827	0.0237071	CC1G_00723, CC1G_05005, CC1G_05003	176	3	1903	10.8125	0.768586	0.136149	21.4387
INTERPRO	IPR001079:Galectin, carbohydrate recognition domain	3	0.215827	0.0262226	CC1G_00723, CC1G_05005, CC1G_05003	690	3	7124	10.3246	1	0.530186	32.4422
SP_PIR_KEYWORDS	Secreted	3	0.215827	0.0445596	CC1G_00723, CC1G_05005, CC1G_05003	176	4	1903	8.10938	0.937996	0.22336	36.7719
Annotation Cluster 8	Enrichment Score: 1.9810263875587597
Category	Term	Count	%	PValue	Genes	List Total	Pop Hits	Pop Total	Fold Enrichment	Bonferroni	Benjamini	FDR
GOTERM_MF_FAT	GO:0004609~phosphatidylserine decarboxylase activity	6	0.431655	0.000514338	CC1G_09208, CC1G_09235, CC1G_09238, CC1G_09237, CC1G_09240, CC1G_06249	354	9	3953	7.44444	0.121142	0.0212921	0.666535
INTERPRO	IPR005221:Phosphatidylserine decarboxylase	6	0.431655	0.000754584	CC1G_09208, CC1G_09235, CC1G_09238, CC1G_09237, CC1G_09240, CC1G_06249	690	9	7124	6.88309	0.36279	0.0440653	1.10794
INTERPRO	IPR003817:Phosphatidylserine decarboxylase-related	6	0.431655	0.000754584	CC1G_09208, CC1G_09235, CC1G_09238, CC1G_09237, CC1G_09240, CC1G_06249	690	9	7124	6.88309	0.36279	0.0440653	1.10794
GOTERM_MF_FAT	GO:0016831~carboxy-lyase activity	8	0.57554	0.00164541	CC1G_02063, CC1G_09208, CC1G_09235, CC1G_09238, CC1G_09693, CC1G_09237, CC1G_09240, CC1G_06249	354	21	3953	4.25397	0.338561	0.0503551	2.1179
GOTERM_BP_FAT	GO:0008654~phospholipid biosynthetic process	6	0.431655	0.0568063	CC1G_09208, CC1G_09235, CC1G_09238, CC1G_09237, CC1G_09240, CC1G_06249	216	28	2824	2.80159	1	0.594372	54.6466
GOTERM_BP_FAT	GO:0006644~phospholipid metabolic process	7	0.503597	0.104132	CC1G_09208, CC1G_09235, CC1G_09238, CC1G_09237, CC1G_09240, CC1G_06249, CC1G_02835	216	43	2824	2.12834	1	0.745968	77.3873
GOTERM_BP_FAT	GO:0019637~organophosphate metabolic process	7	0.503597	0.132941	CC1G_09208, CC1G_09235, CC1G_09238, CC1G_09237, CC1G_09240, CC1G_06249, CC1G_02835	216	46	2824	1.98953	1	0.819455	85.4643
GOTERM_BP_FAT	GO:0008610~lipid biosynthetic process	7	0.503597	0.374295	CC1G_09208, CC1G_02580, CC1G_09235, CC1G_09238, CC1G_09237, CC1G_09240, CC1G_06249	216	65	2824	1.40798	1	0.973138	99.8234
Annotation Cluster 9	Enrichment Score: 1.9283260675522165
Category	Term	Count	%	PValue	Genes	List Total	Pop Hits	Pop Total	Fold Enrichment	Bonferroni	Benjamini	FDR
GOTERM_BP_FAT	GO:0000271~polysaccharide biosynthetic process	8	0.57554	3.42e-06	CC1G_06961, CC1G_01973, CC1G_04252, CC1G_06628, CC1G_00272, CC1G_08222, CC1G_12049, CC1G_05866	216	11	2824	9.50842	0.00110747	0.000369293	0.00462367
GOTERM_BP_FAT	GO:0006022~aminoglycan metabolic process	7	0.503597	0.00110125	CC1G_09921, CC1G_03047, CC1G_06628, CC1G_05285, CC1G_00272, CC1G_03049, CC1G_05866	216	17	2824	5.38344	0.300229	0.0577649	1.47865
GOTERM_BP_FAT	GO:0006030~chitin metabolic process	5	0.359712	0.00993285	CC1G_09921, CC1G_06628, CC1G_05285, CC1G_00272, CC1G_05866	216	12	2824	5.44753	0.960614	0.254746	12.625
GOTERM_BP_FAT	GO:0006023~aminoglycan biosynthetic process	3	0.215827	0.0494824	CC1G_06628, CC1G_00272, CC1G_05866	216	5	2824	7.84444	1	0.560504	49.6469
GOTERM_BP_FAT	GO:0006031~chitin biosynthetic process	3	0.215827	0.0494824	CC1G_06628, CC1G_00272, CC1G_05866	216	5	2824	7.84444	1	0.560504	49.6469
GOTERM_MF_FAT	GO:0004100~chitin synthase activity	3	0.215827	0.0663228	CC1G_06628, CC1G_00272, CC1G_05866	354	5	3953	6.7	1	0.577361	59.0189
INTERPRO	IPR004834:Chitin synthase	3	0.215827	0.0766625	CC1G_06628, CC1G_00272, CC1G_05866	690	5	7124	6.19478	1	0.753526	69.1858
INTERPRO	IPR013616:Chitin synthase N-terminal	3	0.215827	0.0766625	CC1G_06628, CC1G_00272, CC1G_05866	690	5	7124	6.19478	1	0.753526	69.1858
GOTERM_MF_FAT	GO:0008375~acetylglucosaminyltransferase activity	3	0.215827	0.123693	CC1G_06628, CC1G_00272, CC1G_05866	354	7	3953	4.78571	1	0.706969	82.0287
Annotation Cluster 10	Enrichment Score: 1.722692578073323
Category	Term	Count	%	PValue	Genes	List Total	Pop Hits	Pop Total	Fold Enrichment	Bonferroni	Benjamini	FDR
GOTERM_BP_FAT	GO:0005976~polysaccharide metabolic process	14	1.00719	1.97779e-06	CC1G_09921, CC1G_06961, CC1G_08277, CC1G_04252, CC1G_06628, CC1G_00272, CC1G_12049, CC1G_08222, CC1G_05866, CC1G_01973, CC1G_12474, CC1G_03047, CC1G_05285, CC1G_03049	216	38	2824	4.81676	0.000640599	0.000320351	0.00267389
GOTERM_BP_FAT	GO:0006022~aminoglycan metabolic process	7	0.503597	0.00110125	CC1G_09921, CC1G_03047, CC1G_06628, CC1G_05285, CC1G_00272, CC1G_03049, CC1G_05866	216	17	2824	5.38344	0.300229	0.0577649	1.47865
GOTERM_BP_FAT	GO:0000272~polysaccharide catabolic process	6	0.431655	0.0369284	CC1G_09921, CC1G_08277, CC1G_12474, CC1G_03047, CC1G_05285, CC1G_03049	216	25	2824	3.13778	0.999995	0.492011	39.8732
GOTERM_BP_FAT	GO:0016052~carbohydrate catabolic process	10	0.719424	0.0425359	CC1G_09808, CC1G_09921, CC1G_05144, CC1G_08277, CC1G_12474, CC1G_03047, CC1G_10713, CC1G_05285, CC1G_03705, CC1G_03049	216	62	2824	2.10872	0.999999	0.523471	44.4376
GOTERM_BP_FAT	GO:0006026~aminoglycan catabolic process	4	0.28777	0.0573253	CC1G_09921, CC1G_03047, CC1G_05285, CC1G_03049	216	12	2824	4.35802	1	0.580802	54.9828
GOTERM_BP_FAT	GO:0044036~cell wall macromolecule metabolic process	3	0.215827	0.318304	CC1G_12474, CC1G_03047, CC1G_03049	216	15	2824	2.61481	1	0.95855	99.4374
SP_PIR_KEYWORDS	glycosidase	4	0.28777	0.40781	CC1G_09921, CC1G_12474, CC1G_00190, CC1G_05285	176	25	1903	1.73	1	0.898005	99.4852
GOTERM_BP_FAT	GO:0009057~macromolecule catabolic process	8	0.57554	0.649576	CC1G_09921, CC1G_08277, CC1G_10183, CC1G_12474, CC1G_03047, CC1G_05285, CC1G_03049, CC1G_02656	216	100	2824	1.04593	1	0.997421	99.9999
Annotation Cluster 11	Enrichment Score: 1.6230714306176068
Category	Term	Count	%	PValue	Genes	List Total	Pop Hits	Pop Total	Fold Enrichment	Bonferroni	Benjamini	FDR
SP_PIR_KEYWORDS	copper	8	0.57554	0.00136057	CC1G_07935, CC1G_02533, CC1G_07936, CC1G_03936, CC1G_09611, CC1G_00597, CC1G_09263, CC1G_03946	176	20	1903	4.325	0.0796961	0.0137465	1.35991
INTERPRO	IPR002355:Multicopper oxidase, copper-binding site	7	0.503597	0.00389869	CC1G_03331, CC1G_02533, CC1G_03936, CC1G_09611, CC1G_09263, CC1G_03946, CC1G_05931	690	17	7124	4.25132	0.902905	0.176621	5.60232
GOTERM_MF_FAT	GO:0005507~copper ion binding	9	0.647482	0.00470519	CC1G_07935, CC1G_02533, CC1G_07936, CC1G_03936, CC1G_09611, CC1G_00597, CC1G_09263, CC1G_03946, CC1G_04305	354	31	3953	3.24194	0.693883	0.102029	5.94661
GOTERM_MF_FAT	GO:0016682~oxidoreductase activity, acting on diphenols and related substances as donors, oxygen as acceptor	4	0.28777	0.0281492	CC1G_02533, CC1G_03936, CC1G_09263, CC1G_03946	354	8	3953	5.58333	0.999228	0.400652	31.0069
GOTERM_MF_FAT	GO:0008471~laccase activity	4	0.28777	0.0281492	CC1G_02533, CC1G_03936, CC1G_09263, CC1G_03946	354	8	3953	5.58333	0.999228	0.400652	31.0069
PIR_SUPERFAMILY	PIRSF000291:laccase	5	0.359712	0.0409042	CC1G_02533, CC1G_03936, CC1G_09611, CC1G_09263, CC1G_03946	108	14	1087	3.59458	0.946255	0.442727	35.0936
INTERPRO	IPR001117:Multicopper oxidase, type 1	5	0.359712	0.0499053	CC1G_02533, CC1G_03936, CC1G_09611, CC1G_09263, CC1G_03946	690	15	7124	3.44155	1	0.651418	53.0259
INTERPRO	IPR011707:Multicopper oxidase, type 3	5	0.359712	0.0616263	CC1G_02533, CC1G_03936, CC1G_09611, CC1G_09263, CC1G_03946	690	16	7124	3.22645	1	0.717981	60.8897
INTERPRO	IPR011706:Multicopper oxidase, type 2	5	0.359712	0.0746619	CC1G_02533, CC1G_03936, CC1G_09611, CC1G_09263, CC1G_03946	690	17	7124	3.03666	1	0.764878	68.1856
GOTERM_MF_FAT	GO:0016679~oxidoreductase activity, acting on diphenols and related substances as donors	4	0.28777	0.0847357	CC1G_02533, CC1G_03936, CC1G_09263, CC1G_03946	354	12	3953	3.72222	1	0.588919	68.3671
INTERPRO	IPR008972:Cupredoxin	5	0.359712	0.0889652	CC1G_02533, CC1G_03936, CC1G_09611, CC1G_09263, CC1G_03946	690	18	7124	2.86795	1	0.786718	74.7203
Annotation Cluster 12	Enrichment Score: 1.4773205364768471
Category	Term	Count	%	PValue	Genes	List Total	Pop Hits	Pop Total	Fold Enrichment	Bonferroni	Benjamini	FDR
GOTERM_BP_FAT	GO:0015837~amine transport	5	0.359712	0.0228594	CC1G_07354, CC1G_07764, CC1G_07574, CC1G_04288, CC1G_03688	216	15	2824	4.35802	0.999443	0.393162	26.8487
GOTERM_BP_FAT	GO:0006865~amino acid transport	5	0.359712	0.0228594	CC1G_07354, CC1G_07764, CC1G_07574, CC1G_04288, CC1G_03688	216	15	2824	4.35802	0.999443	0.393162	26.8487
GOTERM_BP_FAT	GO:0015849~organic acid transport	5	0.359712	0.0287062	CC1G_07354, CC1G_07764, CC1G_07574, CC1G_04288, CC1G_03688	216	16	2824	4.08565	0.99992	0.445566	32.5498
GOTERM_BP_FAT	GO:0046942~carboxylic acid transport	5	0.359712	0.0287062	CC1G_07354, CC1G_07764, CC1G_07574, CC1G_04288, CC1G_03688	216	16	2824	4.08565	0.99992	0.445566	32.5498
INTERPRO	IPR004841:Amino acid permease-associated region	5	0.359712	0.0305064	CC1G_07354, CC1G_07764, CC1G_07574, CC1G_04288, CC1G_03688	690	13	7124	3.97101	1	0.568601	36.6983
GOTERM_MF_FAT	GO:0015171~amino acid transmembrane transporter activity	5	0.359712	0.0386512	CC1G_07354, CC1G_07764, CC1G_07574, CC1G_04288, CC1G_03688	354	15	3953	3.72222	0.99995	0.461177	40.0943
GOTERM_MF_FAT	GO:0005275~amine transmembrane transporter activity	5	0.359712	0.0386512	CC1G_07354, CC1G_07764, CC1G_07574, CC1G_04288, CC1G_03688	354	15	3953	3.72222	0.99995	0.461177	40.0943
INTERPRO	IPR002293:Amino acid/polyamine transporter I	5	0.359712	0.0499053	CC1G_07354, CC1G_07764, CC1G_07574, CC1G_04288, CC1G_03688	690	15	7124	3.44155	1	0.651418	53.0259
PIR_SUPERFAMILY	PIRSF006060:AA_transporter	5	0.359712	0.0516622	CC1G_07354, CC1G_07764, CC1G_07574, CC1G_04288, CC1G_03688	108	15	1087	3.35494	0.975599	0.461438	42.2453
Annotation Cluster 13	Enrichment Score: 1.4436386124669716
Category	Term	Count	%	PValue	Genes	List Total	Pop Hits	Pop Total	Fold Enrichment	Bonferroni	Benjamini	FDR
SP_PIR_KEYWORDS	copper	8	0.57554	0.00136057	CC1G_07935, CC1G_02533, CC1G_07936, CC1G_03936, CC1G_09611, CC1G_00597, CC1G_09263, CC1G_03946	176	20	1903	4.325	0.0796961	0.0137465	1.35991
GOTERM_MF_FAT	GO:0005507~copper ion binding	9	0.647482	0.00470519	CC1G_07935, CC1G_02533, CC1G_07936, CC1G_03936, CC1G_09611, CC1G_00597, CC1G_09263, CC1G_03946, CC1G_04305	354	31	3953	3.24194	0.693883	0.102029	5.94661
SP_PIR_KEYWORDS	TPQ	3	0.215827	0.0237071	CC1G_07935, CC1G_07936, CC1G_00597	176	3	1903	10.8125	0.768586	0.136149	21.4387
GOTERM_MF_FAT	GO:0016638~oxidoreductase activity, acting on the CH-NH2 group of donors	4	0.28777	0.0527634	CC1G_07935, CC1G_05055, CC1G_07936, CC1G_00597	354	10	3953	4.46667	0.999999	0.530402	50.5711
GOTERM_MF_FAT	GO:0008131~amine oxidase activity	3	0.215827	0.0663228	CC1G_07935, CC1G_07936, CC1G_00597	354	5	3953	6.7	1	0.577361	59.0189
INTERPRO	IPR000269:Copper amine oxidase	3	0.215827	0.0766625	CC1G_07935, CC1G_07936, CC1G_00597	690	5	7124	6.19478	1	0.753526	69.1858
INTERPRO	IPR015801:Copper amine oxidase, N2/N3-terminal	3	0.215827	0.0766625	CC1G_07935, CC1G_07936, CC1G_00597	690	5	7124	6.19478	1	0.753526	69.1858
INTERPRO	IPR015798:Copper amine oxidase, C-terminal	3	0.215827	0.0766625	CC1G_07935, CC1G_07936, CC1G_00597	690	5	7124	6.19478	1	0.753526	69.1858
GOTERM_MF_FAT	GO:0048038~quinone binding	3	0.215827	0.123693	CC1G_07935, CC1G_07936, CC1G_00597	354	7	3953	4.78571	1	0.706969	82.0287
GOTERM_MF_FAT	GO:0016641~oxidoreductase activity, acting on the CH-NH2 group of donors, oxygen as acceptor	3	0.215827	0.123693	CC1G_07935, CC1G_07936, CC1G_00597	354	7	3953	4.78571	1	0.706969	82.0287
Annotation Cluster 14	Enrichment Score: 1.370581523290813
Category	Term	Count	%	PValue	Genes	List Total	Pop Hits	Pop Total	Fold Enrichment	Bonferroni	Benjamini	FDR
GOTERM_BP_FAT	GO:0045449~regulation of transcription	27	1.94245	0.00340449	CC1G_08279, CC1G_03194, CC1G_09318, CC1G_06611, CC1G_08099, CC1G_02967, CC1G_03464, CC1G_06409, CC1G_00475, CC1G_11894, CC1G_02962, CC1G_06608, CC1G_11160, CC1G_04069, CC1G_05683, CC1G_13258, CC1G_04606, CC1G_07536, CC1G_02748, CC1G_06239, CC1G_01991, CC1G_09022, CC1G_06940, CC1G_07060, CC1G_11360, CC1G_06609, CC1G_02207	216	198	2824	1.78283	0.668768	0.104608	4.50597
GOTERM_BP_FAT	GO:0051252~regulation of RNA metabolic process	20	1.43885	0.0183421	CC1G_08279, CC1G_06608, CC1G_04069, CC1G_03194, CC1G_11160, CC1G_05683, CC1G_09318, CC1G_13258, CC1G_04606, CC1G_08099, CC1G_07536, CC1G_06239, CC1G_02748, CC1G_01991, CC1G_02967, CC1G_06409, CC1G_09022, CC1G_07060, CC1G_06609, CC1G_02207	216	151	2824	1.73167	0.997516	0.369591	22.142
GOTERM_BP_FAT	GO:0006355~regulation of transcription, DNA-dependent	20	1.43885	0.0183421	CC1G_08279, CC1G_06608, CC1G_04069, CC1G_03194, CC1G_11160, CC1G_05683, CC1G_09318, CC1G_13258, CC1G_04606, CC1G_08099, CC1G_07536, CC1G_06239, CC1G_02748, CC1G_01991, CC1G_02967, CC1G_06409, CC1G_09022, CC1G_07060, CC1G_06609, CC1G_02207	216	151	2824	1.73167	0.997516	0.369591	22.142
GOTERM_MF_FAT	GO:0003700~transcription factor activity	15	1.07914	0.0718974	CC1G_04069, CC1G_03194, CC1G_11160, CC1G_05683, CC1G_09318, CC1G_04606, CC1G_08099, CC1G_07536, CC1G_06239, CC1G_02748, CC1G_01991, CC1G_06409, CC1G_09022, CC1G_07060, CC1G_02207	354	103	3953	1.62621	1	0.557031	62.088
GOTERM_MF_FAT	GO:0030528~transcription regulator activity	22	1.58273	0.0725997	CC1G_08279, CC1G_11160, CC1G_04069, CC1G_03194, CC1G_05683, CC1G_09318, CC1G_13258, CC1G_04606, CC1G_08099, CC1G_07536, CC1G_01991, CC1G_06239, CC1G_02748, CC1G_08047, CC1G_02967, CC1G_06409, CC1G_09022, CC1G_06940, CC1G_07060, CC1G_09966, CC1G_00475, CC1G_02207	354	169	3953	1.45365	1	0.545358	62.4593
GOTERM_MF_FAT	GO:0003677~DNA binding	31	2.23022	0.999799	CC1G_07858, CC1G_06617, CC1G_11980, CC1G_03194, CC1G_07859, CC1G_09318, CC1G_02690, CC1G_08099, CC1G_07030, CC1G_07744, CC1G_03464, CC1G_06409, CC1G_11894, CC1G_02962, CC1G_10146, CC1G_11160, CC1G_04069, CC1G_05683, CC1G_05834, CC1G_04172, CC1G_11633, CC1G_04606, CC1G_03813, CC1G_07536, CC1G_02882, CC1G_01991, CC1G_02748, CC1G_06239, CC1G_09022, CC1G_07060, CC1G_02207	354	565	3953	0.612684	1	1	100
Annotation Cluster 15	Enrichment Score: 1.2421093610254381
Category	Term	Count	%	PValue	Genes	List Total	Pop Hits	Pop Total	Fold Enrichment	Bonferroni	Benjamini	FDR
SMART	SM00225:BTB	8	0.57554	0.0151844	CC1G_10647, CC1G_04513, CC1G_04665, CC1G_06812, CC1G_04675, CC1G_02725, CC1G_07632, CC1G_02709	190	35	2453	2.95098	0.687411	0.176186	14.8717
INTERPRO	IPR000210:BTB/POZ-like	8	0.57554	0.0470464	CC1G_10647, CC1G_04513, CC1G_04665, CC1G_06812, CC1G_04675, CC1G_02725, CC1G_07632, CC1G_02709	690	35	7124	2.35992	1	0.669284	50.8959
INTERPRO	IPR013089:Kelch related	3	0.215827	0.0491011	CC1G_10647, CC1G_02725, CC1G_02709	690	4	7124	7.74348	1	0.658184	52.4356
INTERPRO	IPR011333:BTB/POZ fold	4	0.28777	0.102448	CC1G_10647, CC1G_04665, CC1G_02725, CC1G_02709	690	12	7124	3.44155	1	0.816962	79.7138
INTERPRO	IPR013069:BTB/POZ	4	0.28777	0.17137	CC1G_10647, CC1G_04665, CC1G_02725, CC1G_02709	690	15	7124	2.75324	1	0.91281	93.7615
Annotation Cluster 16	Enrichment Score: 1.1737448302434133
Category	Term	Count	%	PValue	Genes	List Total	Pop Hits	Pop Total	Fold Enrichment	Bonferroni	Benjamini	FDR
GOTERM_MF_FAT	GO:0016684~oxidoreductase activity, acting on peroxide as acceptor	6	0.431655	0.0408083	CC1G_05355, CC1G_09530, CC1G_08427, CC1G_00844, CC1G_09926, CC1G_10471	354	22	3953	3.04545	0.999971	0.459447	41.8183
GOTERM_MF_FAT	GO:0004601~peroxidase activity	6	0.431655	0.0408083	CC1G_05355, CC1G_09530, CC1G_08427, CC1G_00844, CC1G_09926, CC1G_10471	354	22	3953	3.04545	0.999971	0.459447	41.8183
GOTERM_MF_FAT	GO:0016209~antioxidant activity	7	0.503597	0.0684359	CC1G_05355, CC1G_09530, CC1G_07744, CC1G_08427, CC1G_00844, CC1G_09926, CC1G_10471	354	33	3953	2.36869	1	0.554605	60.2083
INTERPRO	IPR000028:Chloroperoxidase	3	0.215827	0.177108	CC1G_09530, CC1G_08427, CC1G_10471	690	8	7124	3.87174	1	0.915924	94.3697
Annotation Cluster 17	Enrichment Score: 1.1729178004249947
Category	Term	Count	%	PValue	Genes	List Total	Pop Hits	Pop Total	Fold Enrichment	Bonferroni	Benjamini	FDR
INTERPRO	IPR001019:Guanine nucleotide binding protein (G-protein), alpha subunit	6	0.431655	0.0192606	CC1G_07971, CC1G_08586, CC1G_01656, CC1G_12358, CC1G_02317, CC1G_13233	690	17	7124	3.64399	0.999991	0.494894	24.9521
GOTERM_BP_FAT	GO:0007166~cell surface receptor linked signal transduction	6	0.431655	0.0369284	CC1G_07971, CC1G_08586, CC1G_01656, CC1G_12358, CC1G_02317, CC1G_13233	216	25	2824	3.13778	0.999995	0.492011	39.8732
GOTERM_BP_FAT	GO:0007186~G-protein coupled receptor protein signaling pathway	6	0.431655	0.0369284	CC1G_07971, CC1G_08586, CC1G_01656, CC1G_12358, CC1G_02317, CC1G_13233	216	25	2824	3.13778	0.999995	0.492011	39.8732
SP_PIR_KEYWORDS	gtp-binding	12	0.863309	0.198628	CC1G_07971, CC1G_08586, CC1G_00269, CC1G_01656, CC1G_12358, CC1G_04008, CC1G_02317, CC1G_03164, CC1G_03167, CC1G_13233, CC1G_03166, CC1G_04608	176	90	1903	1.44167	0.999999	0.675544	89.2138
GOTERM_MF_FAT	GO:0019001~guanyl nucleotide binding	14	1.00719	0.261806	CC1G_07971, CC1G_00269, CC1G_01656, CC1G_03098, CC1G_02317, CC1G_04608, CC1G_08586, CC1G_08595, CC1G_12358, CC1G_04008, CC1G_03164, CC1G_03167, CC1G_13233, CC1G_03166	354	119	3953	1.31373	1	0.886605	98.0665
Annotation Cluster 18	Enrichment Score: 1.1277706263403622
Category	Term	Count	%	PValue	Genes	List Total	Pop Hits	Pop Total	Fold Enrichment	Bonferroni	Benjamini	FDR
GOTERM_MF_FAT	GO:0004091~carboxylesterase activity	6	0.431655	0.0569196	CC1G_07482, CC1G_03312, CC1G_09868, CC1G_04266, CC1G_07550, CC1G_11285	354	24	3953	2.79167	1	0.538921	53.3173
GOTERM_MF_FAT	GO:0004806~triacylglycerol lipase activity	4	0.28777	0.0678896	CC1G_03312, CC1G_09868, CC1G_07550, CC1G_11285	354	11	3953	4.06061	1	0.568419	59.9039
INTERPRO	IPR002921:Lipase, class 3	4	0.28777	0.0825427	CC1G_03312, CC1G_09868, CC1G_07550, CC1G_11285	690	11	7124	3.75441	1	0.76995	71.9585
GOTERM_MF_FAT	GO:0016298~lipase activity	5	0.359712	0.0966437	CC1G_03312, CC1G_09868, CC1G_07550, CC1G_02835, CC1G_11285	354	20	3953	2.79167	1	0.625139	73.3187
Annotation Cluster 19	Enrichment Score: 1.0357799090625595
Category	Term	Count	%	PValue	Genes	List Total	Pop Hits	Pop Total	Fold Enrichment	Bonferroni	Benjamini	FDR
GOTERM_CC_FAT	GO:0005576~extracellular region	14	1.00719	0.000383904	CC1G_09921, CC1G_09523, CC1G_00723, CC1G_08927, CC1G_07482, CC1G_07378, CC1G_06006, CC1G_06278, CC1G_04169, CC1G_05005, CC1G_06007, CC1G_07179, CC1G_05003, CC1G_12250	78	64	1056	2.96154	0.0276412	0.00466083	0.399991
GOTERM_MF_FAT	GO:0030246~carbohydrate binding	13	0.935252	0.0240579	CC1G_09921, CC1G_09523, CC1G_00723, CC1G_07378, CC1G_09293, CC1G_06006, CC1G_04169, CC1G_03185, CC1G_05005, CC1G_06007, CC1G_07179, CC1G_05003, CC1G_12250	354	72	3953	2.0162	0.997785	0.375111	27.1345
SMART	SM00236:fCBD	6	0.431655	0.248051	CC1G_09523, CC1G_06006, CC1G_04169, CC1G_06007, CC1G_07179, CC1G_12250	190	44	2453	1.76053	1	0.88544	95.0211
GOTERM_MF_FAT	GO:0030248~cellulose binding	6	0.431655	0.374717	CC1G_09523, CC1G_06006, CC1G_04169, CC1G_06007, CC1G_07179, CC1G_12250	354	45	3953	1.48889	1	0.958635	99.7766
GOTERM_MF_FAT	GO:0030247~polysaccharide binding	6	0.431655	0.393095	CC1G_09523, CC1G_06006, CC1G_04169, CC1G_06007, CC1G_07179, CC1G_12250	354	46	3953	1.45652	1	0.963064	99.8484
GOTERM_MF_FAT	GO:0001871~pattern binding	6	0.431655	0.393095	CC1G_09523, CC1G_06006, CC1G_04169, CC1G_06007, CC1G_07179, CC1G_12250	354	46	3953	1.45652	1	0.963064	99.8484
INTERPRO	IPR000254:Cellulose-binding region, fungal	6	0.431655	0.423468	CC1G_09523, CC1G_06006, CC1G_04169, CC1G_06007, CC1G_07179, CC1G_12250	690	44	7124	1.40791	1	0.994126	99.9705
Annotation Cluster 20	Enrichment Score: 0.9977618865899563
Category	Term	Count	%	PValue	Genes	List Total	Pop Hits	Pop Total	Fold Enrichment	Bonferroni	Benjamini	FDR
GOTERM_BP_FAT	GO:0034637~cellular carbohydrate biosynthetic process	7	0.503597	0.00212111	CC1G_06961, CC1G_02063, CC1G_01973, CC1G_04252, CC1G_08222, CC1G_12049, CC1G_11726	216	19	2824	4.81676	0.497404	0.0824021	2.82992
GOTERM_BP_FAT	GO:0006006~glucose metabolic process	5	0.359712	0.23999	CC1G_09808, CC1G_02063, CC1G_01973, CC1G_12049, CC1G_03705	216	33	2824	1.98092	1	0.92684	97.5526
GOTERM_BP_FAT	GO:0019318~hexose metabolic process	5	0.359712	0.398819	CC1G_09808, CC1G_02063, CC1G_01973, CC1G_12049, CC1G_03705	216	42	2824	1.55644	1	0.976413	99.8972
GOTERM_BP_FAT	GO:0005996~monosaccharide metabolic process	5	0.359712	0.502828	CC1G_09808, CC1G_02063, CC1G_01973, CC1G_12049, CC1G_03705	216	48	2824	1.36188	1	0.990155	99.9921
Annotation Cluster 21	Enrichment Score: 0.9576116451915833
Category	Term	Count	%	PValue	Genes	List Total	Pop Hits	Pop Total	Fold Enrichment	Bonferroni	Benjamini	FDR
GOTERM_BP_FAT	GO:0009064~glutamine family amino acid metabolic process	6	0.431655	0.0220387	CC1G_05055, CC1G_04764, CC1G_09001, CC1G_01969, CC1G_00362, CC1G_06506	216	22	2824	3.56566	0.999268	0.402943	26.0137
GOTERM_BP_FAT	GO:0006541~glutamine metabolic process	3	0.215827	0.0705609	CC1G_04764, CC1G_01969, CC1G_00362	216	6	2824	6.53704	1	0.627623	62.8161
GOTERM_MF_FAT	GO:0016879~ligase activity, forming carbon-nitrogen bonds	5	0.359712	0.861818	CC1G_04764, CC1G_12298, CC1G_11823, CC1G_01969, CC1G_00362	354	67	3953	0.833333	1	0.99978	100
Annotation Cluster 22	Enrichment Score: 0.8348400649572534
Category	Term	Count	%	PValue	Genes	List Total	Pop Hits	Pop Total	Fold Enrichment	Bonferroni	Benjamini	FDR
INTERPRO	IPR016166:FAD-binding, type 2	6	0.431655	0.0647806	CC1G_04923, CC1G_09291, CC1G_05087, CC1G_07780, CC1G_06825, CC1G_10633	690	23	7124	2.69338	1	0.724672	62.7857
INTERPRO	IPR006094:FAD linked oxidase, N-terminal	6	0.431655	0.0756026	CC1G_04923, CC1G_09291, CC1G_05087, CC1G_07780, CC1G_06825, CC1G_10633	690	24	7124	2.58116	1	0.758813	68.6596
INTERPRO	IPR012951:Berberine/berberine-like	4	0.28777	0.249621	CC1G_04923, CC1G_09291, CC1G_06825, CC1G_10633	690	18	7124	2.29436	1	0.965322	98.557
COG_ONTOLOGY	Energy production and conversion	8	0.57554	0.374436	CC1G_04923, CC1G_09291, CC1G_05087, CC1G_07780, CC1G_07972, CC1G_10894, CC1G_06825, CC1G_06122	149	46	1155	1.34812	0.999997	0.878878	97.9481
Annotation Cluster 23	Enrichment Score: 0.8278399542486848
Category	Term	Count	%	PValue	Genes	List Total	Pop Hits	Pop Total	Fold Enrichment	Bonferroni	Benjamini	FDR
SMART	SM00448:REC	3	0.215827	0.121563	CC1G_08279, CC1G_02967, CC1G_13258	190	8	2453	4.84145	0.999947	0.665289	74.4336
GOTERM_BP_FAT	GO:0000160~two-component signal transduction system (phosphorelay)	3	0.215827	0.145799	CC1G_08279, CC1G_02967, CC1G_13258	216	9	2824	4.35802	1	0.838545	88.123
GOTERM_MF_FAT	GO:0000156~two-component response regulator activity	3	0.215827	0.155542	CC1G_08279, CC1G_02967, CC1G_13258	354	8	3953	4.1875	1	0.780302	88.8934
INTERPRO	IPR001789:Signal transduction response regulator, receiver region	3	0.215827	0.177108	CC1G_08279, CC1G_02967, CC1G_13258	690	8	7124	3.87174	1	0.915924	94.3697
Annotation Cluster 24	Enrichment Score: 0.8077155292709656
Category	Term	Count	%	PValue	Genes	List Total	Pop Hits	Pop Total	Fold Enrichment	Bonferroni	Benjamini	FDR
SP_PIR_KEYWORDS	transmembrane	25	1.79856	0.0236782	CC1G_07354, CC1G_13261, CC1G_10178, CC1G_00859, CC1G_05502, CC1G_07797, CC1G_00228, CC1G_10525, CC1G_07450, CC1G_01485, CC1G_05632, CC1G_02465, CC1G_10170, CC1G_02630, CC1G_07764, CC1G_08138, CC1G_07574, CC1G_04785, CC1G_03307, CC1G_08477, CC1G_05616, CC1G_07644, CC1G_05395, CC1G_04288, CC1G_03688	176	174	1903	1.55352	0.768169	0.149913	21.4154
SP_PIR_KEYWORDS	membrane	16	1.15108	0.373409	CC1G_00859, CC1G_10178, CC1G_07797, CC1G_00228, CC1G_05005, CC1G_07450, CC1G_10525, CC1G_05003, CC1G_02630, CC1G_08138, CC1G_04785, CC1G_03307, CC1G_08477, CC1G_07644, CC1G_05616, CC1G_03166	176	147	1903	1.17687	1	0.888472	99.0916
SP_PIR_KEYWORDS	transport	11	0.791367	0.426892	CC1G_02630, CC1G_13261, CC1G_04785, CC1G_00859, CC1G_03307, CC1G_05502, CC1G_07797, CC1G_05616, CC1G_07644, CC1G_05632, CC1G_02465	176	99	1903	1.20139	1	0.896049	99.6297
Annotation Cluster 25	Enrichment Score: 0.792087245098158
Category	Term	Count	%	PValue	Genes	List Total	Pop Hits	Pop Total	Fold Enrichment	Bonferroni	Benjamini	FDR
INTERPRO	IPR000169:Peptidase, cysteine peptidase active site	5	0.359712	0.0746619	CC1G_04830, CC1G_07471, CC1G_13411, CC1G_06225, CC1G_07476	690	17	7124	3.03666	1	0.764878	68.1856
SMART	SM00720:calpain_III	3	0.215827	0.121563	CC1G_07471, CC1G_13411, CC1G_07476	190	8	2453	4.84145	0.999947	0.665289	74.4336
SMART	SM00230:CysPc	3	0.215827	0.121563	CC1G_07471, CC1G_13411, CC1G_07476	190	8	2453	4.84145	0.999947	0.665289	74.4336
GOTERM_MF_FAT	GO:0004198~calcium-dependent cysteine-type endopeptidase activity	3	0.215827	0.155542	CC1G_07471, CC1G_13411, CC1G_07476	354	8	3953	4.1875	1	0.780302	88.8934
INTERPRO	IPR001300:Peptidase C2, calpain	3	0.215827	0.177108	CC1G_07471, CC1G_13411, CC1G_07476	690	8	7124	3.87174	1	0.915924	94.3697
GOTERM_MF_FAT	GO:0004197~cysteine-type endopeptidase activity	5	0.359712	0.179041	CC1G_07471, CC1G_08798, CC1G_01508, CC1G_13411, CC1G_07476	354	25	3953	2.23333	1	0.818684	92.3042
GOTERM_MF_FAT	GO:0008234~cysteine-type peptidase activity	5	0.359712	0.524387	CC1G_07471, CC1G_08798, CC1G_01508, CC1G_13411, CC1G_07476	354	42	3953	1.32937	1	0.984159	99.9936
Annotation Cluster 26	Enrichment Score: 0.789356038482572
Category	Term	Count	%	PValue	Genes	List Total	Pop Hits	Pop Total	Fold Enrichment	Bonferroni	Benjamini	FDR
GOTERM_MF_FAT	GO:0000772~mating pheromone activity	3	0.215827	0.155542	CC1G_03585, CC1G_02132, CC1G_12644	354	8	3953	4.1875	1	0.780302	88.8934
GOTERM_MF_FAT	GO:0005186~pheromone activity	3	0.215827	0.155542	CC1G_03585, CC1G_02132, CC1G_12644	354	8	3953	4.1875	1	0.780302	88.8934
INTERPRO	IPR012597:Fungal mating-type pheromone	3	0.215827	0.177108	CC1G_03585, CC1G_02132, CC1G_12644	690	8	7124	3.87174	1	0.915924	94.3697
Annotation Cluster 27	Enrichment Score: 0.7344824280145275
Category	Term	Count	%	PValue	Genes	List Total	Pop Hits	Pop Total	Fold Enrichment	Bonferroni	Benjamini	FDR
GOTERM_BP_FAT	GO:0019362~pyridine nucleotide metabolic process	5	0.359712	0.0135058	CC1G_09808, CC1G_13492, CC1G_09352, CC1G_03705, CC1G_13504	216	13	2824	5.02849	0.987793	0.307289	16.7931
GOTERM_BP_FAT	GO:0006733~oxidoreduction coenzyme metabolic process	5	0.359712	0.0353615	CC1G_09808, CC1G_13492, CC1G_09352, CC1G_03705, CC1G_13504	216	17	2824	3.84532	0.999991	0.496491	38.5371
GOTERM_BP_FAT	GO:0019363~pyridine nucleotide biosynthetic process	3	0.215827	0.0494824	CC1G_13492, CC1G_09352, CC1G_13504	216	5	2824	7.84444	1	0.560504	49.6469
GOTERM_BP_FAT	GO:0009110~vitamin biosynthetic process	4	0.28777	0.152619	CC1G_13492, CC1G_09352, CC1G_13504, CC1G_04976	216	18	2824	2.90535	1	0.842795	89.3428
GOTERM_BP_FAT	GO:0042364~water-soluble vitamin biosynthetic process	4	0.28777	0.152619	CC1G_13492, CC1G_09352, CC1G_13504, CC1G_04976	216	18	2824	2.90535	1	0.842795	89.3428
GOTERM_BP_FAT	GO:0006767~water-soluble vitamin metabolic process	4	0.28777	0.171648	CC1G_13492, CC1G_09352, CC1G_13504, CC1G_04976	216	19	2824	2.75244	1	0.869166	92.1605
GOTERM_BP_FAT	GO:0006766~vitamin metabolic process	4	0.28777	0.171648	CC1G_13492, CC1G_09352, CC1G_13504, CC1G_04976	216	19	2824	2.75244	1	0.869166	92.1605
GOTERM_BP_FAT	GO:0006769~nicotinamide metabolic process	3	0.215827	0.20195	CC1G_09808, CC1G_09352, CC1G_03705	216	11	2824	3.56566	1	0.905364	95.2634
GOTERM_BP_FAT	GO:0046496~nicotinamide nucleotide metabolic process	3	0.215827	0.20195	CC1G_09808, CC1G_09352, CC1G_03705	216	11	2824	3.56566	1	0.905364	95.2634
GOTERM_BP_FAT	GO:0009820~alkaloid metabolic process	3	0.215827	0.26004	CC1G_09808, CC1G_09352, CC1G_03705	216	13	2824	3.01709	1	0.938448	98.295
GOTERM_BP_FAT	GO:0043603~cellular amide metabolic process	3	0.215827	0.318304	CC1G_09808, CC1G_09352, CC1G_03705	216	15	2824	2.61481	1	0.95855	99.4374
GOTERM_BP_FAT	GO:0006732~coenzyme metabolic process	7	0.503597	0.318423	CC1G_09808, CC1G_13492, CC1G_08888, CC1G_07784, CC1G_09352, CC1G_03705, CC1G_13504	216	61	2824	1.5003	1	0.95518	99.4387
GOTERM_BP_FAT	GO:0019748~secondary metabolic process	3	0.215827	0.347082	CC1G_09808, CC1G_09352, CC1G_03705	216	16	2824	2.45139	1	0.96557	99.686
GOTERM_BP_FAT	GO:0051186~cofactor metabolic process	7	0.503597	0.499419	CC1G_09808, CC1G_13492, CC1G_08888, CC1G_07784, CC1G_09352, CC1G_03705, CC1G_13504	216	74	2824	1.23674	1	0.990636	99.9914
GOTERM_BP_FAT	GO:0009108~coenzyme biosynthetic process	3	0.215827	0.696358	CC1G_13492, CC1G_09352, CC1G_13504	216	31	2824	1.26523	1	0.998563	100
GOTERM_BP_FAT	GO:0051188~cofactor biosynthetic process	3	0.215827	0.841745	CC1G_13492, CC1G_09352, CC1G_13504	216	42	2824	0.933862	1	0.999935	100
Annotation Cluster 28	Enrichment Score: 0.7221399101544591
Category	Term	Count	%	PValue	Genes	List Total	Pop Hits	Pop Total	Fold Enrichment	Bonferroni	Benjamini	FDR
INTERPRO	IPR005828:General substrate transporter	6	0.431655	0.0379076	CC1G_02630, CC1G_00859, CC1G_07797, CC1G_05616, CC1G_07644, CC1G_05395	690	20	7124	3.09739	1	0.633253	43.4679
INTERPRO	IPR003663:Sugar/inositol transporter	5	0.359712	0.0746619	CC1G_02630, CC1G_00859, CC1G_07797, CC1G_05616, CC1G_07644	690	17	7124	3.03666	1	0.764878	68.1856
GOTERM_BP_FAT	GO:0055085~transmembrane transport	6	0.431655	0.270122	CC1G_02630, CC1G_02990, CC1G_00859, CC1G_07797, CC1G_05616, CC1G_07644	216	46	2824	1.70531	1	0.941217	98.5836
SP_PIR_KEYWORDS	transport	11	0.791367	0.426892	CC1G_02630, CC1G_13261, CC1G_04785, CC1G_00859, CC1G_03307, CC1G_05502, CC1G_07797, CC1G_05616, CC1G_07644, CC1G_05632, CC1G_02465	176	99	1903	1.20139	1	0.896049	99.6297
INTERPRO	IPR005829:Sugar transporter, conserved site	3	0.215827	0.750927	CC1G_00859, CC1G_07797, CC1G_07644	690	27	7124	1.14718	1	0.999973	100
Annotation Cluster 29	Enrichment Score: 0.6632248187096942
Category	Term	Count	%	PValue	Genes	List Total	Pop Hits	Pop Total	Fold Enrichment	Bonferroni	Benjamini	FDR
INTERPRO	IPR013154:Alcohol dehydrogenase GroES-like	6	0.431655	0.113445	CC1G_01888, CC1G_01609, CC1G_00854, CC1G_07722, CC1G_11887, CC1G_11888	690	27	7124	2.29436	1	0.834229	83.0884
INTERPRO	IPR013149:Alcohol dehydrogenase, zinc-binding	6	0.431655	0.127746	CC1G_01888, CC1G_01609, CC1G_00854, CC1G_07722, CC1G_11887, CC1G_11888	690	28	7124	2.21242	1	0.856689	86.6972
INTERPRO	IPR002085:Alcohol dehydrogenase superfamily, zinc-containing	6	0.431655	0.142823	CC1G_01888, CC1G_01609, CC1G_00854, CC1G_07722, CC1G_11887, CC1G_11888	690	29	7124	2.13613	1	0.87056	89.7156
PIR_SUPERFAMILY	PIRSF000091:alcohol dehydrogenase	3	0.215827	0.371396	CC1G_01888, CC1G_07722, CC1G_11887	108	13	1087	2.32265	1	0.972971	99.1808
COG_ONTOLOGY	Energy production and conversion / General function prediction only	3	0.215827	0.628215	CC1G_01888, CC1G_01609, CC1G_11888	149	16	1155	1.45344	1	0.948611	99.9725
Annotation Cluster 30	Enrichment Score: 0.6296473429047753
Category	Term	Count	%	PValue	Genes	List Total	Pop Hits	Pop Total	Fold Enrichment	Bonferroni	Benjamini	FDR
INTERPRO	IPR004045:Glutathione S-transferase, N-terminal	6	0.431655	0.0999625	CC1G_11890, CC1G_10742, CC1G_01486, CC1G_02842, CC1G_12718, CC1G_07900	690	26	7124	2.38261	1	0.817195	78.8687
INTERPRO	IPR017933:Glutathione S-transferase/chloride channel, C-terminal	5	0.359712	0.218173	CC1G_11890, CC1G_10742, CC1G_01486, CC1G_02842, CC1G_12718	690	25	7124	2.06493	1	0.950146	97.3551
INTERPRO	IPR010987:Glutathione S-transferase, C-terminal-like	3	0.215827	0.288638	CC1G_11890, CC1G_10742, CC1G_12718	690	11	7124	2.81581	1	0.976838	99.3439
INTERPRO	IPR012335:Thioredoxin fold	8	0.57554	0.31144	CC1G_11890, CC1G_10742, CC1G_02672, CC1G_01486, CC1G_02842, CC1G_07744, CC1G_12718, CC1G_07900	690	57	7124	1.44907	1	0.978526	99.5943
INTERPRO	IPR004046:Glutathione S-transferase, C-terminal	3	0.215827	0.362575	CC1G_10742, CC1G_01486, CC1G_12718	690	13	7124	2.38261	1	0.988674	99.8701
Annotation Cluster 31	Enrichment Score: 0.5927388030836327
Category	Term	Count	%	PValue	Genes	List Total	Pop Hits	Pop Total	Fold Enrichment	Bonferroni	Benjamini	FDR
GOTERM_BP_FAT	GO:0009156~ribonucleoside monophosphate biosynthetic process	3	0.215827	0.230875	CC1G_09717, CC1G_02853, CC1G_06075	216	12	2824	3.26852	1	0.9299	97.1246
GOTERM_BP_FAT	GO:0009161~ribonucleoside monophosphate metabolic process	3	0.215827	0.230875	CC1G_09717, CC1G_02853, CC1G_06075	216	12	2824	3.26852	1	0.9299	97.1246
GOTERM_BP_FAT	GO:0009259~ribonucleotide metabolic process	7	0.503597	0.237879	CC1G_02990, CC1G_09717, CC1G_10178, CC1G_02853, CC1G_06075, CC1G_00228, CC1G_07450	216	55	2824	1.66397	1	0.930547	97.4591
GOTERM_BP_FAT	GO:0009260~ribonucleotide biosynthetic process	7	0.503597	0.237879	CC1G_02990, CC1G_09717, CC1G_10178, CC1G_02853, CC1G_06075, CC1G_00228, CC1G_07450	216	55	2824	1.66397	1	0.930547	97.4591
GOTERM_BP_FAT	GO:0009124~nucleoside monophosphate biosynthetic process	3	0.215827	0.28924	CC1G_09717, CC1G_02853, CC1G_06075	216	14	2824	2.80159	1	0.9497	99.0107
GOTERM_BP_FAT	GO:0009123~nucleoside monophosphate metabolic process	3	0.215827	0.318304	CC1G_09717, CC1G_02853, CC1G_06075	216	15	2824	2.61481	1	0.95855	99.4374
Annotation Cluster 32	Enrichment Score: 0.5002022421105103
Category	Term	Count	%	PValue	Genes	List Total	Pop Hits	Pop Total	Fold Enrichment	Bonferroni	Benjamini	FDR
GOTERM_MF_FAT	GO:0015103~inorganic anion transmembrane transporter activity	3	0.215827	0.188701	CC1G_09076, CC1G_07317, CC1G_07229	354	9	3953	3.72222	1	0.826161	93.4017
GOTERM_BP_FAT	GO:0015698~inorganic anion transport	3	0.215827	0.230875	CC1G_09076, CC1G_07317, CC1G_07229	216	12	2824	3.26852	1	0.9299	97.1246
GOTERM_BP_FAT	GO:0006820~anion transport	3	0.215827	0.318304	CC1G_09076, CC1G_07317, CC1G_07229	216	15	2824	2.61481	1	0.95855	99.4374
GOTERM_MF_FAT	GO:0008509~anion transmembrane transporter activity	3	0.215827	0.425132	CC1G_09076, CC1G_07317, CC1G_07229	354	16	3953	2.09375	1	0.969005	99.9251
GOTERM_BP_FAT	GO:0006811~ion transport	8	0.57554	0.535146	CC1G_09076, CC1G_07317, CC1G_07229, CC1G_02990, CC1G_00228, CC1G_07450, CC1G_05632, CC1G_02465	216	90	2824	1.16214	1	0.993014	99.9968
Annotation Cluster 33	Enrichment Score: 0.45194588732263186
Category	Term	Count	%	PValue	Genes	List Total	Pop Hits	Pop Total	Fold Enrichment	Bonferroni	Benjamini	FDR
GOTERM_MF_FAT	GO:0050660~FAD binding	24	1.72662	8.53081e-05	CC1G_04923, CC1G_03568, CC1G_08481, CC1G_07972, CC1G_06825, CC1G_10525, CC1G_10633, CC1G_07964, CC1G_07862, CC1G_08727, CC1G_05087, CC1G_09291, CC1G_13340, CC1G_01540, CC1G_09287, CC1G_07595, CC1G_08335, CC1G_07780, CC1G_10894, CC1G_08425, CC1G_03945, CC1G_09770, CC1G_01546, CC1G_03941	354	111	3953	2.41441	0.0211856	0.00427349	0.110836
GOTERM_MF_FAT	GO:0048037~cofactor binding	40	2.8777	0.000711947	CC1G_04923, CC1G_07935, CC1G_09693, CC1G_07936, CC1G_00597, CC1G_08481, CC1G_07972, CC1G_06825, CC1G_10633, CC1G_10525, CC1G_05087, CC1G_09287, CC1G_10894, CC1G_08425, CC1G_03945, CC1G_03941, CC1G_00425, CC1G_07057, CC1G_03568, CC1G_07964, CC1G_08727, CC1G_07862, CC1G_10441, CC1G_12134, CC1G_06506, CC1G_09291, CC1G_13340, CC1G_01540, CC1G_07595, CC1G_08335, CC1G_07780, CC1G_06841, CC1G_03705, CC1…	354	261	3953	1.71137	0.163695	0.0252142	0.921526
GOTERM_MF_FAT	GO:0050662~coenzyme binding	31	2.23022	0.00201863	CC1G_04923, CC1G_08481, CC1G_07972, CC1G_06825, CC1G_10525, CC1G_10633, CC1G_05087, CC1G_09287, CC1G_10894, CC1G_08425, CC1G_03945, CC1G_03941, CC1G_07057, CC1G_03568, CC1G_07964, CC1G_07862, CC1G_08727, CC1G_06506, CC1G_09291, CC1G_13340, CC1G_01540, CC1G_07595, CC1G_08335, CC1G_07780, CC1G_06841, CC1G_03705, CC1G_09770, CC1G_09001, CC1G_11360, CC1G_10861, CC1G_01546	354	196	3953	1.76616	0.397813	0.049454	2.59249
GOTERM_BP_FAT	GO:0006468~protein amino acid phosphorylation	18	1.29496	0.440509	CC1G_04381, CC1G_06674, CC1G_06676, CC1G_01579, CC1G_13258, CC1G_05652, CC1G_03062, CC1G_02232, CC1G_01990, CC1G_11711, CC1G_02007, CC1G_02967, CC1G_02205, CC1G_02719, CC1G_02514, CC1G_07007, CC1G_02847, CC1G_03802	216	211	2824	1.11532	1	0.981745	99.9611
GOTERM_MF_FAT	GO:0017076~purine nucleotide binding	76	5.46763	0.552468	CC1G_00269, CC1G_03098, CC1G_10178, CC1G_02594, CC1G_00228, CC1G_02232, CC1G_05087, CC1G_08595, CC1G_10502, CC1G_09287, CC1G_12358, CC1G_10894, CC1G_08425, CC1G_02511, CC1G_03945, CC1G_02719, CC1G_02514, CC1G_03941, CC1G_13233, CC1G_03802, CC1G_01656, CC1G_03568, CC1G_04855, CC1G_07964, CC1G_03062, CC1G_07862, CC1G_04608, CC1G_12343, CC1G_02063, CC1G_09291, CC1G_03025, CC1G_01990, CC1G_02882, CC1…	354	846	3953	1.00315	1	0.986346	99.9971
GOTERM_BP_FAT	GO:0016310~phosphorylation	19	1.36691	0.618283	CC1G_04381, CC1G_06674, CC1G_06676, CC1G_01579, CC1G_13258, CC1G_05652, CC1G_03062, CC1G_02232, CC1G_01990, CC1G_11711, CC1G_02007, CC1G_02990, CC1G_02967, CC1G_02205, CC1G_02719, CC1G_02514, CC1G_07007, CC1G_02847, CC1G_03802	216	247	2824	1.0057	1	0.997523	99.9998
GOTERM_BP_FAT	GO:0006793~phosphorus metabolic process	21	1.51079	0.625235	CC1G_04381, CC1G_06674, CC1G_06676, CC1G_01579, CC1G_13258, CC1G_07860, CC1G_03062, CC1G_05652, CC1G_02232, CC1G_01990, CC1G_11711, CC1G_02007, CC1G_02990, CC1G_02967, CC1G_02205, CC1G_02719, CC1G_02514, CC1G_03118, CC1G_07007, CC1G_02847, CC1G_03802	216	275	2824	0.998384	1	0.997521	99.9998
GOTERM_BP_FAT	GO:0006796~phosphate metabolic process	21	1.51079	0.625235	CC1G_04381, CC1G_06674, CC1G_06676, CC1G_01579, CC1G_13258, CC1G_07860, CC1G_03062, CC1G_05652, CC1G_02232, CC1G_01990, CC1G_11711, CC1G_02007, CC1G_02990, CC1G_02967, CC1G_02205, CC1G_02719, CC1G_02514, CC1G_03118, CC1G_07007, CC1G_02847, CC1G_03802	216	275	2824	0.998384	1	0.997521	99.9998
GOTERM_MF_FAT	GO:0004672~protein kinase activity	18	1.29496	0.734093	CC1G_04381, CC1G_06674, CC1G_06676, CC1G_01579, CC1G_13258, CC1G_05652, CC1G_03062, CC1G_02232, CC1G_01990, CC1G_11711, CC1G_02007, CC1G_02967, CC1G_02205, CC1G_02719, CC1G_02514, CC1G_07007, CC1G_02847, CC1G_03802	354	214	3953	0.939252	1	0.998525	100
GOTERM_MF_FAT	GO:0030554~adenyl nucleotide binding	62	4.46043	0.759617	CC1G_10178, CC1G_02594, CC1G_00228, CC1G_02232, CC1G_05087, CC1G_10502, CC1G_09287, CC1G_10894, CC1G_08425, CC1G_03945, CC1G_02511, CC1G_02719, CC1G_02514, CC1G_03941, CC1G_03802, CC1G_03568, CC1G_04855, CC1G_07964, CC1G_03062, CC1G_07862, CC1G_12343, CC1G_02063, CC1G_09291, CC1G_03025, CC1G_02882, CC1G_01990, CC1G_13340, CC1G_02805, CC1G_07595, CC1G_08335, CC1G_09770, CC1G_07007, CC1G_02709, CC1…	354	733	3953	0.94452	1	0.99883	100
GOTERM_MF_FAT	GO:0001883~purine nucleoside binding	62	4.46043	0.759617	CC1G_10178, CC1G_02594, CC1G_00228, CC1G_02232, CC1G_05087, CC1G_10502, CC1G_09287, CC1G_10894, CC1G_08425, CC1G_03945, CC1G_02511, CC1G_02719, CC1G_02514, CC1G_03941, CC1G_03802, CC1G_03568, CC1G_04855, CC1G_07964, CC1G_03062, CC1G_07862, CC1G_12343, CC1G_02063, CC1G_09291, CC1G_03025, CC1G_02882, CC1G_01990, CC1G_13340, CC1G_02805, CC1G_07595, CC1G_08335, CC1G_09770, CC1G_07007, CC1G_02709, CC1…	354	733	3953	0.94452	1	0.99883	100
GOTERM_MF_FAT	GO:0000166~nucleotide binding	84	6.04317	0.778732	CC1G_00269, CC1G_03098, CC1G_04844, CC1G_10178, CC1G_02594, CC1G_00228, CC1G_02232, CC1G_05087, CC1G_08595, CC1G_10502, CC1G_09287, CC1G_12358, CC1G_10894, CC1G_08425, CC1G_02511, CC1G_03945, CC1G_02719, CC1G_02514, CC1G_03941, CC1G_13233, CC1G_03802, CC1G_01656, CC1G_03568, CC1G_04855, CC1G_07964, CC1G_03062, CC1G_07862, CC1G_04608, CC1G_06506, CC1G_12343, CC1G_03025, CC1G_02063, CC1G_09291, CC1…	354	991	3953	0.946519	1	0.998976	100
GOTERM_MF_FAT	GO:0001882~nucleoside binding	62	4.46043	0.786277	CC1G_10178, CC1G_02594, CC1G_00228, CC1G_02232, CC1G_05087, CC1G_10502, CC1G_09287, CC1G_10894, CC1G_08425, CC1G_03945, CC1G_02511, CC1G_02719, CC1G_02514, CC1G_03941, CC1G_03802, CC1G_03568, CC1G_04855, CC1G_07964, CC1G_03062, CC1G_07862, CC1G_12343, CC1G_02063, CC1G_09291, CC1G_03025, CC1G_02882, CC1G_01990, CC1G_13340, CC1G_02805, CC1G_07595, CC1G_08335, CC1G_09770, CC1G_07007, CC1G_02709, CC1…	354	740	3953	0.935586	1	0.999008	100
SP_PIR_KEYWORDS	serine/threonine-protein kinase	6	0.431655	0.8082	CC1G_02232, CC1G_02007, CC1G_01990, CC1G_04381, CC1G_02205, CC1G_03802	176	72	1903	0.901042	1	0.996288	100
INTERPRO	IPR017441:Protein kinase, ATP binding site	7	0.503597	0.817767	CC1G_02232, CC1G_02007, CC1G_01990, CC1G_04381, CC1G_07030, CC1G_02205, CC1G_03802	690	82	7124	0.881372	1	0.999995	100
SMART	SM00220:S_TKc	4	0.28777	0.853942	CC1G_02007, CC1G_01990, CC1G_04381, CC1G_03802	190	60	2453	0.860702	1	0.999892	100
INTERPRO	IPR017442:Serine/threonine protein kinase-related	11	0.791367	0.85964	CC1G_02007, CC1G_01990, CC1G_11711, CC1G_06674, CC1G_04381, CC1G_06676, CC1G_01579, CC1G_02719, CC1G_02205, CC1G_05652, CC1G_03802	690	136	7124	0.835081	1	0.999999	100
INTERPRO	IPR000719:Protein kinase, core	14	1.00719	0.876891	CC1G_04381, CC1G_06674, CC1G_06676, CC1G_01579, CC1G_05652, CC1G_02232, CC1G_01990, CC1G_11711, CC1G_02007, CC1G_02205, CC1G_02719, CC1G_07007, CC1G_03802, CC1G_02847	690	175	7124	0.825971	1	0.999999	100
SP_PIR_KEYWORDS	nucleotide-binding	30	2.15827	0.910507	CC1G_07971, CC1G_00269, CC1G_10178, CC1G_07450, CC1G_02317, CC1G_00228, CC1G_02232, CC1G_10502, CC1G_04010, CC1G_12358, CC1G_02511, CC1G_13233, CC1G_03802, CC1G_11021, CC1G_04381, CC1G_01656, CC1G_04855, CC1G_04608, CC1G_02392, CC1G_12343, CC1G_03025, CC1G_02007, CC1G_01990, CC1G_08586, CC1G_02805, CC1G_04008, CC1G_03164, CC1G_03167, CC1G_02205, CC1G_03166	176	383	1903	0.846932	1	0.999098	100
INTERPRO	IPR002290:Serine/threonine protein kinase	4	0.28777	0.938785	CC1G_02007, CC1G_01990, CC1G_04381, CC1G_03802	690	60	7124	0.688309	1	1	100
INTERPRO	IPR008271:Serine/threonine protein kinase, active site	7	0.503597	0.951521	CC1G_02232, CC1G_02007, CC1G_01990, CC1G_06674, CC1G_04381, CC1G_02205, CC1G_03802	690	106	7124	0.681816	1	1	100
GOTERM_MF_FAT	GO:0004674~protein serine/threonine kinase activity	7	0.503597	0.976283	CC1G_02232, CC1G_02007, CC1G_01990, CC1G_06674, CC1G_04381, CC1G_02205, CC1G_03802	354	127	3953	0.615486	1	0.999999	100
SP_PIR_KEYWORDS	atp-binding	18	1.29496	0.997931	CC1G_11021, CC1G_04381, CC1G_10178, CC1G_04855, CC1G_00228, CC1G_07450, CC1G_02392, CC1G_02232, CC1G_03025, CC1G_12343, CC1G_01990, CC1G_02007, CC1G_10502, CC1G_04010, CC1G_02805, CC1G_02511, CC1G_02205, CC1G_03802	176	318	1903	0.612028	1	1	100
GOTERM_MF_FAT	GO:0032553~ribonucleotide binding	46	3.30935	0.998559	CC1G_11217, CC1G_00269, CC1G_06674, CC1G_03098, CC1G_10178, CC1G_06676, CC1G_01579, CC1G_04764, CC1G_02594, CC1G_07450, CC1G_00228, CC1G_05652, CC1G_02232, CC1G_08595, CC1G_11711, CC1G_04010, CC1G_10502, CC1G_02967, CC1G_02511, CC1G_02719, CC1G_02514, CC1G_03802, CC1G_11021, CC1G_04381, CC1G_04855, CC1G_13258, CC1G_02725, CC1G_11823, CC1G_03062, CC1G_04608, CC1G_02392, CC1G_12343, CC1G_03025, CC1…	354	721	3953	0.712436	1	1	100
GOTERM_MF_FAT	GO:0032555~purine ribonucleotide binding	46	3.30935	0.998559	CC1G_11217, CC1G_00269, CC1G_06674, CC1G_03098, CC1G_10178, CC1G_06676, CC1G_01579, CC1G_04764, CC1G_02594, CC1G_07450, CC1G_00228, CC1G_05652, CC1G_02232, CC1G_08595, CC1G_11711, CC1G_04010, CC1G_10502, CC1G_02967, CC1G_02511, CC1G_02719, CC1G_02514, CC1G_03802, CC1G_11021, CC1G_04381, CC1G_04855, CC1G_13258, CC1G_02725, CC1G_11823, CC1G_03062, CC1G_04608, CC1G_02392, CC1G_12343, CC1G_03025, CC1…	354	721	3953	0.712436	1	1	100
GOTERM_MF_FAT	GO:0032559~adenyl ribonucleotide binding	38	2.73381	0.998846	CC1G_11217, CC1G_06674, CC1G_10178, CC1G_06676, CC1G_01579, CC1G_04764, CC1G_02594, CC1G_07450, CC1G_00228, CC1G_05652, CC1G_02232, CC1G_11711, CC1G_04010, CC1G_10502, CC1G_02967, CC1G_02511, CC1G_02719, CC1G_02514, CC1G_03802, CC1G_11021, CC1G_04381, CC1G_04855, CC1G_13258, CC1G_02725, CC1G_11823, CC1G_03062, CC1G_02392, CC1G_12343, CC1G_03025, CC1G_02063, CC1G_02882, CC1G_02007, CC1G_01990, CC1…	354	622	3953	0.682208	1	1	100
GOTERM_MF_FAT	GO:0005524~ATP binding	38	2.73381	0.998846	CC1G_11217, CC1G_06674, CC1G_10178, CC1G_06676, CC1G_01579, CC1G_04764, CC1G_02594, CC1G_07450, CC1G_00228, CC1G_05652, CC1G_02232, CC1G_11711, CC1G_04010, CC1G_10502, CC1G_02967, CC1G_02511, CC1G_02719, CC1G_02514, CC1G_03802, CC1G_11021, CC1G_04381, CC1G_04855, CC1G_13258, CC1G_02725, CC1G_11823, CC1G_03062, CC1G_02392, CC1G_12343, CC1G_03025, CC1G_02063, CC1G_02882, CC1G_02007, CC1G_01990, CC1…	354	622	3953	0.682208	1	1	100
Annotation Cluster 34	Enrichment Score: 0.42663091664769087
Category	Term	Count	%	PValue	Genes	List Total	Pop Hits	Pop Total	Fold Enrichment	Bonferroni	Benjamini	FDR
INTERPRO	IPR002347:Glucose/ribitol dehydrogenase	7	0.503597	0.300323	CC1G_07319, CC1G_02393, CC1G_03858, CC1G_06396, CC1G_08592, CC1G_05242, CC1G_05835	690	47	7124	1.53771	1	0.979278	99.4862
INTERPRO	IPR016040:NAD(P)-binding domain	19	1.36691	0.302026	CC1G_11787, CC1G_07319, CC1G_11777, CC1G_05055, CC1G_01000, CC1G_08222, CC1G_06396, CC1G_03858, CC1G_08592, CC1G_05835, CC1G_01888, CC1G_02393, CC1G_01609, CC1G_08047, CC1G_00854, CC1G_09966, CC1G_03705, CC1G_05242, CC1G_10895	690	162	7124	1.21091	1	0.978362	99.5043
INTERPRO	IPR002198:Short-chain dehydrogenase/reductase SDR	7	0.503597	0.578729	CC1G_07319, CC1G_02393, CC1G_03858, CC1G_06396, CC1G_08592, CC1G_05242, CC1G_05835	690	63	7124	1.14718	1	0.999229	99.9997
Annotation Cluster 35	Enrichment Score: 0.41883641570858043
Category	Term	Count	%	PValue	Genes	List Total	Pop Hits	Pop Total	Fold Enrichment	Bonferroni	Benjamini	FDR
GOTERM_BP_FAT	GO:0009064~glutamine family amino acid metabolic process	6	0.431655	0.0220387	CC1G_05055, CC1G_04764, CC1G_09001, CC1G_01969, CC1G_00362, CC1G_06506	216	22	2824	3.56566	0.999268	0.402943	26.0137
GOTERM_BP_FAT	GO:0009084~glutamine family amino acid biosynthetic process	3	0.215827	0.20195	CC1G_09001, CC1G_00362, CC1G_06506	216	11	2824	3.56566	1	0.905364	95.2634
GOTERM_BP_FAT	GO:0008652~cellular amino acid biosynthetic process	4	0.28777	0.863128	CC1G_11133, CC1G_09001, CC1G_00362, CC1G_06506	216	62	2824	0.843489	1	0.999958	100
GOTERM_BP_FAT	GO:0009309~amine biosynthetic process	4	0.28777	0.883747	CC1G_11133, CC1G_09001, CC1G_00362, CC1G_06506	216	65	2824	0.804558	1	0.999978	100
GOTERM_BP_FAT	GO:0016053~organic acid biosynthetic process	4	0.28777	0.950767	CC1G_11133, CC1G_09001, CC1G_00362, CC1G_06506	216	80	2824	0.653704	1	0.999999	100
GOTERM_BP_FAT	GO:0046394~carboxylic acid biosynthetic process	4	0.28777	0.950767	CC1G_11133, CC1G_09001, CC1G_00362, CC1G_06506	216	80	2824	0.653704	1	0.999999	100
Annotation Cluster 36	Enrichment Score: 0.34897854157933045
Category	Term	Count	%	PValue	Genes	List Total	Pop Hits	Pop Total	Fold Enrichment	Bonferroni	Benjamini	FDR
GOTERM_MF_FAT	GO:0015299~solute:hydrogen antiporter activity	3	0.215827	0.425132	CC1G_02495, CC1G_05632, CC1G_02465	354	16	3953	2.09375	1	0.969005	99.9251
GOTERM_MF_FAT	GO:0015298~solute:cation antiporter activity	3	0.215827	0.425132	CC1G_02495, CC1G_05632, CC1G_02465	354	16	3953	2.09375	1	0.969005	99.9251
GOTERM_MF_FAT	GO:0015300~solute:solute antiporter activity	3	0.215827	0.456573	CC1G_02495, CC1G_05632, CC1G_02465	354	17	3953	1.97059	1	0.976092	99.9639
GOTERM_MF_FAT	GO:0015297~antiporter activity	3	0.215827	0.487	CC1G_02495, CC1G_05632, CC1G_02465	354	18	3953	1.86111	1	0.979681	99.9829
Annotation Cluster 37	Enrichment Score: 0.3361274185708053
Category	Term	Count	%	PValue	Genes	List Total	Pop Hits	Pop Total	Fold Enrichment	Bonferroni	Benjamini	FDR
PIR_SUPERFAMILY	PIRSF002773:multidrug resistance protein	3	0.215827	0.0269642	CC1G_03025, CC1G_04855, CC1G_02511	108	3	1087	10.0648	0.852424	0.380196	24.6396
GOTERM_BP_FAT	GO:0034654~nucleobase, nucleoside, nucleotide and nucleic acid biosynthetic process	11	0.791367	0.0641511	CC1G_13492, CC1G_02990, CC1G_09717, CC1G_10178, CC1G_04764, CC1G_02853, CC1G_06075, CC1G_09352, CC1G_00228, CC1G_07450, CC1G_13504	216	77	2824	1.86772	1	0.607015	59.1955
GOTERM_BP_FAT	GO:0034404~nucleobase, nucleoside and nucleotide biosynthetic process	11	0.791367	0.0641511	CC1G_13492, CC1G_02990, CC1G_09717, CC1G_10178, CC1G_04764, CC1G_02853, CC1G_06075, CC1G_09352, CC1G_00228, CC1G_07450, CC1G_13504	216	77	2824	1.86772	1	0.607015	59.1955
GOTERM_BP_FAT	GO:0009165~nucleotide biosynthetic process	10	0.719424	0.0808301	CC1G_13492, CC1G_02990, CC1G_09717, CC1G_10178, CC1G_02853, CC1G_06075, CC1G_09352, CC1G_00228, CC1G_07450, CC1G_13504	216	70	2824	1.86772	1	0.664564	68.0022
GOTERM_BP_FAT	GO:0009259~ribonucleotide metabolic process	7	0.503597	0.237879	CC1G_02990, CC1G_09717, CC1G_10178, CC1G_02853, CC1G_06075, CC1G_00228, CC1G_07450	216	55	2824	1.66397	1	0.930547	97.4591
GOTERM_BP_FAT	GO:0009260~ribonucleotide biosynthetic process	7	0.503597	0.237879	CC1G_02990, CC1G_09717, CC1G_10178, CC1G_02853, CC1G_06075, CC1G_00228, CC1G_07450	216	55	2824	1.66397	1	0.930547	97.4591
GOTERM_BP_FAT	GO:0044271~nitrogen compound biosynthetic process	16	1.15108	0.294541	CC1G_09717, CC1G_10178, CC1G_11133, CC1G_02853, CC1G_04764, CC1G_00228, CC1G_07450, CC1G_06506, CC1G_13492, CC1G_02990, CC1G_06075, CC1G_09352, CC1G_13504, CC1G_09001, CC1G_00362, CC1G_04976	216	168	2824	1.24515	1	0.948947	99.1059
GOTERM_BP_FAT	GO:0009150~purine ribonucleotide metabolic process	6	0.431655	0.378102	CC1G_02990, CC1G_09717, CC1G_10178, CC1G_02853, CC1G_00228, CC1G_07450	216	53	2824	1.48008	1	0.972094	99.8374
GOTERM_BP_FAT	GO:0009152~purine ribonucleotide biosynthetic process	6	0.431655	0.378102	CC1G_02990, CC1G_09717, CC1G_10178, CC1G_02853, CC1G_00228, CC1G_07450	216	53	2824	1.48008	1	0.972094	99.8374
GOTERM_BP_FAT	GO:0006164~purine nucleotide biosynthetic process	6	0.431655	0.409299	CC1G_02990, CC1G_09717, CC1G_10178, CC1G_02853, CC1G_00228, CC1G_07450	216	55	2824	1.42626	1	0.977414	99.9189
INTERPRO	IPR018303:ATPase, P-type phosphorylation site	3	0.215827	0.433433	CC1G_10178, CC1G_00228, CC1G_07450	690	15	7124	2.06493	1	0.994584	99.9772
GOTERM_BP_FAT	GO:0006163~purine nucleotide metabolic process	6	0.431655	0.440288	CC1G_02990, CC1G_09717, CC1G_10178, CC1G_02853, CC1G_00228, CC1G_07450	216	57	2824	1.37622	1	0.98322	99.9609
INTERPRO	IPR008250:ATPase, P-type, ATPase-associated region	3	0.215827	0.467253	CC1G_10178, CC1G_00228, CC1G_07450	690	16	7124	1.93587	1	0.996343	99.9908
GOTERM_MF_FAT	GO:0015662~ATPase activity, coupled to transmembrane movement of ions, phosphorylative mechanism	3	0.215827	0.487	CC1G_10178, CC1G_00228, CC1G_07450	354	18	3953	1.86111	1	0.979681	99.9829
INTERPRO	IPR001757:ATPase, P-type, K/Mg/Cd/Cu/Zn/Na/Ca/Na/H-transporter	3	0.215827	0.499841	CC1G_10178, CC1G_00228, CC1G_07450	690	17	7124	1.82199	1	0.997718	99.9964
GOTERM_BP_FAT	GO:0006811~ion transport	8	0.57554	0.535146	CC1G_09076, CC1G_07317, CC1G_07229, CC1G_02990, CC1G_00228, CC1G_07450, CC1G_05632, CC1G_02465	216	90	2824	1.16214	1	0.993014	99.9968
GOTERM_MF_FAT	GO:0042626~ATPase activity, coupled to transmembrane movement of substances	6	0.431655	0.535724	CC1G_03025, CC1G_10178, CC1G_04855, CC1G_00228, CC1G_07450, CC1G_02511	354	54	3953	1.24074	1	0.984803	99.9953
GOTERM_MF_FAT	GO:0043492~ATPase activity, coupled to movement of substances	6	0.431655	0.535724	CC1G_03025, CC1G_10178, CC1G_04855, CC1G_00228, CC1G_07450, CC1G_02511	354	54	3953	1.24074	1	0.984803	99.9953
SMART	SM00382:AAA	9	0.647482	0.568799	CC1G_02392, CC1G_12343, CC1G_03025, CC1G_11021, CC1G_04010, CC1G_10502, CC1G_02805, CC1G_04855, CC1G_02511	190	105	2453	1.10662	1	0.989605	99.9857
GOTERM_MF_FAT	GO:0016820~hydrolase activity, acting on acid anhydrides, catalyzing transmembrane movement of substances	6	0.431655	0.569088	CC1G_03025, CC1G_10178, CC1G_04855, CC1G_00228, CC1G_07450, CC1G_02511	354	56	3953	1.19643	1	0.987749	99.9982
INTERPRO	IPR017940:ABC transporter integral membrane type 1	3	0.215827	0.589559	CC1G_03025, CC1G_04855, CC1G_02511	690	20	7124	1.5487	1	0.999242	99.9998
INTERPRO	IPR001140:ABC transporter, transmembrane region	3	0.215827	0.589559	CC1G_03025, CC1G_04855, CC1G_02511	690	20	7124	1.5487	1	0.999242	99.9998
GOTERM_BP_FAT	GO:0046034~ATP metabolic process	4	0.28777	0.597626	CC1G_02990, CC1G_10178, CC1G_00228, CC1G_07450	216	40	2824	1.30741	1	0.996922	99.9995
GOTERM_BP_FAT	GO:0006754~ATP biosynthetic process	4	0.28777	0.597626	CC1G_02990, CC1G_10178, CC1G_00228, CC1G_07450	216	40	2824	1.30741	1	0.996922	99.9995
GOTERM_MF_FAT	GO:0015399~primary active transmembrane transporter activity	6	0.431655	0.616714	CC1G_03025, CC1G_10178, CC1G_04855, CC1G_00228, CC1G_07450, CC1G_02511	354	59	3953	1.13559	1	0.992644	99.9996
GOTERM_MF_FAT	GO:0015405~P-P-bond-hydrolysis-driven transmembrane transporter activity	6	0.431655	0.616714	CC1G_03025, CC1G_10178, CC1G_04855, CC1G_00228, CC1G_07450, CC1G_02511	354	59	3953	1.13559	1	0.992644	99.9996
GOTERM_BP_FAT	GO:0009199~ribonucleoside triphosphate metabolic process	4	0.28777	0.631335	CC1G_02990, CC1G_10178, CC1G_00228, CC1G_07450	216	42	2824	1.24515	1	0.997489	99.9999
GOTERM_BP_FAT	GO:0009201~ribonucleoside triphosphate biosynthetic process	4	0.28777	0.631335	CC1G_02990, CC1G_10178, CC1G_00228, CC1G_07450	216	42	2824	1.24515	1	0.997489	99.9999
GOTERM_BP_FAT	GO:0009205~purine ribonucleoside triphosphate metabolic process	4	0.28777	0.631335	CC1G_02990, CC1G_10178, CC1G_00228, CC1G_07450	216	42	2824	1.24515	1	0.997489	99.9999
GOTERM_BP_FAT	GO:0009206~purine ribonucleoside triphosphate biosynthetic process	4	0.28777	0.631335	CC1G_02990, CC1G_10178, CC1G_00228, CC1G_07450	216	42	2824	1.24515	1	0.997489	99.9999
GOTERM_BP_FAT	GO:0009145~purine nucleoside triphosphate biosynthetic process	4	0.28777	0.631335	CC1G_02990, CC1G_10178, CC1G_00228, CC1G_07450	216	42	2824	1.24515	1	0.997489	99.9999
GOTERM_BP_FAT	GO:0009144~purine nucleoside triphosphate metabolic process	4	0.28777	0.631335	CC1G_02990, CC1G_10178, CC1G_00228, CC1G_07450	216	42	2824	1.24515	1	0.997489	99.9999
GOTERM_BP_FAT	GO:0009142~nucleoside triphosphate biosynthetic process	4	0.28777	0.631335	CC1G_02990, CC1G_10178, CC1G_00228, CC1G_07450	216	42	2824	1.24515	1	0.997489	99.9999
GOTERM_BP_FAT	GO:0009141~nucleoside triphosphate metabolic process	4	0.28777	0.647445	CC1G_02990, CC1G_10178, CC1G_00228, CC1G_07450	216	43	2824	1.21619	1	0.997599	99.9999
GOTERM_MF_FAT	GO:0042625~ATPase activity, coupled to transmembrane movement of ions	3	0.215827	0.746049	CC1G_10178, CC1G_00228, CC1G_07450	354	29	3953	1.15517	1	0.998661	100
INTERPRO	IPR003959:ATPase, AAA-type, core	4	0.28777	0.786435	CC1G_02392, CC1G_11021, CC1G_04010, CC1G_02805	690	42	7124	0.983299	1	0.999989	100
INTERPRO	IPR003593:ATPase, AAA+ type, core	9	0.647482	0.809104	CC1G_02392, CC1G_12343, CC1G_03025, CC1G_11021, CC1G_04010, CC1G_10502, CC1G_02805, CC1G_04855, CC1G_02511	690	105	7124	0.884969	1	0.999994	100
GOTERM_BP_FAT	GO:0006812~cation transport	5	0.359712	0.82764	CC1G_02990, CC1G_00228, CC1G_07450, CC1G_05632, CC1G_02465	216	74	2824	0.883383	1	0.999912	100
INTERPRO	IPR003439:ABC transporter-like	4	0.28777	0.846307	CC1G_03025, CC1G_10502, CC1G_04855, CC1G_02511	690	47	7124	0.878693	1	0.999998	100
INTERPRO	IPR017871:ABC transporter, conserved site	3	0.215827	0.935552	CC1G_03025, CC1G_04855, CC1G_02511	690	44	7124	0.703953	1	1	100
GOTERM_MF_FAT	GO:0042623~ATPase activity, coupled	7	0.503597	0.987869	CC1G_03025, CC1G_11021, CC1G_10178, CC1G_04855, CC1G_00228, CC1G_07450, CC1G_02511	354	138	3953	0.566425	1	1	100
GOTERM_MF_FAT	GO:0016887~ATPase activity	8	0.57554	0.994941	CC1G_03025, CC1G_11021, CC1G_10502, CC1G_10178, CC1G_04855, CC1G_00228, CC1G_07450, CC1G_02511	354	168	3953	0.531746	1	1	100
SP_PIR_KEYWORDS	atp-binding	18	1.29496	0.997931	CC1G_11021, CC1G_04381, CC1G_10178, CC1G_04855, CC1G_00228, CC1G_07450, CC1G_02392, CC1G_02232, CC1G_03025, CC1G_12343, CC1G_01990, CC1G_02007, CC1G_10502, CC1G_04010, CC1G_02805, CC1G_02511, CC1G_02205, CC1G_03802	176	318	1903	0.612028	1	1	100
Annotation Cluster 38	Enrichment Score: 0.24305950814850263
Category	Term	Count	%	PValue	Genes	List Total	Pop Hits	Pop Total	Fold Enrichment	Bonferroni	Benjamini	FDR
GOTERM_MF_FAT	GO:0019842~vitamin binding	8	0.57554	0.480897	CC1G_00425, CC1G_00063, CC1G_09693, CC1G_00065, CC1G_02204, CC1G_10441, CC1G_03954, CC1G_12134	354	73	3953	1.22374	1	0.980125	99.9801
GOTERM_MF_FAT	GO:0070279~vitamin B6 binding	6	0.431655	0.535724	CC1G_00425, CC1G_09693, CC1G_02204, CC1G_10441, CC1G_03954, CC1G_12134	354	54	3953	1.24074	1	0.984803	99.9953
GOTERM_MF_FAT	GO:0030170~pyridoxal phosphate binding	6	0.431655	0.535724	CC1G_00425, CC1G_09693, CC1G_02204, CC1G_10441, CC1G_03954, CC1G_12134	354	54	3953	1.24074	1	0.984803	99.9953
INTERPRO	IPR015421:Pyridoxal phosphate-dependent transferase, major region, subdomain 1	4	0.28777	0.772373	CC1G_00425, CC1G_09693, CC1G_10441, CC1G_03954	690	41	7124	1.00728	1	0.999984	100
Annotation Cluster 39	Enrichment Score: 0.21843525499507743
Category	Term	Count	%	PValue	Genes	List Total	Pop Hits	Pop Total	Fold Enrichment	Bonferroni	Benjamini	FDR
GOTERM_MF_FAT	GO:0004197~cysteine-type endopeptidase activity	5	0.359712	0.179041	CC1G_07471, CC1G_08798, CC1G_01508, CC1G_13411, CC1G_07476	354	25	3953	2.23333	1	0.818684	92.3042
GOTERM_MF_FAT	GO:0008234~cysteine-type peptidase activity	5	0.359712	0.524387	CC1G_07471, CC1G_08798, CC1G_01508, CC1G_13411, CC1G_07476	354	42	3953	1.32937	1	0.984159	99.9936
GOTERM_BP_FAT	GO:0006508~proteolysis	20	1.43885	0.701536	CC1G_07779, CC1G_11021, CC1G_12113, CC1G_04948, CC1G_11687, CC1G_10183, CC1G_11162, CC1G_07471, CC1G_01508, CC1G_06611, CC1G_02656, CC1G_13411, CC1G_08840, CC1G_10366, CC1G_08798, CC1G_01543, CC1G_05883, CC1G_00851, CC1G_02987, CC1G_07476	216	273	2824	0.957808	1	0.99854	100
GOTERM_MF_FAT	GO:0008233~peptidase activity	17	1.22302	0.880131	CC1G_07779, CC1G_11021, CC1G_12113, CC1G_04948, CC1G_11687, CC1G_07471, CC1G_01508, CC1G_13411, CC1G_08840, CC1G_10366, CC1G_08927, CC1G_08798, CC1G_01543, CC1G_05883, CC1G_00851, CC1G_02987, CC1G_07476	354	228	3953	0.832602	1	0.99986	100
GOTERM_MF_FAT	GO:0004175~endopeptidase activity	11	0.791367	0.898595	CC1G_08927, CC1G_11021, CC1G_12113, CC1G_11687, CC1G_07471, CC1G_08798, CC1G_01508, CC1G_13411, CC1G_10366, CC1G_08840, CC1G_07476	354	155	3953	0.792473	1	0.999905	100
GOTERM_MF_FAT	GO:0070011~peptidase activity, acting on L-amino acid peptides	14	1.00719	0.938906	CC1G_07779, CC1G_11021, CC1G_12113, CC1G_11687, CC1G_07471, CC1G_01508, CC1G_08840, CC1G_10366, CC1G_13411, CC1G_08927, CC1G_08798, CC1G_00851, CC1G_02987, CC1G_07476	354	207	3953	0.755233	1	0.999983	100
Annotation Cluster 40	Enrichment Score: 0.1967220999186777
Category	Term	Count	%	PValue	Genes	List Total	Pop Hits	Pop Total	Fold Enrichment	Bonferroni	Benjamini	FDR
SMART	SM00066:GAL4	5	0.359712	0.371758	CC1G_05683, CC1G_09318, CC1G_06409, CC1G_09022, CC1G_07060	190	40	2453	1.61382	1	0.933958	99.2489
INTERPRO	IPR007219:Fungal specific transcription factor	5	0.359712	0.420336	CC1G_10146, CC1G_05683, CC1G_06409, CC1G_09022, CC1G_02690	690	34	7124	1.51833	1	0.994301	99.968
SP_PIR_KEYWORDS	transcription regulation	3	0.215827	0.533321	CC1G_05683, CC1G_06409, CC1G_09022	176	19	1903	1.70724	1	0.945282	99.9531
INTERPRO	IPR001138:Fungal transcriptional regulatory protein, N-terminal	5	0.359712	0.549848	CC1G_05683, CC1G_09318, CC1G_06409, CC1G_09022, CC1G_07060	690	40	7124	1.29058	1	0.998894	99.9992
SP_PIR_KEYWORDS	Transcription	3	0.215827	0.744719	CC1G_05683, CC1G_06409, CC1G_09022	176	28	1903	1.15848	1	0.992549	99.9999
SP_PIR_KEYWORDS	dna-binding	7	0.503597	0.85195	CC1G_03813, CC1G_01991, CC1G_06239, CC1G_05683, CC1G_06409, CC1G_09022, CC1G_11894	176	90	1903	0.840972	1	0.997829	100
GOTERM_BP_FAT	GO:0006350~transcription	5	0.359712	0.917762	CC1G_10146, CC1G_05683, CC1G_06409, CC1G_09022, CC1G_02690	216	89	2824	0.734499	1	0.999994	100
SP_PIR_KEYWORDS	nucleus	6	0.431655	0.999995	CC1G_03813, CC1G_01991, CC1G_05683, CC1G_06409, CC1G_09022, CC1G_11894	176	214	1903	0.303154	1	1	100
Annotation Cluster 41	Enrichment Score: 0.18881685343850246
Category	Term	Count	%	PValue	Genes	List Total	Pop Hits	Pop Total	Fold Enrichment	Bonferroni	Benjamini	FDR
SP_PIR_KEYWORDS	gtp-binding	12	0.863309	0.198628	CC1G_07971, CC1G_08586, CC1G_00269, CC1G_01656, CC1G_12358, CC1G_04008, CC1G_02317, CC1G_03164, CC1G_03167, CC1G_13233, CC1G_03166, CC1G_04608	176	90	1903	1.44167	0.999999	0.675544	89.2138
INTERPRO	IPR013753:Ras	4	0.28777	0.588279	CC1G_00269, CC1G_03164, CC1G_03167, CC1G_03166	690	31	7124	1.33221	1	0.999295	99.9998
INTERPRO	IPR001806:Ras GTPase	3	0.215827	0.750927	CC1G_00269, CC1G_03164, CC1G_03166	690	27	7124	1.14718	1	0.999973	100
GOTERM_MF_FAT	GO:0005525~GTP binding	8	0.57554	0.841414	CC1G_08595, CC1G_00269, CC1G_03098, CC1G_04008, CC1G_03164, CC1G_03167, CC1G_03166, CC1G_04608	354	105	3953	0.850794	1	0.999654	100
GOTERM_MF_FAT	GO:0032561~guanyl ribonucleotide binding	8	0.57554	0.841414	CC1G_08595, CC1G_00269, CC1G_03098, CC1G_04008, CC1G_03164, CC1G_03167, CC1G_03166, CC1G_04608	354	105	3953	0.850794	1	0.999654	100
GOTERM_BP_FAT	GO:0007264~small GTPase mediated signal transduction	3	0.215827	0.851223	CC1G_00269, CC1G_03164, CC1G_03166	216	43	2824	0.912145	1	0.999944	100
GOTERM_BP_FAT	GO:0007242~intracellular signaling cascade	4	0.28777	0.901565	CC1G_00269, CC1G_09036, CC1G_03164, CC1G_03166	216	68	2824	0.769063	1	0.999989	100
Annotation Cluster 42	Enrichment Score: 0.12292955270478854
Category	Term	Count	%	PValue	Genes	List Total	Pop Hits	Pop Total	Fold Enrichment	Bonferroni	Benjamini	FDR
INTERPRO	IPR009007:Peptidase aspartic, catalytic	3	0.215827	0.433433	CC1G_12113, CC1G_11687, CC1G_10366	690	15	7124	2.06493	1	0.994584	99.9772
GOTERM_MF_FAT	GO:0004190~aspartic-type endopeptidase activity	3	0.215827	0.993446	CC1G_12113, CC1G_11687, CC1G_10366	354	76	3953	0.440789	1	1	100
GOTERM_MF_FAT	GO:0070001~aspartic-type peptidase activity	3	0.215827	0.993446	CC1G_12113, CC1G_11687, CC1G_10366	354	76	3953	0.440789	1	1	100
Annotation Cluster 43	Enrichment Score: 0.035419867398537926
Category	Term	Count	%	PValue	Genes	List Total	Pop Hits	Pop Total	Fold Enrichment	Bonferroni	Benjamini	FDR
SMART	SM00355:ZnF_C2H2	5	0.359712	0.883214	CC1G_03235, CC1G_12253, CC1G_00897, CC1G_02207, CC1G_12714	190	81	2453	0.796946	1	0.999932	100
INTERPRO	IPR007087:Zinc finger, C2H2-type	5	0.359712	0.922691	CC1G_03235, CC1G_12253, CC1G_00897, CC1G_02207, CC1G_03968	690	71	7124	0.727087	1	1	100
INTERPRO	IPR015880:Zinc finger, C2H2-like	5	0.359712	0.960768	CC1G_03235, CC1G_12253, CC1G_00897, CC1G_02207, CC1G_12714	690	81	7124	0.637323	1	1	100
Annotation Cluster 44	Enrichment Score: 0.010759616296089913
Category	Term	Count	%	PValue	Genes	List Total	Pop Hits	Pop Total	Fold Enrichment	Bonferroni	Benjamini	FDR
SMART	SM00320:WD40	7	0.503597	0.961372	CC1G_06922, CC1G_03943, CC1G_07477, CC1G_03127, CC1G_06504, CC1G_08285, CC1G_03103	190	137	2453	0.659662	1	0.999998	100
SP_PIR_KEYWORDS	wd repeat	7	0.503597	0.969432	CC1G_06922, CC1G_03943, CC1G_07477, CC1G_03127, CC1G_06504, CC1G_08285, CC1G_03103	176	118	1903	0.641419	1	0.999904	100
INTERPRO	IPR019782:WD40 repeat 2	7	0.503597	0.970346	CC1G_06922, CC1G_03943, CC1G_07477, CC1G_03127, CC1G_06504, CC1G_08285, CC1G_03103	690	114	7124	0.633969	1	1	100
INTERPRO	IPR019781:WD40 repeat, subgroup	7	0.503597	0.972155	CC1G_06922, CC1G_03943, CC1G_07477, CC1G_03127, CC1G_06504, CC1G_08285, CC1G_03103	690	115	7124	0.628456	1	1	100
INTERPRO	IPR019775:WD40 repeat, conserved site	5	0.359712	0.972442	CC1G_06922, CC1G_03943, CC1G_09618, CC1G_06504, CC1G_08285	690	86	7124	0.60027	1	1	100
INTERPRO	IPR017986:WD40 repeat, region	7	0.503597	0.973862	CC1G_06922, CC1G_03943, CC1G_07477, CC1G_03127, CC1G_06504, CC1G_08285, CC1G_03103	690	116	7124	0.623038	1	1	100
INTERPRO	IPR015943:WD40/YVTN repeat-like	8	0.57554	0.99155	CC1G_06922, CC1G_07821, CC1G_03943, CC1G_07477, CC1G_03127, CC1G_06504, CC1G_08285, CC1G_03103	690	148	7124	0.558089	1	1	100
INTERPRO	IPR001680:WD40 repeat	7	0.503597	0.993519	CC1G_06922, CC1G_03943, CC1G_07477, CC1G_03127, CC1G_06504, CC1G_08285, CC1G_03103	690	137	7124	0.527536	1	1	100
Annotation Cluster 45	Enrichment Score: 2.5357103460718567E-5
Category	Term	Count	%	PValue	Genes	List Total	Pop Hits	Pop Total	Fold Enrichment	Bonferroni	Benjamini	FDR
GOTERM_CC_FAT	GO:0005694~chromosome	4	0.28777	0.999848	CC1G_03813, CC1G_03652, CC1G_07744, CC1G_03464	78	166	1056	0.326228	1	1	100
GOTERM_CC_FAT	GO:0044427~chromosomal part	3	0.215827	0.999919	CC1G_03813, CC1G_07744, CC1G_03464	78	148	1056	0.274428	1	1	100
GOTERM_CC_FAT	GO:0043232~intracellular non-membrane-bounded organelle	5	0.359712	1	CC1G_03813, CC1G_03652, CC1G_02190, CC1G_07744, CC1G_03464	78	335	1056	0.202067	1	1	100
GOTERM_CC_FAT	GO:0043228~non-membrane-bounded organelle	5	0.359712	1	CC1G_03813, CC1G_03652, CC1G_02190, CC1G_07744, CC1G_03464	78	335	1056	0.202067	1	1	100

## Sheet: 6-8up
DAVID-GO analysis for 2471 upDEGs in 6-8 transition.
Annotation Cluster 1	Enrichment Score: 8.895063578130829
Category	Term	Count	%	PValue	Genes	List Total	Pop Hits	Pop Total	Fold Enrichment	Bonferroni	Benjamini	FDR
GOTERM_CC_FAT	GO:0031224~intrinsic to membrane	117	5.88827	1.08154e-14	CC1G_06488, CC1G_09910, CC1G_12416, CC1G_02699, CC1G_00129, CC1G_06485, CC1G_03517, CC1G_06384, CC1G_09616, CC1G_05632, CC1G_06386, CC1G_11662, CC1G_00221, CC1G_03328, CC1G_01863, CC1G_02511, CC1G_05702, CC1G_12114, CC1G_08989, CC1G_03263, CC1G_10320, CC1G_04596, CC1G_00963, CC1G_04311, CC1G_02990, CC1G_12486, CC1G_07351, CC1G_11558, CC1G_10056, CC1G_10327, CC1G_10057, CC1G_06313, CC1G_11306, CC1…	209	345	1056	1.7135	1.60461e-12	1.60461e-12	1.28453e-11
GOTERM_CC_FAT	GO:0016021~integral to membrane	115	5.78762	1.87311e-14	CC1G_06488, CC1G_09910, CC1G_12416, CC1G_02699, CC1G_00129, CC1G_06485, CC1G_03517, CC1G_06384, CC1G_09616, CC1G_05632, CC1G_06386, CC1G_00221, CC1G_03328, CC1G_01863, CC1G_02511, CC1G_05702, CC1G_12114, CC1G_08989, CC1G_03263, CC1G_10320, CC1G_04596, CC1G_00963, CC1G_04311, CC1G_02990, CC1G_12486, CC1G_07351, CC1G_11558, CC1G_10056, CC1G_10327, CC1G_10057, CC1G_06313, CC1G_11306, CC1G_05750, CC1…	209	338	1056	1.71909	2.79565e-12	1.39777e-12	2.23821e-11
SP_PIR_KEYWORDS	transmembrane	60	3.01963	4.89679e-08	CC1G_06488, CC1G_01594, CC1G_09338, CC1G_09910, CC1G_12416, CC1G_10178, CC1G_00129, CC1G_04074, CC1G_03552, CC1G_06384, CC1G_03517, CC1G_05632, CC1G_00221, CC1G_10813, CC1G_08094, CC1G_00931, CC1G_01863, CC1G_06755, CC1G_06547, CC1G_03263, CC1G_10320, CC1G_04596, CC1G_00963, CC1G_01897, CC1G_02956, CC1G_10327, CC1G_06313, CC1G_03861, CC1G_07354, CC1G_00859, CC1G_07290, CC1G_12575, CC1G_02318, CC1…	339	174	1903	1.93571	5.72923e-06	2.86462e-06	5.59541e-05
SP_PIR_KEYWORDS	membrane	49	2.46603	3.7404e-06	CC1G_03861, CC1G_06488, CC1G_01594, CC1G_09338, CC1G_12416, CC1G_00859, CC1G_10178, CC1G_00129, CC1G_07290, CC1G_12575, CC1G_10549, CC1G_10525, CC1G_03517, CC1G_06384, CC1G_03552, CC1G_06823, CC1G_00221, CC1G_02630, CC1G_03673, CC1G_02019, CC1G_10813, CC1G_12848, CC1G_01863, CC1G_00931, CC1G_06755, CC1G_03772, CC1G_05143, CC1G_06547, CC1G_06790, CC1G_00905, CC1G_07183, CC1G_03263, CC1G_10320, CC1…	339	147	1903	1.87119	0.000437531	0.000145865	0.00427395
SP_PIR_KEYWORDS	transport	34	1.71112	9.02089e-05	CC1G_06488, CC1G_12416, CC1G_00859, CC1G_07290, CC1G_12575, CC1G_02318, CC1G_10549, CC1G_05632, CC1G_02630, CC1G_12318, CC1G_10813, CC1G_12848, CC1G_00931, CC1G_06755, CC1G_03772, CC1G_05143, CC1G_02462, CC1G_06547, CC1G_07183, CC1G_08655, CC1G_08223, CC1G_04596, CC1G_06087, CC1G_00963, CC1G_03572, CC1G_01082, CC1G_07126, CC1G_06562, CC1G_05193, CC1G_02956, CC1G_01060, CC1G_05616, CC1G_09000, CC1…	339	99	1903	1.92789	0.0104994	0.00210876	0.10303
Annotation Cluster 2	Enrichment Score: 4.225191976298183
Category	Term	Count	%	PValue	Genes	List Total	Pop Hits	Pop Total	Fold Enrichment	Bonferroni	Benjamini	FDR
GOTERM_MF_FAT	GO:0048037~cofactor binding	70	3.5229	1.52813e-06	CC1G_09430, CC1G_04039, CC1G_01108, CC1G_01142, CC1G_06806, CC1G_05520, CC1G_06402, CC1G_05087, CC1G_01310, CC1G_11465, CC1G_03467, CC1G_06084, CC1G_10894, CC1G_05873, CC1G_00372, CC1G_03657, CC1G_04510, CC1G_00425, CC1G_07057, CC1G_06970, CC1G_03565, CC1G_03568, CC1G_08490, CC1G_11975, CC1G_07964, CC1G_06455, CC1G_07862, CC1G_12977, CC1G_13340, CC1G_07713, CC1G_02020, CC1G_01999, CC1G_04317, CC1…	612	261	3953	1.73234	0.000702692	0.000351408	0.00217473
GOTERM_MF_FAT	GO:0050662~coenzyme binding	52	2.61701	6.14174e-05	CC1G_04039, CC1G_09430, CC1G_01142, CC1G_06806, CC1G_06402, CC1G_05520, CC1G_05087, CC1G_01310, CC1G_11465, CC1G_03467, CC1G_10894, CC1G_06084, CC1G_00372, CC1G_03657, CC1G_04510, CC1G_07057, CC1G_06970, CC1G_03565, CC1G_03568, CC1G_08490, CC1G_11975, CC1G_06455, CC1G_07964, CC1G_07862, CC1G_12977, CC1G_13340, CC1G_07713, CC1G_01999, CC1G_04923, CC1G_01286, CC1G_10315, CC1G_08171, CC1G_07972, CC1…	612	196	3953	1.71365	0.0278575	0.00402799	0.0873708
GOTERM_MF_FAT	GO:0050660~FAD binding	30	1.50981	0.00224891	CC1G_04923, CC1G_08171, CC1G_07972, CC1G_07310, CC1G_10525, CC1G_01142, CC1G_06402, CC1G_05520, CC1G_05087, CC1G_07600, CC1G_01310, CC1G_06084, CC1G_10894, CC1G_03657, CC1G_07228, CC1G_09789, CC1G_03568, CC1G_08490, CC1G_03087, CC1G_07964, CC1G_06455, CC1G_07862, CC1G_01443, CC1G_12977, CC1G_13340, CC1G_07780, CC1G_01999, CC1G_09790, CC1G_01546, CC1G_01545	612	111	3953	1.74572	0.64501	0.0765758	3.15336
Annotation Cluster 3	Enrichment Score: 3.3612324912404863
Category	Term	Count	%	PValue	Genes	List Total	Pop Hits	Pop Total	Fold Enrichment	Bonferroni	Benjamini	FDR
GOTERM_BP_FAT	GO:0055114~oxidation reduction	102	5.13337	3.54181e-13	CC1G_00436, CC1G_09813, CC1G_05055, CC1G_06963, CC1G_10751, CC1G_09717, CC1G_05985, CC1G_12391, CC1G_11465, CC1G_12498, CC1G_06084, CC1G_03946, CC1G_02512, CC1G_09422, CC1G_08161, CC1G_02508, CC1G_04223, CC1G_10321, CC1G_03936, CC1G_05972, CC1G_12688, CC1G_09926, CC1G_00131, CC1G_12977, CC1G_09575, CC1G_11659, CC1G_06073, CC1G_06787, CC1G_10747, CC1G_01124, CC1G_00597, CC1G_01028, CC1G_04058, CC1…	446	331	2824	1.9512	2.02934e-10	2.02934e-10	5.19773e-10
SP_PIR_KEYWORDS	oxidoreductase	70	3.5229	6.16718e-09	CC1G_09717, CC1G_10751, CC1G_05985, CC1G_10408, CC1G_07818, CC1G_10657, CC1G_12391, CC1G_07167, CC1G_07897, CC1G_11465, CC1G_12498, CC1G_03946, CC1G_02512, CC1G_02237, CC1G_08161, CC1G_02508, CC1G_10321, CC1G_06640, CC1G_03936, CC1G_05972, CC1G_09926, CC1G_08591, CC1G_00131, CC1G_08587, CC1G_01796, CC1G_00369, CC1G_11659, CC1G_06073, CC1G_08945, CC1G_06787, CC1G_10747, CC1G_05826, CC1G_02533, CC1…	339	207	1903	1.89831	7.2156e-07	7.2156e-07	7.04705e-06
GOTERM_MF_FAT	GO:0009055~electron carrier activity	68	3.42224	2.77755e-08	CC1G_00436, CC1G_09478, CC1G_10751, CC1G_10408, CC1G_05985, CC1G_07665, CC1G_01621, CC1G_05846, CC1G_07818, CC1G_09914, CC1G_03259, CC1G_06402, CC1G_02036, CC1G_12391, CC1G_07897, CC1G_12498, CC1G_10894, CC1G_06084, CC1G_02512, CC1G_02237, CC1G_00438, CC1G_08161, CC1G_02508, CC1G_04223, CC1G_01296, CC1G_10323, CC1G_10321, CC1G_06640, CC1G_03568, CC1G_10429, CC1G_12977, CC1G_11452, CC1G_11659, CC1…	612	228	3953	1.92641	1.27767e-05	1.27767e-05	3.95288e-05
INTERPRO	IPR017972:Cytochrome P450, conserved site	30	1.50981	2.57985e-05	CC1G_10751, CC1G_05985, CC1G_10408, CC1G_04866, CC1G_06326, CC1G_07818, CC1G_12229, CC1G_05409, CC1G_12391, CC1G_12498, CC1G_02512, CC1G_09782, CC1G_02237, CC1G_07605, CC1G_10392, CC1G_06140, CC1G_08161, CC1G_01274, CC1G_06640, CC1G_10321, CC1G_01302, CC1G_12233, CC1G_01582, CC1G_10386, CC1G_10385, CC1G_11659, CC1G_06073, CC1G_08945, CC1G_06787, CC1G_10747	1149	84	7124	2.21435	0.0306344	0.0154363	0.0417254
SP_PIR_KEYWORDS	Monooxygenase	30	1.50981	5.66391e-05	CC1G_10751, CC1G_05985, CC1G_10408, CC1G_04866, CC1G_07818, CC1G_12229, CC1G_05409, CC1G_12391, CC1G_02050, CC1G_07897, CC1G_12498, CC1G_02512, CC1G_09782, CC1G_02237, CC1G_10392, CC1G_06140, CC1G_08161, CC1G_02508, CC1G_01274, CC1G_06640, CC1G_10321, CC1G_01302, CC1G_12233, CC1G_10386, CC1G_10385, CC1G_11659, CC1G_06073, CC1G_08945, CC1G_06787, CC1G_10747	339	81	1903	2.0791	0.00660505	0.00165537	0.0647006
INTERPRO	IPR002401:Cytochrome P450, E-class, group I	31	1.56014	0.000190007	CC1G_10751, CC1G_05985, CC1G_10408, CC1G_04866, CC1G_07818, CC1G_12229, CC1G_05409, CC1G_12391, CC1G_02050, CC1G_07897, CC1G_12498, CC1G_02512, CC1G_09782, CC1G_02237, CC1G_10392, CC1G_06140, CC1G_08161, CC1G_02508, CC1G_01274, CC1G_06640, CC1G_10321, CC1G_01302, CC1G_12233, CC1G_10386, CC1G_10429, CC1G_10385, CC1G_11452, CC1G_11659, CC1G_06073, CC1G_08945, CC1G_06787	1149	97	7124	1.9815	0.204807	0.0735452	0.306926
SP_PIR_KEYWORDS	heme	37	1.8621	0.000332468	CC1G_10751, CC1G_05985, CC1G_10408, CC1G_04866, CC1G_07818, CC1G_12229, CC1G_02036, CC1G_06402, CC1G_05409, CC1G_12391, CC1G_02050, CC1G_07897, CC1G_12498, CC1G_09160, CC1G_02512, CC1G_09782, CC1G_02237, CC1G_07605, CC1G_10392, CC1G_08161, CC1G_06140, CC1G_02508, CC1G_01274, CC1G_06640, CC1G_10321, CC1G_01302, CC1G_12233, CC1G_01582, CC1G_09926, CC1G_03890, CC1G_10386, CC1G_10385, CC1G_11659, CC1…	339	118	1903	1.76019	0.0381581	0.00646322	0.379243
INTERPRO	IPR001128:Cytochrome P450	38	1.91243	0.000397379	CC1G_10751, CC1G_05985, CC1G_10408, CC1G_04866, CC1G_01621, CC1G_07818, CC1G_09914, CC1G_12229, CC1G_05409, CC1G_12391, CC1G_02050, CC1G_07897, CC1G_12498, CC1G_09160, CC1G_02512, CC1G_09782, CC1G_02237, CC1G_07605, CC1G_10392, CC1G_08161, CC1G_06140, CC1G_02508, CC1G_10323, CC1G_01274, CC1G_06640, CC1G_10321, CC1G_01302, CC1G_12233, CC1G_01582, CC1G_10386, CC1G_10385, CC1G_10429, CC1G_11452, CC1…	1149	133	7124	1.77148	0.380804	0.112932	0.640894
GOTERM_MF_FAT	GO:0020037~heme binding	45	2.26472	0.000515827	CC1G_10751, CC1G_10408, CC1G_05985, CC1G_04866, CC1G_01621, CC1G_01028, CC1G_07818, CC1G_09914, CC1G_12229, CC1G_06402, CC1G_02036, CC1G_05409, CC1G_12391, CC1G_02050, CC1G_07897, CC1G_12498, CC1G_09160, CC1G_02512, CC1G_09782, CC1G_02237, CC1G_07605, CC1G_10392, CC1G_08161, CC1G_06140, CC1G_02508, CC1G_10323, CC1G_10321, CC1G_06640, CC1G_07228, CC1G_01274, CC1G_01302, CC1G_12233, CC1G_09926, CC1…	612	176	3953	1.65149	0.211278	0.0292319	0.7316
GOTERM_MF_FAT	GO:0046906~tetrapyrrole binding	45	2.26472	0.000515827	CC1G_10751, CC1G_10408, CC1G_05985, CC1G_04866, CC1G_01621, CC1G_01028, CC1G_07818, CC1G_09914, CC1G_12229, CC1G_06402, CC1G_02036, CC1G_05409, CC1G_12391, CC1G_02050, CC1G_07897, CC1G_12498, CC1G_09160, CC1G_02512, CC1G_09782, CC1G_02237, CC1G_07605, CC1G_10392, CC1G_08161, CC1G_06140, CC1G_02508, CC1G_10323, CC1G_10321, CC1G_06640, CC1G_07228, CC1G_01274, CC1G_01302, CC1G_12233, CC1G_09926, CC1…	612	176	3953	1.65149	0.211278	0.0292319	0.7316
SP_PIR_KEYWORDS	iron	41	2.06341	0.00082467	CC1G_10751, CC1G_10408, CC1G_05985, CC1G_04866, CC1G_07818, CC1G_12229, CC1G_02036, CC1G_06402, CC1G_10657, CC1G_05409, CC1G_12391, CC1G_01338, CC1G_02050, CC1G_07897, CC1G_12498, CC1G_09160, CC1G_02512, CC1G_09782, CC1G_02237, CC1G_07605, CC1G_10392, CC1G_08161, CC1G_06140, CC1G_02508, CC1G_10321, CC1G_07228, CC1G_01274, CC1G_06640, CC1G_01302, CC1G_12233, CC1G_01582, CC1G_09926, CC1G_03890, CC1…	339	141	1903	1.63231	0.0920138	0.0136948	0.938283
COG_ONTOLOGY	Secondary metabolites biosynthesis, transport, and catabolism	42	2.11374	0.00119969	CC1G_10751, CC1G_10408, CC1G_05985, CC1G_00597, CC1G_04866, CC1G_01621, CC1G_04548, CC1G_04210, CC1G_07818, CC1G_09914, CC1G_12229, CC1G_05409, CC1G_12391, CC1G_02050, CC1G_07897, CC1G_12498, CC1G_07071, CC1G_09160, CC1G_02512, CC1G_09782, CC1G_02237, CC1G_07605, CC1G_10392, CC1G_08161, CC1G_06140, CC1G_02508, CC1G_10323, CC1G_10321, CC1G_01274, CC1G_06640, CC1G_01302, CC1G_12233, CC1G_01582, CC1…	223	139	1155	1.56499	0.0388393	0.019612	1.04231
GOTERM_MF_FAT	GO:0005506~iron ion binding	54	2.71766	0.0014459	CC1G_09813, CC1G_10751, CC1G_10408, CC1G_05985, CC1G_01621, CC1G_07818, CC1G_09914, CC1G_06402, CC1G_02036, CC1G_12391, CC1G_07897, CC1G_12498, CC1G_02512, CC1G_02237, CC1G_08161, CC1G_02508, CC1G_10323, CC1G_06640, CC1G_10321, CC1G_00065, CC1G_03568, CC1G_09926, CC1G_12977, CC1G_10429, CC1G_09575, CC1G_11452, CC1G_11659, CC1G_06073, CC1G_08945, CC1G_06787, CC1G_10747, CC1G_04866, CC1G_10525, CC1…	612	232	3953	1.50342	0.486033	0.0587145	2.03817
INTERPRO	IPR017973:Cytochrome P450, C-terminal region	19	0.956215	0.0073214	CC1G_08161, CC1G_02508, CC1G_10751, CC1G_05985, CC1G_01274, CC1G_06640, CC1G_10408, CC1G_10321, CC1G_12233, CC1G_07818, CC1G_12229, CC1G_05409, CC1G_12391, CC1G_02050, CC1G_07897, CC1G_09160, CC1G_08945, CC1G_02237, CC1G_07605	1149	62	7124	1.90005	0.999858	0.62644	11.2078
SP_PIR_KEYWORDS	metal-binding	75	3.77453	0.169914	CC1G_12599, CC1G_10751, CC1G_09717, CC1G_05985, CC1G_10408, CC1G_09692, CC1G_05984, CC1G_07818, CC1G_06402, CC1G_05460, CC1G_02036, CC1G_12391, CC1G_07167, CC1G_07897, CC1G_12498, CC1G_08324, CC1G_03946, CC1G_02512, CC1G_02237, CC1G_07076, CC1G_09064, CC1G_08161, CC1G_02508, CC1G_10321, CC1G_06640, CC1G_03936, CC1G_05972, CC1G_10163, CC1G_02275, CC1G_09926, CC1G_08591, CC1G_00131, CC1G_12019, CC1…	339	378	1903	1.1138	1	0.766029	88.0918
GOTERM_MF_FAT	GO:0043169~cation binding	171	8.60594	0.331126	CC1G_09813, CC1G_12599, CC1G_01868, CC1G_06963, CC1G_09717, CC1G_10751, CC1G_04844, CC1G_05985, CC1G_09692, CC1G_09430, CC1G_05984, CC1G_01142, CC1G_09914, CC1G_05460, CC1G_06402, CC1G_12391, CC1G_06391, CC1G_06207, CC1G_11465, CC1G_12498, CC1G_00021, CC1G_01359, CC1G_06492, CC1G_02512, CC1G_03946, CC1G_03940, CC1G_08161, CC1G_02508, CC1G_02462, CC1G_10323, CC1G_10321, CC1G_03936, CC1G_06494, CC1…	612	1067	3953	1.03516	1	0.944453	99.6731
GOTERM_MF_FAT	GO:0043167~ion binding	171	8.60594	0.331126	CC1G_09813, CC1G_12599, CC1G_01868, CC1G_06963, CC1G_09717, CC1G_10751, CC1G_04844, CC1G_05985, CC1G_09692, CC1G_09430, CC1G_05984, CC1G_01142, CC1G_09914, CC1G_05460, CC1G_06402, CC1G_12391, CC1G_06391, CC1G_06207, CC1G_11465, CC1G_12498, CC1G_00021, CC1G_01359, CC1G_06492, CC1G_02512, CC1G_03946, CC1G_03940, CC1G_08161, CC1G_02508, CC1G_02462, CC1G_10323, CC1G_10321, CC1G_03936, CC1G_06494, CC1…	612	1067	3953	1.03516	1	0.944453	99.6731
GOTERM_MF_FAT	GO:0046872~metal ion binding	155	7.8007	0.583729	CC1G_09813, CC1G_12599, CC1G_01868, CC1G_06963, CC1G_09717, CC1G_10751, CC1G_04844, CC1G_05985, CC1G_09430, CC1G_09692, CC1G_05984, CC1G_01142, CC1G_09914, CC1G_05460, CC1G_06402, CC1G_12391, CC1G_06391, CC1G_06207, CC1G_11465, CC1G_12498, CC1G_00021, CC1G_06492, CC1G_02512, CC1G_03946, CC1G_03940, CC1G_08161, CC1G_02508, CC1G_02462, CC1G_10323, CC1G_10321, CC1G_06494, CC1G_03936, CC1G_05972, CC1…	612	1007	3953	0.994209	1	0.994677	99.9996
GOTERM_MF_FAT	GO:0046914~transition metal ion binding	130	6.54253	0.883942	CC1G_09813, CC1G_12599, CC1G_10751, CC1G_05985, CC1G_09430, CC1G_09692, CC1G_05984, CC1G_09914, CC1G_06402, CC1G_05460, CC1G_12391, CC1G_06391, CC1G_06207, CC1G_12498, CC1G_00021, CC1G_06492, CC1G_02512, CC1G_03946, CC1G_03940, CC1G_08161, CC1G_02508, CC1G_02462, CC1G_10323, CC1G_10321, CC1G_06494, CC1G_03936, CC1G_05972, CC1G_03839, CC1G_01704, CC1G_02275, CC1G_09926, CC1G_00131, CC1G_01086, CC1…	612	905	3953	0.927834	1	0.999963	100
GOTERM_MF_FAT	GO:0008270~zinc ion binding	59	2.9693	1	CC1G_12599, CC1G_06653, CC1G_05800, CC1G_02558, CC1G_02169, CC1G_09692, CC1G_09430, CC1G_05984, CC1G_07171, CC1G_05460, CC1G_00609, CC1G_02362, CC1G_07167, CC1G_06391, CC1G_06207, CC1G_08324, CC1G_00021, CC1G_05872, CC1G_06492, CC1G_07076, CC1G_05125, CC1G_09064, CC1G_02462, CC1G_07820, CC1G_06494, CC1G_03839, CC1G_10163, CC1G_01704, CC1G_02275, CC1G_00131, CC1G_02643, CC1G_01086, CC1G_12019, CC1…	612	621	3953	0.613671	1	1	100
Annotation Cluster 4	Enrichment Score: 3.144555945703185
Category	Term	Count	%	PValue	Genes	List Total	Pop Hits	Pop Total	Fold Enrichment	Bonferroni	Benjamini	FDR
GOTERM_BP_FAT	GO:0009145~purine nucleoside triphosphate biosynthetic process	20	1.00654	5.07959e-06	CC1G_03431, CC1G_01594, CC1G_09910, CC1G_04394, CC1G_10178, CC1G_07307, CC1G_03855, CC1G_03517, CC1G_06089, CC1G_03231, CC1G_06823, CC1G_02009, CC1G_05172, CC1G_12318, CC1G_10813, CC1G_01082, CC1G_02990, CC1G_05193, CC1G_09000, CC1G_01918	446	42	2824	3.01516	0.00290638	0.00145425	0.00745462
GOTERM_BP_FAT	GO:0009142~nucleoside triphosphate biosynthetic process	20	1.00654	5.07959e-06	CC1G_03431, CC1G_01594, CC1G_09910, CC1G_04394, CC1G_10178, CC1G_07307, CC1G_03855, CC1G_03517, CC1G_06089, CC1G_03231, CC1G_06823, CC1G_02009, CC1G_05172, CC1G_12318, CC1G_10813, CC1G_01082, CC1G_02990, CC1G_05193, CC1G_09000, CC1G_01918	446	42	2824	3.01516	0.00290638	0.00145425	0.00745462
GOTERM_BP_FAT	GO:0009144~purine nucleoside triphosphate metabolic process	20	1.00654	5.07959e-06	CC1G_03431, CC1G_01594, CC1G_09910, CC1G_04394, CC1G_10178, CC1G_07307, CC1G_03855, CC1G_03517, CC1G_06089, CC1G_03231, CC1G_06823, CC1G_02009, CC1G_05172, CC1G_12318, CC1G_10813, CC1G_01082, CC1G_02990, CC1G_05193, CC1G_09000, CC1G_01918	446	42	2824	3.01516	0.00290638	0.00145425	0.00745462
GOTERM_BP_FAT	GO:0009206~purine ribonucleoside triphosphate biosynthetic process	20	1.00654	5.07959e-06	CC1G_03431, CC1G_01594, CC1G_09910, CC1G_04394, CC1G_10178, CC1G_07307, CC1G_03855, CC1G_03517, CC1G_06089, CC1G_03231, CC1G_06823, CC1G_02009, CC1G_05172, CC1G_12318, CC1G_10813, CC1G_01082, CC1G_02990, CC1G_05193, CC1G_09000, CC1G_01918	446	42	2824	3.01516	0.00290638	0.00145425	0.00745462
GOTERM_BP_FAT	GO:0009205~purine ribonucleoside triphosphate metabolic process	20	1.00654	5.07959e-06	CC1G_03431, CC1G_01594, CC1G_09910, CC1G_04394, CC1G_10178, CC1G_07307, CC1G_03855, CC1G_03517, CC1G_06089, CC1G_03231, CC1G_06823, CC1G_02009, CC1G_05172, CC1G_12318, CC1G_10813, CC1G_01082, CC1G_02990, CC1G_05193, CC1G_09000, CC1G_01918	446	42	2824	3.01516	0.00290638	0.00145425	0.00745462
GOTERM_BP_FAT	GO:0009201~ribonucleoside triphosphate biosynthetic process	20	1.00654	5.07959e-06	CC1G_03431, CC1G_01594, CC1G_09910, CC1G_04394, CC1G_10178, CC1G_07307, CC1G_03855, CC1G_03517, CC1G_06089, CC1G_03231, CC1G_06823, CC1G_02009, CC1G_05172, CC1G_12318, CC1G_10813, CC1G_01082, CC1G_02990, CC1G_05193, CC1G_09000, CC1G_01918	446	42	2824	3.01516	0.00290638	0.00145425	0.00745462
GOTERM_BP_FAT	GO:0009199~ribonucleoside triphosphate metabolic process	20	1.00654	5.07959e-06	CC1G_03431, CC1G_01594, CC1G_09910, CC1G_04394, CC1G_10178, CC1G_07307, CC1G_03855, CC1G_03517, CC1G_06089, CC1G_03231, CC1G_06823, CC1G_02009, CC1G_05172, CC1G_12318, CC1G_10813, CC1G_01082, CC1G_02990, CC1G_05193, CC1G_09000, CC1G_01918	446	42	2824	3.01516	0.00290638	0.00145425	0.00745462
GOTERM_BP_FAT	GO:0009152~purine ribonucleotide biosynthetic process	23	1.15752	5.22318e-06	CC1G_03431, CC1G_01594, CC1G_09910, CC1G_04394, CC1G_09717, CC1G_10178, CC1G_07307, CC1G_06089, CC1G_03855, CC1G_03517, CC1G_03349, CC1G_03231, CC1G_06823, CC1G_02009, CC1G_05172, CC1G_12318, CC1G_10813, CC1G_01082, CC1G_02990, CC1G_05193, CC1G_09000, CC1G_01918, CC1G_11893	446	53	2824	2.74778	0.00298842	0.000997133	0.00766535
GOTERM_BP_FAT	GO:0009150~purine ribonucleotide metabolic process	23	1.15752	5.22318e-06	CC1G_03431, CC1G_01594, CC1G_09910, CC1G_04394, CC1G_09717, CC1G_10178, CC1G_07307, CC1G_06089, CC1G_03855, CC1G_03517, CC1G_03349, CC1G_03231, CC1G_06823, CC1G_02009, CC1G_05172, CC1G_12318, CC1G_10813, CC1G_01082, CC1G_02990, CC1G_05193, CC1G_09000, CC1G_01918, CC1G_11893	446	53	2824	2.74778	0.00298842	0.000997133	0.00766535
GOTERM_BP_FAT	GO:0055085~transmembrane transport	21	1.05687	6.05146e-06	CC1G_05143, CC1G_03431, CC1G_12416, CC1G_04394, CC1G_06331, CC1G_00859, CC1G_12575, CC1G_06089, CC1G_04596, CC1G_03231, CC1G_02630, CC1G_05172, CC1G_12318, CC1G_01082, CC1G_02990, CC1G_07126, CC1G_05193, CC1G_12848, CC1G_00931, CC1G_05616, CC1G_09000	446	46	2824	2.89062	0.00346149	0.000866498	0.00888085
GOTERM_BP_FAT	GO:0009141~nucleoside triphosphate metabolic process	20	1.00654	7.79308e-06	CC1G_03431, CC1G_01594, CC1G_09910, CC1G_04394, CC1G_10178, CC1G_07307, CC1G_03855, CC1G_03517, CC1G_06089, CC1G_03231, CC1G_06823, CC1G_02009, CC1G_05172, CC1G_12318, CC1G_10813, CC1G_01082, CC1G_02990, CC1G_05193, CC1G_09000, CC1G_01918	446	43	2824	2.94504	0.0044555	0.000892692	0.0114366
GOTERM_BP_FAT	GO:0009165~nucleotide biosynthetic process	27	1.35883	8.50656e-06	CC1G_03431, CC1G_01594, CC1G_00160, CC1G_09910, CC1G_09717, CC1G_10178, CC1G_03517, CC1G_03231, CC1G_06823, CC1G_11928, CC1G_12318, CC1G_10813, CC1G_01532, CC1G_01918, CC1G_11893, CC1G_04394, CC1G_07307, CC1G_03855, CC1G_06089, CC1G_03349, CC1G_02009, CC1G_05172, CC1G_01082, CC1G_02990, CC1G_05193, CC1G_09352, CC1G_09000	446	70	2824	2.44228	0.00486242	0.00081205	0.0124836
GOTERM_MF_FAT	GO:0015405~P-P-bond-hydrolysis-driven transmembrane transporter activity	24	1.20785	8.69528e-06	CC1G_01594, CC1G_09910, CC1G_04394, CC1G_10178, CC1G_07307, CC1G_03517, CC1G_06532, CC1G_06823, CC1G_07699, CC1G_02009, CC1G_05172, CC1G_12318, CC1G_10813, CC1G_10707, CC1G_01082, CC1G_13165, CC1G_05193, CC1G_02511, CC1G_01841, CC1G_09000, CC1G_01918, CC1G_06875, CC1G_03157, CC1G_07604	612	59	3953	2.62745	0.00399186	0.00133239	0.012374
GOTERM_MF_FAT	GO:0015399~primary active transmembrane transporter activity	24	1.20785	8.69528e-06	CC1G_01594, CC1G_09910, CC1G_04394, CC1G_10178, CC1G_07307, CC1G_03517, CC1G_06532, CC1G_06823, CC1G_07699, CC1G_02009, CC1G_05172, CC1G_12318, CC1G_10813, CC1G_10707, CC1G_01082, CC1G_13165, CC1G_05193, CC1G_02511, CC1G_01841, CC1G_09000, CC1G_01918, CC1G_06875, CC1G_03157, CC1G_07604	612	59	3953	2.62745	0.00399186	0.00133239	0.012374
GOTERM_BP_FAT	GO:0006754~ATP biosynthetic process	19	0.956215	9.9429e-06	CC1G_03431, CC1G_01594, CC1G_09910, CC1G_04394, CC1G_10178, CC1G_07307, CC1G_03517, CC1G_06089, CC1G_03231, CC1G_06823, CC1G_02009, CC1G_05172, CC1G_12318, CC1G_10813, CC1G_01082, CC1G_02990, CC1G_05193, CC1G_09000, CC1G_01918	446	40	2824	3.00762	0.00568111	0.00081357	0.0145914
GOTERM_BP_FAT	GO:0046034~ATP metabolic process	19	0.956215	9.9429e-06	CC1G_03431, CC1G_01594, CC1G_09910, CC1G_04394, CC1G_10178, CC1G_07307, CC1G_03517, CC1G_06089, CC1G_03231, CC1G_06823, CC1G_02009, CC1G_05172, CC1G_12318, CC1G_10813, CC1G_01082, CC1G_02990, CC1G_05193, CC1G_09000, CC1G_01918	446	40	2824	3.00762	0.00568111	0.00081357	0.0145914
GOTERM_BP_FAT	GO:0006164~purine nucleotide biosynthetic process	23	1.15752	1.07615e-05	CC1G_03431, CC1G_01594, CC1G_09910, CC1G_04394, CC1G_09717, CC1G_10178, CC1G_07307, CC1G_06089, CC1G_03855, CC1G_03517, CC1G_03349, CC1G_03231, CC1G_06823, CC1G_02009, CC1G_05172, CC1G_12318, CC1G_10813, CC1G_01082, CC1G_02990, CC1G_05193, CC1G_09000, CC1G_01918, CC1G_11893	446	55	2824	2.64786	0.00614738	0.000770497	0.0157925
GOTERM_BP_FAT	GO:0009260~ribonucleotide biosynthetic process	23	1.15752	1.07615e-05	CC1G_03431, CC1G_01594, CC1G_09910, CC1G_04394, CC1G_09717, CC1G_10178, CC1G_07307, CC1G_06089, CC1G_03855, CC1G_03517, CC1G_03349, CC1G_03231, CC1G_06823, CC1G_02009, CC1G_05172, CC1G_12318, CC1G_10813, CC1G_01082, CC1G_02990, CC1G_05193, CC1G_09000, CC1G_01918, CC1G_11893	446	55	2824	2.64786	0.00614738	0.000770497	0.0157925
GOTERM_BP_FAT	GO:0009259~ribonucleotide metabolic process	23	1.15752	1.07615e-05	CC1G_03431, CC1G_01594, CC1G_09910, CC1G_04394, CC1G_09717, CC1G_10178, CC1G_07307, CC1G_06089, CC1G_03855, CC1G_03517, CC1G_03349, CC1G_03231, CC1G_06823, CC1G_02009, CC1G_05172, CC1G_12318, CC1G_10813, CC1G_01082, CC1G_02990, CC1G_05193, CC1G_09000, CC1G_01918, CC1G_11893	446	55	2824	2.64786	0.00614738	0.000770497	0.0157925
GOTERM_BP_FAT	GO:0034404~nucleobase, nucleoside and nucleotide biosynthetic process	28	1.40916	1.9627e-05	CC1G_03431, CC1G_01594, CC1G_00160, CC1G_09910, CC1G_09717, CC1G_10178, CC1G_04764, CC1G_03517, CC1G_03231, CC1G_06823, CC1G_11928, CC1G_12318, CC1G_10813, CC1G_01532, CC1G_01918, CC1G_11893, CC1G_04394, CC1G_07307, CC1G_06089, CC1G_03855, CC1G_03349, CC1G_02009, CC1G_05172, CC1G_01082, CC1G_02990, CC1G_05193, CC1G_09352, CC1G_09000	446	77	2824	2.30249	0.0111834	0.00124882	0.028801
GOTERM_BP_FAT	GO:0034654~nucleobase, nucleoside, nucleotide and nucleic acid biosynthetic process	28	1.40916	1.9627e-05	CC1G_03431, CC1G_01594, CC1G_00160, CC1G_09910, CC1G_09717, CC1G_10178, CC1G_04764, CC1G_03517, CC1G_03231, CC1G_06823, CC1G_11928, CC1G_12318, CC1G_10813, CC1G_01532, CC1G_01918, CC1G_11893, CC1G_04394, CC1G_07307, CC1G_06089, CC1G_03855, CC1G_03349, CC1G_02009, CC1G_05172, CC1G_01082, CC1G_02990, CC1G_05193, CC1G_09352, CC1G_09000	446	77	2824	2.30249	0.0111834	0.00124882	0.028801
GOTERM_BP_FAT	GO:0006163~purine nucleotide metabolic process	23	1.15752	2.11487e-05	CC1G_03431, CC1G_01594, CC1G_09910, CC1G_04394, CC1G_09717, CC1G_10178, CC1G_07307, CC1G_06089, CC1G_03855, CC1G_03517, CC1G_03349, CC1G_03231, CC1G_06823, CC1G_02009, CC1G_05172, CC1G_12318, CC1G_10813, CC1G_01082, CC1G_02990, CC1G_05193, CC1G_09000, CC1G_01918, CC1G_11893	446	57	2824	2.55495	0.0120452	0.0012111	0.0310337
GOTERM_BP_FAT	GO:0006811~ion transport	31	1.56014	2.11962e-05	CC1G_06488, CC1G_03861, CC1G_03431, CC1G_09910, CC1G_07317, CC1G_02318, CC1G_03517, CC1G_05632, CC1G_03231, CC1G_06823, CC1G_12318, CC1G_10813, CC1G_01918, CC1G_05702, CC1G_08989, CC1G_04223, CC1G_07229, CC1G_04394, CC1G_06331, CC1G_00150, CC1G_06089, CC1G_05172, CC1G_01082, CC1G_00879, CC1G_02990, CC1G_00523, CC1G_02991, CC1G_05193, CC1G_07351, CC1G_04185, CC1G_09000	446	90	2824	2.18097	0.0120721	0.00110353	0.0311034
GOTERM_MF_FAT	GO:0043492~ATPase activity, coupled to movement of substances	22	1.1072	2.24211e-05	CC1G_01594, CC1G_09910, CC1G_04394, CC1G_10178, CC1G_07307, CC1G_03517, CC1G_06532, CC1G_06823, CC1G_07699, CC1G_02009, CC1G_05172, CC1G_12318, CC1G_10813, CC1G_10707, CC1G_01082, CC1G_13165, CC1G_05193, CC1G_02511, CC1G_09000, CC1G_01918, CC1G_06875, CC1G_07604	612	54	3953	2.63151	0.0102608	0.00257513	0.0319038
GOTERM_MF_FAT	GO:0042626~ATPase activity, coupled to transmembrane movement of substances	22	1.1072	2.24211e-05	CC1G_01594, CC1G_09910, CC1G_04394, CC1G_10178, CC1G_07307, CC1G_03517, CC1G_06532, CC1G_06823, CC1G_07699, CC1G_02009, CC1G_05172, CC1G_12318, CC1G_10813, CC1G_10707, CC1G_01082, CC1G_13165, CC1G_05193, CC1G_02511, CC1G_09000, CC1G_01918, CC1G_06875, CC1G_07604	612	54	3953	2.63151	0.0102608	0.00257513	0.0319038
GOTERM_BP_FAT	GO:0006812~cation transport	27	1.35883	2.69597e-05	CC1G_06488, CC1G_03431, CC1G_09910, CC1G_02318, CC1G_03517, CC1G_05632, CC1G_03231, CC1G_06823, CC1G_12318, CC1G_10813, CC1G_01918, CC1G_05702, CC1G_08989, CC1G_04223, CC1G_04394, CC1G_06331, CC1G_06089, CC1G_05172, CC1G_01082, CC1G_02990, CC1G_00523, CC1G_00879, CC1G_02991, CC1G_05193, CC1G_07351, CC1G_04185, CC1G_09000	446	74	2824	2.31027	0.0153294	0.00128652	0.0395592
GOTERM_MF_FAT	GO:0042625~ATPase activity, coupled to transmembrane movement of ions	15	0.754907	3.10996e-05	CC1G_01594, CC1G_09910, CC1G_04394, CC1G_10178, CC1G_07307, CC1G_03517, CC1G_06823, CC1G_02009, CC1G_05172, CC1G_12318, CC1G_10813, CC1G_01082, CC1G_05193, CC1G_09000, CC1G_01918	612	29	3953	3.34094	0.0142042	0.00285712	0.0442504
GOTERM_MF_FAT	GO:0016820~hydrolase activity, acting on acid anhydrides, catalyzing transmembrane movement of substances	22	1.1072	4.26957e-05	CC1G_01594, CC1G_09910, CC1G_04394, CC1G_10178, CC1G_07307, CC1G_03517, CC1G_06532, CC1G_06823, CC1G_07699, CC1G_02009, CC1G_05172, CC1G_12318, CC1G_10813, CC1G_10707, CC1G_01082, CC1G_13165, CC1G_05193, CC1G_02511, CC1G_09000, CC1G_01918, CC1G_06875, CC1G_07604	612	56	3953	2.53752	0.0194488	0.00326806	0.0607453
GOTERM_BP_FAT	GO:0006091~generation of precursor metabolites and energy	23	1.15752	0.000440339	CC1G_03431, CC1G_06653, CC1G_04394, CC1G_11986, CC1G_03565, CC1G_06089, CC1G_07164, CC1G_05205, CC1G_03231, CC1G_07122, CC1G_05172, CC1G_12318, CC1G_00460, CC1G_01082, CC1G_02990, CC1G_05193, CC1G_10805, CC1G_00350, CC1G_06084, CC1G_12439, CC1G_09115, CC1G_00372, CC1G_09000	446	68	2824	2.14165	0.223043	0.0192258	0.644306
GOTERM_MF_FAT	GO:0015662~ATPase activity, coupled to transmembrane movement of ions, phosphorylative mechanism	10	0.503271	0.000621122	CC1G_02009, CC1G_01594, CC1G_09910, CC1G_10813, CC1G_01082, CC1G_10178, CC1G_07307, CC1G_03517, CC1G_01918, CC1G_06823	612	18	3953	3.58842	0.248591	0.0312572	0.880328
GOTERM_BP_FAT	GO:0015672~monovalent inorganic cation transport	14	0.70458	0.000855735	CC1G_06488, CC1G_03431, CC1G_04223, CC1G_06331, CC1G_04394, CC1G_06089, CC1G_03231, CC1G_05172, CC1G_12318, CC1G_02990, CC1G_01082, CC1G_05193, CC1G_07351, CC1G_09000	446	33	2824	2.68623	0.387708	0.0344322	1.24857
GOTERM_BP_FAT	GO:0015992~proton transport	12	0.603926	0.00106803	CC1G_05172, CC1G_03431, CC1G_12318, CC1G_04223, CC1G_01082, CC1G_02990, CC1G_04394, CC1G_06331, CC1G_05193, CC1G_06089, CC1G_03231, CC1G_09000	446	26	2824	2.92239	0.457903	0.0399987	1.55607
GOTERM_BP_FAT	GO:0006818~hydrogen transport	12	0.603926	0.00106803	CC1G_05172, CC1G_03431, CC1G_12318, CC1G_04223, CC1G_01082, CC1G_02990, CC1G_04394, CC1G_06331, CC1G_05193, CC1G_06089, CC1G_03231, CC1G_09000	446	26	2824	2.92239	0.457903	0.0399987	1.55607
GOTERM_MF_FAT	GO:0022890~inorganic cation transmembrane transporter activity	17	0.855561	0.00154937	CC1G_08989, CC1G_03431, CC1G_13124, CC1G_06331, CC1G_04394, CC1G_06089, CC1G_05914, CC1G_03231, CC1G_05172, CC1G_12318, CC1G_10813, CC1G_01082, CC1G_02990, CC1G_05193, CC1G_01676, CC1G_09000, CC1G_05702	612	48	3953	2.28762	0.509958	0.0577067	2.18253
GOTERM_CC_FAT	GO:0033176~proton-transporting V-type ATPase complex	8	0.402617	0.00168324	CC1G_05172, CC1G_03431, CC1G_12318, CC1G_02990, CC1G_04394, CC1G_06331, CC1G_05193, CC1G_03231	209	11	1056	3.67464	0.221988	0.0802663	1.98937
GOTERM_BP_FAT	GO:0034220~ion transmembrane transport	11	0.553598	0.00207513	CC1G_05172, CC1G_03431, CC1G_12318, CC1G_01082, CC1G_02990, CC1G_04394, CC1G_06331, CC1G_05193, CC1G_06089, CC1G_03231, CC1G_09000	446	24	2824	2.90209	0.695865	0.0716929	3.00265
INTERPRO	IPR001757:ATPase, P-type, K/Mg/Cd/Cu/Zn/Na/Ca/Na/H-transporter	9	0.452944	0.00275158	CC1G_02009, CC1G_01594, CC1G_09910, CC1G_10813, CC1G_10178, CC1G_07307, CC1G_03517, CC1G_01918, CC1G_06823	1149	17	7124	3.28245	0.963955	0.485519	4.35941
INTERPRO	IPR018303:ATPase, P-type phosphorylation site	8	0.402617	0.00540055	CC1G_02009, CC1G_01594, CC1G_09910, CC1G_10813, CC1G_10178, CC1G_03517, CC1G_01918, CC1G_06823	1149	15	7124	3.30676	0.998542	0.557953	8.38727
GOTERM_BP_FAT	GO:0015985~energy coupled proton transport, down electrochemical gradient	10	0.503271	0.00571196	CC1G_05172, CC1G_03431, CC1G_12318, CC1G_01082, CC1G_02990, CC1G_04394, CC1G_05193, CC1G_06089, CC1G_03231, CC1G_09000	446	23	2824	2.75297	0.96246	0.166692	8.06331
GOTERM_BP_FAT	GO:0015986~ATP synthesis coupled proton transport	10	0.503271	0.00571196	CC1G_05172, CC1G_03431, CC1G_12318, CC1G_01082, CC1G_02990, CC1G_04394, CC1G_05193, CC1G_06089, CC1G_03231, CC1G_09000	446	23	2824	2.75297	0.96246	0.166692	8.06331
INTERPRO	IPR008250:ATPase, P-type, ATPase-associated region	8	0.402617	0.00828361	CC1G_02009, CC1G_01594, CC1G_09910, CC1G_10813, CC1G_10178, CC1G_03517, CC1G_01918, CC1G_06823	1149	16	7124	3.10009	0.999956	0.598267	12.5899
GOTERM_MF_FAT	GO:0019829~cation-transporting ATPase activity	7	0.35229	0.0131689	CC1G_05172, CC1G_12318, CC1G_10813, CC1G_01082, CC1G_04394, CC1G_05193, CC1G_09000	612	14	3953	3.22958	0.997753	0.274536	17.1931
GOTERM_BP_FAT	GO:0006119~oxidative phosphorylation	10	0.503271	0.0140884	CC1G_05172, CC1G_03431, CC1G_12318, CC1G_01082, CC1G_02990, CC1G_04394, CC1G_05193, CC1G_06089, CC1G_03231, CC1G_09000	446	26	2824	2.43532	0.999705	0.268527	18.7983
GOTERM_CC_FAT	GO:0016469~proton-transporting two-sector ATPase complex	11	0.553598	0.014527	CC1G_05172, CC1G_03431, CC1G_12318, CC1G_01082, CC1G_02990, CC1G_04394, CC1G_06331, CC1G_05193, CC1G_06089, CC1G_03231, CC1G_09000	209	25	1056	2.22316	0.887004	0.420217	16.0163
INTERPRO	IPR004100:ATPase, F1/V1/A1 complex, alpha/beta subunit, N-terminal	4	0.201309	0.0146876	CC1G_12318, CC1G_01082, CC1G_05193, CC1G_09000	1149	4	7124	6.20017	1	0.672179	21.2868
INTERPRO	IPR000793:ATPase, F1/V1/A1 complex, alpha/beta subunit, C-terminal	4	0.201309	0.0146876	CC1G_12318, CC1G_01082, CC1G_05193, CC1G_09000	1149	4	7124	6.20017	1	0.672179	21.2868
INTERPRO	IPR000194:ATPase, F1/V1/A1 complex, alpha/beta subunit, nucleotide-binding domain	4	0.201309	0.0146876	CC1G_12318, CC1G_01082, CC1G_05193, CC1G_09000	1149	4	7124	6.20017	1	0.672179	21.2868
GOTERM_MF_FAT	GO:0016887~ATPase activity	37	1.8621	0.0219564	CC1G_01594, CC1G_09910, CC1G_10178, CC1G_07665, CC1G_03517, CC1G_06532, CC1G_06823, CC1G_12318, CC1G_10813, CC1G_02511, CC1G_03757, CC1G_01918, CC1G_06875, CC1G_07604, CC1G_10757, CC1G_03770, CC1G_00424, CC1G_09152, CC1G_04394, CC1G_11755, CC1G_02546, CC1G_09828, CC1G_00176, CC1G_07307, CC1G_00877, CC1G_07699, CC1G_05172, CC1G_02009, CC1G_06090, CC1G_10707, CC1G_01082, CC1G_01321, CC1G_07577, CC1…	612	168	3953	1.42255	0.999963	0.358547	27.0907
GOTERM_MF_FAT	GO:0046961~proton-transporting ATPase activity, rotational mechanism	6	0.301963	0.0267785	CC1G_05172, CC1G_12318, CC1G_01082, CC1G_04394, CC1G_05193, CC1G_09000	612	12	3953	3.22958	0.999996	0.38136	32.0429
GOTERM_MF_FAT	GO:0046933~hydrogen ion transporting ATP synthase activity, rotational mechanism	5	0.251636	0.0373101	CC1G_12318, CC1G_01082, CC1G_04394, CC1G_05193, CC1G_09000	612	9	3953	3.58842	1	0.452908	41.7915
SP_PIR_KEYWORDS	Hydrogen ion transport	4	0.201309	0.0419471	CC1G_12318, CC1G_01082, CC1G_05193, CC1G_09000	339	5	1903	4.49086	0.993354	0.427121	38.7165
GOTERM_BP_FAT	GO:0044271~nitrogen compound biosynthetic process	36	1.81178	0.0432884	CC1G_03431, CC1G_01594, CC1G_00160, CC1G_09910, CC1G_09717, CC1G_10178, CC1G_04764, CC1G_03517, CC1G_11132, CC1G_03231, CC1G_06823, CC1G_12318, CC1G_11928, CC1G_10813, CC1G_01532, CC1G_01918, CC1G_03718, CC1G_11893, CC1G_09809, CC1G_04209, CC1G_04394, CC1G_07307, CC1G_06089, CC1G_03855, CC1G_03349, CC1G_10822, CC1G_05172, CC1G_02009, CC1G_01877, CC1G_03317, CC1G_01082, CC1G_02990, CC1G_02006, CC1…	446	168	2824	1.35682	1	0.536245	47.7676
GOTERM_MF_FAT	GO:0015078~hydrogen ion transmembrane transporter activity	11	0.553598	0.0491559	CC1G_05172, CC1G_03431, CC1G_12318, CC1G_01082, CC1G_02990, CC1G_04394, CC1G_06331, CC1G_05193, CC1G_06089, CC1G_03231, CC1G_09000	612	37	3953	1.92029	1	0.538318	51.1952
GOTERM_MF_FAT	GO:0015077~monovalent inorganic cation transmembrane transporter activity	11	0.553598	0.0491559	CC1G_05172, CC1G_03431, CC1G_12318, CC1G_01082, CC1G_02990, CC1G_04394, CC1G_06331, CC1G_05193, CC1G_06089, CC1G_03231, CC1G_09000	612	37	3953	1.92029	1	0.538318	51.1952
GOTERM_CC_FAT	GO:0033180~proton-transporting V-type ATPase, V1 domain	4	0.201309	0.0551875	CC1G_05172, CC1G_12318, CC1G_04394, CC1G_05193	209	5	1056	4.04211	0.999788	0.815796	49.1926
GOTERM_CC_FAT	GO:0033179~proton-transporting V-type ATPase, V0 domain	4	0.201309	0.0551875	CC1G_03431, CC1G_02990, CC1G_06331, CC1G_03231	209	5	1056	4.04211	0.999788	0.815796	49.1926
SP_PIR_KEYWORDS	ion transport	6	0.301963	0.0641451	CC1G_06488, CC1G_12318, CC1G_10813, CC1G_01082, CC1G_05193, CC1G_09000	339	13	1903	2.59088	0.999572	0.539595	53.1177
INTERPRO	IPR002379:ATPase, F0/V0 complex, subunit C	3	0.150981	0.0694958	CC1G_03431, CC1G_02990, CC1G_03231	1149	3	7124	6.20017	1	0.93932	68.8136
INTERPRO	IPR000245:ATPase, V0 complex, proteolipid subunit C	3	0.150981	0.0694958	CC1G_03431, CC1G_02990, CC1G_03231	1149	3	7124	6.20017	1	0.93932	68.8136
GOTERM_MF_FAT	GO:0042623~ATPase activity, coupled	29	1.45949	0.0730755	CC1G_01594, CC1G_09910, CC1G_10178, CC1G_03517, CC1G_06532, CC1G_06823, CC1G_12318, CC1G_10813, CC1G_02511, CC1G_01918, CC1G_06875, CC1G_07604, CC1G_03770, CC1G_00424, CC1G_04394, CC1G_11755, CC1G_02546, CC1G_07307, CC1G_00176, CC1G_00877, CC1G_07699, CC1G_02009, CC1G_05172, CC1G_10707, CC1G_01082, CC1G_07577, CC1G_13165, CC1G_05193, CC1G_09000	612	138	3953	1.35736	1	0.620772	66.0382
GOTERM_CC_FAT	GO:0033178~proton-transporting two-sector ATPase complex, catalytic domain	6	0.301963	0.0926692	CC1G_05172, CC1G_12318, CC1G_01082, CC1G_04394, CC1G_05193, CC1G_09000	209	13	1056	2.33198	0.999999	0.910632	68.6502
SP_PIR_KEYWORDS	phosphoprotein	5	0.251636	0.114603	CC1G_09910, CC1G_10813, CC1G_03517, CC1G_01918, CC1G_06823	339	11	1903	2.55162	0.999999	0.665618	75.1135
GOTERM_CC_FAT	GO:0033177~proton-transporting two-sector ATPase complex, proton-transporting domain	5	0.251636	0.153425	CC1G_03431, CC1G_02990, CC1G_06331, CC1G_06089, CC1G_03231	209	11	1056	2.29665	1	0.971139	86.2846
INTERPRO	IPR020003:ATPase, F1/V1/A1 complex, alpha/beta subunit, nucleotide-binding domain, active site	5	0.251636	0.212821	CC1G_12318, CC1G_02807, CC1G_01082, CC1G_05193, CC1G_09000	1149	15	7124	2.06672	1	0.990484	97.9164
INTERPRO	IPR005834:Haloacid dehalogenase-like hydrolase	6	0.301963	0.241609	CC1G_01594, CC1G_09910, CC1G_10813, CC1G_03517, CC1G_01918, CC1G_06823	1149	21	7124	1.77148	1	0.994546	98.8596
INTERPRO	IPR004014:ATPase, P-type cation-transporter, N-terminal	3	0.150981	0.37804	CC1G_10813, CC1G_03517, CC1G_06823	1149	8	7124	2.32507	1	0.999352	99.9539
Annotation Cluster 5	Enrichment Score: 2.600761266329286
Category	Term	Count	%	PValue	Genes	List Total	Pop Hits	Pop Total	Fold Enrichment	Bonferroni	Benjamini	FDR
GOTERM_BP_FAT	GO:0055085~transmembrane transport	21	1.05687	6.05146e-06	CC1G_05143, CC1G_03431, CC1G_12416, CC1G_04394, CC1G_06331, CC1G_00859, CC1G_12575, CC1G_06089, CC1G_04596, CC1G_03231, CC1G_02630, CC1G_05172, CC1G_12318, CC1G_01082, CC1G_02990, CC1G_07126, CC1G_05193, CC1G_12848, CC1G_00931, CC1G_05616, CC1G_09000	446	46	2824	2.89062	0.00346149	0.000866498	0.00888085
INTERPRO	IPR003663:Sugar/inositol transporter	9	0.452944	0.00275158	CC1G_02630, CC1G_05143, CC1G_12416, CC1G_00859, CC1G_12575, CC1G_12848, CC1G_00931, CC1G_05616, CC1G_04596	1149	17	7124	3.28245	0.963955	0.485519	4.35941
INTERPRO	IPR005828:General substrate transporter	9	0.452944	0.00909306	CC1G_02630, CC1G_05143, CC1G_12416, CC1G_00859, CC1G_12575, CC1G_12848, CC1G_00931, CC1G_05616, CC1G_04596	1149	20	7124	2.79008	0.999984	0.600696	13.7369
INTERPRO	IPR005829:Sugar transporter, conserved site	7	0.35229	0.261098	CC1G_12416, CC1G_00859, CC1G_05728, CC1G_12848, CC1G_05727, CC1G_00931, CC1G_04596	1149	27	7124	1.60745	1	0.99533	99.2515
Annotation Cluster 6	Enrichment Score: 2.1175445274489806
Category	Term	Count	%	PValue	Genes	List Total	Pop Hits	Pop Total	Fold Enrichment	Bonferroni	Benjamini	FDR
INTERPRO	IPR001958:Tetracycline resistance protein, TetA	6	0.301963	0.00393398	CC1G_10068, CC1G_05107, CC1G_10056, CC1G_10057, CC1G_03588, CC1G_07610	1149	8	7124	4.65013	0.991381	0.547193	6.17739
GOTERM_MF_FAT	GO:0015520~tetracycline:hydrogen antiporter activity	6	0.301963	0.00636366	CC1G_10068, CC1G_05107, CC1G_10056, CC1G_10057, CC1G_03588, CC1G_07610	612	9	3953	4.3061	0.946956	0.177804	8.68489
GOTERM_MF_FAT	GO:0008493~tetracycline transporter activity	6	0.301963	0.00636366	CC1G_10068, CC1G_05107, CC1G_10056, CC1G_10057, CC1G_03588, CC1G_07610	612	9	3953	4.3061	0.946956	0.177804	8.68489
GOTERM_MF_FAT	GO:0042895~antibiotic transporter activity	6	0.301963	0.00636366	CC1G_10068, CC1G_05107, CC1G_10056, CC1G_10057, CC1G_03588, CC1G_07610	612	9	3953	4.3061	0.946956	0.177804	8.68489
GOTERM_MF_FAT	GO:0015307~drug:hydrogen antiporter activity	6	0.301963	0.00636366	CC1G_10068, CC1G_05107, CC1G_10056, CC1G_10057, CC1G_03588, CC1G_07610	612	9	3953	4.3061	0.946956	0.177804	8.68489
GOTERM_MF_FAT	GO:0015299~solute:hydrogen antiporter activity	8	0.402617	0.00650585	CC1G_10068, CC1G_05107, CC1G_02318, CC1G_05632, CC1G_10056, CC1G_10057, CC1G_03588, CC1G_07610	612	16	3953	3.22958	0.950336	0.171099	8.87068
GOTERM_MF_FAT	GO:0015298~solute:cation antiporter activity	8	0.402617	0.00650585	CC1G_10068, CC1G_05107, CC1G_02318, CC1G_05632, CC1G_10056, CC1G_10057, CC1G_03588, CC1G_07610	612	16	3953	3.22958	0.950336	0.171099	8.87068
GOTERM_BP_FAT	GO:0015850~organic alcohol transport	6	0.301963	0.0069042	CC1G_10068, CC1G_05107, CC1G_10056, CC1G_10057, CC1G_03588, CC1G_07610	446	9	2824	4.22123	0.981123	0.188555	9.66801
GOTERM_BP_FAT	GO:0015904~tetracycline transport	6	0.301963	0.0069042	CC1G_10068, CC1G_05107, CC1G_10056, CC1G_10057, CC1G_03588, CC1G_07610	446	9	2824	4.22123	0.981123	0.188555	9.66801
GOTERM_BP_FAT	GO:0046677~response to antibiotic	6	0.301963	0.0069042	CC1G_10068, CC1G_05107, CC1G_10056, CC1G_10057, CC1G_03588, CC1G_07610	446	9	2824	4.22123	0.981123	0.188555	9.66801
GOTERM_BP_FAT	GO:0042891~antibiotic transport	6	0.301963	0.0069042	CC1G_10068, CC1G_05107, CC1G_10056, CC1G_10057, CC1G_03588, CC1G_07610	446	9	2824	4.22123	0.981123	0.188555	9.66801
GOTERM_MF_FAT	GO:0015300~solute:solute antiporter activity	8	0.402617	0.0096122	CC1G_10068, CC1G_05107, CC1G_02318, CC1G_05632, CC1G_10056, CC1G_10057, CC1G_03588, CC1G_07610	612	17	3953	3.0396	0.988239	0.229991	12.8429
GOTERM_MF_FAT	GO:0015238~drug transporter activity	6	0.301963	0.0111265	CC1G_10068, CC1G_05107, CC1G_10056, CC1G_10057, CC1G_03588, CC1G_07610	612	10	3953	3.87549	0.994182	0.24869	14.7203
GOTERM_BP_FAT	GO:0015893~drug transport	6	0.301963	0.0120423	CC1G_10068, CC1G_05107, CC1G_10056, CC1G_10057, CC1G_03588, CC1G_07610	446	10	2824	3.7991	0.999034	0.251179	16.2897
GOTERM_BP_FAT	GO:0042493~response to drug	6	0.301963	0.0120423	CC1G_10068, CC1G_05107, CC1G_10056, CC1G_10057, CC1G_03588, CC1G_07610	446	10	2824	3.7991	0.999034	0.251179	16.2897
GOTERM_MF_FAT	GO:0015297~antiporter activity	8	0.402617	0.0136762	CC1G_10068, CC1G_05107, CC1G_02318, CC1G_05632, CC1G_10056, CC1G_10057, CC1G_03588, CC1G_07610	612	18	3953	2.87073	0.998226	0.260397	17.7968
Annotation Cluster 7	Enrichment Score: 2.025605582064426
Category	Term	Count	%	PValue	Genes	List Total	Pop Hits	Pop Total	Fold Enrichment	Bonferroni	Benjamini	FDR
GOTERM_MF_FAT	GO:0005507~copper ion binding	13	0.654253	0.00138707	CC1G_02533, CC1G_03936, CC1G_00597, CC1G_09609, CC1G_05972, CC1G_06019, CC1G_08591, CC1G_06578, CC1G_06947, CC1G_08587, CC1G_07167, CC1G_03946, CC1G_03940	612	31	3953	2.70868	0.471913	0.0618538	1.956
INTERPRO	IPR011706:Multicopper oxidase, type 2	9	0.452944	0.00275158	CC1G_08587, CC1G_02533, CC1G_03936, CC1G_09609, CC1G_06019, CC1G_05972, CC1G_03946, CC1G_03940, CC1G_08591	1149	17	7124	3.28245	0.963955	0.485519	4.35941
SP_PIR_KEYWORDS	copper	10	0.503271	0.00423573	CC1G_08587, CC1G_07167, CC1G_02533, CC1G_03936, CC1G_00597, CC1G_09609, CC1G_06019, CC1G_05972, CC1G_03946, CC1G_08591	339	20	1903	2.80678	0.391424	0.0601915	4.73457
INTERPRO	IPR008972:Cupredoxin	9	0.452944	0.00426143	CC1G_08587, CC1G_02533, CC1G_03936, CC1G_09609, CC1G_06019, CC1G_05972, CC1G_03946, CC1G_03940, CC1G_08591	1149	18	7124	3.10009	0.994202	0.520855	6.6751
INTERPRO	IPR001117:Multicopper oxidase, type 1	8	0.402617	0.00540055	CC1G_08587, CC1G_02533, CC1G_03936, CC1G_09609, CC1G_05972, CC1G_03946, CC1G_03940, CC1G_08591	1149	15	7124	3.30676	0.998542	0.557953	8.38727
INTERPRO	IPR011707:Multicopper oxidase, type 3	8	0.402617	0.00828361	CC1G_08587, CC1G_02533, CC1G_03936, CC1G_09609, CC1G_06019, CC1G_05972, CC1G_03946, CC1G_08591	1149	16	7124	3.10009	0.999956	0.598267	12.5899
INTERPRO	IPR002355:Multicopper oxidase, copper-binding site	8	0.402617	0.012156	CC1G_08587, CC1G_02533, CC1G_03936, CC1G_09609, CC1G_06019, CC1G_05972, CC1G_03946, CC1G_08591	1149	17	7124	2.91773	1	0.65131	17.9507
GOTERM_MF_FAT	GO:0008471~laccase activity	5	0.251636	0.0235562	CC1G_08587, CC1G_02533, CC1G_03936, CC1G_03946, CC1G_08591	612	8	3953	4.03697	0.999983	0.355074	28.7697
GOTERM_MF_FAT	GO:0016682~oxidoreductase activity, acting on diphenols and related substances as donors, oxygen as acceptor	5	0.251636	0.0235562	CC1G_08587, CC1G_02533, CC1G_03936, CC1G_03946, CC1G_08591	612	8	3953	4.03697	0.999983	0.355074	28.7697
PIR_SUPERFAMILY	PIRSF000291:laccase	8	0.402617	0.0250469	CC1G_08587, CC1G_02533, CC1G_03936, CC1G_09609, CC1G_06019, CC1G_05972, CC1G_03946, CC1G_08591	253	14	1087	2.45511	0.996416	0.996416	27.6289
GOTERM_MF_FAT	GO:0016679~oxidoreductase activity, acting on diphenols and related substances as donors	5	0.251636	0.100407	CC1G_08587, CC1G_02533, CC1G_03936, CC1G_03946, CC1G_08591	612	12	3953	2.69131	1	0.694915	77.8176
Annotation Cluster 8	Enrichment Score: 1.6127512363050613
Category	Term	Count	%	PValue	Genes	List Total	Pop Hits	Pop Total	Fold Enrichment	Bonferroni	Benjamini	FDR
GOTERM_BP_FAT	GO:0046942~carboxylic acid transport	8	0.402617	0.00720674	CC1G_07354, CC1G_07574, CC1G_08094, CC1G_05822, CC1G_04074, CC1G_09113, CC1G_02731, CC1G_03688	446	16	2824	3.16592	0.984147	0.18716	10.071
GOTERM_BP_FAT	GO:0015849~organic acid transport	8	0.402617	0.00720674	CC1G_07354, CC1G_07574, CC1G_08094, CC1G_05822, CC1G_04074, CC1G_09113, CC1G_02731, CC1G_03688	446	16	2824	3.16592	0.984147	0.18716	10.071
GOTERM_MF_FAT	GO:0005275~amine transmembrane transporter activity	7	0.35229	0.0191398	CC1G_07354, CC1G_07574, CC1G_08094, CC1G_04074, CC1G_09113, CC1G_02731, CC1G_03688	612	15	3953	3.01427	0.999862	0.332407	24.045
GOTERM_MF_FAT	GO:0015171~amino acid transmembrane transporter activity	7	0.35229	0.0191398	CC1G_07354, CC1G_07574, CC1G_08094, CC1G_04074, CC1G_09113, CC1G_02731, CC1G_03688	612	15	3953	3.01427	0.999862	0.332407	24.045
GOTERM_BP_FAT	GO:0006865~amino acid transport	7	0.35229	0.02086	CC1G_07354, CC1G_07574, CC1G_08094, CC1G_04074, CC1G_09113, CC1G_02731, CC1G_03688	446	15	2824	2.95486	0.999994	0.350401	26.61
GOTERM_BP_FAT	GO:0015837~amine transport	7	0.35229	0.02086	CC1G_07354, CC1G_07574, CC1G_08094, CC1G_04074, CC1G_09113, CC1G_02731, CC1G_03688	446	15	2824	2.95486	0.999994	0.350401	26.61
INTERPRO	IPR002293:Amino acid/polyamine transporter I	7	0.35229	0.0233477	CC1G_07354, CC1G_07574, CC1G_08094, CC1G_04074, CC1G_09113, CC1G_02731, CC1G_03688	1149	15	7124	2.89341	1	0.776767	31.762
PIR_SUPERFAMILY	PIRSF006060:AA_transporter	7	0.35229	0.109804	CC1G_07354, CC1G_07574, CC1G_08094, CC1G_04074, CC1G_09113, CC1G_02731, CC1G_03688	253	15	1087	2.00501	1	0.998428	77.2988
INTERPRO	IPR004841:Amino acid permease-associated region	5	0.251636	0.144011	CC1G_07354, CC1G_07574, CC1G_08094, CC1G_09113, CC1G_03688	1149	13	7124	2.38468	1	0.9815	91.9173
Annotation Cluster 9	Enrichment Score: 1.5544213140428527
Category	Term	Count	%	PValue	Genes	List Total	Pop Hits	Pop Total	Fold Enrichment	Bonferroni	Benjamini	FDR
GOTERM_BP_FAT	GO:0016052~carbohydrate catabolic process	19	0.956215	0.005471	CC1G_05144, CC1G_06653, CC1G_07201, CC1G_03714, CC1G_11986, CC1G_03565, CC1G_11695, CC1G_05205, CC1G_09524, CC1G_00460, CC1G_09525, CC1G_04997, CC1G_04166, CC1G_09535, CC1G_05285, CC1G_12439, CC1G_07747, CC1G_09115, CC1G_03049	446	62	2824	1.9404	0.956868	0.168822	7.73578
GOTERM_BP_FAT	GO:0019318~hexose metabolic process	14	0.70458	0.00979946	CC1G_06653, CC1G_03714, CC1G_03565, CC1G_11986, CC1G_10315, CC1G_05664, CC1G_05205, CC1G_07106, CC1G_00460, CC1G_00317, CC1G_12439, CC1G_07747, CC1G_09115, CC1G_11362	446	42	2824	2.11061	0.996457	0.21756	13.4569
GOTERM_BP_FAT	GO:0005996~monosaccharide metabolic process	15	0.754907	0.013061	CC1G_06653, CC1G_01577, CC1G_03714, CC1G_03565, CC1G_11986, CC1G_10315, CC1G_05664, CC1G_05205, CC1G_07106, CC1G_00460, CC1G_00317, CC1G_12439, CC1G_07747, CC1G_09115, CC1G_11362	446	48	2824	1.9787	0.999465	0.260166	17.5475
GOTERM_BP_FAT	GO:0006006~glucose metabolic process	11	0.553598	0.0259886	CC1G_06653, CC1G_00460, CC1G_03714, CC1G_03565, CC1G_11986, CC1G_00317, CC1G_12439, CC1G_07747, CC1G_09115, CC1G_05664, CC1G_05205	446	33	2824	2.11061	1	0.405651	32.054
GOTERM_BP_FAT	GO:0019320~hexose catabolic process	9	0.452944	0.0408744	CC1G_06653, CC1G_00460, CC1G_03714, CC1G_03565, CC1G_11986, CC1G_12439, CC1G_07747, CC1G_09115, CC1G_05205	446	26	2824	2.19179	1	0.526349	45.7997
GOTERM_BP_FAT	GO:0006007~glucose catabolic process	9	0.452944	0.0408744	CC1G_06653, CC1G_00460, CC1G_03714, CC1G_03565, CC1G_11986, CC1G_12439, CC1G_07747, CC1G_09115, CC1G_05205	446	26	2824	2.19179	1	0.526349	45.7997
GOTERM_BP_FAT	GO:0046365~monosaccharide catabolic process	9	0.452944	0.0408744	CC1G_06653, CC1G_00460, CC1G_03714, CC1G_03565, CC1G_11986, CC1G_12439, CC1G_07747, CC1G_09115, CC1G_05205	446	26	2824	2.19179	1	0.526349	45.7997
GOTERM_BP_FAT	GO:0006096~glycolysis	7	0.35229	0.0511187	CC1G_06653, CC1G_00460, CC1G_03565, CC1G_11986, CC1G_12439, CC1G_09115, CC1G_05205	446	18	2824	2.46238	1	0.586997	53.7024
GOTERM_BP_FAT	GO:0046164~alcohol catabolic process	9	0.452944	0.0612316	CC1G_06653, CC1G_00460, CC1G_03714, CC1G_03565, CC1G_11986, CC1G_12439, CC1G_07747, CC1G_09115, CC1G_05205	446	28	2824	2.03523	1	0.614335	60.4393
GOTERM_BP_FAT	GO:0044275~cellular carbohydrate catabolic process	9	0.452944	0.0734264	CC1G_06653, CC1G_00460, CC1G_03714, CC1G_03565, CC1G_11986, CC1G_12439, CC1G_07747, CC1G_09115, CC1G_05205	446	29	2824	1.96505	1	0.638044	67.3469
Annotation Cluster 10	Enrichment Score: 1.4244667032442517
Category	Term	Count	%	PValue	Genes	List Total	Pop Hits	Pop Total	Fold Enrichment	Bonferroni	Benjamini	FDR
GOTERM_MF_FAT	GO:0015294~solute:cation symporter activity	4	0.201309	0.0288052	CC1G_05822, CC1G_01060, CC1G_07351, CC1G_07373	612	5	3953	5.16732	0.999999	0.392232	34.0295
GOTERM_MF_FAT	GO:0015293~symporter activity	4	0.201309	0.0288052	CC1G_05822, CC1G_01060, CC1G_07351, CC1G_07373	612	5	3953	5.16732	0.999999	0.392232	34.0295
GOTERM_MF_FAT	GO:0015370~solute:sodium symporter activity	3	0.150981	0.0642181	CC1G_05822, CC1G_07351, CC1G_07373	612	3	3953	6.45915	1	0.592611	61.116
Annotation Cluster 11	Enrichment Score: 1.374230161210596
Category	Term	Count	%	PValue	Genes	List Total	Pop Hits	Pop Total	Fold Enrichment	Bonferroni	Benjamini	FDR
GOTERM_MF_FAT	GO:0042625~ATPase activity, coupled to transmembrane movement of ions	15	0.754907	3.10996e-05	CC1G_01594, CC1G_09910, CC1G_04394, CC1G_10178, CC1G_07307, CC1G_03517, CC1G_06823, CC1G_02009, CC1G_05172, CC1G_12318, CC1G_10813, CC1G_01082, CC1G_05193, CC1G_09000, CC1G_01918	612	29	3953	3.34094	0.0142042	0.00285712	0.0442504
GOTERM_MF_FAT	GO:0015662~ATPase activity, coupled to transmembrane movement of ions, phosphorylative mechanism	10	0.503271	0.000621122	CC1G_02009, CC1G_01594, CC1G_09910, CC1G_10813, CC1G_01082, CC1G_10178, CC1G_07307, CC1G_03517, CC1G_01918, CC1G_06823	612	18	3953	3.58842	0.248591	0.0312572	0.880328
INTERPRO	IPR001757:ATPase, P-type, K/Mg/Cd/Cu/Zn/Na/Ca/Na/H-transporter	9	0.452944	0.00275158	CC1G_02009, CC1G_01594, CC1G_09910, CC1G_10813, CC1G_10178, CC1G_07307, CC1G_03517, CC1G_01918, CC1G_06823	1149	17	7124	3.28245	0.963955	0.485519	4.35941
INTERPRO	IPR018303:ATPase, P-type phosphorylation site	8	0.402617	0.00540055	CC1G_02009, CC1G_01594, CC1G_09910, CC1G_10813, CC1G_10178, CC1G_03517, CC1G_01918, CC1G_06823	1149	15	7124	3.30676	0.998542	0.557953	8.38727
INTERPRO	IPR008250:ATPase, P-type, ATPase-associated region	8	0.402617	0.00828361	CC1G_02009, CC1G_01594, CC1G_09910, CC1G_10813, CC1G_10178, CC1G_03517, CC1G_01918, CC1G_06823	1149	16	7124	3.10009	0.999956	0.598267	12.5899
GOTERM_MF_FAT	GO:0005319~lipid transporter activity	4	0.201309	0.112799	CC1G_02009, CC1G_01594, CC1G_10178, CC1G_10147	612	8	3953	3.22958	1	0.722056	81.7914
SP_PIR_KEYWORDS	phosphoprotein	5	0.251636	0.114603	CC1G_09910, CC1G_10813, CC1G_03517, CC1G_01918, CC1G_06823	339	11	1903	2.55162	0.999999	0.665618	75.1135
GOTERM_BP_FAT	GO:0010876~lipid localization	4	0.201309	0.117995	CC1G_02009, CC1G_01594, CC1G_10178, CC1G_10147	446	8	2824	3.16592	1	0.762808	84.161
GOTERM_BP_FAT	GO:0006869~lipid transport	4	0.201309	0.117995	CC1G_02009, CC1G_01594, CC1G_10178, CC1G_10147	446	8	2824	3.16592	1	0.762808	84.161
GOTERM_MF_FAT	GO:0015247~aminophospholipid transporter activity	3	0.150981	0.173171	CC1G_02009, CC1G_01594, CC1G_10178	612	5	3953	3.87549	1	0.820063	93.3212
GOTERM_MF_FAT	GO:0004012~phospholipid-translocating ATPase activity	3	0.150981	0.173171	CC1G_02009, CC1G_01594, CC1G_10178	612	5	3953	3.87549	1	0.820063	93.3212
GOTERM_MF_FAT	GO:0005548~phospholipid transporter activity	3	0.150981	0.173171	CC1G_02009, CC1G_01594, CC1G_10178	612	5	3953	3.87549	1	0.820063	93.3212
GOTERM_BP_FAT	GO:0015914~phospholipid transport	3	0.150981	0.178789	CC1G_02009, CC1G_01594, CC1G_10178	446	5	2824	3.7991	1	0.847579	94.447
INTERPRO	IPR006539:ATPase, P-type, phospholipid-translocating, flippase	3	0.150981	0.185619	CC1G_02009, CC1G_01594, CC1G_10178	1149	5	7124	3.7201	1	0.987988	96.3902
INTERPRO	IPR005834:Haloacid dehalogenase-like hydrolase	6	0.301963	0.241609	CC1G_01594, CC1G_09910, CC1G_10813, CC1G_03517, CC1G_01918, CC1G_06823	1149	21	7124	1.77148	1	0.994546	98.8596
INTERPRO	IPR004014:ATPase, P-type cation-transporter, N-terminal	3	0.150981	0.37804	CC1G_10813, CC1G_03517, CC1G_06823	1149	8	7124	2.32507	1	0.999352	99.9539
SP_PIR_KEYWORDS	magnesium	4	0.201309	0.645134	CC1G_02009, CC1G_01594, CC1G_06917, CC1G_10178	339	18	1903	1.24746	1	0.984698	99.9993
Annotation Cluster 12	Enrichment Score: 1.2440726092987655
Category	Term	Count	%	PValue	Genes	List Total	Pop Hits	Pop Total	Fold Enrichment	Bonferroni	Benjamini	FDR
INTERPRO	IPR015916:Galactose oxidase, beta-propeller	4	0.201309	0.0570069	CC1G_03329, CC1G_07636, CC1G_10353, CC1G_01224	1149	6	7124	4.13345	1	0.920192	61.3071
INTERPRO	IPR009880:Glyoxal oxidase, N-terminal	4	0.201309	0.0570069	CC1G_03329, CC1G_07636, CC1G_10353, CC1G_01224	1149	6	7124	4.13345	1	0.920192	61.3071
INTERPRO	IPR015202:Region of unknown function DUF1929	4	0.201309	0.0570069	CC1G_03329, CC1G_07636, CC1G_10353, CC1G_01224	1149	6	7124	4.13345	1	0.920192	61.3071
Annotation Cluster 13	Enrichment Score: 1.1448980041019305
Category	Term	Count	%	PValue	Genes	List Total	Pop Hits	Pop Total	Fold Enrichment	Bonferroni	Benjamini	FDR
INTERPRO	IPR019819:Carboxylesterase type B, conserved site	6	0.301963	0.0133469	CC1G_12511, CC1G_07672, CC1G_10333, CC1G_03614, CC1G_08717, CC1G_03408	1149	10	7124	3.7201	1	0.660512	19.5362
INTERPRO	IPR002018:Carboxylesterase, type B	7	0.35229	0.0717886	CC1G_12511, CC1G_05995, CC1G_07672, CC1G_10333, CC1G_03614, CC1G_08717, CC1G_03408	1149	19	7124	2.28427	1	0.939648	70.0337
INTERPRO	IPR019826:Carboxylesterase type B, active site	6	0.301963	0.151333	CC1G_12511, CC1G_07672, CC1G_10333, CC1G_03614, CC1G_08717, CC1G_03408	1149	18	7124	2.06672	1	0.982378	92.966
COG_ONTOLOGY	Lipid metabolism	14	0.70458	0.181568	CC1G_06402, CC1G_01568, CC1G_11927, CC1G_12511, CC1G_06641, CC1G_07672, CC1G_04423, CC1G_03614, CC1G_03871, CC1G_03423, CC1G_08717, CC1G_03408, CC1G_07064, CC1G_06874	223	52	1155	1.39445	0.998656	0.733506	82.6032
Annotation Cluster 14	Enrichment Score: 1.1043024614362098
Category	Term	Count	%	PValue	Genes	List Total	Pop Hits	Pop Total	Fold Enrichment	Bonferroni	Benjamini	FDR
INTERPRO	IPR012132:Glucose-methanol-choline oxidoreductase	10	0.503271	0.0213119	CC1G_13340, CC1G_07600, CC1G_09789, CC1G_08490, CC1G_07964, CC1G_06455, CC1G_07862, CC1G_09790, CC1G_01546, CC1G_01545	1149	27	7124	2.29636	1	0.783082	29.4243
INTERPRO	IPR007867:Glucose-methanol-choline oxidoreductase, C-terminal	11	0.553598	0.053342	CC1G_13340, CC1G_07600, CC1G_05975, CC1G_09789, CC1G_08490, CC1G_07964, CC1G_06455, CC1G_07862, CC1G_09790, CC1G_01546, CC1G_01545	1149	36	7124	1.8945	1	0.921345	58.8014
PIR_SUPERFAMILY	PIRSF000137:Glucose-methanol-choline oxidoreductase	6	0.301963	0.0578249	CC1G_09789, CC1G_08490, CC1G_07964, CC1G_06455, CC1G_07862, CC1G_09790	253	10	1087	2.57787	0.999998	0.987817	53.2015
INTERPRO	IPR000172:Glucose-methanol-choline oxidoreductase, N-terminal	10	0.503271	0.0982811	CC1G_13340, CC1G_07600, CC1G_09789, CC1G_08490, CC1G_07964, CC1G_06455, CC1G_07862, CC1G_09790, CC1G_01546, CC1G_01545	1149	35	7124	1.77148	1	0.955803	81.2414
PIR_SUPERFAMILY	PIRSF000137:Alcohol_oxidase	10	0.503271	0.150406	CC1G_13340, CC1G_07600, CC1G_09789, CC1G_08490, CC1G_07964, CC1G_06455, CC1G_07862, CC1G_09790, CC1G_01546, CC1G_01545	253	27	1087	1.59128	1	0.994312	87.4804
SP_PIR_KEYWORDS	Flavoprotein	11	0.553598	0.24358	CC1G_03682, CC1G_13340, CC1G_07600, CC1G_09789, CC1G_07310, CC1G_07964, CC1G_06455, CC1G_07862, CC1G_09790, CC1G_01546, CC1G_01545	339	44	1903	1.40339	1	0.853579	95.8822
Annotation Cluster 15	Enrichment Score: 1.0952980660580796
Category	Term	Count	%	PValue	Genes	List Total	Pop Hits	Pop Total	Fold Enrichment	Bonferroni	Benjamini	FDR
GOTERM_BP_FAT	GO:0042592~homeostatic process	10	0.503271	0.0182719	CC1G_06578, CC1G_12977, CC1G_08655, CC1G_00689, CC1G_07310, CC1G_04966, CC1G_07087, CC1G_07749, CC1G_00735, CC1G_03259	446	27	2824	2.34513	0.999974	0.323862	23.711
GOTERM_BP_FAT	GO:0019725~cellular homeostasis	9	0.452944	0.0326325	CC1G_12977, CC1G_08655, CC1G_00689, CC1G_07310, CC1G_04966, CC1G_07087, CC1G_07749, CC1G_00735, CC1G_03259	446	25	2824	2.27946	1	0.458405	38.5477
GOTERM_BP_FAT	GO:0045454~cell redox homeostasis	8	0.402617	0.0574426	CC1G_12977, CC1G_00689, CC1G_07310, CC1G_04966, CC1G_07087, CC1G_07749, CC1G_00735, CC1G_03259	446	23	2824	2.20238	1	0.599946	58.0301
GOTERM_MF_FAT	GO:0015035~protein disulfide oxidoreductase activity	4	0.201309	0.0793328	CC1G_00689, CC1G_07071, CC1G_00735, CC1G_03259	612	7	3953	3.69094	1	0.642143	69.1591
GOTERM_MF_FAT	GO:0015036~disulfide oxidoreductase activity	4	0.201309	0.112799	CC1G_00689, CC1G_07071, CC1G_00735, CC1G_03259	612	8	3953	3.22958	1	0.722056	81.7914
GOTERM_MF_FAT	GO:0016667~oxidoreductase activity, acting on sulfur group of donors	6	0.301963	0.158082	CC1G_00689, CC1G_07071, CC1G_07310, CC1G_01677, CC1G_00735, CC1G_03259	612	19	3953	2.03973	1	0.801184	91.3607
INTERPRO	IPR017936:Thioredoxin-like	4	0.201309	0.444227	CC1G_00689, CC1G_04966, CC1G_07087, CC1G_07749	1149	15	7124	1.65338	1	0.999823	99.9925
Annotation Cluster 16	Enrichment Score: 1.0784705876979483
Category	Term	Count	%	PValue	Genes	List Total	Pop Hits	Pop Total	Fold Enrichment	Bonferroni	Benjamini	FDR
INTERPRO	IPR012341:Six-hairpin glycosidase	6	0.301963	0.0133469	CC1G_01314, CC1G_07201, CC1G_04997, CC1G_05213, CC1G_11695, CC1G_05212	1149	10	7124	3.7201	1	0.660512	19.5362
GOTERM_MF_FAT	GO:0015926~glucosidase activity	5	0.251636	0.0133967	CC1G_03507, CC1G_07201, CC1G_04997, CC1G_11695, CC1G_03818	612	7	3953	4.61368	0.997979	0.266705	17.4647
INTERPRO	IPR000165:Glycoside hydrolase, family 15	3	0.150981	0.0694958	CC1G_07201, CC1G_04997, CC1G_11695	1149	3	7124	6.20017	1	0.93932	68.8136
INTERPRO	IPR002044:Glycoside hydrolase, carbohydrate-binding	3	0.150981	0.0694958	CC1G_07201, CC1G_04997, CC1G_11695	1149	3	7124	6.20017	1	0.93932	68.8136
INTERPRO	IPR008291:Glucan 1,4-alpha-glucosidase, starch-binding	3	0.150981	0.0694958	CC1G_07201, CC1G_04997, CC1G_11695	1149	3	7124	6.20017	1	0.93932	68.8136
GOTERM_MF_FAT	GO:0004339~glucan 1,4-alpha-glucosidase activity	3	0.150981	0.115425	CC1G_07201, CC1G_04997, CC1G_11695	612	4	3953	4.84436	1	0.722581	82.5436
INTERPRO	IPR011613:Glycoside hydrolase 15-related	3	0.150981	0.124304	CC1G_07201, CC1G_04997, CC1G_11695	1149	4	7124	4.65013	1	0.971485	88.3193
PIR_SUPERFAMILY	PIRSF001031:glucan 1,4-alpha-glucosidase with starch-binding domain	3	0.150981	0.136053	CC1G_07201, CC1G_04997, CC1G_11695	253	3	1087	4.29644	1	0.998486	84.4995
PIR_SUPERFAMILY	PIRSF001031:Glu-a-glcsd_SBD	3	0.150981	0.136053	CC1G_07201, CC1G_04997, CC1G_11695	253	3	1087	4.29644	1	0.998486	84.4995
GOTERM_BP_FAT	GO:0005976~polysaccharide metabolic process	9	0.452944	0.240434	CC1G_07201, CC1G_04997, CC1G_04166, CC1G_11695, CC1G_03549, CC1G_05285, CC1G_00272, CC1G_03049, CC1G_02033	446	38	2824	1.49965	1	0.91146	98.2333
GOTERM_BP_FAT	GO:0000272~polysaccharide catabolic process	6	0.301963	0.357582	CC1G_07201, CC1G_04997, CC1G_04166, CC1G_11695, CC1G_05285, CC1G_03049	446	25	2824	1.51964	1	0.9675	99.8488
Annotation Cluster 17	Enrichment Score: 1.0470997421508987
Category	Term	Count	%	PValue	Genes	List Total	Pop Hits	Pop Total	Fold Enrichment	Bonferroni	Benjamini	FDR
GOTERM_BP_FAT	GO:0008654~phospholipid biosynthetic process	11	0.553598	0.00767781	CC1G_12637, CC1G_08783, CC1G_11938, CC1G_12486, CC1G_01873, CC1G_08005, CC1G_10660, CC1G_11662, CC1G_09240, CC1G_09241, CC1G_11941	446	28	2824	2.48751	0.987922	0.189661	10.6953
GOTERM_BP_FAT	GO:0045017~glycerolipid biosynthetic process	6	0.301963	0.0557254	CC1G_12637, CC1G_12486, CC1G_01873, CC1G_08005, CC1G_10660, CC1G_11662	446	14	2824	2.71365	1	0.598535	56.8939
GOTERM_BP_FAT	GO:0046474~glycerophospholipid biosynthetic process	6	0.301963	0.0557254	CC1G_12637, CC1G_12486, CC1G_01873, CC1G_08005, CC1G_10660, CC1G_11662	446	14	2824	2.71365	1	0.598535	56.8939
GOTERM_BP_FAT	GO:0006644~phospholipid metabolic process	12	0.603926	0.0643022	CC1G_12637, CC1G_08783, CC1G_06619, CC1G_11938, CC1G_12486, CC1G_01873, CC1G_08005, CC1G_10660, CC1G_11662, CC1G_09240, CC1G_09241, CC1G_11941	446	43	2824	1.76702	1	0.62337	62.2965
GOTERM_BP_FAT	GO:0046486~glycerolipid metabolic process	8	0.402617	0.0853012	CC1G_12637, CC1G_06619, CC1G_12486, CC1G_01873, CC1G_08005, CC1G_10660, CC1G_11662, CC1G_11941	446	25	2824	2.02619	1	0.678677	72.9784
GOTERM_BP_FAT	GO:0006650~glycerophospholipid metabolic process	8	0.402617	0.0853012	CC1G_12637, CC1G_06619, CC1G_12486, CC1G_01873, CC1G_08005, CC1G_10660, CC1G_11662, CC1G_11941	446	25	2824	2.02619	1	0.678677	72.9784
GOTERM_BP_FAT	GO:0006497~protein amino acid lipidation	6	0.301963	0.0932064	CC1G_05130, CC1G_12637, CC1G_12486, CC1G_01873, CC1G_10660, CC1G_11662	446	16	2824	2.37444	1	0.696636	76.2104
GOTERM_BP_FAT	GO:0042157~lipoprotein metabolic process	6	0.301963	0.0932064	CC1G_05130, CC1G_12637, CC1G_12486, CC1G_01873, CC1G_10660, CC1G_11662	446	16	2824	2.37444	1	0.696636	76.2104
GOTERM_BP_FAT	GO:0042158~lipoprotein biosynthetic process	6	0.301963	0.0932064	CC1G_05130, CC1G_12637, CC1G_12486, CC1G_01873, CC1G_10660, CC1G_11662	446	16	2824	2.37444	1	0.696636	76.2104
GOTERM_BP_FAT	GO:0019637~organophosphate metabolic process	12	0.603926	0.0965422	CC1G_12637, CC1G_08783, CC1G_06619, CC1G_11938, CC1G_12486, CC1G_01873, CC1G_08005, CC1G_10660, CC1G_11662, CC1G_09240, CC1G_09241, CC1G_11941	446	46	2824	1.65178	1	0.702388	77.463
GOTERM_BP_FAT	GO:0008610~lipid biosynthetic process	15	0.754907	0.132285	CC1G_12637, CC1G_09240, CC1G_00249, CC1G_11662, CC1G_09241, CC1G_11941, CC1G_02019, CC1G_08783, CC1G_11938, CC1G_12486, CC1G_01873, CC1G_08005, CC1G_10660, CC1G_07064, CC1G_06149	446	65	2824	1.46119	1	0.790605	87.5372
GOTERM_BP_FAT	GO:0006506~GPI anchor biosynthetic process	5	0.251636	0.135068	CC1G_12637, CC1G_12486, CC1G_01873, CC1G_10660, CC1G_11662	446	13	2824	2.43532	1	0.791698	88.1112
GOTERM_BP_FAT	GO:0046489~phosphoinositide biosynthetic process	5	0.251636	0.135068	CC1G_12637, CC1G_12486, CC1G_01873, CC1G_10660, CC1G_11662	446	13	2824	2.43532	1	0.791698	88.1112
GOTERM_BP_FAT	GO:0006505~GPI anchor metabolic process	5	0.251636	0.200858	CC1G_12637, CC1G_12486, CC1G_01873, CC1G_10660, CC1G_11662	446	15	2824	2.11061	1	0.869881	96.277
GOTERM_BP_FAT	GO:0030384~phosphoinositide metabolic process	5	0.251636	0.465015	CC1G_12637, CC1G_12486, CC1G_01873, CC1G_10660, CC1G_11662	446	22	2824	1.43905	1	0.989294	99.9897
Annotation Cluster 18	Enrichment Score: 1.0449205530316996
Category	Term	Count	%	PValue	Genes	List Total	Pop Hits	Pop Total	Fold Enrichment	Bonferroni	Benjamini	FDR
GOTERM_MF_FAT	GO:0030246~carbohydrate binding	21	1.05687	0.0049903	CC1G_02524, CC1G_01577, CC1G_06012, CC1G_07201, CC1G_03185, CC1G_11695, CC1G_05304, CC1G_06007, CC1G_04170, CC1G_09949, CC1G_02937, CC1G_09524, CC1G_09525, CC1G_04997, CC1G_06945, CC1G_09535, CC1G_04169, CC1G_08946, CC1G_07631, CC1G_06734, CC1G_11362	612	72	3953	1.88392	0.89987	0.151578	6.87219
SMART	SM00236:fCBD	10	0.503271	0.0539611	CC1G_09524, CC1G_01577, CC1G_09525, CC1G_06945, CC1G_04169, CC1G_08946, CC1G_07631, CC1G_06007, CC1G_04170, CC1G_09949	279	44	2453	1.99821	0.999026	0.823333	47.3487
GOTERM_MF_FAT	GO:0030248~cellulose binding	11	0.553598	0.145936	CC1G_09524, CC1G_01577, CC1G_06012, CC1G_09525, CC1G_06945, CC1G_04169, CC1G_08946, CC1G_07631, CC1G_06007, CC1G_04170, CC1G_09949	612	45	3953	1.5789	1	0.786459	89.4073
GOTERM_MF_FAT	GO:0001871~pattern binding	11	0.553598	0.16228	CC1G_09524, CC1G_01577, CC1G_06012, CC1G_09525, CC1G_06945, CC1G_04169, CC1G_08946, CC1G_07631, CC1G_06007, CC1G_04170, CC1G_09949	612	46	3953	1.54458	1	0.803885	91.954
GOTERM_MF_FAT	GO:0030247~polysaccharide binding	11	0.553598	0.16228	CC1G_09524, CC1G_01577, CC1G_06012, CC1G_09525, CC1G_06945, CC1G_04169, CC1G_08946, CC1G_07631, CC1G_06007, CC1G_04170, CC1G_09949	612	46	3953	1.54458	1	0.803885	91.954
GOTERM_CC_FAT	GO:0005576~extracellular region	17	0.855561	0.172902	CC1G_01577, CC1G_06012, CC1G_07482, CC1G_06007, CC1G_04170, CC1G_09949, CC1G_09668, CC1G_09524, CC1G_08927, CC1G_09525, CC1G_03922, CC1G_06945, CC1G_04169, CC1G_08946, CC1G_07631, CC1G_06734, CC1G_01340	209	64	1056	1.34211	1	0.940899	89.6096
INTERPRO	IPR000254:Cellulose-binding region, fungal	10	0.503271	0.270929	CC1G_09524, CC1G_01577, CC1G_09525, CC1G_06945, CC1G_04169, CC1G_08946, CC1G_07631, CC1G_06007, CC1G_04170, CC1G_09949	1149	44	7124	1.40913	1	0.995678	99.3974
Annotation Cluster 19	Enrichment Score: 1.037696784565584
Category	Term	Count	%	PValue	Genes	List Total	Pop Hits	Pop Total	Fold Enrichment	Bonferroni	Benjamini	FDR
GOTERM_BP_FAT	GO:0009820~alkaloid metabolic process	7	0.35229	0.00945547	CC1G_11928, CC1G_00160, CC1G_03714, CC1G_10600, CC1G_09352, CC1G_10602, CC1G_07747	446	13	2824	3.40945	0.995677	0.219206	13.0146
GOTERM_BP_FAT	GO:0019748~secondary metabolic process	7	0.35229	0.0290519	CC1G_11928, CC1G_00160, CC1G_03714, CC1G_10600, CC1G_09352, CC1G_10602, CC1G_07747	446	16	2824	2.77018	1	0.430566	35.1236
GOTERM_BP_FAT	GO:0009110~vitamin biosynthetic process	7	0.35229	0.0511187	CC1G_11928, CC1G_00160, CC1G_01877, CC1G_03317, CC1G_04209, CC1G_00750, CC1G_09352	446	18	2824	2.46238	1	0.586997	53.7024
GOTERM_BP_FAT	GO:0042364~water-soluble vitamin biosynthetic process	7	0.35229	0.0511187	CC1G_11928, CC1G_00160, CC1G_01877, CC1G_03317, CC1G_04209, CC1G_00750, CC1G_09352	446	18	2824	2.46238	1	0.586997	53.7024
GOTERM_BP_FAT	GO:0006767~water-soluble vitamin metabolic process	7	0.35229	0.065151	CC1G_11928, CC1G_00160, CC1G_01877, CC1G_03317, CC1G_04209, CC1G_00750, CC1G_09352	446	19	2824	2.33278	1	0.619047	62.7954
GOTERM_BP_FAT	GO:0006766~vitamin metabolic process	7	0.35229	0.065151	CC1G_11928, CC1G_00160, CC1G_01877, CC1G_03317, CC1G_04209, CC1G_00750, CC1G_09352	446	19	2824	2.33278	1	0.619047	62.7954
GOTERM_BP_FAT	GO:0019674~NAD metabolic process	3	0.150981	0.0665702	CC1G_11928, CC1G_00160, CC1G_09352	446	3	2824	6.33184	1	0.618167	63.6157
GOTERM_BP_FAT	GO:0019359~nicotinamide nucleotide biosynthetic process	3	0.150981	0.0665702	CC1G_11928, CC1G_00160, CC1G_09352	446	3	2824	6.33184	1	0.618167	63.6157
GOTERM_BP_FAT	GO:0009435~NAD biosynthetic process	3	0.150981	0.0665702	CC1G_11928, CC1G_00160, CC1G_09352	446	3	2824	6.33184	1	0.618167	63.6157
GOTERM_BP_FAT	GO:0043603~cellular amide metabolic process	6	0.301963	0.0731582	CC1G_11928, CC1G_00160, CC1G_03714, CC1G_06842, CC1G_09352, CC1G_07747	446	15	2824	2.53274	1	0.645299	67.2079
GOTERM_BP_FAT	GO:0006769~nicotinamide metabolic process	5	0.251636	0.080356	CC1G_11928, CC1G_00160, CC1G_03714, CC1G_09352, CC1G_07747	446	11	2824	2.87811	1	0.664085	70.7533
GOTERM_BP_FAT	GO:0046496~nicotinamide nucleotide metabolic process	5	0.251636	0.080356	CC1G_11928, CC1G_00160, CC1G_03714, CC1G_09352, CC1G_07747	446	11	2824	2.87811	1	0.664085	70.7533
GOTERM_BP_FAT	GO:0019362~pyridine nucleotide metabolic process	5	0.251636	0.135068	CC1G_11928, CC1G_00160, CC1G_03714, CC1G_09352, CC1G_07747	446	13	2824	2.43532	1	0.791698	88.1112
GOTERM_BP_FAT	GO:0019363~pyridine nucleotide biosynthetic process	3	0.150981	0.178789	CC1G_11928, CC1G_00160, CC1G_09352	446	5	2824	3.7991	1	0.847579	94.447
GOTERM_BP_FAT	GO:0006733~oxidoreduction coenzyme metabolic process	5	0.251636	0.27397	CC1G_11928, CC1G_00160, CC1G_03714, CC1G_09352, CC1G_07747	446	17	2824	1.86231	1	0.929965	99.0894
GOTERM_BP_FAT	GO:0009108~coenzyme biosynthetic process	4	0.201309	0.887977	CC1G_01941, CC1G_11928, CC1G_00160, CC1G_09352	446	31	2824	0.817011	1	0.999994	100
GOTERM_BP_FAT	GO:0051188~cofactor biosynthetic process	5	0.251636	0.916557	CC1G_01941, CC1G_11928, CC1G_00160, CC1G_09352, CC1G_03730	446	42	2824	0.75379	1	0.999998	100
Annotation Cluster 20	Enrichment Score: 1.0069651356974798
Category	Term	Count	%	PValue	Genes	List Total	Pop Hits	Pop Total	Fold Enrichment	Bonferroni	Benjamini	FDR
INTERPRO	IPR011702:Glutamine amidotransferase superfamily	4	0.201309	0.0323309	CC1G_02006, CC1G_04764, CC1G_01969, CC1G_11893	1149	5	7124	4.96014	1	0.821519	41.2365
GOTERM_BP_FAT	GO:0006541~glutamine metabolic process	4	0.201309	0.0536633	CC1G_02006, CC1G_04764, CC1G_01969, CC1G_11893	446	6	2824	4.22123	1	0.594647	55.4916
INTERPRO	IPR000991:Glutamine amidotransferase class-I, C-terminal	4	0.201309	0.124555	CC1G_02006, CC1G_04764, CC1G_01969, CC1G_11893	1149	8	7124	3.10009	1	0.969423	88.3734
INTERPRO	IPR017926:Glutamine amidotransferase type 1	4	0.201309	0.165378	CC1G_02006, CC1G_04764, CC1G_01969, CC1G_11893	1149	9	7124	2.75563	1	0.98365	94.6301
GOTERM_BP_FAT	GO:0009064~glutamine family amino acid metabolic process	6	0.301963	0.258251	CC1G_05055, CC1G_02006, CC1G_04764, CC1G_01098, CC1G_01969, CC1G_11893	446	22	2824	1.72687	1	0.919327	98.753
Annotation Cluster 21	Enrichment Score: 0.995788119222353
Category	Term	Count	%	PValue	Genes	List Total	Pop Hits	Pop Total	Fold Enrichment	Bonferroni	Benjamini	FDR
INTERPRO	IPR001804:Isocitrate/isopropylmalate dehydrogenase	4	0.201309	0.0323309	CC1G_11465, CC1G_00350, CC1G_00372, CC1G_00055	1149	5	7124	4.96014	1	0.821519	41.2365
GOTERM_MF_FAT	GO:0004448~isocitrate dehydrogenase activity	3	0.150981	0.0642181	CC1G_11465, CC1G_00350, CC1G_00372	612	3	3953	6.45915	1	0.592611	61.116
INTERPRO	IPR019818:Isocitrate/isopropylmalate dehydrogenase, conserved site	3	0.150981	0.124304	CC1G_11465, CC1G_00350, CC1G_00055	1149	4	7124	4.65013	1	0.971485	88.3193
GOTERM_MF_FAT	GO:0051287~NAD or NADH binding	7	0.35229	0.402798	CC1G_06970, CC1G_11465, CC1G_09430, CC1G_00350, CC1G_00372, CC1G_00055, CC1G_00725	612	33	3953	1.37012	1	0.972481	99.9349
Annotation Cluster 22	Enrichment Score: 0.9933455979477149
Category	Term	Count	%	PValue	Genes	List Total	Pop Hits	Pop Total	Fold Enrichment	Bonferroni	Benjamini	FDR
SMART	SM00382:AAA	23	1.15752	0.00256392	CC1G_00106, CC1G_04250, CC1G_00424, CC1G_09806, CC1G_09152, CC1G_11300, CC1G_07665, CC1G_06532, CC1G_00877, CC1G_03877, CC1G_01432, CC1G_06090, CC1G_10707, CC1G_01082, CC1G_01321, CC1G_09879, CC1G_13165, CC1G_02511, CC1G_03757, CC1G_06875, CC1G_10757, CC1G_07604, CC1G_00682	279	105	2453	1.92589	0.274506	0.14824	2.92512
INTERPRO	IPR017871:ABC transporter, conserved site	12	0.603926	0.085422	CC1G_09152, CC1G_06090, CC1G_10707, CC1G_01321, CC1G_13165, CC1G_07665, CC1G_06532, CC1G_02511, CC1G_06875, CC1G_00682, CC1G_10757, CC1G_07604	1149	44	7124	1.69096	1	0.945549	76.4126
INTERPRO	IPR003593:ATPase, AAA+ type, core	23	1.15752	0.112552	CC1G_00106, CC1G_04250, CC1G_00424, CC1G_09806, CC1G_09152, CC1G_11300, CC1G_07665, CC1G_06532, CC1G_00877, CC1G_03877, CC1G_01432, CC1G_06090, CC1G_10707, CC1G_01082, CC1G_01321, CC1G_09879, CC1G_13165, CC1G_02511, CC1G_03757, CC1G_06875, CC1G_10757, CC1G_07604, CC1G_00682	1149	105	7124	1.35813	1	0.97017	85.5081
INTERPRO	IPR003439:ABC transporter-like	12	0.603926	0.124173	CC1G_09152, CC1G_06090, CC1G_10707, CC1G_01321, CC1G_13165, CC1G_07665, CC1G_06532, CC1G_02511, CC1G_06875, CC1G_00682, CC1G_10757, CC1G_07604	1149	47	7124	1.58302	1	0.973591	88.291
INTERPRO	IPR013525:ABC-2 type transporter	4	0.201309	0.124555	CC1G_09152, CC1G_10707, CC1G_10757, CC1G_07604	1149	8	7124	3.10009	1	0.969423	88.3734
INTERPRO	IPR003959:ATPase, AAA-type, core	8	0.402617	0.525918	CC1G_00106, CC1G_04250, CC1G_09806, CC1G_11300, CC1G_09879, CC1G_00877, CC1G_03877, CC1G_01432	1149	42	7124	1.18099	1	0.999968	99.9994
COG_ONTOLOGY	Defense mechanisms	5	0.251636	0.5552	CC1G_01321, CC1G_13165, CC1G_06532, CC1G_00682, CC1G_10757	223	20	1155	1.29484	1	0.911998	99.9151
Annotation Cluster 23	Enrichment Score: 0.975880051769589
Category	Term	Count	%	PValue	Genes	List Total	Pop Hits	Pop Total	Fold Enrichment	Bonferroni	Benjamini	FDR
GOTERM_MF_FAT	GO:0016209~antioxidant activity	10	0.503271	0.0573968	CC1G_10475, CC1G_06963, CC1G_07167, CC1G_01028, CC1G_04966, CC1G_01201, CC1G_09926, CC1G_10471, CC1G_09914, CC1G_03890	612	33	3953	1.95732	1	0.561307	56.8817
GOTERM_MF_FAT	GO:0004601~peroxidase activity	7	0.35229	0.111253	CC1G_10475, CC1G_01028, CC1G_01201, CC1G_09926, CC1G_10471, CC1G_09914, CC1G_03890	612	22	3953	2.05518	1	0.72521	81.3345
GOTERM_MF_FAT	GO:0016684~oxidoreductase activity, acting on peroxide as acceptor	7	0.35229	0.111253	CC1G_10475, CC1G_01028, CC1G_01201, CC1G_09926, CC1G_10471, CC1G_09914, CC1G_03890	612	22	3953	2.05518	1	0.72521	81.3345
SP_PIR_KEYWORDS	peroxidase	4	0.201309	0.1114	CC1G_01028, CC1G_01201, CC1G_09926, CC1G_03890	339	7	1903	3.20775	0.999999	0.683854	74.0651
GOTERM_BP_FAT	GO:0006979~response to oxidative stress	5	0.251636	0.166805	CC1G_01028, CC1G_01201, CC1G_09926, CC1G_09914, CC1G_03890	446	14	2824	2.26137	1	0.840303	93.1314
Annotation Cluster 24	Enrichment Score: 0.9628799000167816
Category	Term	Count	%	PValue	Genes	List Total	Pop Hits	Pop Total	Fold Enrichment	Bonferroni	Benjamini	FDR
GOTERM_MF_FAT	GO:0016801~hydrolase activity, acting on ether bonds	4	0.201309	0.0288052	CC1G_11614, CC1G_09851, CC1G_10304, CC1G_07194	612	5	3953	5.16732	0.999999	0.392232	34.0295
INTERPRO	IPR000639:Epoxide hydrolase-like	4	0.201309	0.0570069	CC1G_09851, CC1G_10304, CC1G_07194, CC1G_00644	1149	6	7124	4.13345	1	0.920192	61.3071
GOTERM_MF_FAT	GO:0004301~epoxide hydrolase activity	3	0.150981	0.115425	CC1G_09851, CC1G_10304, CC1G_07194	612	4	3953	4.84436	1	0.722581	82.5436
GOTERM_MF_FAT	GO:0016803~ether hydrolase activity	3	0.150981	0.115425	CC1G_09851, CC1G_10304, CC1G_07194	612	4	3953	4.84436	1	0.722581	82.5436
GOTERM_BP_FAT	GO:0009636~response to toxin	3	0.150981	0.119407	CC1G_09851, CC1G_10304, CC1G_07194	446	4	2824	4.74888	1	0.760374	84.5291
INTERPRO	IPR010497:Epoxide hydrolase, N-terminal	3	0.150981	0.124304	CC1G_09851, CC1G_10304, CC1G_07194	1149	4	7124	4.65013	1	0.971485	88.3193
INTERPRO	IPR016292:Epoxide hydrolase	3	0.150981	0.124304	CC1G_09851, CC1G_10304, CC1G_07194	1149	4	7124	4.65013	1	0.971485	88.3193
PIR_SUPERFAMILY	PIRSF001112:Epoxide_hydrolase	3	0.150981	0.231229	CC1G_09851, CC1G_10304, CC1G_07194	253	4	1087	3.22233	1	0.999323	96.4994
PIR_SUPERFAMILY	PIRSF001112:epoxide hydrolase	3	0.150981	0.231229	CC1G_09851, CC1G_10304, CC1G_07194	253	4	1087	3.22233	1	0.999323	96.4994
Annotation Cluster 25	Enrichment Score: 0.9491856825986217
Category	Term	Count	%	PValue	Genes	List Total	Pop Hits	Pop Total	Fold Enrichment	Bonferroni	Benjamini	FDR
INTERPRO	IPR012335:Thioredoxin fold	16	0.805234	0.0329261	CC1G_10742, CC1G_04959, CC1G_07966, CC1G_10750, CC1G_01486, CC1G_06545, CC1G_03259, CC1G_00666, CC1G_10591, CC1G_00689, CC1G_07071, CC1G_04966, CC1G_07087, CC1G_07749, CC1G_07902, CC1G_00735	1149	57	7124	1.7404	1	0.81407	41.8184
INTERPRO	IPR004046:Glutathione S-transferase, C-terminal	6	0.301963	0.0448763	CC1G_10742, CC1G_04959, CC1G_00666, CC1G_01486, CC1G_10750, CC1G_11081	1149	13	7124	2.86162	1	0.890837	52.4194
INTERPRO	IPR017933:Glutathione S-transferase/chloride channel, C-terminal	7	0.35229	0.20459	CC1G_10742, CC1G_04959, CC1G_00666, CC1G_01486, CC1G_10750, CC1G_11081, CC1G_07902	1149	25	7124	1.73605	1	0.992117	97.5346
INTERPRO	IPR004045:Glutathione S-transferase, N-terminal	7	0.35229	0.232305	CC1G_10742, CC1G_04959, CC1G_00666, CC1G_10591, CC1G_01486, CC1G_10750, CC1G_07902	1149	26	7124	1.66928	1	0.993659	98.6109
INTERPRO	IPR010987:Glutathione S-transferase, C-terminal-like	4	0.201309	0.255607	CC1G_10742, CC1G_00666, CC1G_10750, CC1G_11081	1149	11	7124	2.25461	1	0.995075	99.1563
Annotation Cluster 26	Enrichment Score: 0.9327209126817024
Category	Term	Count	%	PValue	Genes	List Total	Pop Hits	Pop Total	Fold Enrichment	Bonferroni	Benjamini	FDR
GOTERM_MF_FAT	GO:0004091~carboxylesterase activity	9	0.452944	0.0231317	CC1G_06619, CC1G_03714, CC1G_07482, CC1G_03922, CC1G_03312, CC1G_03270, CC1G_09896, CC1G_07550, CC1G_09668	612	24	3953	2.42218	0.999979	0.361456	28.3277
GOTERM_MF_FAT	GO:0050525~cutinase activity	3	0.150981	0.173171	CC1G_07482, CC1G_03922, CC1G_09668	612	5	3953	3.87549	1	0.820063	93.3212
INTERPRO	IPR011150:Cutinase, monofunctional	3	0.150981	0.185619	CC1G_07482, CC1G_03922, CC1G_09668	1149	5	7124	3.7201	1	0.987988	96.3902
INTERPRO	IPR000675:Cutinase	3	0.150981	0.249925	CC1G_07482, CC1G_03922, CC1G_09668	1149	6	7124	3.10009	1	0.995184	99.0459
Annotation Cluster 27	Enrichment Score: 0.9280166515507284
Category	Term	Count	%	PValue	Genes	List Total	Pop Hits	Pop Total	Fold Enrichment	Bonferroni	Benjamini	FDR
COG_ONTOLOGY	Energy production and conversion	15	0.754907	0.0428137	CC1G_04923, CC1G_07228, CC1G_07972, CC1G_08171, CC1G_01142, CC1G_01443, CC1G_05520, CC1G_05087, CC1G_01310, CC1G_03821, CC1G_07780, CC1G_02004, CC1G_10894, CC1G_01999, CC1G_03657	223	46	1155	1.68893	0.764015	0.382039	31.7461
INTERPRO	IPR016166:FAD-binding, type 2	8	0.402617	0.0641282	CC1G_05520, CC1G_04923, CC1G_05087, CC1G_01310, CC1G_07780, CC1G_08171, CC1G_01443, CC1G_03657	1149	23	7124	2.15658	1	0.930354	65.7725
INTERPRO	IPR006094:FAD linked oxidase, N-terminal	8	0.402617	0.0784595	CC1G_05520, CC1G_04923, CC1G_05087, CC1G_01310, CC1G_07780, CC1G_08171, CC1G_01443, CC1G_03657	1149	24	7124	2.06672	1	0.949515	73.3339
INTERPRO	IPR016167:FAD-binding, type 2, subdomain 1	3	0.150981	0.185619	CC1G_05087, CC1G_01310, CC1G_03657	1149	5	7124	3.7201	1	0.987988	96.3902
INTERPRO	IPR012951:Berberine/berberine-like	4	0.201309	0.572818	CC1G_05520, CC1G_04923, CC1G_01310, CC1G_08171	1149	18	7124	1.37782	1	0.999987	99.9999
Annotation Cluster 28	Enrichment Score: 0.9216078211225962
Category	Term	Count	%	PValue	Genes	List Total	Pop Hits	Pop Total	Fold Enrichment	Bonferroni	Benjamini	FDR
GOTERM_MF_FAT	GO:0008519~ammonium transmembrane transporter activity	3	0.150981	0.115425	CC1G_13124, CC1G_01676, CC1G_05914	612	4	3953	4.84436	1	0.722581	82.5436
GOTERM_MF_FAT	GO:0015101~organic cation transmembrane transporter activity	3	0.150981	0.115425	CC1G_13124, CC1G_01676, CC1G_05914	612	4	3953	4.84436	1	0.722581	82.5436
INTERPRO	IPR001905:Ammonium transporter	3	0.150981	0.124304	CC1G_13124, CC1G_01676, CC1G_05914	1149	4	7124	4.65013	1	0.971485	88.3193
INTERPRO	IPR018047:Ammonium transporter, conserved site	3	0.150981	0.124304	CC1G_13124, CC1G_01676, CC1G_05914	1149	4	7124	4.65013	1	0.971485	88.3193
Annotation Cluster 29	Enrichment Score: 0.9128484957033595
Category	Term	Count	%	PValue	Genes	List Total	Pop Hits	Pop Total	Fold Enrichment	Bonferroni	Benjamini	FDR
INTERPRO	IPR018523:Isocitrate lyase and phosphorylmutase, conserved site	3	0.150981	0.0694958	CC1G_07122, CC1G_06900, CC1G_06620	1149	3	7124	6.20017	1	0.93932	68.8136
INTERPRO	IPR000918:Isocitrate lyase and phosphorylmutase	3	0.150981	0.0694958	CC1G_07122, CC1G_06900, CC1G_06620	1149	3	7124	6.20017	1	0.93932	68.8136
INTERPRO	IPR015813:Pyruvate/Phosphoenolpyruvate kinase, catalytic core	3	0.150981	0.37804	CC1G_07122, CC1G_06900, CC1G_06620	1149	8	7124	2.32507	1	0.999352	99.9539
Annotation Cluster 30	Enrichment Score: 0.8773601924441581
Category	Term	Count	%	PValue	Genes	List Total	Pop Hits	Pop Total	Fold Enrichment	Bonferroni	Benjamini	FDR
GOTERM_BP_FAT	GO:0006084~acetyl-CoA metabolic process	7	0.35229	0.0511187	CC1G_07122, CC1G_08888, CC1G_10805, CC1G_06084, CC1G_00350, CC1G_09115, CC1G_00372	446	18	2824	2.46238	1	0.586997	53.7024
GOTERM_BP_FAT	GO:0006732~coenzyme metabolic process	15	0.754907	0.0878611	CC1G_01941, CC1G_00160, CC1G_03714, CC1G_07784, CC1G_07122, CC1G_11928, CC1G_08888, CC1G_04423, CC1G_10805, CC1G_00350, CC1G_06084, CC1G_09352, CC1G_07747, CC1G_09115, CC1G_00372	446	61	2824	1.55701	1	0.681948	74.0673
GOTERM_BP_FAT	GO:0009109~coenzyme catabolic process	6	0.301963	0.115749	CC1G_07122, CC1G_10805, CC1G_06084, CC1G_00350, CC1G_09115, CC1G_00372	446	17	2824	2.23477	1	0.762719	83.5587
GOTERM_BP_FAT	GO:0006099~tricarboxylic acid cycle	6	0.301963	0.115749	CC1G_07122, CC1G_10805, CC1G_06084, CC1G_00350, CC1G_09115, CC1G_00372	446	17	2824	2.23477	1	0.762719	83.5587
GOTERM_BP_FAT	GO:0046356~acetyl-CoA catabolic process	6	0.301963	0.115749	CC1G_07122, CC1G_10805, CC1G_06084, CC1G_00350, CC1G_09115, CC1G_00372	446	17	2824	2.23477	1	0.762719	83.5587
GOTERM_BP_FAT	GO:0009060~aerobic respiration	6	0.301963	0.115749	CC1G_07122, CC1G_10805, CC1G_06084, CC1G_00350, CC1G_09115, CC1G_00372	446	17	2824	2.23477	1	0.762719	83.5587
GOTERM_BP_FAT	GO:0051187~cofactor catabolic process	6	0.301963	0.140607	CC1G_07122, CC1G_10805, CC1G_06084, CC1G_00350, CC1G_09115, CC1G_00372	446	18	2824	2.11061	1	0.799689	89.1809
GOTERM_BP_FAT	GO:0051186~cofactor metabolic process	16	0.805234	0.177569	CC1G_01941, CC1G_00160, CC1G_03714, CC1G_07784, CC1G_07122, CC1G_11928, CC1G_08888, CC1G_04423, CC1G_10805, CC1G_00350, CC1G_06084, CC1G_09352, CC1G_03730, CC1G_07747, CC1G_09115, CC1G_00372	446	74	2824	1.36905	1	0.850218	94.3247
GOTERM_BP_FAT	GO:0045333~cellular respiration	6	0.301963	0.258251	CC1G_07122, CC1G_10805, CC1G_06084, CC1G_00350, CC1G_09115, CC1G_00372	446	22	2824	1.72687	1	0.919327	98.753
GOTERM_BP_FAT	GO:0015980~energy derivation by oxidation of organic compounds	6	0.301963	0.323998	CC1G_07122, CC1G_10805, CC1G_06084, CC1G_00350, CC1G_09115, CC1G_00372	446	24	2824	1.58296	1	0.955673	99.6806
Annotation Cluster 31	Enrichment Score: 0.8053400439207851
Category	Term	Count	%	PValue	Genes	List Total	Pop Hits	Pop Total	Fold Enrichment	Bonferroni	Benjamini	FDR
INTERPRO	IPR013154:Alcohol dehydrogenase GroES-like	9	0.452944	0.0570003	CC1G_01888, CC1G_02118, CC1G_03921, CC1G_07820, CC1G_05872, CC1G_00547, CC1G_02196, CC1G_07171, CC1G_00131	1149	27	7124	2.06672	1	0.927303	61.3027
INTERPRO	IPR002085:Alcohol dehydrogenase superfamily, zinc-containing	9	0.452944	0.0823923	CC1G_01888, CC1G_02118, CC1G_03921, CC1G_07820, CC1G_05872, CC1G_00547, CC1G_02196, CC1G_07171, CC1G_00131	1149	29	7124	1.92419	1	0.948326	75.1164
INTERPRO	IPR013149:Alcohol dehydrogenase, zinc-binding	8	0.402617	0.152379	CC1G_01888, CC1G_02118, CC1G_03921, CC1G_07820, CC1G_00547, CC1G_02196, CC1G_07171, CC1G_00131	1149	28	7124	1.77148	1	0.981455	93.1049
PIR_SUPERFAMILY	PIRSF000091:alcohol dehydrogenase	5	0.251636	0.354665	CC1G_01888, CC1G_07820, CC1G_00547, CC1G_07171, CC1G_00131	253	13	1087	1.65248	1	0.99994	99.624
COG_ONTOLOGY	Energy production and conversion / General function prediction only	5	0.251636	0.370503	CC1G_01888, CC1G_02118, CC1G_03921, CC1G_07820, CC1G_00547	223	16	1155	1.61855	1	0.887177	98.24
Annotation Cluster 32	Enrichment Score: 0.7625615409690835
Category	Term	Count	%	PValue	Genes	List Total	Pop Hits	Pop Total	Fold Enrichment	Bonferroni	Benjamini	FDR
GOTERM_MF_FAT	GO:0031406~carboxylic acid binding	8	0.402617	0.0939871	CC1G_10680, CC1G_07057, CC1G_00065, CC1G_04764, CC1G_03867, CC1G_05664, CC1G_04210, CC1G_06806	612	26	3953	1.98743	1	0.6786	75.4553
GOTERM_MF_FAT	GO:0016597~amino acid binding	3	0.150981	0.23422	CC1G_10680, CC1G_04764, CC1G_04210	612	6	3953	3.22958	1	0.888314	97.758
GOTERM_MF_FAT	GO:0043176~amine binding	3	0.150981	0.23422	CC1G_10680, CC1G_04764, CC1G_04210	612	6	3953	3.22958	1	0.888314	97.758
Annotation Cluster 33	Enrichment Score: 0.7565162079609681
Category	Term	Count	%	PValue	Genes	List Total	Pop Hits	Pop Total	Fold Enrichment	Bonferroni	Benjamini	FDR
INTERPRO	IPR014009:PIK-related kinase	3	0.150981	0.124304	CC1G_08126, CC1G_00331, CC1G_00894	1149	4	7124	4.65013	1	0.971485	88.3193
INTERPRO	IPR003152:PIK-related kinase, FATC	3	0.150981	0.124304	CC1G_08126, CC1G_00331, CC1G_00894	1149	4	7124	4.65013	1	0.971485	88.3193
INTERPRO	IPR003151:PIK-related kinase, FAT	3	0.150981	0.124304	CC1G_08126, CC1G_00331, CC1G_00894	1149	4	7124	4.65013	1	0.971485	88.3193
SMART	SM00146:PI3Kc	3	0.150981	0.22721	CC1G_08126, CC1G_00331, CC1G_00894	279	8	2453	3.29704	1	0.946547	94.9239
INTERPRO	IPR000403:Phosphatidylinositol 3- and 4-kinase, catalytic	3	0.150981	0.37804	CC1G_08126, CC1G_00331, CC1G_00894	1149	8	7124	2.32507	1	0.999352	99.9539
Annotation Cluster 34	Enrichment Score: 0.7126936782719842
Category	Term	Count	%	PValue	Genes	List Total	Pop Hits	Pop Total	Fold Enrichment	Bonferroni	Benjamini	FDR
INTERPRO	IPR006163:Phosphopantetheine-binding	3	0.150981	0.124304	CC1G_05377, CC1G_05873, CC1G_04210	1149	4	7124	4.65013	1	0.971485	88.3193
GOTERM_MF_FAT	GO:0000036~acyl carrier activity	3	0.150981	0.23422	CC1G_05377, CC1G_05873, CC1G_04210	612	6	3953	3.22958	1	0.888314	97.758
INTERPRO	IPR009081:Acyl carrier protein-like	3	0.150981	0.249925	CC1G_05377, CC1G_05873, CC1G_04210	1149	6	7124	3.10009	1	0.995184	99.0459
Annotation Cluster 35	Enrichment Score: 0.6797914463782517
Category	Term	Count	%	PValue	Genes	List Total	Pop Hits	Pop Total	Fold Enrichment	Bonferroni	Benjamini	FDR
GOTERM_BP_FAT	GO:0009628~response to abiotic stimulus	3	0.150981	0.178789	CC1G_11924, CC1G_11183, CC1G_09101	446	5	2824	3.7991	1	0.847579	94.447
GOTERM_BP_FAT	GO:0009268~response to pH	3	0.150981	0.178789	CC1G_11924, CC1G_11183, CC1G_09101	446	5	2824	3.7991	1	0.847579	94.447
INTERPRO	IPR014850:Signal transduction response regulator, pH-responsive, PalI/Rim9	3	0.150981	0.185619	CC1G_11924, CC1G_11183, CC1G_09101	1149	5	7124	3.7201	1	0.987988	96.3902
GOTERM_BP_FAT	GO:0051101~regulation of DNA binding	3	0.150981	0.241351	CC1G_11924, CC1G_11183, CC1G_09101	446	6	2824	3.16592	1	0.909106	98.2644
GOTERM_BP_FAT	GO:0051098~regulation of binding	3	0.150981	0.241351	CC1G_11924, CC1G_11183, CC1G_09101	446	6	2824	3.16592	1	0.909106	98.2644
GOTERM_BP_FAT	GO:0051090~regulation of transcription factor activity	3	0.150981	0.241351	CC1G_11924, CC1G_11183, CC1G_09101	446	6	2824	3.16592	1	0.909106	98.2644
Annotation Cluster 36	Enrichment Score: 0.6781413465363799
Category	Term	Count	%	PValue	Genes	List Total	Pop Hits	Pop Total	Fold Enrichment	Bonferroni	Benjamini	FDR
INTERPRO	IPR015590:Aldehyde dehydrogenase	5	0.251636	0.144011	CC1G_05826, CC1G_07703, CC1G_06909, CC1G_05987, CC1G_01738	1149	13	7124	2.38468	1	0.9815	91.9173
INTERPRO	IPR016162:Aldehyde dehydrogenase, N-terminal	5	0.251636	0.144011	CC1G_05826, CC1G_07703, CC1G_06909, CC1G_05987, CC1G_01738	1149	13	7124	2.38468	1	0.9815	91.9173
INTERPRO	IPR016160:Aldehyde dehydrogenase, conserved site	5	0.251636	0.445435	CC1G_05826, CC1G_07703, CC1G_06909, CC1G_00710, CC1G_01738	1149	21	7124	1.47623	1	0.99981	99.9928
Annotation Cluster 37	Enrichment Score: 0.6512949637163891
Category	Term	Count	%	PValue	Genes	List Total	Pop Hits	Pop Total	Fold Enrichment	Bonferroni	Benjamini	FDR
GOTERM_MF_FAT	GO:0017171~serine hydrolase activity	10	0.503271	0.0573968	CC1G_09180, CC1G_08641, CC1G_02286, CC1G_12769, CC1G_04562, CC1G_12159, CC1G_10615, CC1G_01435, CC1G_07792, CC1G_03691	612	33	3953	1.95732	1	0.561307	56.8817
GOTERM_MF_FAT	GO:0008236~serine-type peptidase activity	10	0.503271	0.0573968	CC1G_09180, CC1G_08641, CC1G_02286, CC1G_12769, CC1G_04562, CC1G_12159, CC1G_10615, CC1G_01435, CC1G_07792, CC1G_03691	612	33	3953	1.95732	1	0.561307	56.8817
SP_PIR_KEYWORDS	Serine protease	5	0.251636	0.148925	CC1G_08641, CC1G_04562, CC1G_10615, CC1G_01435, CC1G_07792	339	12	1903	2.33899	1	0.740145	84.1596
GOTERM_MF_FAT	GO:0004252~serine-type endopeptidase activity	6	0.301963	0.185641	CC1G_08641, CC1G_02286, CC1G_04562, CC1G_10615, CC1G_01435, CC1G_07792	612	20	3953	1.93775	1	0.831753	94.6201
INTERPRO	IPR015500:Peptidase S8, subtilisin-related	4	0.201309	0.255607	CC1G_02286, CC1G_04562, CC1G_10615, CC1G_07792	1149	11	7124	2.25461	1	0.995075	99.1563
SP_PIR_KEYWORDS	Protease	11	0.553598	0.26735	CC1G_08641, CC1G_06382, CC1G_05800, CC1G_04562, CC1G_12961, CC1G_01276, CC1G_10615, CC1G_01435, CC1G_00332, CC1G_07792, CC1G_02904	339	45	1903	1.37221	1	0.852753	97.141
INTERPRO	IPR000209:Peptidase S8 and S53, subtilisin, kexin, sedolisin	6	0.301963	0.274437	CC1G_13340, CC1G_02286, CC1G_04562, CC1G_10615, CC1G_01435, CC1G_07792	1149	22	7124	1.69096	1	0.9957	99.4426
GOTERM_BP_FAT	GO:0043086~negative regulation of catalytic activity	3	0.150981	0.366834	CC1G_04562, CC1G_10615, CC1G_07792	446	8	2824	2.37444	1	0.96955	99.8778
GOTERM_BP_FAT	GO:0044092~negative regulation of molecular function	3	0.150981	0.366834	CC1G_04562, CC1G_10615, CC1G_07792	446	8	2824	2.37444	1	0.96955	99.8778
INTERPRO	IPR010259:Proteinase inhibitor I9, subtilisin propeptide	3	0.150981	0.37804	CC1G_04562, CC1G_10615, CC1G_07792	1149	8	7124	2.32507	1	0.999352	99.9539
GOTERM_MF_FAT	GO:0042802~identical protein binding	3	0.150981	0.416373	CC1G_04562, CC1G_10615, CC1G_07792	612	9	3953	2.15305	1	0.97382	99.953
PIR_SUPERFAMILY	PIRSF001160:subtilisin	3	0.150981	0.422656	CC1G_04562, CC1G_10615, CC1G_07792	253	6	1087	2.14822	1	0.999985	99.9091
Annotation Cluster 38	Enrichment Score: 0.6450198593291955
Category	Term	Count	%	PValue	Genes	List Total	Pop Hits	Pop Total	Fold Enrichment	Bonferroni	Benjamini	FDR
GOTERM_BP_FAT	GO:0006575~cellular amino acid derivative metabolic process	7	0.35229	0.164614	CC1G_01941, CC1G_11928, CC1G_06619, CC1G_00276, CC1G_02006, CC1G_01677, CC1G_10822	446	24	2824	1.84679	1	0.84124	92.8615
GOTERM_BP_FAT	GO:0006576~biogenic amine metabolic process	4	0.201309	0.199569	CC1G_11928, CC1G_06619, CC1G_02006, CC1G_10822	446	10	2824	2.53274	1	0.872202	96.1879
GOTERM_BP_FAT	GO:0006568~tryptophan metabolic process	3	0.150981	0.241351	CC1G_11928, CC1G_02006, CC1G_10822	446	6	2824	3.16592	1	0.909106	98.2644
GOTERM_BP_FAT	GO:0042430~indole and derivative metabolic process	3	0.150981	0.241351	CC1G_11928, CC1G_02006, CC1G_10822	446	6	2824	3.16592	1	0.909106	98.2644
GOTERM_BP_FAT	GO:0042434~indole derivative metabolic process	3	0.150981	0.241351	CC1G_11928, CC1G_02006, CC1G_10822	446	6	2824	3.16592	1	0.909106	98.2644
GOTERM_BP_FAT	GO:0006586~indolalkylamine metabolic process	3	0.150981	0.241351	CC1G_11928, CC1G_02006, CC1G_10822	446	6	2824	3.16592	1	0.909106	98.2644
GOTERM_BP_FAT	GO:0009072~aromatic amino acid family metabolic process	5	0.251636	0.27397	CC1G_11928, CC1G_09809, CC1G_02006, CC1G_10822, CC1G_03718	446	17	2824	1.86231	1	0.929965	99.0894
Annotation Cluster 39	Enrichment Score: 0.644715071315175
Category	Term	Count	%	PValue	Genes	List Total	Pop Hits	Pop Total	Fold Enrichment	Bonferroni	Benjamini	FDR
GOTERM_MF_FAT	GO:0019842~vitamin binding	17	0.855561	0.088117	CC1G_00425, CC1G_03565, CC1G_00065, CC1G_01108, CC1G_07874, CC1G_05719, CC1G_04210, CC1G_05664, CC1G_05864, CC1G_02303, CC1G_11928, CC1G_03788, CC1G_01099, CC1G_12439, CC1G_02020, CC1G_04317, CC1G_02204	612	73	3953	1.50419	1	0.663111	73.0925
GOTERM_MF_FAT	GO:0070279~vitamin B6 binding	12	0.603926	0.202902	CC1G_11928, CC1G_03788, CC1G_00425, CC1G_01099, CC1G_01108, CC1G_02020, CC1G_07874, CC1G_04317, CC1G_02204, CC1G_05719, CC1G_05864, CC1G_02303	612	54	3953	1.43537	1	0.855115	96.0339
GOTERM_MF_FAT	GO:0030170~pyridoxal phosphate binding	12	0.603926	0.202902	CC1G_11928, CC1G_03788, CC1G_00425, CC1G_01099, CC1G_01108, CC1G_02020, CC1G_07874, CC1G_04317, CC1G_02204, CC1G_05719, CC1G_05864, CC1G_02303	612	54	3953	1.43537	1	0.855115	96.0339
INTERPRO	IPR015421:Pyridoxal phosphate-dependent transferase, major region, subdomain 1	10	0.503271	0.204944	CC1G_11928, CC1G_00425, CC1G_01099, CC1G_01108, CC1G_02020, CC1G_07874, CC1G_04317, CC1G_05719, CC1G_05864, CC1G_02303	1149	41	7124	1.51224	1	0.991509	97.5523
SP_PIR_KEYWORDS	pyridoxal phosphate	4	0.201309	0.803815	CC1G_00425, CC1G_02020, CC1G_04317, CC1G_02303	339	23	1903	0.976273	1	0.99568	100
Annotation Cluster 40	Enrichment Score: 0.6148685429748875
Category	Term	Count	%	PValue	Genes	List Total	Pop Hits	Pop Total	Fold Enrichment	Bonferroni	Benjamini	FDR
INTERPRO	IPR001461:Peptidase A1	6	0.301963	0.0608248	CC1G_07585, CC1G_07336, CC1G_08025, CC1G_12113, CC1G_00332, CC1G_03281	1149	14	7124	2.65722	1	0.926441	63.7649
INTERPRO	IPR009007:Peptidase aspartic, catalytic	6	0.301963	0.0795634	CC1G_07585, CC1G_07336, CC1G_08025, CC1G_12113, CC1G_00332, CC1G_03281	1149	15	7124	2.48007	1	0.947175	73.8459
INTERPRO	IPR001969:Peptidase aspartic, active site	6	0.301963	0.179742	CC1G_07336, CC1G_12113, CC1G_02362, CC1G_10101, CC1G_00332, CC1G_02207	1149	19	7124	1.95795	1	0.987023	95.9449
GOTERM_MF_FAT	GO:0004190~aspartic-type endopeptidase activity	7	0.35229	0.984253	CC1G_07585, CC1G_07336, CC1G_08025, CC1G_12113, CC1G_03570, CC1G_00332, CC1G_03281	612	76	3953	0.594922	1	1	100
GOTERM_MF_FAT	GO:0070001~aspartic-type peptidase activity	7	0.35229	0.984253	CC1G_07585, CC1G_07336, CC1G_08025, CC1G_12113, CC1G_03570, CC1G_00332, CC1G_03281	612	76	3953	0.594922	1	1	100
Annotation Cluster 41	Enrichment Score: 0.6133422302150706
Category	Term	Count	%	PValue	Genes	List Total	Pop Hits	Pop Total	Fold Enrichment	Bonferroni	Benjamini	FDR
GOTERM_MF_FAT	GO:0003924~GTPase activity	9	0.452944	0.0671339	CC1G_11510, CC1G_04743, CC1G_01375, CC1G_06184, CC1G_12235, CC1G_06762, CC1G_06744, CC1G_00397, CC1G_00516	612	29	3953	2.00456	1	0.598819	62.8051
GOTERM_BP_FAT	GO:0006414~translational elongation	4	0.201309	0.157141	CC1G_07572, CC1G_12235, CC1G_06762, CC1G_06744	446	9	2824	2.81415	1	0.831538	91.8648
SP_PIR_KEYWORDS	elongation factor	3	0.150981	0.217475	CC1G_12235, CC1G_06762, CC1G_06744	339	5	1903	3.36814	1	0.83358	93.9321
INTERPRO	IPR000795:Protein synthesis factor, GTP-binding	5	0.251636	0.250092	CC1G_12235, CC1G_06762, CC1G_06744, CC1G_00397, CC1G_00516	1149	16	7124	1.93755	1	0.994799	99.0493
INTERPRO	IPR004161:Translation elongation factor EFTu/EF1A, domain 2	4	0.201309	0.255607	CC1G_12235, CC1G_06762, CC1G_06744, CC1G_00516	1149	11	7124	2.25461	1	0.995075	99.1563
INTERPRO	IPR000640:Translation elongation factor EFG/EF2, C-terminal	3	0.150981	0.314669	CC1G_12235, CC1G_00397, CC1G_00516	1149	7	7124	2.65722	1	0.998055	99.7785
GOTERM_MF_FAT	GO:0003746~translation elongation factor activity	3	0.150981	0.3573	CC1G_12235, CC1G_06762, CC1G_06744	612	8	3953	2.42218	1	0.956219	99.8148
GOTERM_MF_FAT	GO:0008135~translation factor activity, nucleic acid binding	5	0.251636	0.751731	CC1G_03881, CC1G_12235, CC1G_06762, CC1G_06744, CC1G_07093	612	32	3953	1.00924	1	0.999313	100
Annotation Cluster 42	Enrichment Score: 0.596162760564488
Category	Term	Count	%	PValue	Genes	List Total	Pop Hits	Pop Total	Fold Enrichment	Bonferroni	Benjamini	FDR
GOTERM_MF_FAT	GO:0004091~carboxylesterase activity	9	0.452944	0.0231317	CC1G_06619, CC1G_03714, CC1G_07482, CC1G_03922, CC1G_03312, CC1G_03270, CC1G_09896, CC1G_07550, CC1G_09668	612	24	3953	2.42218	0.999979	0.361456	28.3277
GOTERM_MF_FAT	GO:0004806~triacylglycerol lipase activity	3	0.150981	0.525365	CC1G_03312, CC1G_09896, CC1G_07550	612	11	3953	1.76159	1	0.989648	99.9975
INTERPRO	IPR002921:Lipase, class 3	3	0.150981	0.5496	CC1G_03312, CC1G_09896, CC1G_07550	1149	11	7124	1.69096	1	0.99998	99.9998
GOTERM_MF_FAT	GO:0016298~lipase activity	4	0.201309	0.617496	CC1G_06619, CC1G_03312, CC1G_09896, CC1G_07550	612	20	3953	1.29183	1	0.996018	99.9999
Annotation Cluster 43	Enrichment Score: 0.5932614370765561
Category	Term	Count	%	PValue	Genes	List Total	Pop Hits	Pop Total	Fold Enrichment	Bonferroni	Benjamini	FDR
GOTERM_MF_FAT	GO:0015103~inorganic anion transmembrane transporter activity	4	0.201309	0.150543	CC1G_03861, CC1G_07317, CC1G_07229, CC1G_00150	612	9	3953	2.87073	1	0.790619	90.1921
GOTERM_MF_FAT	GO:0008509~anion transmembrane transporter activity	5	0.251636	0.225965	CC1G_03861, CC1G_07317, CC1G_07229, CC1G_05822, CC1G_00150	612	16	3953	2.01848	1	0.882609	97.3885
GOTERM_BP_FAT	GO:0015698~inorganic anion transport	4	0.201309	0.290328	CC1G_03861, CC1G_07317, CC1G_07229, CC1G_00150	446	12	2824	2.11061	1	0.939633	99.3482
GOTERM_BP_FAT	GO:0006820~anion transport	4	0.201309	0.428907	CC1G_03861, CC1G_07317, CC1G_07229, CC1G_00150	446	15	2824	1.68849	1	0.98368	99.9731
Annotation Cluster 44	Enrichment Score: 0.5870300075934923
Category	Term	Count	%	PValue	Genes	List Total	Pop Hits	Pop Total	Fold Enrichment	Bonferroni	Benjamini	FDR
SMART	SM00075:HYDRO	9	0.452944	0.0271408	CC1G_04754, CC1G_04893, CC1G_02181, CC1G_05161, CC1G_06484, CC1G_04061, CC1G_10206, CC1G_02185, CC1G_01230	279	33	2453	2.39785	0.967919	0.682251	27.254
GOTERM_MF_FAT	GO:0005199~structural constituent of cell wall	9	0.452944	0.125244	CC1G_04754, CC1G_04893, CC1G_02181, CC1G_05161, CC1G_06484, CC1G_04061, CC1G_10206, CC1G_02185, CC1G_01230	612	33	3953	1.76159	1	0.737656	85.1075
INTERPRO	IPR001338:Hydrophobin, fungi	9	0.452944	0.149992	CC1G_04754, CC1G_04893, CC1G_02181, CC1G_05161, CC1G_06484, CC1G_04061, CC1G_10206, CC1G_02185, CC1G_01230	1149	33	7124	1.69096	1	0.983144	92.784
GOTERM_CC_FAT	GO:0009277~fungal-type cell wall	9	0.452944	0.316337	CC1G_04754, CC1G_04893, CC1G_02181, CC1G_05161, CC1G_06484, CC1G_04061, CC1G_10206, CC1G_02185, CC1G_01230	209	33	1056	1.37799	1	0.991102	98.9284
GOTERM_CC_FAT	GO:0030312~external encapsulating structure	10	0.503271	0.355923	CC1G_04754, CC1G_04893, CC1G_02181, CC1G_05161, CC1G_06484, CC1G_04061, CC1G_10206, CC1G_07071, CC1G_02185, CC1G_01230	209	39	1056	1.29555	1	0.993541	99.4739
GOTERM_CC_FAT	GO:0005618~cell wall	9	0.452944	0.448728	CC1G_04754, CC1G_04893, CC1G_02181, CC1G_05161, CC1G_06484, CC1G_04061, CC1G_10206, CC1G_02185, CC1G_01230	209	37	1056	1.22902	1	0.994591	99.9178
PIR_SUPERFAMILY	PIRSF004610:1G2 protein	4	0.201309	0.825591	CC1G_04893, CC1G_06484, CC1G_04061, CC1G_10206	253	18	1087	0.954765	1	1	100
GOTERM_MF_FAT	GO:0005198~structural molecule activity	20	1.00654	0.94637	CC1G_07364, CC1G_04754, CC1G_04893, CC1G_04743, CC1G_06484, CC1G_11987, CC1G_10206, CC1G_02185, CC1G_05661, CC1G_02085, CC1G_07572, CC1G_10719, CC1G_02181, CC1G_05161, CC1G_01375, CC1G_04061, CC1G_06184, CC1G_01230, CC1G_00660, CC1G_06736	612	166	3953	0.778211	1	0.999998	100
Annotation Cluster 45	Enrichment Score: 0.5522724918069541
Category	Term	Count	%	PValue	Genes	List Total	Pop Hits	Pop Total	Fold Enrichment	Bonferroni	Benjamini	FDR
INTERPRO	IPR010089:Flavoprotein WrbA	3	0.150981	0.0694958	CC1G_11359, CC1G_04039, CC1G_11360	1149	3	7124	6.20017	1	0.93932	68.8136
GOTERM_BP_FAT	GO:0016481~negative regulation of transcription	4	0.201309	0.244274	CC1G_11359, CC1G_04039, CC1G_09430, CC1G_11360	446	11	2824	2.30249	1	0.908853	98.36
INTERPRO	IPR008254:Flavodoxin/nitric oxide synthase	3	0.150981	0.249925	CC1G_11359, CC1G_04039, CC1G_11360	1149	6	7124	3.10009	1	0.995184	99.0459
GOTERM_MF_FAT	GO:0010181~FMN binding	5	0.251636	0.262041	CC1G_11359, CC1G_07713, CC1G_04039, CC1G_11360, CC1G_10861	612	17	3953	1.89975	1	0.910183	98.676
GOTERM_BP_FAT	GO:0051172~negative regulation of nitrogen compound metabolic process	4	0.201309	0.290328	CC1G_11359, CC1G_04039, CC1G_09430, CC1G_11360	446	12	2824	2.11061	1	0.939633	99.3482
GOTERM_BP_FAT	GO:0045934~negative regulation of nucleobase, nucleoside, nucleotide and nucleic acid metabolic process	4	0.201309	0.290328	CC1G_11359, CC1G_04039, CC1G_09430, CC1G_11360	446	12	2824	2.11061	1	0.939633	99.3482
GOTERM_BP_FAT	GO:0010629~negative regulation of gene expression	4	0.201309	0.336906	CC1G_11359, CC1G_04039, CC1G_09430, CC1G_11360	446	13	2824	1.94826	1	0.960236	99.7593
GOTERM_BP_FAT	GO:0031327~negative regulation of cellular biosynthetic process	4	0.201309	0.383297	CC1G_11359, CC1G_04039, CC1G_09430, CC1G_11360	446	14	2824	1.8091	1	0.973861	99.917
GOTERM_BP_FAT	GO:0010558~negative regulation of macromolecule biosynthetic process	4	0.201309	0.383297	CC1G_11359, CC1G_04039, CC1G_09430, CC1G_11360	446	14	2824	1.8091	1	0.973861	99.917
GOTERM_BP_FAT	GO:0009890~negative regulation of biosynthetic process	4	0.201309	0.383297	CC1G_11359, CC1G_04039, CC1G_09430, CC1G_11360	446	14	2824	1.8091	1	0.973861	99.917
GOTERM_BP_FAT	GO:0010605~negative regulation of macromolecule metabolic process	4	0.201309	0.473253	CC1G_11359, CC1G_04039, CC1G_09430, CC1G_11360	446	16	2824	1.58296	1	0.989861	99.9918
Annotation Cluster 46	Enrichment Score: 0.5514352603933398
Category	Term	Count	%	PValue	Genes	List Total	Pop Hits	Pop Total	Fold Enrichment	Bonferroni	Benjamini	FDR
SMART	SM00225:BTB	8	0.402617	0.0929618	CC1G_02055, CC1G_03319, CC1G_04002, CC1G_02725, CC1G_03108, CC1G_07632, CC1G_09695, CC1G_08043	279	35	2453	2.00963	0.999995	0.869022	67.6423
INTERPRO	IPR000210:BTB/POZ-like	8	0.402617	0.330194	CC1G_02055, CC1G_03319, CC1G_04002, CC1G_02725, CC1G_03108, CC1G_07632, CC1G_09695, CC1G_08043	1149	35	7124	1.41718	1	0.998543	99.8471
INTERPRO	IPR013069:BTB/POZ	3	0.150981	0.722139	CC1G_03319, CC1G_02725, CC1G_09695	1149	15	7124	1.24003	1	1	100
Annotation Cluster 47	Enrichment Score: 0.5395907406377998
Category	Term	Count	%	PValue	Genes	List Total	Pop Hits	Pop Total	Fold Enrichment	Bonferroni	Benjamini	FDR
GOTERM_MF_FAT	GO:0016836~hydro-lyase activity	7	0.35229	0.178097	CC1G_09809, CC1G_02558, CC1G_10315, CC1G_10805, CC1G_09126, CC1G_00021, CC1G_01704	612	25	3953	1.80856	1	0.823604	93.8657
GOTERM_MF_FAT	GO:0004089~carbonate dehydratase activity	3	0.150981	0.3573	CC1G_02558, CC1G_00021, CC1G_01704	612	8	3953	2.42218	1	0.956219	99.8148
INTERPRO	IPR001765:Carbonic anhydrase	3	0.150981	0.37804	CC1G_02558, CC1G_00021, CC1G_01704	1149	8	7124	2.32507	1	0.999352	99.9539
Annotation Cluster 48	Enrichment Score: 0.5178144877198666
Category	Term	Count	%	PValue	Genes	List Total	Pop Hits	Pop Total	Fold Enrichment	Bonferroni	Benjamini	FDR
GOTERM_CC_FAT	GO:0005783~endoplasmic reticulum	14	0.70458	0.166119	CC1G_06619, CC1G_02699, CC1G_06485, CC1G_06570, CC1G_11662, CC1G_00297, CC1G_11710, CC1G_02019, CC1G_00203, CC1G_01873, CC1G_01187, CC1G_10660, CC1G_07087, CC1G_01040	209	50	1056	1.41474	1	0.966072	88.5464
GOTERM_CC_FAT	GO:0042175~nuclear envelope-endoplasmic reticulum network	9	0.452944	0.167937	CC1G_11710, CC1G_06619, CC1G_02699, CC1G_00203, CC1G_01873, CC1G_01187, CC1G_10660, CC1G_06570, CC1G_11662	209	28	1056	1.62406	1	0.952341	88.8407
GOTERM_CC_FAT	GO:0005789~endoplasmic reticulum membrane	9	0.452944	0.167937	CC1G_11710, CC1G_06619, CC1G_02699, CC1G_00203, CC1G_01873, CC1G_01187, CC1G_10660, CC1G_06570, CC1G_11662	209	28	1056	1.62406	1	0.952341	88.8407
GOTERM_CC_FAT	GO:0044432~endoplasmic reticulum part	9	0.452944	0.167937	CC1G_11710, CC1G_06619, CC1G_02699, CC1G_00203, CC1G_01873, CC1G_01187, CC1G_10660, CC1G_06570, CC1G_11662	209	28	1056	1.62406	1	0.952341	88.8407
GOTERM_CC_FAT	GO:0031090~organelle membrane	22	1.1072	0.387611	CC1G_02462, CC1G_06619, CC1G_06547, CC1G_02699, CC1G_10549, CC1G_05661, CC1G_07164, CC1G_06570, CC1G_11662, CC1G_05172, CC1G_03572, CC1G_11710, CC1G_07126, CC1G_00203, CC1G_01873, CC1G_03626, CC1G_01187, CC1G_06562, CC1G_01060, CC1G_10660, CC1G_01320, CC1G_03772	209	99	1056	1.12281	1	0.994588	99.7118
GOTERM_CC_FAT	GO:0012505~endomembrane system	15	0.754907	0.425696	CC1G_12114, CC1G_02462, CC1G_06619, CC1G_02699, CC1G_05661, CC1G_06570, CC1G_11662, CC1G_03572, CC1G_11710, CC1G_00419, CC1G_00203, CC1G_01873, CC1G_01187, CC1G_01060, CC1G_10660	209	66	1056	1.14833	1	0.994285	99.866
GOTERM_CC_FAT	GO:0031227~intrinsic to endoplasmic reticulum membrane	3	0.150981	0.670234	CC1G_01873, CC1G_01187, CC1G_11662	209	11	1056	1.37799	1	0.999618	99.9998
GOTERM_CC_FAT	GO:0031300~intrinsic to organelle membrane	3	0.150981	0.827755	CC1G_01873, CC1G_01187, CC1G_11662	209	15	1056	1.01053	1	0.999958	100
Annotation Cluster 49	Enrichment Score: 0.5120313038001435
Category	Term	Count	%	PValue	Genes	List Total	Pop Hits	Pop Total	Fold Enrichment	Bonferroni	Benjamini	FDR
SMART	SM00219:TyrKc	3	0.150981	0.183481	CC1G_04741, CC1G_09415, CC1G_02847	279	7	2453	3.76805	1	0.920644	90.4067
INTERPRO	IPR001245:Tyrosine protein kinase	3	0.150981	0.314669	CC1G_04741, CC1G_09415, CC1G_02847	1149	7	7124	2.65722	1	0.998055	99.7785
GOTERM_MF_FAT	GO:0004713~protein tyrosine kinase activity	6	0.301963	0.504035	CC1G_10439, CC1G_03393, CC1G_04741, CC1G_09415, CC1G_02847, CC1G_03064	612	30	3953	1.29183	1	0.98721	99.9954
Annotation Cluster 50	Enrichment Score: 0.4977559203966237
Category	Term	Count	%	PValue	Genes	List Total	Pop Hits	Pop Total	Fold Enrichment	Bonferroni	Benjamini	FDR
GOTERM_BP_FAT	GO:0030001~metal ion transport	7	0.35229	0.216057	CC1G_06488, CC1G_08989, CC1G_10813, CC1G_02991, CC1G_07351, CC1G_04185, CC1G_05702	446	26	2824	1.70473	1	0.886886	97.1913
GOTERM_MF_FAT	GO:0015082~di-, tri-valent inorganic cation transmembrane transporter activity	3	0.150981	0.296175	CC1G_08989, CC1G_10813, CC1G_05702	612	7	3953	2.76821	1	0.932304	99.3252
GOTERM_MF_FAT	GO:0046873~metal ion transmembrane transporter activity	4	0.201309	0.501899	CC1G_08989, CC1G_10813, CC1G_02991, CC1G_05702	612	17	3953	1.5198	1	0.987621	99.9951
Annotation Cluster 51	Enrichment Score: 0.4773311008889402
Category	Term	Count	%	PValue	Genes	List Total	Pop Hits	Pop Total	Fold Enrichment	Bonferroni	Benjamini	FDR
GOTERM_MF_FAT	GO:0003924~GTPase activity	9	0.452944	0.0671339	CC1G_11510, CC1G_04743, CC1G_01375, CC1G_06184, CC1G_12235, CC1G_06762, CC1G_06744, CC1G_00397, CC1G_00516	612	29	3953	2.00456	1	0.598819	62.8051
INTERPRO	IPR005225:Small GTP-binding protein	8	0.402617	0.386593	CC1G_05114, CC1G_06790, CC1G_06096, CC1G_03457, CC1G_12235, CC1G_06762, CC1G_00516, CC1G_01040	1149	37	7124	1.34058	1	0.999425	99.9631
SP_PIR_KEYWORDS	gtp-binding	18	0.905888	0.431582	CC1G_10499, CC1G_04743, CC1G_05114, CC1G_06790, CC1G_03701, CC1G_12235, CC1G_00516, CC1G_11510, CC1G_12292, CC1G_08586, CC1G_01375, CC1G_06096, CC1G_03457, CC1G_06184, CC1G_06762, CC1G_06744, CC1G_00397, CC1G_01040	339	90	1903	1.12271	1	0.943505	99.8427
GOTERM_MF_FAT	GO:0005525~GTP binding	18	0.905888	0.458656	CC1G_10499, CC1G_04743, CC1G_05114, CC1G_06790, CC1G_03701, CC1G_12235, CC1G_00516, CC1G_11510, CC1G_12292, CC1G_06096, CC1G_01375, CC1G_03457, CC1G_06184, CC1G_06762, CC1G_06744, CC1G_00397, CC1G_06723, CC1G_01040	612	105	3953	1.10728	1	0.980176	99.9839
GOTERM_MF_FAT	GO:0032561~guanyl ribonucleotide binding	18	0.905888	0.458656	CC1G_10499, CC1G_04743, CC1G_05114, CC1G_06790, CC1G_03701, CC1G_12235, CC1G_00516, CC1G_11510, CC1G_12292, CC1G_06096, CC1G_01375, CC1G_03457, CC1G_06184, CC1G_06762, CC1G_06744, CC1G_00397, CC1G_06723, CC1G_01040	612	105	3953	1.10728	1	0.980176	99.9839
GOTERM_MF_FAT	GO:0019001~guanyl nucleotide binding	19	0.956215	0.580473	CC1G_10499, CC1G_04743, CC1G_05114, CC1G_06790, CC1G_03701, CC1G_12235, CC1G_00516, CC1G_11510, CC1G_12292, CC1G_08586, CC1G_01375, CC1G_06096, CC1G_03457, CC1G_06184, CC1G_06762, CC1G_06744, CC1G_00397, CC1G_06723, CC1G_01040	612	119	3953	1.03129	1	0.994792	99.9996
Annotation Cluster 52	Enrichment Score: 0.45473414919085414
Category	Term	Count	%	PValue	Genes	List Total	Pop Hits	Pop Total	Fold Enrichment	Bonferroni	Benjamini	FDR
INTERPRO	IPR005481:Carbamoyl phosphate synthase, large subunit, N-terminal	3	0.150981	0.185619	CC1G_04764, CC1G_11823, CC1G_05664	1149	5	7124	3.7201	1	0.987988	96.3902
INTERPRO	IPR013817:Pre-ATP-grasp fold	3	0.150981	0.314669	CC1G_04764, CC1G_11823, CC1G_05664	1149	7	7124	2.65722	1	0.998055	99.7785
INTERPRO	IPR005479:Carbamoyl phosphate synthetase, large subunit, ATP-binding	3	0.150981	0.37804	CC1G_04764, CC1G_11823, CC1G_05664	1149	8	7124	2.32507	1	0.999352	99.9539
INTERPRO	IPR011761:ATP-grasp fold	3	0.150981	0.438801	CC1G_04764, CC1G_11823, CC1G_05664	1149	9	7124	2.06672	1	0.999816	99.9913
INTERPRO	IPR013816:ATP-grasp fold, subdomain 2	3	0.150981	0.5496	CC1G_04764, CC1G_11823, CC1G_05664	1149	11	7124	1.69096	1	0.99998	99.9998
Annotation Cluster 53	Enrichment Score: 0.4392615453026406
Category	Term	Count	%	PValue	Genes	List Total	Pop Hits	Pop Total	Fold Enrichment	Bonferroni	Benjamini	FDR
SP_PIR_KEYWORDS	iron-sulfur	3	0.150981	0.289703	CC1G_12977, CC1G_01338, CC1G_07228	339	6	1903	2.80678	1	0.864816	97.9934
GOTERM_MF_FAT	GO:0051536~iron-sulfur cluster binding	6	0.301963	0.407504	CC1G_12977, CC1G_01338, CC1G_07228, CC1G_07665, CC1G_10805, CC1G_03730	612	27	3953	1.43537	1	0.9725	99.9418
GOTERM_MF_FAT	GO:0051540~metal cluster binding	6	0.301963	0.407504	CC1G_12977, CC1G_01338, CC1G_07228, CC1G_07665, CC1G_10805, CC1G_03730	612	27	3953	1.43537	1	0.9725	99.9418
Annotation Cluster 54	Enrichment Score: 0.43227916518405823
Category	Term	Count	%	PValue	Genes	List Total	Pop Hits	Pop Total	Fold Enrichment	Bonferroni	Benjamini	FDR
SMART	SM00248:ANK	16	0.805234	0.104281	CC1G_00720, CC1G_00231, CC1G_09901, CC1G_00710, CC1G_11127, CC1G_12236, CC1G_05909, CC1G_00593, CC1G_07517, CC1G_02654, CC1G_04002, CC1G_11243, CC1G_12387, CC1G_01320, CC1G_10046, CC1G_03967	279	94	2453	1.49653	0.999999	0.821069	72.016
INTERPRO	IPR002110:Ankyrin	16	0.805234	0.560509	CC1G_00720, CC1G_00231, CC1G_09901, CC1G_00710, CC1G_11127, CC1G_12236, CC1G_05909, CC1G_00593, CC1G_07517, CC1G_02654, CC1G_04002, CC1G_11243, CC1G_12387, CC1G_01320, CC1G_10046, CC1G_03967	1149	94	7124	1.05535	1	0.999984	99.9998
SP_PIR_KEYWORDS	ank repeat	13	0.654253	0.863723	CC1G_00720, CC1G_09901, CC1G_11127, CC1G_00710, CC1G_12236, CC1G_05909, CC1G_00593, CC1G_02654, CC1G_07517, CC1G_12387, CC1G_01320, CC1G_10046, CC1G_03967	339	86	1903	0.848563	1	0.998462	100
Annotation Cluster 55	Enrichment Score: 0.41686994385788023
Category	Term	Count	%	PValue	Genes	List Total	Pop Hits	Pop Total	Fold Enrichment	Bonferroni	Benjamini	FDR
GOTERM_MF_FAT	GO:0016887~ATPase activity	37	1.8621	0.0219564	CC1G_01594, CC1G_09910, CC1G_10178, CC1G_07665, CC1G_03517, CC1G_06532, CC1G_06823, CC1G_12318, CC1G_10813, CC1G_02511, CC1G_03757, CC1G_01918, CC1G_06875, CC1G_07604, CC1G_10757, CC1G_03770, CC1G_00424, CC1G_09152, CC1G_04394, CC1G_11755, CC1G_02546, CC1G_09828, CC1G_00176, CC1G_07307, CC1G_00877, CC1G_07699, CC1G_05172, CC1G_02009, CC1G_06090, CC1G_10707, CC1G_01082, CC1G_01321, CC1G_07577, CC1…	612	168	3953	1.42255	0.999963	0.358547	27.0907
GOTERM_MF_FAT	GO:0017076~purine nucleotide binding	138	6.94514	0.262515	CC1G_12413, CC1G_09910, CC1G_12692, CC1G_11986, CC1G_07665, CC1G_07025, CC1G_03393, CC1G_03517, CC1G_01142, CC1G_10655, CC1G_06402, CC1G_04709, CC1G_12292, CC1G_10439, CC1G_06184, CC1G_06084, CC1G_02511, CC1G_03657, CC1G_10757, CC1G_00424, CC1G_06790, CC1G_11300, CC1G_11755, CC1G_09828, CC1G_02274, CC1G_07862, CC1G_03064, CC1G_12977, CC1G_02882, CC1G_02807, CC1G_13340, CC1G_01082, CC1G_03457, CC1…	612	846	3953	1.05362	1	0.906906	98.688
GOTERM_MF_FAT	GO:0001883~purine nucleoside binding	119	5.98893	0.318068	CC1G_12413, CC1G_09910, CC1G_12692, CC1G_11986, CC1G_07665, CC1G_03517, CC1G_03393, CC1G_07025, CC1G_01142, CC1G_10655, CC1G_06402, CC1G_04709, CC1G_10439, CC1G_06084, CC1G_02511, CC1G_03657, CC1G_10757, CC1G_00424, CC1G_11300, CC1G_11755, CC1G_09828, CC1G_07862, CC1G_02274, CC1G_03064, CC1G_12977, CC1G_02807, CC1G_02882, CC1G_13340, CC1G_01082, CC1G_09415, CC1G_02503, CC1G_00106, CC1G_04923, CC1…	612	733	3953	1.04862	1	0.94425	99.5696
GOTERM_MF_FAT	GO:0030554~adenyl nucleotide binding	119	5.98893	0.318068	CC1G_12413, CC1G_09910, CC1G_12692, CC1G_11986, CC1G_07665, CC1G_03517, CC1G_03393, CC1G_07025, CC1G_01142, CC1G_10655, CC1G_06402, CC1G_04709, CC1G_10439, CC1G_06084, CC1G_02511, CC1G_03657, CC1G_10757, CC1G_00424, CC1G_11300, CC1G_11755, CC1G_09828, CC1G_07862, CC1G_02274, CC1G_03064, CC1G_12977, CC1G_02807, CC1G_02882, CC1G_13340, CC1G_01082, CC1G_09415, CC1G_02503, CC1G_00106, CC1G_04923, CC1…	612	733	3953	1.04862	1	0.94425	99.5696
GOTERM_MF_FAT	GO:0001882~nucleoside binding	120	6.03926	0.318882	CC1G_12413, CC1G_09910, CC1G_12692, CC1G_11986, CC1G_07665, CC1G_03517, CC1G_03393, CC1G_07025, CC1G_01142, CC1G_10655, CC1G_06402, CC1G_04709, CC1G_10439, CC1G_06084, CC1G_02511, CC1G_03657, CC1G_10757, CC1G_00424, CC1G_11300, CC1G_11755, CC1G_09828, CC1G_07862, CC1G_02274, CC1G_03064, CC1G_12977, CC1G_02807, CC1G_02882, CC1G_13340, CC1G_01082, CC1G_09415, CC1G_02503, CC1G_00106, CC1G_04923, CC1…	612	740	3953	1.04743	1	0.942108	99.5768
SP_PIR_KEYWORDS	nucleotide-binding	71	3.57323	0.401726	CC1G_12413, CC1G_01594, CC1G_05114, CC1G_04743, CC1G_09910, CC1G_10178, CC1G_11986, CC1G_07665, CC1G_03517, CC1G_12292, CC1G_10813, CC1G_06184, CC1G_02511, CC1G_03757, CC1G_10757, CC1G_03802, CC1G_00424, CC1G_09152, CC1G_11300, CC1G_06790, CC1G_11755, CC1G_00176, CC1G_04406, CC1G_03877, CC1G_11510, CC1G_00460, CC1G_08586, CC1G_02807, CC1G_01990, CC1G_10707, CC1G_01082, CC1G_12348, CC1G_01321, CC1…	339	383	1903	1.04064	1	0.93491	99.7177
GOTERM_MF_FAT	GO:0000166~nucleotide binding	156	7.85103	0.443317	CC1G_12413, CC1G_09910, CC1G_12692, CC1G_04844, CC1G_11986, CC1G_07665, CC1G_04039, CC1G_09430, CC1G_08852, CC1G_07025, CC1G_03393, CC1G_03517, CC1G_01142, CC1G_10655, CC1G_04709, CC1G_06402, CC1G_12292, CC1G_10439, CC1G_11465, CC1G_06184, CC1G_06084, CC1G_02511, CC1G_03657, CC1G_10757, CC1G_00424, CC1G_06790, CC1G_11300, CC1G_11755, CC1G_06970, CC1G_09828, CC1G_02274, CC1G_07862, CC1G_03064, CC1…	612	991	3953	1.01678	1	0.978705	99.976
SP_PIR_KEYWORDS	atp-binding	54	2.71766	0.736683	CC1G_12413, CC1G_01594, CC1G_09910, CC1G_10178, CC1G_11986, CC1G_07665, CC1G_03517, CC1G_10813, CC1G_02511, CC1G_03757, CC1G_03802, CC1G_10757, CC1G_00424, CC1G_09152, CC1G_11300, CC1G_11755, CC1G_00176, CC1G_04406, CC1G_03877, CC1G_00460, CC1G_02807, CC1G_01990, CC1G_10707, CC1G_01082, CC1G_12348, CC1G_01321, CC1G_13165, CC1G_09415, CC1G_03026, CC1G_02503, CC1G_00106, CC1G_04250, CC1G_06532, CC1…	339	318	1903	0.953248	1	0.992395	100
GOTERM_MF_FAT	GO:0032553~ribonucleotide binding	107	5.385	0.749353	CC1G_12413, CC1G_09910, CC1G_12692, CC1G_11986, CC1G_07665, CC1G_03517, CC1G_03393, CC1G_07025, CC1G_10655, CC1G_04709, CC1G_12292, CC1G_10439, CC1G_06184, CC1G_02511, CC1G_10757, CC1G_00424, CC1G_11300, CC1G_06790, CC1G_11755, CC1G_09828, CC1G_02274, CC1G_03064, CC1G_02807, CC1G_02882, CC1G_01082, CC1G_03457, CC1G_09415, CC1G_02503, CC1G_00106, CC1G_04250, CC1G_01579, CC1G_08739, CC1G_00594, CC1…	612	721	3953	0.95857	1	0.999335	100
GOTERM_MF_FAT	GO:0032555~purine ribonucleotide binding	107	5.385	0.749353	CC1G_12413, CC1G_09910, CC1G_12692, CC1G_11986, CC1G_07665, CC1G_03517, CC1G_03393, CC1G_07025, CC1G_10655, CC1G_04709, CC1G_12292, CC1G_10439, CC1G_06184, CC1G_02511, CC1G_10757, CC1G_00424, CC1G_11300, CC1G_06790, CC1G_11755, CC1G_09828, CC1G_02274, CC1G_03064, CC1G_02807, CC1G_02882, CC1G_01082, CC1G_03457, CC1G_09415, CC1G_02503, CC1G_00106, CC1G_04250, CC1G_01579, CC1G_08739, CC1G_00594, CC1…	612	721	3953	0.95857	1	0.999335	100
GOTERM_MF_FAT	GO:0032559~adenyl ribonucleotide binding	89	4.47911	0.851999	CC1G_12413, CC1G_01594, CC1G_09910, CC1G_12692, CC1G_11986, CC1G_10178, CC1G_07665, CC1G_07025, CC1G_03393, CC1G_03517, CC1G_04741, CC1G_10655, CC1G_09242, CC1G_04709, CC1G_10813, CC1G_10439, CC1G_01170, CC1G_02511, CC1G_03757, CC1G_10757, CC1G_11893, CC1G_03802, CC1G_00424, CC1G_09152, CC1G_11300, CC1G_11755, CC1G_02546, CC1G_09828, CC1G_00176, CC1G_07307, CC1G_04406, CC1G_02274, CC1G_03877, CC1…	612	622	3953	0.924219	1	0.999904	100
GOTERM_MF_FAT	GO:0005524~ATP binding	89	4.47911	0.851999	CC1G_12413, CC1G_01594, CC1G_09910, CC1G_12692, CC1G_11986, CC1G_10178, CC1G_07665, CC1G_07025, CC1G_03393, CC1G_03517, CC1G_04741, CC1G_10655, CC1G_09242, CC1G_04709, CC1G_10813, CC1G_10439, CC1G_01170, CC1G_02511, CC1G_03757, CC1G_10757, CC1G_11893, CC1G_03802, CC1G_00424, CC1G_09152, CC1G_11300, CC1G_11755, CC1G_02546, CC1G_09828, CC1G_00176, CC1G_07307, CC1G_04406, CC1G_02274, CC1G_03877, CC1…	612	622	3953	0.924219	1	0.999904	100
Annotation Cluster 56	Enrichment Score: 0.38452355572026364
Category	Term	Count	%	PValue	Genes	List Total	Pop Hits	Pop Total	Fold Enrichment	Bonferroni	Benjamini	FDR
GOTERM_BP_FAT	GO:0051258~protein polymerization	4	0.201309	0.0536633	CC1G_04743, CC1G_01375, CC1G_06184, CC1G_01914	446	6	2824	4.22123	1	0.594647	55.4916
INTERPRO	IPR003008:Tubulin/FtsZ, GTPase domain	3	0.150981	0.185619	CC1G_04743, CC1G_01375, CC1G_06184	1149	5	7124	3.7201	1	0.987988	96.3902
INTERPRO	IPR018316:Tubulin/FtsZ, 2-layer sandwich domain	3	0.150981	0.185619	CC1G_04743, CC1G_01375, CC1G_06184	1149	5	7124	3.7201	1	0.987988	96.3902
INTERPRO	IPR000217:Tubulin	3	0.150981	0.185619	CC1G_04743, CC1G_01375, CC1G_06184	1149	5	7124	3.7201	1	0.987988	96.3902
GOTERM_BP_FAT	GO:0043623~cellular protein complex assembly	6	0.301963	0.196335	CC1G_12114, CC1G_00419, CC1G_04743, CC1G_01375, CC1G_06184, CC1G_01914	446	20	2824	1.89955	1	0.87167	95.9555
GOTERM_CC_FAT	GO:0005856~cytoskeleton	12	0.603926	0.284413	CC1G_12292, CC1G_13048, CC1G_04743, CC1G_01094, CC1G_01375, CC1G_06184, CC1G_03701, CC1G_01455, CC1G_01914, CC1G_08232, CC1G_00946, CC1G_03757	209	46	1056	1.31808	1	0.989252	98.1531
PIR_SUPERFAMILY	PIRSF002306:tubulin	3	0.150981	0.328837	CC1G_04743, CC1G_01375, CC1G_06184	253	5	1087	2.57787	1	0.999946	99.38
GOTERM_BP_FAT	GO:0007018~microtubule-based movement	4	0.201309	0.383297	CC1G_04743, CC1G_01375, CC1G_06184, CC1G_03757	446	14	2824	1.8091	1	0.973861	99.917
INTERPRO	IPR017975:Tubulin, conserved site	3	0.150981	0.438801	CC1G_04743, CC1G_01375, CC1G_06184	1149	9	7124	2.06672	1	0.999816	99.9913
GOTERM_BP_FAT	GO:0007017~microtubule-based process	5	0.251636	0.465015	CC1G_04743, CC1G_01375, CC1G_06184, CC1G_01455, CC1G_03757	446	22	2824	1.43905	1	0.989294	99.9897
GOTERM_BP_FAT	GO:0034622~cellular macromolecular complex assembly	8	0.402617	0.627475	CC1G_12114, CC1G_00419, CC1G_04743, CC1G_03575, CC1G_01375, CC1G_06184, CC1G_01914, CC1G_07093	446	47	2824	1.07776	1	0.998714	99.9999
GOTERM_BP_FAT	GO:0070271~protein complex biogenesis	7	0.35229	0.645291	CC1G_12114, CC1G_10965, CC1G_00419, CC1G_04743, CC1G_01375, CC1G_06184, CC1G_01914	446	41	2824	1.08105	1	0.998998	100
GOTERM_BP_FAT	GO:0006461~protein complex assembly	7	0.35229	0.645291	CC1G_12114, CC1G_10965, CC1G_00419, CC1G_04743, CC1G_01375, CC1G_06184, CC1G_01914	446	41	2824	1.08105	1	0.998998	100
GOTERM_CC_FAT	GO:0015630~microtubule cytoskeleton	5	0.251636	0.657384	CC1G_04743, CC1G_01375, CC1G_06184, CC1G_01455, CC1G_03757	209	22	1056	1.14833	1	0.999658	99.9997
GOTERM_CC_FAT	GO:0044430~cytoskeletal part	7	0.35229	0.68871	CC1G_12292, CC1G_04743, CC1G_01375, CC1G_06184, CC1G_03701, CC1G_01455, CC1G_03757	209	34	1056	1.04025	1	0.999631	99.9999
GOTERM_BP_FAT	GO:0034621~cellular macromolecular complex subunit organization	8	0.402617	0.734001	CC1G_12114, CC1G_00419, CC1G_04743, CC1G_03575, CC1G_01375, CC1G_06184, CC1G_01914, CC1G_07093	446	52	2824	0.974129	1	0.999782	100
SP_PIR_KEYWORDS	microtubule	3	0.150981	0.740646	CC1G_04743, CC1G_01375, CC1G_06184	339	14	1903	1.20291	1	0.991644	100
GOTERM_CC_FAT	GO:0005874~microtubule	3	0.150981	0.827755	CC1G_04743, CC1G_01375, CC1G_06184	209	15	1056	1.01053	1	0.999958	100
GOTERM_BP_FAT	GO:0065003~macromolecular complex assembly	9	0.452944	0.862744	CC1G_12114, CC1G_10965, CC1G_00419, CC1G_04743, CC1G_03575, CC1G_01375, CC1G_06184, CC1G_01914, CC1G_07093	446	68	2824	0.838037	1	0.999986	100
GOTERM_BP_FAT	GO:0043933~macromolecular complex subunit organization	9	0.452944	0.901014	CC1G_12114, CC1G_10965, CC1G_00419, CC1G_04743, CC1G_03575, CC1G_01375, CC1G_06184, CC1G_01914, CC1G_07093	446	72	2824	0.79148	1	0.999996	100
Annotation Cluster 57	Enrichment Score: 0.3274365585811391
Category	Term	Count	%	PValue	Genes	List Total	Pop Hits	Pop Total	Fold Enrichment	Bonferroni	Benjamini	FDR
GOTERM_MF_FAT	GO:0008233~peptidase activity	39	1.96276	0.329281	CC1G_03271, CC1G_08641, CC1G_04250, CC1G_07336, CC1G_05800, CC1G_02286, CC1G_02699, CC1G_04562, CC1G_01435, CC1G_00332, CC1G_02904, CC1G_09180, CC1G_07585, CC1G_01316, CC1G_08025, CC1G_06936, CC1G_12769, CC1G_12961, CC1G_10615, CC1G_00851, CC1G_03281, CC1G_07467, CC1G_00900, CC1G_12113, CC1G_01276, CC1G_12425, CC1G_12159, CC1G_03839, CC1G_07792, CC1G_08840, CC1G_03691, CC1G_06382, CC1G_01248, CC1…	612	228	3953	1.10485	1	0.945866	99.6601
GOTERM_MF_FAT	GO:0070011~peptidase activity, acting on L-amino acid peptides	34	1.71112	0.452293	CC1G_03271, CC1G_08641, CC1G_04250, CC1G_07336, CC1G_05800, CC1G_02286, CC1G_04562, CC1G_01435, CC1G_00332, CC1G_02904, CC1G_09180, CC1G_07585, CC1G_08025, CC1G_12769, CC1G_12961, CC1G_10615, CC1G_00851, CC1G_03281, CC1G_07467, CC1G_12113, CC1G_12425, CC1G_01276, CC1G_12159, CC1G_03839, CC1G_07792, CC1G_08840, CC1G_03691, CC1G_06382, CC1G_08927, CC1G_05710, CC1G_03570, CC1G_10096, CC1G_06781, CC1…	612	207	3953	1.06092	1	0.979766	99.981
GOTERM_BP_FAT	GO:0006508~proteolysis	44	2.21439	0.529733	CC1G_03271, CC1G_08641, CC1G_04250, CC1G_07336, CC1G_05800, CC1G_02286, CC1G_02699, CC1G_04562, CC1G_01435, CC1G_02656, CC1G_00332, CC1G_02904, CC1G_09180, CC1G_01316, CC1G_07585, CC1G_07146, CC1G_08025, CC1G_06936, CC1G_12769, CC1G_11924, CC1G_12961, CC1G_10615, CC1G_00851, CC1G_03281, CC1G_07467, CC1G_00900, CC1G_12113, CC1G_11183, CC1G_01276, CC1G_12425, CC1G_12159, CC1G_03839, CC1G_03837, CC1…	446	273	2824	1.02052	1	0.994867	99.9984
GOTERM_MF_FAT	GO:0004175~endopeptidase activity	24	1.20785	0.62117	CC1G_03271, CC1G_08641, CC1G_04250, CC1G_07336, CC1G_02286, CC1G_12113, CC1G_04562, CC1G_12425, CC1G_01276, CC1G_01435, CC1G_00332, CC1G_07792, CC1G_08840, CC1G_02904, CC1G_07585, CC1G_06382, CC1G_08927, CC1G_08025, CC1G_03570, CC1G_10615, CC1G_06781, CC1G_03281, CC1G_07467, CC1G_07476	612	155	3953	1.00013	1	0.995964	99.9999
Annotation Cluster 58	Enrichment Score: 0.3138237810760024
Category	Term	Count	%	PValue	Genes	List Total	Pop Hits	Pop Total	Fold Enrichment	Bonferroni	Benjamini	FDR
GOTERM_BP_FAT	GO:0009124~nucleoside monophosphate biosynthetic process	4	0.201309	0.383297	CC1G_09717, CC1G_03349, CC1G_01532, CC1G_11893	446	14	2824	1.8091	1	0.973861	99.917
GOTERM_BP_FAT	GO:0009123~nucleoside monophosphate metabolic process	4	0.201309	0.428907	CC1G_09717, CC1G_03349, CC1G_01532, CC1G_11893	446	15	2824	1.68849	1	0.98368	99.9731
GOTERM_BP_FAT	GO:0009127~purine nucleoside monophosphate biosynthetic process	3	0.150981	0.483541	CC1G_09717, CC1G_03349, CC1G_11893	446	10	2824	1.89955	1	0.990668	99.9939
GOTERM_BP_FAT	GO:0009126~purine nucleoside monophosphate metabolic process	3	0.150981	0.483541	CC1G_09717, CC1G_03349, CC1G_11893	446	10	2824	1.89955	1	0.990668	99.9939
GOTERM_BP_FAT	GO:0009168~purine ribonucleoside monophosphate biosynthetic process	3	0.150981	0.483541	CC1G_09717, CC1G_03349, CC1G_11893	446	10	2824	1.89955	1	0.990668	99.9939
GOTERM_BP_FAT	GO:0009167~purine ribonucleoside monophosphate metabolic process	3	0.150981	0.483541	CC1G_09717, CC1G_03349, CC1G_11893	446	10	2824	1.89955	1	0.990668	99.9939
GOTERM_BP_FAT	GO:0009161~ribonucleoside monophosphate metabolic process	3	0.150981	0.585988	CC1G_09717, CC1G_03349, CC1G_11893	446	12	2824	1.58296	1	0.997559	99.9998
GOTERM_BP_FAT	GO:0009156~ribonucleoside monophosphate biosynthetic process	3	0.150981	0.585988	CC1G_09717, CC1G_03349, CC1G_11893	446	12	2824	1.58296	1	0.997559	99.9998
Annotation Cluster 59	Enrichment Score: 0.2636252808969752
Category	Term	Count	%	PValue	Genes	List Total	Pop Hits	Pop Total	Fold Enrichment	Bonferroni	Benjamini	FDR
GOTERM_BP_FAT	GO:0043648~dicarboxylic acid metabolic process	6	0.301963	0.167555	CC1G_09809, CC1G_05055, CC1G_02006, CC1G_09115, CC1G_10822, CC1G_03718	446	19	2824	1.99953	1	0.836632	93.2216
GOTERM_BP_FAT	GO:0009072~aromatic amino acid family metabolic process	5	0.251636	0.27397	CC1G_11928, CC1G_09809, CC1G_02006, CC1G_10822, CC1G_03718	446	17	2824	1.86231	1	0.929965	99.0894
GOTERM_BP_FAT	GO:0009073~aromatic amino acid family biosynthetic process	4	0.201309	0.336906	CC1G_09809, CC1G_02006, CC1G_10822, CC1G_03718	446	13	2824	1.94826	1	0.960236	99.7593
GOTERM_BP_FAT	GO:0046417~chorismate metabolic process	4	0.201309	0.336906	CC1G_09809, CC1G_02006, CC1G_10822, CC1G_03718	446	13	2824	1.94826	1	0.960236	99.7593
GOTERM_BP_FAT	GO:0019438~aromatic compound biosynthetic process	5	0.251636	0.465015	CC1G_09809, CC1G_03317, CC1G_02006, CC1G_10822, CC1G_03718	446	22	2824	1.43905	1	0.989294	99.9897
GOTERM_BP_FAT	GO:0006633~fatty acid biosynthetic process	3	0.150981	0.710098	CC1G_02019, CC1G_00249, CC1G_07064	446	15	2824	1.26637	1	0.999685	100
GOTERM_BP_FAT	GO:0006631~fatty acid metabolic process	3	0.150981	0.774329	CC1G_02019, CC1G_00249, CC1G_07064	446	17	2824	1.11738	1	0.999885	100
GOTERM_BP_FAT	GO:0046394~carboxylic acid biosynthetic process	8	0.402617	0.978284	CC1G_02019, CC1G_09809, CC1G_02006, CC1G_11132, CC1G_00249, CC1G_10822, CC1G_07064, CC1G_03718	446	80	2824	0.633184	1	1	100
GOTERM_BP_FAT	GO:0016053~organic acid biosynthetic process	8	0.402617	0.978284	CC1G_02019, CC1G_09809, CC1G_02006, CC1G_11132, CC1G_00249, CC1G_10822, CC1G_07064, CC1G_03718	446	80	2824	0.633184	1	1	100
GOTERM_BP_FAT	GO:0008652~cellular amino acid biosynthetic process	5	0.251636	0.992605	CC1G_09809, CC1G_02006, CC1G_11132, CC1G_10822, CC1G_03718	446	62	2824	0.510632	1	1	100
GOTERM_BP_FAT	GO:0009309~amine biosynthetic process	5	0.251636	0.995007	CC1G_09809, CC1G_02006, CC1G_11132, CC1G_10822, CC1G_03718	446	65	2824	0.487065	1	1	100
Annotation Cluster 60	Enrichment Score: 0.19438852743089494
Category	Term	Count	%	PValue	Genes	List Total	Pop Hits	Pop Total	Fold Enrichment	Bonferroni	Benjamini	FDR
INTERPRO	IPR017892:Protein kinase, C-terminal	3	0.150981	0.314669	CC1G_01990, CC1G_00855, CC1G_03026	1149	7	7124	2.65722	1	0.998055	99.7785
SMART	SM00133:S_TK_X	3	0.150981	0.556314	CC1G_01990, CC1G_00855, CC1G_03026	279	16	2453	1.64852	1	0.999294	99.9917
INTERPRO	IPR000961:AGC-kinase, C-terminal	3	0.150981	0.755441	CC1G_01990, CC1G_00855, CC1G_03026	1149	16	7124	1.16253	1	1	100
SMART	SM00220:S_TKc	6	0.301963	0.827768	CC1G_01990, CC1G_05008, CC1G_00855, CC1G_03026, CC1G_02503, CC1G_03802	279	60	2453	0.879211	1	0.999991	100
INTERPRO	IPR002290:Serine/threonine protein kinase	6	0.301963	0.974484	CC1G_01990, CC1G_05008, CC1G_00855, CC1G_03026, CC1G_02503, CC1G_03802	1149	60	7124	0.620017	1	1	100
Annotation Cluster 61	Enrichment Score: 0.18864594402625987
Category	Term	Count	%	PValue	Genes	List Total	Pop Hits	Pop Total	Fold Enrichment	Bonferroni	Benjamini	FDR
INTERPRO	IPR001993:Mitochondrial substrate carrier	10	0.503271	0.165136	CC1G_00963, CC1G_06547, CC1G_05099, CC1G_07290, CC1G_06562, CC1G_06755, CC1G_10549, CC1G_06087, CC1G_10299, CC1G_03772	1149	39	7124	1.58979	1	0.984791	94.6049
INTERPRO	IPR002113:Adenine nucleotide translocator 1	3	0.150981	0.249925	CC1G_06547, CC1G_06562, CC1G_10549	1149	6	7124	3.10009	1	0.995184	99.0459
INTERPRO	IPR018108:Mitochondrial substrate/solute carrier	9	0.452944	0.261111	CC1G_00963, CC1G_06547, CC1G_07290, CC1G_06562, CC1G_06755, CC1G_10549, CC1G_06087, CC1G_10299, CC1G_03772	1149	38	7124	1.46846	1	0.994953	99.2518
INTERPRO	IPR002067:Mitochondrial carrier protein	3	0.150981	0.644064	CC1G_06547, CC1G_10549, CC1G_03772	1149	13	7124	1.43081	1	0.999998	100
GOTERM_CC_FAT	GO:0005743~mitochondrial inner membrane	6	0.301963	0.91024	CC1G_06547, CC1G_07126, CC1G_06562, CC1G_10549, CC1G_07164, CC1G_03772	209	39	1056	0.777328	1	0.999998	100
GOTERM_CC_FAT	GO:0019866~organelle inner membrane	6	0.301963	0.921399	CC1G_06547, CC1G_07126, CC1G_06562, CC1G_10549, CC1G_07164, CC1G_03772	209	40	1056	0.757895	1	0.999999	100
GOTERM_CC_FAT	GO:0031966~mitochondrial membrane	6	0.301963	0.97473	CC1G_06547, CC1G_07126, CC1G_06562, CC1G_10549, CC1G_07164, CC1G_03772	209	48	1056	0.631579	1	1	100
GOTERM_CC_FAT	GO:0031975~envelope	9	0.452944	0.988499	CC1G_12114, CC1G_00419, CC1G_06547, CC1G_07126, CC1G_06562, CC1G_07071, CC1G_10549, CC1G_07164, CC1G_03772	209	74	1056	0.614509	1	1	100
GOTERM_CC_FAT	GO:0005740~mitochondrial envelope	6	0.301963	0.989964	CC1G_06547, CC1G_07126, CC1G_06562, CC1G_10549, CC1G_07164, CC1G_03772	209	54	1056	0.561404	1	1	100
GOTERM_CC_FAT	GO:0005739~mitochondrion	9	0.452944	0.989993	CC1G_06547, CC1G_07126, CC1G_06562, CC1G_03871, CC1G_00350, CC1G_10549, CC1G_07164, CC1G_00372, CC1G_03772	209	75	1056	0.606316	1	1	100
GOTERM_CC_FAT	GO:0031967~organelle envelope	8	0.402617	0.994309	CC1G_12114, CC1G_00419, CC1G_06547, CC1G_07126, CC1G_06562, CC1G_10549, CC1G_07164, CC1G_03772	209	72	1056	0.561404	1	1	100
GOTERM_CC_FAT	GO:0044429~mitochondrial part	6	0.301963	0.996796	CC1G_06547, CC1G_07126, CC1G_06562, CC1G_10549, CC1G_07164, CC1G_03772	209	61	1056	0.49698	1	1	100
Annotation Cluster 62	Enrichment Score: 0.18201707853527144
Category	Term	Count	%	PValue	Genes	List Total	Pop Hits	Pop Total	Fold Enrichment	Bonferroni	Benjamini	FDR
GOTERM_CC_FAT	GO:0005856~cytoskeleton	12	0.603926	0.284413	CC1G_12292, CC1G_13048, CC1G_04743, CC1G_01094, CC1G_01375, CC1G_06184, CC1G_03701, CC1G_01455, CC1G_01914, CC1G_08232, CC1G_00946, CC1G_03757	209	46	1056	1.31808	1	0.989252	98.1531
GOTERM_CC_FAT	GO:0043228~non-membrane-bounded organelle	22	1.1072	1	CC1G_07364, CC1G_04743, CC1G_11987, CC1G_03701, CC1G_01455, CC1G_08232, CC1G_00946, CC1G_00877, CC1G_02085, CC1G_07572, CC1G_10719, CC1G_12292, CC1G_06090, CC1G_13048, CC1G_03575, CC1G_01094, CC1G_01375, CC1G_06184, CC1G_01914, CC1G_00660, CC1G_03757, CC1G_06736	209	335	1056	0.331815	1	1	100
GOTERM_CC_FAT	GO:0043232~intracellular non-membrane-bounded organelle	22	1.1072	1	CC1G_07364, CC1G_04743, CC1G_11987, CC1G_03701, CC1G_01455, CC1G_08232, CC1G_00946, CC1G_00877, CC1G_02085, CC1G_07572, CC1G_10719, CC1G_12292, CC1G_06090, CC1G_13048, CC1G_03575, CC1G_01094, CC1G_01375, CC1G_06184, CC1G_01914, CC1G_00660, CC1G_03757, CC1G_06736	209	335	1056	0.331815	1	1	100
Annotation Cluster 63	Enrichment Score: 0.17500839008977462
Category	Term	Count	%	PValue	Genes	List Total	Pop Hits	Pop Total	Fold Enrichment	Bonferroni	Benjamini	FDR
SP_PIR_KEYWORDS	Isomerase	6	0.301963	0.502049	CC1G_11456, CC1G_02006, CC1G_03223, CC1G_04343, CC1G_02351, CC1G_10440	339	26	1903	1.29544	1	0.956615	99.9653
SP_PIR_KEYWORDS	Rotamase	4	0.201309	0.604392	CC1G_11456, CC1G_03223, CC1G_04343, CC1G_02351	339	17	1903	1.32084	1	0.979244	99.9975
GOTERM_MF_FAT	GO:0016859~cis-trans isomerase activity	3	0.150981	0.733207	CC1G_11456, CC1G_03223, CC1G_04343	612	16	3953	1.21109	1	0.999147	100
GOTERM_MF_FAT	GO:0003755~peptidyl-prolyl cis-trans isomerase activity	3	0.150981	0.733207	CC1G_11456, CC1G_03223, CC1G_04343	612	16	3953	1.21109	1	0.999147	100
GOTERM_BP_FAT	GO:0006457~protein folding	8	0.402617	0.817411	CC1G_07399, CC1G_11456, CC1G_06716, CC1G_00561, CC1G_03223, CC1G_04070, CC1G_04343, CC1G_02351	446	57	2824	0.888679	1	0.999957	100
Annotation Cluster 64	Enrichment Score: 0.14782189972764873
Category	Term	Count	%	PValue	Genes	List Total	Pop Hits	Pop Total	Fold Enrichment	Bonferroni	Benjamini	FDR
SP_PIR_KEYWORDS	protein transport	4	0.201309	0.36162	CC1G_03572, CC1G_02462, CC1G_07126, CC1G_01040	339	12	1903	1.87119	1	0.917962	99.4075
GOTERM_CC_FAT	GO:0030133~transport vesicle	3	0.150981	0.415165	CC1G_03572, CC1G_02462, CC1G_05661	209	7	1056	2.16541	1	0.995149	99.8336
GOTERM_CC_FAT	GO:0030658~transport vesicle membrane	3	0.150981	0.415165	CC1G_03572, CC1G_02462, CC1G_05661	209	7	1056	2.16541	1	0.995149	99.8336
GOTERM_MF_FAT	GO:0008565~protein transporter activity	6	0.301963	0.44018	CC1G_12114, CC1G_03328, CC1G_00419, CC1G_03085, CC1G_01841, CC1G_03157	612	28	3953	1.3841	1	0.979091	99.974
GOTERM_CC_FAT	GO:0005794~Golgi apparatus	7	0.35229	0.484055	CC1G_03572, CC1G_02462, CC1G_05661, CC1G_01060, CC1G_06570, CC1G_00221, CC1G_01040	209	28	1056	1.26316	1	0.995822	99.9627
GOTERM_CC_FAT	GO:0044431~Golgi apparatus part	5	0.251636	0.657384	CC1G_03572, CC1G_02462, CC1G_05661, CC1G_01060, CC1G_06570	209	22	1056	1.14833	1	0.999658	99.9997
GOTERM_CC_FAT	GO:0030662~coated vesicle membrane	3	0.150981	0.670234	CC1G_03572, CC1G_02462, CC1G_05661	209	11	1056	1.37799	1	0.999618	99.9998
GOTERM_CC_FAT	GO:0012506~vesicle membrane	3	0.150981	0.670234	CC1G_03572, CC1G_02462, CC1G_05661	209	11	1056	1.37799	1	0.999618	99.9998
GOTERM_CC_FAT	GO:0030135~coated vesicle	3	0.150981	0.670234	CC1G_03572, CC1G_02462, CC1G_05661	209	11	1056	1.37799	1	0.999618	99.9998
GOTERM_CC_FAT	GO:0030120~vesicle coat	3	0.150981	0.670234	CC1G_03572, CC1G_02462, CC1G_05661	209	11	1056	1.37799	1	0.999618	99.9998
GOTERM_CC_FAT	GO:0030659~cytoplasmic vesicle membrane	3	0.150981	0.670234	CC1G_03572, CC1G_02462, CC1G_05661	209	11	1056	1.37799	1	0.999618	99.9998
GOTERM_CC_FAT	GO:0044433~cytoplasmic vesicle part	3	0.150981	0.670234	CC1G_03572, CC1G_02462, CC1G_05661	209	11	1056	1.37799	1	0.999618	99.9998
GOTERM_CC_FAT	GO:0031988~membrane-bounded vesicle	3	0.150981	0.718045	CC1G_03572, CC1G_02462, CC1G_05661	209	12	1056	1.26316	1	0.999726	100
GOTERM_CC_FAT	GO:0016023~cytoplasmic membrane-bounded vesicle	3	0.150981	0.718045	CC1G_03572, CC1G_02462, CC1G_05661	209	12	1056	1.26316	1	0.999726	100
GOTERM_BP_FAT	GO:0017038~protein import	3	0.150981	0.743933	CC1G_12114, CC1G_00419, CC1G_07126	446	16	2824	1.18722	1	0.999812	100
GOTERM_BP_FAT	GO:0006605~protein targeting	4	0.201309	0.754005	CC1G_12114, CC1G_00419, CC1G_07126, CC1G_01841	446	24	2824	1.05531	1	0.999823	100
GOTERM_CC_FAT	GO:0031410~cytoplasmic vesicle	3	0.150981	0.75991	CC1G_03572, CC1G_02462, CC1G_05661	209	13	1056	1.16599	1	0.999858	100
GOTERM_CC_FAT	GO:0031982~vesicle	3	0.150981	0.75991	CC1G_03572, CC1G_02462, CC1G_05661	209	13	1056	1.16599	1	0.999858	100
GOTERM_CC_FAT	GO:0000139~Golgi membrane	3	0.150981	0.796307	CC1G_05661, CC1G_01060, CC1G_06570	209	14	1056	1.08271	1	0.999924	100
GOTERM_BP_FAT	GO:0008104~protein localization	15	0.754907	0.837878	CC1G_12114, CC1G_11305, CC1G_02462, CC1G_05114, CC1G_03085, CC1G_05661, CC1G_01761, CC1G_03572, CC1G_03328, CC1G_00419, CC1G_07126, CC1G_06096, CC1G_01841, CC1G_03157, CC1G_01040	446	109	2824	0.871354	1	0.999973	100
GOTERM_BP_FAT	GO:0033365~protein localization in organelle	3	0.150981	0.866446	CC1G_12114, CC1G_00419, CC1G_07126	446	21	2824	0.904548	1	0.999986	100
GOTERM_BP_FAT	GO:0045184~establishment of protein localization	14	0.70458	0.875637	CC1G_12114, CC1G_02462, CC1G_05114, CC1G_03085, CC1G_05661, CC1G_01761, CC1G_03572, CC1G_03328, CC1G_00419, CC1G_07126, CC1G_06096, CC1G_01841, CC1G_03157, CC1G_01040	446	106	2824	0.836281	1	0.99999	100
GOTERM_BP_FAT	GO:0015031~protein transport	14	0.70458	0.875637	CC1G_12114, CC1G_02462, CC1G_05114, CC1G_03085, CC1G_05661, CC1G_01761, CC1G_03572, CC1G_03328, CC1G_00419, CC1G_07126, CC1G_06096, CC1G_01841, CC1G_03157, CC1G_01040	446	106	2824	0.836281	1	0.99999	100
GOTERM_BP_FAT	GO:0006886~intracellular protein transport	9	0.452944	0.909042	CC1G_12114, CC1G_03572, CC1G_00419, CC1G_02462, CC1G_07126, CC1G_03085, CC1G_05661, CC1G_01841, CC1G_01040	446	73	2824	0.780638	1	0.999997	100
GOTERM_BP_FAT	GO:0070727~cellular macromolecule localization	9	0.452944	0.923449	CC1G_12114, CC1G_03572, CC1G_00419, CC1G_02462, CC1G_07126, CC1G_03085, CC1G_05661, CC1G_01841, CC1G_01040	446	75	2824	0.759821	1	0.999999	100
GOTERM_BP_FAT	GO:0034613~cellular protein localization	9	0.452944	0.923449	CC1G_12114, CC1G_03572, CC1G_00419, CC1G_02462, CC1G_07126, CC1G_03085, CC1G_05661, CC1G_01841, CC1G_01040	446	75	2824	0.759821	1	0.999999	100
GOTERM_CC_FAT	GO:0030117~membrane coat	4	0.201309	0.936672	CC1G_03572, CC1G_02462, CC1G_03085, CC1G_05661	209	28	1056	0.721805	1	0.999999	100
GOTERM_CC_FAT	GO:0048475~coated membrane	4	0.201309	0.936672	CC1G_03572, CC1G_02462, CC1G_03085, CC1G_05661	209	28	1056	0.721805	1	0.999999	100
GOTERM_BP_FAT	GO:0016192~vesicle-mediated transport	7	0.35229	0.94183	CC1G_03572, CC1G_02462, CC1G_07358, CC1G_03085, CC1G_05661, CC1G_01761, CC1G_01040	446	62	2824	0.714885	1	0.999999	100
GOTERM_BP_FAT	GO:0046907~intracellular transport	9	0.452944	0.9795	CC1G_12114, CC1G_03572, CC1G_00419, CC1G_02462, CC1G_07126, CC1G_03085, CC1G_05661, CC1G_01841, CC1G_01040	446	89	2824	0.640298	1	1	100
Annotation Cluster 65	Enrichment Score: 0.12969629333948082
Category	Term	Count	%	PValue	Genes	List Total	Pop Hits	Pop Total	Fold Enrichment	Bonferroni	Benjamini	FDR
GOTERM_BP_FAT	GO:0000279~M phase	3	0.150981	0.710098	CC1G_03361, CC1G_03913, CC1G_07966	446	15	2824	1.26637	1	0.999685	100
GOTERM_BP_FAT	GO:0022403~cell cycle phase	3	0.150981	0.710098	CC1G_03361, CC1G_03913, CC1G_07966	446	15	2824	1.26637	1	0.999685	100
GOTERM_BP_FAT	GO:0022402~cell cycle process	3	0.150981	0.743933	CC1G_03361, CC1G_03913, CC1G_07966	446	16	2824	1.18722	1	0.999812	100
GOTERM_BP_FAT	GO:0007049~cell cycle	5	0.251636	0.807319	CC1G_12292, CC1G_03361, CC1G_03913, CC1G_07966, CC1G_03701	446	34	2824	0.931153	1	0.999946	100
Annotation Cluster 66	Enrichment Score: 0.12846638731714385
Category	Term	Count	%	PValue	Genes	List Total	Pop Hits	Pop Total	Fold Enrichment	Bonferroni	Benjamini	FDR
GOTERM_BP_FAT	GO:0070085~glycosylation	3	0.150981	0.743933	CC1G_00834, CC1G_04265, CC1G_00297	446	16	2824	1.18722	1	0.999812	100
GOTERM_BP_FAT	GO:0043413~biopolymer glycosylation	3	0.150981	0.743933	CC1G_00834, CC1G_04265, CC1G_00297	446	16	2824	1.18722	1	0.999812	100
GOTERM_BP_FAT	GO:0006486~protein amino acid glycosylation	3	0.150981	0.743933	CC1G_00834, CC1G_04265, CC1G_00297	446	16	2824	1.18722	1	0.999812	100
GOTERM_BP_FAT	GO:0009101~glycoprotein biosynthetic process	3	0.150981	0.743933	CC1G_00834, CC1G_04265, CC1G_00297	446	16	2824	1.18722	1	0.999812	100
GOTERM_BP_FAT	GO:0009100~glycoprotein metabolic process	3	0.150981	0.743933	CC1G_00834, CC1G_04265, CC1G_00297	446	16	2824	1.18722	1	0.999812	100
Annotation Cluster 67	Enrichment Score: 0.12524551551166613
Category	Term	Count	%	PValue	Genes	List Total	Pop Hits	Pop Total	Fold Enrichment	Bonferroni	Benjamini	FDR
INTERPRO	IPR019955:Ubiquitin supergroup	4	0.201309	0.681164	CC1G_10032, CC1G_05831, CC1G_11833, CC1G_06887	1149	21	7124	1.18099	1	0.999999	100
SMART	SM00213:UBQ	3	0.150981	0.706588	CC1G_10032, CC1G_05831, CC1G_11833	279	21	2453	1.25602	1	0.9998	99.9999
INTERPRO	IPR000626:Ubiquitin	3	0.150981	0.874672	CC1G_10032, CC1G_05831, CC1G_11833	1149	21	7124	0.885739	1	1	100
Annotation Cluster 68	Enrichment Score: 0.11319305224633108
Category	Term	Count	%	PValue	Genes	List Total	Pop Hits	Pop Total	Fold Enrichment	Bonferroni	Benjamini	FDR
SMART	SM00326:SH3	5	0.251636	0.572766	CC1G_06298, CC1G_02944, CC1G_07412, CC1G_10557, CC1G_01684	279	35	2453	1.25602	1	0.999164	99.9946
INTERPRO	IPR001452:Src homology-3 domain	5	0.251636	0.838365	CC1G_06298, CC1G_02944, CC1G_07412, CC1G_10557, CC1G_01684	1149	35	7124	0.885739	1	1	100
SP_PIR_KEYWORDS	sh3 domain	3	0.150981	0.952819	CC1G_06298, CC1G_02944, CC1G_07412	339	25	1903	0.673628	1	0.999836	100
Annotation Cluster 69	Enrichment Score: 0.10475712335105004
Category	Term	Count	%	PValue	Genes	List Total	Pop Hits	Pop Total	Fold Enrichment	Bonferroni	Benjamini	FDR
SMART	SM00320:WD40	17	0.855561	0.490126	CC1G_03860, CC1G_07374, CC1G_06443, CC1G_06504, CC1G_03868, CC1G_03428, CC1G_06967, CC1G_06922, CC1G_01094, CC1G_01901, CC1G_07477, CC1G_06941, CC1G_00488, CC1G_03127, CC1G_08285, CC1G_01157, CC1G_03675	279	137	2453	1.09099	1	0.998461	99.9586
INTERPRO	IPR019775:WD40 repeat, conserved site	15	0.754907	0.529129	CC1G_03860, CC1G_07947, CC1G_07374, CC1G_06291, CC1G_09618, CC1G_06504, CC1G_03428, CC1G_06967, CC1G_06922, CC1G_01094, CC1G_01901, CC1G_00488, CC1G_08285, CC1G_05996, CC1G_03675	1149	86	7124	1.08143	1	0.999967	99.9995
INTERPRO	IPR019782:WD40 repeat 2	16	0.805234	0.840059	CC1G_03860, CC1G_07374, CC1G_06443, CC1G_06504, CC1G_03428, CC1G_06967, CC1G_06922, CC1G_01094, CC1G_01901, CC1G_06941, CC1G_00488, CC1G_07477, CC1G_03127, CC1G_08285, CC1G_01157, CC1G_03675	1149	114	7124	0.8702	1	1	100
INTERPRO	IPR017986:WD40 repeat, region	16	0.805234	0.858388	CC1G_03860, CC1G_07374, CC1G_06443, CC1G_06504, CC1G_03428, CC1G_06967, CC1G_06922, CC1G_01094, CC1G_01901, CC1G_06941, CC1G_00488, CC1G_07477, CC1G_03127, CC1G_08285, CC1G_01157, CC1G_03675	1149	116	7124	0.855196	1	1	100
INTERPRO	IPR019781:WD40 repeat, subgroup	15	0.754907	0.904764	CC1G_03860, CC1G_07374, CC1G_06443, CC1G_06504, CC1G_06967, CC1G_06922, CC1G_01094, CC1G_01901, CC1G_06941, CC1G_00488, CC1G_07477, CC1G_03127, CC1G_08285, CC1G_01157, CC1G_03675	1149	115	7124	0.808718	1	1	100
INTERPRO	IPR001680:WD40 repeat	17	0.855561	0.943614	CC1G_03860, CC1G_07374, CC1G_06443, CC1G_06504, CC1G_03868, CC1G_03428, CC1G_06967, CC1G_06922, CC1G_01094, CC1G_01901, CC1G_07477, CC1G_06941, CC1G_00488, CC1G_03127, CC1G_08285, CC1G_01157, CC1G_03675	1149	137	7124	0.769365	1	1	100
SP_PIR_KEYWORDS	wd repeat	16	0.805234	0.950652	CC1G_03860, CC1G_07374, CC1G_06443, CC1G_06504, CC1G_03428, CC1G_06967, CC1G_06922, CC1G_01094, CC1G_01901, CC1G_06941, CC1G_00488, CC1G_07477, CC1G_03127, CC1G_08285, CC1G_01157, CC1G_03675	339	118	1903	0.761162	1	0.999849	100
INTERPRO	IPR015943:WD40/YVTN repeat-like	18	0.905888	0.956597	CC1G_03860, CC1G_06512, CC1G_07374, CC1G_06443, CC1G_06504, CC1G_03868, CC1G_03428, CC1G_06967, CC1G_06922, CC1G_01094, CC1G_01901, CC1G_07477, CC1G_00488, CC1G_06941, CC1G_03127, CC1G_08285, CC1G_01157, CC1G_03675	1149	148	7124	0.754075	1	1	100
Annotation Cluster 70	Enrichment Score: 0.08292089233407633
Category	Term	Count	%	PValue	Genes	List Total	Pop Hits	Pop Total	Fold Enrichment	Bonferroni	Benjamini	FDR
GOTERM_MF_FAT	GO:0004725~protein tyrosine phosphatase activity	3	0.150981	0.699002	CC1G_03913, CC1G_01220, CC1G_01737	612	15	3953	1.29183	1	0.998493	100
GOTERM_BP_FAT	GO:0016311~dephosphorylation	4	0.201309	0.754005	CC1G_03913, CC1G_06917, CC1G_01220, CC1G_01737	446	24	2824	1.05531	1	0.999823	100
GOTERM_BP_FAT	GO:0006470~protein amino acid dephosphorylation	3	0.150981	0.847339	CC1G_03913, CC1G_06917, CC1G_01737	446	20	2824	0.949776	1	0.999979	100
GOTERM_MF_FAT	GO:0004721~phosphoprotein phosphatase activity	4	0.201309	0.90412	CC1G_03913, CC1G_06917, CC1G_01220, CC1G_01737	612	33	3953	0.782927	1	0.999983	100
GOTERM_MF_FAT	GO:0016791~phosphatase activity	6	0.301963	0.953366	CC1G_03913, CC1G_03021, CC1G_06917, CC1G_01220, CC1G_00178, CC1G_01737	612	57	3953	0.679911	1	0.999999	100
Annotation Cluster 71	Enrichment Score: 0.06381747072058808
Category	Term	Count	%	PValue	Genes	List Total	Pop Hits	Pop Total	Fold Enrichment	Bonferroni	Benjamini	FDR
GOTERM_BP_FAT	GO:0006796~phosphate metabolic process	41	2.06341	0.745007	CC1G_03431, CC1G_01868, CC1G_12692, CC1G_06917, CC1G_01579, CC1G_08739, CC1G_07025, CC1G_03393, CC1G_00594, CC1G_04741, CC1G_10655, CC1G_03231, CC1G_04709, CC1G_12318, CC1G_10439, CC1G_01170, CC1G_00855, CC1G_06425, CC1G_03802, CC1G_03441, CC1G_04394, CC1G_05008, CC1G_06089, CC1G_09329, CC1G_04406, CC1G_03064, CC1G_05172, CC1G_02807, CC1G_01990, CC1G_01082, CC1G_02990, CC1G_03913, CC1G_01220, CC1…	446	275	2824	0.94402	1	0.999799	100
GOTERM_BP_FAT	GO:0006793~phosphorus metabolic process	41	2.06341	0.745007	CC1G_03431, CC1G_01868, CC1G_12692, CC1G_06917, CC1G_01579, CC1G_08739, CC1G_07025, CC1G_03393, CC1G_00594, CC1G_04741, CC1G_10655, CC1G_03231, CC1G_04709, CC1G_12318, CC1G_10439, CC1G_01170, CC1G_00855, CC1G_06425, CC1G_03802, CC1G_03441, CC1G_04394, CC1G_05008, CC1G_06089, CC1G_09329, CC1G_04406, CC1G_03064, CC1G_05172, CC1G_02807, CC1G_01990, CC1G_01082, CC1G_02990, CC1G_03913, CC1G_01220, CC1…	446	275	2824	0.94402	1	0.999799	100
GOTERM_BP_FAT	GO:0016310~phosphorylation	36	1.81178	0.788833	CC1G_03431, CC1G_12692, CC1G_01579, CC1G_08739, CC1G_07025, CC1G_03393, CC1G_00594, CC1G_04741, CC1G_10655, CC1G_03231, CC1G_04709, CC1G_12318, CC1G_10439, CC1G_01170, CC1G_00855, CC1G_06425, CC1G_03802, CC1G_03441, CC1G_04394, CC1G_05008, CC1G_06089, CC1G_09329, CC1G_04406, CC1G_03064, CC1G_05172, CC1G_02807, CC1G_01990, CC1G_01082, CC1G_02990, CC1G_05193, CC1G_04354, CC1G_09000, CC1G_09415, CC1…	446	247	2824	0.922859	1	0.999916	100
SMART	SM00220:S_TKc	6	0.301963	0.827768	CC1G_01990, CC1G_05008, CC1G_00855, CC1G_03026, CC1G_02503, CC1G_03802	279	60	2453	0.879211	1	0.999991	100
INTERPRO	IPR008271:Serine/threonine protein kinase, active site	15	0.754907	0.829301	CC1G_05008, CC1G_09329, CC1G_00594, CC1G_04406, CC1G_04741, CC1G_04709, CC1G_01990, CC1G_02807, CC1G_01170, CC1G_00855, CC1G_06425, CC1G_09415, CC1G_03026, CC1G_02503, CC1G_03802	1149	106	7124	0.877383	1	1	100
GOTERM_MF_FAT	GO:0004674~protein serine/threonine kinase activity	17	0.855561	0.849283	CC1G_05008, CC1G_08739, CC1G_09329, CC1G_00594, CC1G_04406, CC1G_04741, CC1G_04709, CC1G_08126, CC1G_01990, CC1G_02807, CC1G_01170, CC1G_00855, CC1G_06425, CC1G_09415, CC1G_03026, CC1G_02503, CC1G_03802	612	127	3953	0.864611	1	0.999905	100
INTERPRO	IPR017441:Protein kinase, ATP binding site	11	0.553598	0.871551	CC1G_01990, CC1G_02807, CC1G_05008, CC1G_06151, CC1G_00855, CC1G_09329, CC1G_04406, CC1G_09415, CC1G_03026, CC1G_02503, CC1G_03802	1149	82	7124	0.831731	1	1	100
INTERPRO	IPR000719:Protein kinase, core	24	1.20785	0.884477	CC1G_03441, CC1G_12692, CC1G_05008, CC1G_01579, CC1G_07025, CC1G_03393, CC1G_09329, CC1G_00594, CC1G_04406, CC1G_04741, CC1G_10655, CC1G_03064, CC1G_04709, CC1G_01990, CC1G_02807, CC1G_01170, CC1G_00855, CC1G_04354, CC1G_06425, CC1G_09415, CC1G_03026, CC1G_02847, CC1G_03802, CC1G_02503	1149	175	7124	0.85031	1	1	100
SP_PIR_KEYWORDS	serine/threonine-protein kinase	10	0.503271	0.916294	CC1G_01990, CC1G_02807, CC1G_05008, CC1G_00855, CC1G_09329, CC1G_04406, CC1G_09415, CC1G_03026, CC1G_02503, CC1G_03802	339	72	1903	0.779662	1	0.999413	100
GOTERM_MF_FAT	GO:0004672~protein kinase activity	27	1.35883	0.933247	CC1G_12692, CC1G_01579, CC1G_08739, CC1G_07025, CC1G_03393, CC1G_00594, CC1G_04741, CC1G_10655, CC1G_04709, CC1G_08126, CC1G_10439, CC1G_01170, CC1G_00855, CC1G_06425, CC1G_03802, CC1G_03441, CC1G_05008, CC1G_09329, CC1G_04406, CC1G_03064, CC1G_01990, CC1G_02807, CC1G_04354, CC1G_09415, CC1G_03026, CC1G_02847, CC1G_02503	612	214	3953	0.81494	1	0.999994	100
INTERPRO	IPR017442:Serine/threonine protein kinase-related	17	0.855561	0.939493	CC1G_03441, CC1G_05008, CC1G_01579, CC1G_03393, CC1G_09329, CC1G_00594, CC1G_04406, CC1G_04709, CC1G_01990, CC1G_02807, CC1G_01170, CC1G_00855, CC1G_04354, CC1G_06425, CC1G_03026, CC1G_02503, CC1G_03802	1149	136	7124	0.775022	1	1	100
GOTERM_BP_FAT	GO:0006468~protein amino acid phosphorylation	26	1.30851	0.960981	CC1G_12692, CC1G_01579, CC1G_08739, CC1G_07025, CC1G_03393, CC1G_00594, CC1G_04741, CC1G_10655, CC1G_04709, CC1G_10439, CC1G_01170, CC1G_00855, CC1G_06425, CC1G_03802, CC1G_03441, CC1G_05008, CC1G_09329, CC1G_04406, CC1G_03064, CC1G_01990, CC1G_02807, CC1G_04354, CC1G_09415, CC1G_03026, CC1G_02503, CC1G_02847	446	211	2824	0.780227	1	1	100
INTERPRO	IPR002290:Serine/threonine protein kinase	6	0.301963	0.974484	CC1G_01990, CC1G_05008, CC1G_00855, CC1G_03026, CC1G_02503, CC1G_03802	1149	60	7124	0.620017	1	1	100
Annotation Cluster 72	Enrichment Score: 0.05253343283730764
Category	Term	Count	%	PValue	Genes	List Total	Pop Hits	Pop Total	Fold Enrichment	Bonferroni	Benjamini	FDR
SMART	SM00066:GAL4	5	0.251636	0.680743	CC1G_12374, CC1G_01086, CC1G_06788, CC1G_00087, CC1G_02275	279	40	2453	1.09901	1	0.999774	99.9998
SP_PIR_KEYWORDS	Transcription	5	0.251636	0.760365	CC1G_12374, CC1G_00087, CC1G_09692, CC1G_02275, CC1G_07076	339	28	1903	1.00242	1	0.992673	100
SP_PIR_KEYWORDS	transcription regulation	3	0.150981	0.877013	CC1G_12374, CC1G_00087, CC1G_02275	339	19	1903	0.886353	1	0.998423	100
INTERPRO	IPR001138:Fungal transcriptional regulatory protein, N-terminal	5	0.251636	0.905371	CC1G_12374, CC1G_01086, CC1G_06788, CC1G_00087, CC1G_02275	1149	40	7124	0.775022	1	1	100
INTERPRO	IPR007219:Fungal specific transcription factor	4	0.201309	0.928668	CC1G_12374, CC1G_05035, CC1G_00087, CC1G_02275	1149	34	7124	0.729432	1	1	100
GOTERM_BP_FAT	GO:0006350~transcription	7	0.35229	0.997185	CC1G_12374, CC1G_05035, CC1G_10965, CC1G_00087, CC1G_09692, CC1G_02275, CC1G_07076	446	89	2824	0.49801	1	1	100
SP_PIR_KEYWORDS	dna-binding	8	0.402617	0.998293	CC1G_12374, CC1G_05692, CC1G_00087, CC1G_03575, CC1G_01962, CC1G_03702, CC1G_03897, CC1G_02275	339	90	1903	0.498984	1	1	100
SP_PIR_KEYWORDS	nucleus	8	0.402617	1	CC1G_12374, CC1G_03361, CC1G_00087, CC1G_03575, CC1G_01962, CC1G_01276, CC1G_02275, CC1G_02904	339	214	1903	0.209853	1	1	100
Annotation Cluster 73	Enrichment Score: 0.05250494263410544
Category	Term	Count	%	PValue	Genes	List Total	Pop Hits	Pop Total	Fold Enrichment	Bonferroni	Benjamini	FDR
GOTERM_MF_FAT	GO:0005085~guanyl-nucleotide exchange factor activity	6	0.301963	0.593762	CC1G_02944, CC1G_00277, CC1G_07991, CC1G_03665, CC1G_05881, CC1G_06723	612	33	3953	1.17439	1	0.99507	99.9997
GOTERM_BP_FAT	GO:0051056~regulation of small GTPase mediated signal transduction	6	0.301963	0.943555	CC1G_02944, CC1G_00277, CC1G_07991, CC1G_03665, CC1G_05881, CC1G_06723	446	54	2824	0.703538	1	0.999999	100
GOTERM_BP_FAT	GO:0046578~regulation of Ras protein signal transduction	4	0.201309	0.952665	CC1G_00277, CC1G_07991, CC1G_03665, CC1G_05881	446	38	2824	0.666509	1	1	100
GOTERM_MF_FAT	GO:0030695~GTPase regulator activity	6	0.301963	0.962342	CC1G_02944, CC1G_00277, CC1G_07991, CC1G_03665, CC1G_05881, CC1G_06723	612	59	3953	0.656863	1	0.999999	100
GOTERM_MF_FAT	GO:0060589~nucleoside-triphosphatase regulator activity	6	0.301963	0.969707	CC1G_02944, CC1G_00277, CC1G_07991, CC1G_03665, CC1G_05881, CC1G_06723	612	61	3953	0.635326	1	1	100
GOTERM_MF_FAT	GO:0005083~small GTPase regulator activity	4	0.201309	0.972033	CC1G_00277, CC1G_07991, CC1G_03665, CC1G_05881	612	43	3953	0.600851	1	1	100
Annotation Cluster 74	Enrichment Score: 0.04906250191839288
Category	Term	Count	%	PValue	Genes	List Total	Pop Hits	Pop Total	Fold Enrichment	Bonferroni	Benjamini	FDR
GOTERM_BP_FAT	GO:0009057~macromolecule catabolic process	15	0.754907	0.729882	CC1G_05800, CC1G_07201, CC1G_11695, CC1G_01276, CC1G_05313, CC1G_03837, CC1G_02656, CC1G_03877, CC1G_02904, CC1G_07146, CC1G_04997, CC1G_04166, CC1G_12961, CC1G_05285, CC1G_03049	446	100	2824	0.949776	1	0.999781	100
GOTERM_MF_FAT	GO:0016790~thiolester hydrolase activity	4	0.201309	0.766433	CC1G_05800, CC1G_04423, CC1G_12961, CC1G_02656	612	25	3953	1.03346	1	0.999409	100
GOTERM_BP_FAT	GO:0006511~ubiquitin-dependent protein catabolic process	5	0.251636	0.857561	CC1G_07146, CC1G_05800, CC1G_12961, CC1G_01276, CC1G_02656	446	37	2824	0.855654	1	0.999984	100
GOTERM_MF_FAT	GO:0004221~ubiquitin thiolesterase activity	3	0.150981	0.875784	CC1G_05800, CC1G_12961, CC1G_02656	612	22	3953	0.880793	1	0.999954	100
GOTERM_BP_FAT	GO:0044265~cellular macromolecule catabolic process	8	0.402617	0.929106	CC1G_07146, CC1G_05800, CC1G_12961, CC1G_01276, CC1G_05313, CC1G_02656, CC1G_03837, CC1G_02904	446	68	2824	0.744922	1	0.999999	100
GOTERM_BP_FAT	GO:0019941~modification-dependent protein catabolic process	6	0.301963	0.943555	CC1G_07146, CC1G_05800, CC1G_12961, CC1G_01276, CC1G_02656, CC1G_03837	446	54	2824	0.703538	1	0.999999	100
GOTERM_BP_FAT	GO:0043632~modification-dependent macromolecule catabolic process	6	0.301963	0.943555	CC1G_07146, CC1G_05800, CC1G_12961, CC1G_01276, CC1G_02656, CC1G_03837	446	54	2824	0.703538	1	0.999999	100
GOTERM_BP_FAT	GO:0030163~protein catabolic process	8	0.402617	0.951455	CC1G_07146, CC1G_05800, CC1G_12961, CC1G_01276, CC1G_02656, CC1G_03837, CC1G_03877, CC1G_02904	446	72	2824	0.703538	1	1	100
SP_PIR_KEYWORDS	ubl conjugation pathway	3	0.150981	0.952819	CC1G_05800, CC1G_12961, CC1G_03837	339	25	1903	0.673628	1	0.999836	100
GOTERM_BP_FAT	GO:0051603~proteolysis involved in cellular protein catabolic process	7	0.35229	0.957112	CC1G_07146, CC1G_05800, CC1G_12961, CC1G_01276, CC1G_02656, CC1G_03837, CC1G_02904	446	65	2824	0.68189	1	1	100
GOTERM_BP_FAT	GO:0044257~cellular protein catabolic process	7	0.35229	0.957112	CC1G_07146, CC1G_05800, CC1G_12961, CC1G_01276, CC1G_02656, CC1G_03837, CC1G_02904	446	65	2824	0.68189	1	1	100
Annotation Cluster 75	Enrichment Score: 0.034260127026914215
Category	Term	Count	%	PValue	Genes	List Total	Pop Hits	Pop Total	Fold Enrichment	Bonferroni	Benjamini	FDR
GOTERM_MF_FAT	GO:0016891~endoribonuclease activity, producing 5'-phosphomonoesters	3	0.150981	0.816535	CC1G_01759, CC1G_02981, CC1G_07075	612	19	3953	1.01987	1	0.999792	100
GOTERM_MF_FAT	GO:0016893~endonuclease activity, active with either ribo- or deoxyribonucleic acids and producing 5'-phosphomonoesters	3	0.150981	0.875784	CC1G_01759, CC1G_02981, CC1G_07075	612	22	3953	0.880793	1	0.999954	100
GOTERM_MF_FAT	GO:0004521~endoribonuclease activity	3	0.150981	0.875784	CC1G_01759, CC1G_02981, CC1G_07075	612	22	3953	0.880793	1	0.999954	100
GOTERM_MF_FAT	GO:0004519~endonuclease activity	4	0.201309	0.914798	CC1G_01759, CC1G_02981, CC1G_05313, CC1G_07075	612	34	3953	0.7599	1	0.999988	100
GOTERM_MF_FAT	GO:0004540~ribonuclease activity	4	0.201309	0.932973	CC1G_01759, CC1G_02981, CC1G_07075, CC1G_04187	612	36	3953	0.717683	1	0.999995	100
GOTERM_MF_FAT	GO:0004518~nuclease activity	5	0.251636	0.995316	CC1G_01759, CC1G_02981, CC1G_05313, CC1G_07075, CC1G_04187	612	67	3953	0.482026	1	1	100
GOTERM_BP_FAT	GO:0006396~RNA processing	5	0.251636	0.999987	CC1G_07124, CC1G_04204, CC1G_01759, CC1G_02981, CC1G_04187	446	107	2824	0.29588	1	1	100
GOTERM_MF_FAT	GO:0003723~RNA binding	6	0.301963	1	CC1G_01759, CC1G_02981, CC1G_00660, CC1G_07075, CC1G_04187, CC1G_03918	612	267	3953	0.145149	1	1	100
Annotation Cluster 76	Enrichment Score: 0.02749999597581058
Category	Term	Count	%	PValue	Genes	List Total	Pop Hits	Pop Total	Fold Enrichment	Bonferroni	Benjamini	FDR
INTERPRO	IPR013753:Ras	4	0.201309	0.896618	CC1G_10499, CC1G_05114, CC1G_06790, CC1G_06096	1149	31	7124	0.800022	1	1	100
GOTERM_BP_FAT	GO:0007264~small GTPase mediated signal transduction	5	0.251636	0.925333	CC1G_05114, CC1G_02944, CC1G_06790, CC1G_06096, CC1G_06723	446	43	2824	0.73626	1	0.999999	100
INTERPRO	IPR001806:Ras GTPase	3	0.150981	0.946486	CC1G_05114, CC1G_06790, CC1G_06096	1149	27	7124	0.688908	1	1	100
GOTERM_BP_FAT	GO:0007242~intracellular signaling cascade	6	0.301963	0.988509	CC1G_12019, CC1G_05114, CC1G_02944, CC1G_06790, CC1G_06096, CC1G_06723	446	68	2824	0.558692	1	1	100
Annotation Cluster 77	Enrichment Score: 0.017082659835773947
Category	Term	Count	%	PValue	Genes	List Total	Pop Hits	Pop Total	Fold Enrichment	Bonferroni	Benjamini	FDR
SMART	SM00355:ZnF_C2H2	7	0.35229	0.912052	CC1G_00038, CC1G_00609, CC1G_06494, CC1G_06492, CC1G_11643, CC1G_02207, CC1G_02643	279	81	2453	0.759812	1	0.999999	100
INTERPRO	IPR007087:Zinc finger, C2H2-type	7	0.35229	0.980443	CC1G_00038, CC1G_00609, CC1G_02294, CC1G_06494, CC1G_06492, CC1G_11643, CC1G_02207	1149	71	7124	0.611285	1	1	100
INTERPRO	IPR015880:Zinc finger, C2H2-like	7	0.35229	0.993825	CC1G_00038, CC1G_00609, CC1G_06494, CC1G_06492, CC1G_11643, CC1G_02207, CC1G_02643	1149	81	7124	0.535818	1	1	100
Annotation Cluster 78	Enrichment Score: 0.010224689007206593
Category	Term	Count	%	PValue	Genes	List Total	Pop Hits	Pop Total	Fold Enrichment	Bonferroni	Benjamini	FDR
GOTERM_BP_FAT	GO:0045449~regulation of transcription	25	1.25818	0.944156	CC1G_09692, CC1G_09430, CC1G_04039, CC1G_02060, CC1G_12374, CC1G_08099, CC1G_02362, CC1G_01962, CC1G_06391, CC1G_11359, CC1G_11924, CC1G_02636, CC1G_07076, CC1G_00087, CC1G_11160, CC1G_11183, CC1G_02275, CC1G_01086, CC1G_02046, CC1G_07536, CC1G_06788, CC1G_09101, CC1G_11360, CC1G_02207, CC1G_04479	446	198	2824	0.799475	1	0.999999	100
GOTERM_MF_FAT	GO:0003700~transcription factor activity	11	0.553598	0.968291	CC1G_12374, CC1G_01086, CC1G_08099, CC1G_07536, CC1G_06788, CC1G_00087, CC1G_11160, CC1G_01962, CC1G_06391, CC1G_02275, CC1G_02207	612	103	3953	0.689812	1	1	100
GOTERM_MF_FAT	GO:0030528~transcription regulator activity	19	0.956215	0.974126	CC1G_10965, CC1G_00087, CC1G_11160, CC1G_09692, CC1G_02060, CC1G_11635, CC1G_02275, CC1G_11634, CC1G_01086, CC1G_12374, CC1G_02046, CC1G_08099, CC1G_07536, CC1G_06788, CC1G_01962, CC1G_06391, CC1G_07076, CC1G_02207, CC1G_04479	612	169	3953	0.726177	1	1	100
GOTERM_BP_FAT	GO:0006355~regulation of transcription, DNA-dependent	16	0.805234	0.987401	CC1G_00087, CC1G_11160, CC1G_09430, CC1G_02060, CC1G_02275, CC1G_01086, CC1G_12374, CC1G_08099, CC1G_07536, CC1G_06788, CC1G_02362, CC1G_01962, CC1G_06391, CC1G_02636, CC1G_02207, CC1G_04479	446	151	2824	0.670923	1	1	100
GOTERM_BP_FAT	GO:0051252~regulation of RNA metabolic process	16	0.805234	0.987401	CC1G_00087, CC1G_11160, CC1G_09430, CC1G_02060, CC1G_02275, CC1G_01086, CC1G_12374, CC1G_08099, CC1G_07536, CC1G_06788, CC1G_02362, CC1G_01962, CC1G_06391, CC1G_02636, CC1G_02207, CC1G_04479	446	151	2824	0.670923	1	1	100
GOTERM_MF_FAT	GO:0003677~DNA binding	29	1.45949	1	CC1G_05692, CC1G_05035, CC1G_07855, CC1G_09692, CC1G_02925, CC1G_09242, CC1G_12374, CC1G_08099, CC1G_02362, CC1G_06391, CC1G_01962, CC1G_07076, CC1G_00087, CC1G_05598, CC1G_11160, CC1G_02546, CC1G_03702, CC1G_03897, CC1G_05834, CC1G_00877, CC1G_02275, CC1G_11633, CC1G_01086, CC1G_07536, CC1G_02882, CC1G_01421, CC1G_06788, CC1G_03575, CC1G_02207	612	565	3953	0.331532	1	1	100
Annotation Cluster 79	Enrichment Score: 0.006880217856579959
Category	Term	Count	%	PValue	Genes	List Total	Pop Hits	Pop Total	Fold Enrichment	Bonferroni	Benjamini	FDR
GOTERM_CC_FAT	GO:0033279~ribosomal subunit	3	0.150981	0.940363	CC1G_11987, CC1G_00660, CC1G_06736	209	21	1056	0.721805	1	0.999999	100
SP_PIR_KEYWORDS	ribosomal protein	6	0.301963	0.967764	CC1G_07364, CC1G_07572, CC1G_10719, CC1G_11987, CC1G_00660, CC1G_02085	339	52	1903	0.64772	1	0.99993	100
SP_PIR_KEYWORDS	ribonucleoprotein	5	0.251636	0.983644	CC1G_07364, CC1G_07572, CC1G_11987, CC1G_00660, CC1G_02085	339	49	1903	0.572813	1	0.999986	100
GOTERM_MF_FAT	GO:0003735~structural constituent of ribosome	7	0.35229	0.999857	CC1G_07364, CC1G_07572, CC1G_10719, CC1G_11987, CC1G_00660, CC1G_02085, CC1G_06736	612	115	3953	0.393166	1	1	100
GOTERM_BP_FAT	GO:0006412~translation	12	0.603926	0.999993	CC1G_07364, CC1G_07572, CC1G_10719, CC1G_11987, CC1G_07386, CC1G_03881, CC1G_12235, CC1G_06762, CC1G_06744, CC1G_00660, CC1G_02085, CC1G_06736	446	186	2824	0.408506	1	1	100
GOTERM_CC_FAT	GO:0005840~ribosome	7	0.35229	0.999999	CC1G_07364, CC1G_07572, CC1G_10719, CC1G_11987, CC1G_00660, CC1G_02085, CC1G_06736	209	116	1056	0.3049	1	1	100
GOTERM_CC_FAT	GO:0030529~ribonucleoprotein complex	9	0.452944	1	CC1G_07364, CC1G_07572, CC1G_10719, CC1G_07124, CC1G_11987, CC1G_07966, CC1G_00660, CC1G_02085, CC1G_06736	209	143	1056	0.317998	1	1	100
Annotation Cluster 80	Enrichment Score: 0.0057434365014267805
Category	Term	Count	%	PValue	Genes	List Total	Pop Hits	Pop Total	Fold Enrichment	Bonferroni	Benjamini	FDR
INTERPRO	IPR014014:RNA helicase, DEAD-box type, Q motif	3	0.150981	0.917659	CC1G_07577, CC1G_00176, CC1G_03770	1149	24	7124	0.775022	1	1	100
SMART	SM00487:DEXDc	6	0.301963	0.97649	CC1G_00424, CC1G_02882, CC1G_07577, CC1G_11755, CC1G_00176, CC1G_03770	279	87	2453	0.606353	1	1	100
SMART	SM00490:HELICc	6	0.301963	0.983085	CC1G_00424, CC1G_02882, CC1G_07577, CC1G_11755, CC1G_00176, CC1G_03770	279	91	2453	0.5797	1	1	100
INTERPRO	IPR011545:DNA/RNA helicase, DEAD/DEAH box type, N-terminal	4	0.201309	0.990371	CC1G_00424, CC1G_07577, CC1G_00176, CC1G_03770	1149	49	7124	0.506137	1	1	100
SP_PIR_KEYWORDS	helicase	4	0.201309	0.997812	CC1G_07577, CC1G_11755, CC1G_00176, CC1G_03770	339	53	1903	0.423666	1	1	100
GOTERM_MF_FAT	GO:0070035~purine NTP-dependent helicase activity	5	0.251636	0.997859	CC1G_00424, CC1G_07577, CC1G_11755, CC1G_00176, CC1G_03770	612	73	3953	0.442408	1	1	100
GOTERM_MF_FAT	GO:0008026~ATP-dependent helicase activity	5	0.251636	0.997859	CC1G_00424, CC1G_07577, CC1G_11755, CC1G_00176, CC1G_03770	612	73	3953	0.442408	1	1	100
INTERPRO	IPR014021:Helicase, superfamily 1 and 2, ATP-binding	6	0.301963	0.998881	CC1G_00424, CC1G_02882, CC1G_07577, CC1G_11755, CC1G_00176, CC1G_03770	1149	85	7124	0.437659	1	1	100
INTERPRO	IPR014001:DEAD-like helicase, N-terminal	6	0.301963	0.999143	CC1G_00424, CC1G_02882, CC1G_07577, CC1G_11755, CC1G_00176, CC1G_03770	1149	87	7124	0.427598	1	1	100
INTERPRO	IPR001650:DNA/RNA helicase, C-terminal	6	0.301963	0.9995	CC1G_00424, CC1G_02882, CC1G_07577, CC1G_11755, CC1G_00176, CC1G_03770	1149	91	7124	0.408803	1	1	100
GOTERM_MF_FAT	GO:0004386~helicase activity	6	0.301963	0.999936	CC1G_00424, CC1G_02882, CC1G_07577, CC1G_11755, CC1G_00176, CC1G_03770	612	110	3953	0.352317	1	1	100
Annotation Cluster 81	Enrichment Score: 0.0031428836394414004
Category	Term	Count	%	PValue	Genes	List Total	Pop Hits	Pop Total	Fold Enrichment	Bonferroni	Benjamini	FDR
GOTERM_BP_FAT	GO:0033554~cellular response to stress	8	0.402617	0.980441	CC1G_03361, CC1G_03702, CC1G_03897, CC1G_09415, CC1G_09926, CC1G_11101, CC1G_03890, CC1G_04479	446	81	2824	0.625367	1	1	100
GOTERM_BP_FAT	GO:0006281~DNA repair	6	0.301963	0.995126	CC1G_03361, CC1G_03702, CC1G_03897, CC1G_09415, CC1G_11101, CC1G_04479	446	75	2824	0.506547	1	1	100
GOTERM_BP_FAT	GO:0006974~response to DNA damage stimulus	6	0.301963	0.995701	CC1G_03361, CC1G_03702, CC1G_03897, CC1G_09415, CC1G_11101, CC1G_04479	446	76	2824	0.499882	1	1	100
GOTERM_BP_FAT	GO:0006259~DNA metabolic process	10	0.503271	1	CC1G_05692, CC1G_03361, CC1G_02546, CC1G_03702, CC1G_03897, CC1G_05313, CC1G_00877, CC1G_09415, CC1G_11101, CC1G_04479	446	412	2824	0.153685	1	1	100
Annotation Cluster 82	Enrichment Score: 1.728154650224878E-4
Category	Term	Count	%	PValue	Genes	List Total	Pop Hits	Pop Total	Fold Enrichment	Bonferroni	Benjamini	FDR
SMART	SM00360:RRM	3	0.150981	0.998862	CC1G_10966, CC1G_02548, CC1G_08852	279	75	2453	0.351685	1	1	100
INTERPRO	IPR000504:RNA recognition motif, RNP-1	3	0.150981	0.999973	CC1G_10966, CC1G_02548, CC1G_08852	1149	75	7124	0.248007	1	1	100
INTERPRO	IPR012677:Nucleotide-binding, alpha-beta plait	3	0.150981	0.999973	CC1G_10966, CC1G_02548, CC1G_08852	1149	75	7124	0.248007	1	1	100

[truncated: 13 more sheets: 6-8dwn, 8-10up, 8-10dwn, 10-12up, 10-12dwn, 5-7up, 5-7dwn, 7-9up, 7-9dwn, 9-11up, 9-11down, 11-13up, 11-13down]
