# Supplementary material for: Strand-Specific RNA-Seq Analyses of Fruiting Body Development in Coprinopsis cinerea
Source: PLoS One. 2015 Oct 28;10(10):e0141586. doi: 10.1371/journal.pone.0141586 (PMC4624876; doi:10.1371/journal.pone.0141586)
Supplement: S7 Table — (XLSX) [file pone.0141586.s017.xlsx]

## Sheet: Sheet1
S7 Table. List of genes with negative Fw-Rv correlation efficient.
	ID	Okayama_ID	Correlation coefficient	Fw_Max	Rv_Max	Fw-Rv	Okayama_broad_description	kogdefline
1	jgi|Copci_AmutBmut1|21869|CE21605_1697	CC1G_01384	-0.937276	11.1309	0.843373	10.2876	SCF_E3_ubiquitin_ligase_complex_F-box_protein_grrA_(571_aa)	Leucine rich repeat proteins, some proteins contain F-box
2	jgi|Copci_AmutBmut1|393398|estExt_Genewise1.C_290185	CC1G_03837	-0.884869	100.939	9.80165	91.1375	ubiquitin-protein_ligase_(870_aa)	Ubiquitin protein ligase RSP5/NEDD4
3	jgi|Copci_AmutBmut1|496039|gm1.3282_g	CC1G_07164	-0.863631	412.547	21.5649	390.983	NADH-ubiquinone_oxidoreductase_21kDa_subunit_(175_aa)	NADH:ubiquinone oxidoreductase, NDUFS4/18 kDa subunit
4	jgi|Copci_AmutBmut1|442372|fgenesh1_kg.21_@_44_@_Locus1559v1rpkm196.70	CC1G_05148	-0.856152	321.204	23.879	297.325	tetraspanin_(228_aa)	NA
5	jgi|Copci_AmutBmut1|369555|e_gw1.83.75.1	CC1G_05325	-0.855623	51.9395	11.178	40.7615	hypothetical_protein_(230_aa)	NA
6	jgi|Copci_AmutBmut1|16272|CE16008_11920	CC1G_01269	-0.849774	43.9102	68.3385	-24.4283	U4/U6_small_nuclear_ribonucleoprotein_Prp31_(556_aa)	mRNA splicing factor PRP31
7	jgi|Copci_AmutBmut1|58377|CE58113_15491	NA	-0.849137	420.876	29.7449	391.131	NA	NA
8	jgi|Copci_AmutBmut1|539750|estExt_Genemark1.C_160098	CC1G_06794	-0.828455	46.7522	7.95844	38.7938	hypothetical_protein_(370_aa)	Predicted DHHC-type Zn-finger protein
9	jgi|Copci_AmutBmut1|424272|estExt_Genewise1Plus.C_700110	CC1G_06270	-0.821128	126.141	13.729	112.412	membrane_protein_(424_aa)	Tumor differentially expressed (TDE) protein
10	jgi|Copci_AmutBmut1|472419|fgenesh1_pm.70_@_32	CC1G_14389	-0.819036	49.0744	2.92899	46.1454	hypothetical_protein_(90_aa)	NA
11	jgi|Copci_AmutBmut1|448620|fgenesh1_kg.57_@_43_@_Locus1907v1rpkm165.97	CC1G_07865	-0.801973	113.584	32.5241	81.0604	hypothetical_protein_(242_aa)	Component of vacuolar transporter chaperone (Vtc) involved in vacuole fusion
12	jgi|Copci_AmutBmut1|430998|estExt_Genewise1Plus.C_1790045	CC1G_11850	-0.794342	61.9577	6.81577	55.142	oxidoreductase_(620_aa)	Electron transfer flavoprotein ubiquinone oxidoreductase
13	jgi|Copci_AmutBmut1|181704|CE181440_15155	CC1G_03880	-0.787189	95.8359	106.034	-10.1983	hypothetical_protein_(237_aa)	Nucleic acid binding protein
14	jgi|Copci_AmutBmut1|61459|CE61195_2188	CC1G_06331	-0.786473	230.021	3.43512	226.585	hypothetical_protein_(71_aa)	Vacuolar H+-ATPase V0 sector, subunit M9.7 (M9.2)
15	jgi|Copci_AmutBmut1|490074|estExt_fgenesh1_pg.C_1490009	CC1G_04547	-0.782106	9.55381	10.109	-0.555167	hypothetical_protein_(530_aa)	Predicted transporter (ABC superfamily)
16	jgi|Copci_AmutBmut1|480968|estExt_fgenesh1_pm.C_1390010	CC1G_09159	-0.773601	53.4653	6.43358	47.0317	hypothetical_protein_(695_aa)	Predicted membrane protein
17	jgi|Copci_AmutBmut1|364151|e_gw1.36.119.1	CC1G_03881	-0.761076	451.128	14.9371	436.191	eukaryotic_translation_initiation_factor_1_(114_aa)	Translation initiation factor 1 (eIF-1/SUI1)
18	jgi|Copci_AmutBmut1|415537|estExt_Genewise1Plus.C_120019	CC1G_07072	-0.753712	50.2852	4.22786	46.0573	hypothetical_protein_(519_aa)	NA
19	jgi|Copci_AmutBmut1|493445|gm1.688_g	CC1G_01960	-0.752419	80.5393	6.34121	74.1981	delta-aminolevulinic_acid_dehydratase_(332_aa)	Delta-aminolevulinic acid dehydratase
20	jgi|Copci_AmutBmut1|368146|e_gw1.68.50.1	CC1G_00871	-0.749666	100.047	4.62509	95.4219	hypothetical_protein_(100_aa)	Microtubule-associated protein CRIPT
21	jgi|Copci_AmutBmut1|387055|estExt_Genewise1.C_4_t10471	CC1G_14151	-0.744045	218.075	5.43288	212.642	NADH-ubiquinone_oxidoreductase_20_kDa_subunit_(224_aa)	NADH-ubiquinone oxidoreductase, NUFS7/PSST/20 kDa subunit
22	jgi|Copci_AmutBmut1|494974|gm1.2217_g	CC1G_00077	-0.742621	421.841	12.1345	409.706	hypothetical_protein_(62_aa)	Ubiquinol cytochrome c oxidoreductase, subunit QCR9
23	jgi|Copci_AmutBmut1|23734|CE23470_107654	CC1G_12348	-0.741364	1359.8	54.8833	1304.92	hsp70-like_protein_(656_aa)	Molecular chaperones GRP78/BiP/KAR2, HSP70 superfamily
24	jgi|Copci_AmutBmut1|481225|estExt_fgenesh1_pm.C_1510022	CC1G_05087	-0.7387	29.3249	2.28323	27.0417	D-lactate_dehydrogenase_cytochrome_oxidoreductase_(565_aa)	Proteins containing the FAD binding domain
25	jgi|Copci_AmutBmut1|137666|CE137402_1241	NA	-0.735773	79.6482	4.09449	75.5537	NA	NA
26	jgi|Copci_AmutBmut1|131937|CE131673_25010	CC1G_12318	-0.735714	342.199	14.7428	327.456	vacuolar_ATP_synthase_(524_aa)	Vacuolar H+-ATPase V1 sector, subunit B
27	jgi|Copci_AmutBmut1|375263|e_gw1.168.19.1	CC1G_05096	-0.733809	41.5049	5.85131	35.6536	hypothetical_protein_(198_aa)	Phospholipid scramblase
28	jgi|Copci_AmutBmut1|462580|fgenesh1_pm.11_@_39	CC1G_14694	-0.733254	0.1329	2.68953	-2.55663	hypothetical_protein_(82_aa)	NA
29	jgi|Copci_AmutBmut1|158268|CE158004_3695	NA	-0.732558	85.1674	8.31785	76.8496	NA	NA
30	jgi|Copci_AmutBmut1|364074|e_gw1.36.171.1	CC1G_03901	-0.732041	34.5684	1.72774	32.8406	hypothetical_protein_(134_aa)	Uncharacterized conserved protein
31	jgi|Copci_AmutBmut1|101964|CE101700_1548	NA	-0.724765	60.5982	6.32279	54.2754	NA	NA
32	jgi|Copci_AmutBmut1|374617|e_gw1.155.1.1	CC1G_06967	-0.722936	50.6677	4.21162	46.4561	hypothetical_protein_(311_aa)	G-protein beta subunit-like protein (contains WD40 repeats)
33	jgi|Copci_AmutBmut1|240288|CE240024_1109	CC1G_00824	-0.722366	13.7696	3.92469	9.84488	hypothetical_protein_(432_aa)	NA
34	jgi|Copci_AmutBmut1|437258|fgenesh1_kg.1_@_254_@_Locus4666v1rpkm75.77	CC1G_11941	-0.722365	105.337	20.5247	84.8124	CDP-diacylglycerol-serine_O-phosphatidyltransferase_(238_aa)	NA
35	jgi|Copci_AmutBmut1|479757|estExt_fgenesh1_pm.C_930020	CC1G_03676	-0.712141	1215.24	32.8612	1182.38	ubiquitin_C_(306_aa)	Ubiquitin and ubiquitin-like proteins
36	jgi|Copci_AmutBmut1|51973|CE51709_1551	NA	-0.710033	84.5932	4.17195	80.4213	NA	NA
37	jgi|Copci_AmutBmut1|497149|gm1.4392_g	CC1G_00464	-0.709448	31.9539	4.073	27.8809	rab_escort_protein_(543_aa)	RAB proteins geranylgeranyltransferase component A (RAB escort protein)
38	jgi|Copci_AmutBmut1|511100|MIX6389_711_47	CC1G_06965	-0.708192	0.689184	26.8196	-26.1304	hypothetical_protein_(192_aa)	NA
39	jgi|Copci_AmutBmut1|420120|estExt_Genewise1Plus.C_340049	CC1G_15186	-0.707911	22.533	1.53158	21.0014	hypothetical_protein_(258_aa)	Predicted methyltransferase
40	jgi|Copci_AmutBmut1|374649|e_gw1.156.73.1	CC1G_03626	-0.70731	93.9075	4.61898	89.2885	peroxisomal_biogenesis_factor_(250_aa)	Peroxisomal biogenesis protein (peroxin)
41	jgi|Copci_AmutBmut1|494275|gm1.1518_g	CC1G_01841	-0.705045	365.863	21.8678	343.996	SEC61_(71_aa)	Preprotein translocase, gamma subunit
42	jgi|Copci_AmutBmut1|485009|estExt_fgenesh1_pg.C_70077	CC1G_00474	-0.704822	420.046	45.4483	374.598	hypothetical_protein_(172_aa)	NA
43	jgi|Copci_AmutBmut1|378922|e_gw1.258.33.1	CC1G_06348	-0.703099	29.0764	2.95101	26.1254	cytoplasmic_protein_(364_aa)	Cobalamin synthesis protein
44	jgi|Copci_AmutBmut1|392336|estExt_Genewise1.C_230221	CC1G_11540	-0.701164	112.393	10.6428	101.75	tRNA_synthetase_class_II_(969_aa)	Alanyl-tRNA synthetase
45	jgi|Copci_AmutBmut1|431674|estExt_Genewise1Plus.C_1950010	CC1G_11696	-0.685458	145.497	17.8001	127.697	SH3_domain-containing_protein_(281_aa)	Uncharacterized conserved protein
46	jgi|Copci_AmutBmut1|444967|fgenesh1_kg.30_@_28_@_Locus10256v1rpkm24.43	CC1G_09414	-0.683906	66.488	36.4872	30.0008	hypothetical_protein_(175_aa)	NA
47	jgi|Copci_AmutBmut1|383061|e_gw1.475.2.1	CC1G_13165	-0.683653	65.8713	8.29354	57.5778	metal_resistance_protein_YCF1_(1469_aa)	Multidrug resistance-associated protein/mitoxantrone resistance protein, ABC superfamily
48	jgi|Copci_AmutBmut1|504479|gm1.11722_g	CC1G_02229	-0.680258	37.2459	2.83435	34.4115	hypothetical_protein_(442_aa)	Members of tubulin/FtsZ family
49	jgi|Copci_AmutBmut1|374512|e_gw1.153.52.1	CC1G_14399	-0.676807	19.7139	2.39706	17.3169	hypothetical_protein_(50_aa)	NA
50	jgi|Copci_AmutBmut1|286443|CE286179_1508	CC1G_15039	-0.676797	11.7802	8.36103	3.41922	hypothetical_protein_(319_aa)	NA
51	jgi|Copci_AmutBmut1|487930|estExt_fgenesh1_pg.C_610030	CC1G_02895	-0.676662	7.09248	8.15411	-1.06162	hypothetical_protein_(180_aa)	NA
52	jgi|Copci_AmutBmut1|402054|estExt_Genewise1.C_1220052	CC1G_15283	-0.67641	77.8508	7.38879	70.462	hypothetical_protein_(155_aa)	NA
53	jgi|Copci_AmutBmut1|364637|e_gw1.40.131.1	CC1G_04326	-0.675124	193.637	12.4807	181.157	chitin_synthase_export_chaperone_(349_aa)	NA
54	jgi|Copci_AmutBmut1|503500|gm1.10743_g	CC1G_10805	-0.673787	740.246	40.8344	699.412	aconitase_(784_aa)	Aconitase/homoaconitase (aconitase superfamily)
55	jgi|Copci_AmutBmut1|356615|e_gw1.5.179.1	CC1G_02956	-0.673075	35.5754	3.26636	32.3091	hypothetical_protein_(259_aa)	UDP-N-acetylglucosamine transporter
56	jgi|Copci_AmutBmut1|192825|CE192561_2492	CC1G_01914	-0.67286	92.5241	2.69539	89.8287	arp2/3_complex_20_kDa_subunit_(171_aa)	Actin-related protein Arp2/3 complex, subunit ARPC4
57	jgi|Copci_AmutBmut1|448441|fgenesh1_kg.55_@_9_@_Locus877v1rpkm301.76	CC1G_03431	-0.67032	639.855	27.3341	612.521	hypothetical_protein_(162_aa)	Vacuolar H+-ATPase V0 sector, subunits c/c'
58	jgi|Copci_AmutBmut1|437757|fgenesh1_kg.108_@_23_@_Locus8430v1rpkm35.54	NA	-0.670317	24.032	85.564	-61.532	NA	NA
59	jgi|Copci_AmutBmut1|28396|CE28132_7549	CC1G_07071	-0.669877	139.433	20.1731	119.26	hypothetical_protein_(252_aa)	NA
60	jgi|Copci_AmutBmut1|256282|CE256018_530	NA	-0.665542	0.830667	5.00751	-4.17685	NA	NA
61	jgi|Copci_AmutBmut1|448454|fgenesh1_kg.55_@_22_@_Locus7416v1rpkm43.50	CC1G_03444	-0.664923	66.3345	4.17411	62.1604	hypothetical_protein_(169_aa)	NA
62	jgi|Copci_AmutBmut1|493895|gm1.1138_g	CC1G_01986	-0.663166	52.6255	2.75312	49.8724	hypothetical_protein_(96_aa)	NA
63	jgi|Copci_AmutBmut1|414510|estExt_Genewise1Plus.C_80219	CC1G_01730	-0.660624	134.681	10.9958	123.685	hypothetical_protein_(219_aa)	Peroxisomal membrane protein MPV17 and related proteins
64	jgi|Copci_AmutBmut1|359193|e_gw1.13.173.1	CC1G_03256	-0.656918	254.207	12.7991	241.408	hypothetical_protein_(348_aa)	NA
65	jgi|Copci_AmutBmut1|33759|CE33495_743	CC1G_11017	-0.654324	5.92721	2.41299	3.51422	hypothetical_protein_(372_aa)	NA
66	jgi|Copci_AmutBmut1|415515|estExt_Genewise1Plus.C_110276	CC1G_01382	-0.65414	23.1195	8.72554	14.394	hypothetical_protein_(174_aa)	NA
67	jgi|Copci_AmutBmut1|502279|gm1.9522_g	CC1G_07837	-0.652748	38.9606	2.74383	36.2168	iron-sulfur_clusters_transporter_ATM1_(660_aa)	Mitochondrial Fe/S cluster exporter, ABC superfamily
68	jgi|Copci_AmutBmut1|470678|fgenesh1_pm.49_@_49	CC1G_01316	-0.650331	88.4823	6.15685	82.3255	aminopeptidase_(412_aa)	Transferrin receptor and related proteins containing the protease-associated (PA) domain
69	jgi|Copci_AmutBmut1|474169|estExt_fgenesh1_pm.C_20159	CC1G_05744	-0.650239	78.7151	2.78557	75.9295	hypothetical_protein_(482_aa)	Leucine permease transcriptional regulator
70	jgi|Copci_AmutBmut1|495049|gm1.2292_g	CC1G_06755	-0.649245	108.095	6.31919	101.776	hypothetical_protein_(336_aa)	Mitochondrial carrier protein CGI-69
71	jgi|Copci_AmutBmut1|463781|fgenesh1_pm.14_@_67	CC1G_04529	-0.648694	50.9131	13.4336	37.4795	DNA-directed_RNA_polymerase_II_subunit_(171_aa)	DNA-directed RNA polymerase subunit E'
72	jgi|Copci_AmutBmut1|359015|e_gw1.12.105.1	CC1G_14421	-0.648208	40.1589	5.09333	35.0655	dolichol_kinase_(733_aa)	Dolichol kinase
73	jgi|Copci_AmutBmut1|174214|CE173950_1343	CC1G_09855	-0.648004	27.5665	1.77884	25.7877	hypothetical_protein_(284_aa)	NA
74	jgi|Copci_AmutBmut1|365872|e_gw1.49.32.1	CC1G_01326	-0.646429	15.0366	1.57628	13.4604	urease_accessory_protein_UreF_(284_aa)	NA
75	jgi|Copci_AmutBmut1|398775|estExt_Genewise1.C_770052	CC1G_09109	-0.645624	110.519	12.1157	98.4036	cytoplasm_protein_(1349_aa)	Neurotransmitter release regulator, UNC-13
76	jgi|Copci_AmutBmut1|503888|gm1.11131_g	CC1G_10757	-0.644837	101.039	12.9124	88.1267	ATP-dependent_permease_(1074_aa)	Transporter, ABC superfamily (Breast cancer resistance protein)
77	jgi|Copci_AmutBmut1|145366|CE145102_9609	CC1G_07156	-0.643395	53.873	5.90901	47.964	ubiquitin-protein_ligase_(825_aa)	Ubiquitin protein ligase RSP5/NEDD4
78	jgi|Copci_AmutBmut1|481342|estExt_fgenesh1_pm.C_1570001	CC1G_04630	-0.641662	9.64075	0.707416	8.93334	hypothetical_protein_(460_aa)	NA
79	jgi|Copci_AmutBmut1|467260|fgenesh1_pm.26_@_76	CC1G_14847	-0.640627	56.7317	7.8818	48.8499	RhoGEF_Rgf2_(1023_aa)	RhoGEF GTPase
80	jgi|Copci_AmutBmut1|440184|fgenesh1_kg.158_@_14_@_Locus19615v2rpkm0.92	CC1G_02407	-0.638017	4.14749	4.0385	0.108988	hypothetical_protein_(740_aa)	FOG: Low-complexity
81	jgi|Copci_AmutBmut1|505389|MIX678_911_42	CC1G_04292	-0.6375	22.6716	2.42641	20.2452	TBC1_domain_family_member_5_isoform_CRAb_(411_aa)	Ypt/Rab-specific GTPase-activating protein GYP6
82	jgi|Copci_AmutBmut1|362967|e_gw1.28.98.1	CC1G_07153	-0.63652	17.5618	1.43158	16.1302	hypothetical_protein_(294_aa)	NA
83	jgi|Copci_AmutBmut1|102967|CE102703_5440	NA	-0.633916	147.613	8.31149	139.302	NA	NA
84	jgi|Copci_AmutBmut1|164901|CE164637_30	NA	-0.633447	1.27374	0.0889527	1.18479	NA	NA
85	jgi|Copci_AmutBmut1|355584|e_gw1.3.239.1	CC1G_00211	-0.633108	67.3388	9.90911	57.4297	SVP1-like_protein_2_(454_aa)	Uncharacterized conserved protein, contains WD40 repeats
86	jgi|Copci_AmutBmut1|375916|e_gw1.181.29.1	CC1G_14533	-0.629384	13.7794	0.237394	13.542	hypothetical_protein_(410_aa)	NA
87	jgi|Copci_AmutBmut1|440966|fgenesh1_kg.179_@_17_@_Locus14051v1rpkm9.61	CC1G_11856	-0.628812	4.5843	12.7816	-8.19729	hypothetical_protein_(259_aa)	NA
88	jgi|Copci_AmutBmut1|480789|estExt_fgenesh1_pm.C_1310018	CC1G_07327	-0.628634	2.33394	0.383234	1.95071	hypothetical_protein_(326_aa)	NA
89	jgi|Copci_AmutBmut1|466726|fgenesh1_pm.236_@_9	CC1G_03085	-0.62863	99.1998	16.0381	83.1617	clathrin_coat_assembly_protein_ap17_(144_aa)	Clathrin adaptor complex, small subunit
90	jgi|Copci_AmutBmut1|386581|estExt_Genewise1.C_3_t20113	CC1G_00206	-0.627336	240.957	43.4198	197.538	vacuole_protein_(467_aa)	NA
91	jgi|Copci_AmutBmut1|49007|CE48743_1918	NA	-0.626185	12.5689	15.1348	-2.56581	NA	NA
92	jgi|Copci_AmutBmut1|354285|e_gw1.1.421.1	CC1G_04291	-0.625123	45.1203	5.50136	39.619	ubiquitin-protein_ligase_E3_(388_aa)	Predicted E3 ubiquitin ligase
93	jgi|Copci_AmutBmut1|422656|estExt_Genewise1Plus.C_550067	CC1G_03449	-0.625012	629.839	66.9439	562.895	fatty_acid_desaturase_(442_aa)	NA
94	jgi|Copci_AmutBmut1|358854|e_gw1.12.5.1	CC1G_06440	-0.625001	89.2485	8.33887	80.9096	cystathionine_beta-lyase_(915_aa)	Cystathionine beta-lyases/cystathionine gamma-synthases
95	jgi|Copci_AmutBmut1|519947|MIX15236_77_48	CC1G_05645	-0.623648	2.13808	0.185524	1.95256	hypothetical_protein_(525_aa)	NA
96	jgi|Copci_AmutBmut1|391615|estExt_Genewise1.C_200113	CC1G_13776	-0.623287	0.464932	0.151685	0.313247	hypothetical_protein_(232_aa)	NA
97	jgi|Copci_AmutBmut1|480889|estExt_fgenesh1_pm.C_1350020	NA	-0.62282	14.603	1.4471	13.1559	NA	NA
98	jgi|Copci_AmutBmut1|237846|CE237582_1058	CC1G_14204	-0.621312	32.7481	0.550101	32.198	hypothetical_protein_(333_aa)	RNA polymerase II transcription mediator
99	jgi|Copci_AmutBmut1|423075|estExt_Genewise1Plus.C_580112	CC1G_06363	-0.619009	69.3296	7.9257	61.4038	transmembrane_protein_(529_aa)	Predicted membrane protein
100	jgi|Copci_AmutBmut1|472505|fgenesh1_pm.72_@_23	CC1G_09910	-0.617883	119.77	19.4104	100.359	ATPase_(1187_aa)	P-type ATPase
101	jgi|Copci_AmutBmut1|356576|e_gw1.5.94.1	CC1G_02944	-0.617841	86.8476	5.33821	81.5094	hypothetical_protein_(1307_aa)	Ras1 guanine nucleotide exchange factor
102	jgi|Copci_AmutBmut1|538920|estExt_Genemark1.C_90023	CC1G_06576	-0.617289	70.1953	5.60249	64.5929	palmitoyltransferase_PFA4_(451_aa)	Predicted DHHC-type Zn-finger protein
103	jgi|Copci_AmutBmut1|501225|gm1.8468_g	CC1G_08751	-0.615108	41.5972	3.61026	37.9869	hypothetical_protein_(647_aa)	Cdc4 and related F-box and WD-40 proteins
104	jgi|Copci_AmutBmut1|362738|e_gw1.27.114.1	CC1G_10028	-0.614034	95.2738	5.41907	89.8548	hypothetical_protein_(526_aa)	von Willebrand factor and related coagulation proteins
105	jgi|Copci_AmutBmut1|438923|fgenesh1_kg.13_@_83_@_Locus737v1rpkm347.75	CC1G_03263	-0.613986	534.917	31.8076	503.109	glutamate_binding_protein_(275_aa)	N-methyl-D-aspartate receptor glutamate-binding subunit
106	jgi|Copci_AmutBmut1|473930|estExt_fgenesh1_pm.C_10137	CC1G_04250	-0.611489	122.282	11.1605	111.121	ATP-dependent_peptidase_(767_aa)	AAA+-type ATPase containing the peptidase M41 domain
107	jgi|Copci_AmutBmut1|382007|e_gw1.394.12.1	CC1G_10813	-0.611142	74.3892	5.18796	69.2012	calcium-transporting_ATPase_(996_aa)	Ca2+ transporting ATPase
108	jgi|Copci_AmutBmut1|365987|e_gw1.49.104.1	CC1G_01327	-0.611067	28.8837	2.13024	26.7535	AFG1_family_mitochondrial_ATPase_(522_aa)	Predicted ATPase
109	jgi|Copci_AmutBmut1|370412|e_gw1.93.111.1	CC1G_03665	-0.609624	64.2437	6.02064	58.2231	ARF_guanyl-nucleotide_exchange_factor_(1258_aa)	Guanine nucleotide exchange factor
110	jgi|Copci_AmutBmut1|464771|fgenesh1_pm.17_@_24	CC1G_10299	-0.608519	133.66	10.9294	122.731	hypothetical_protein_(475_aa)	NA
111	jgi|Copci_AmutBmut1|422421|estExt_Genewise1Plus.C_530021	CC1G_13336	-0.606616	173.423	13.298	160.125	hypothetical_protein_(87_aa)	Cytochrome c oxidase, subunit VIb/COX12
112	jgi|Copci_AmutBmut1|543782|estExt_Genemark1.C_1100032	CC1G_04674	-0.606464	23.7591	6.17258	17.5865	hypothetical_protein_(948_aa)	Cytosolic Ca2+-dependent cysteine protease (calpain), large subunit (EF-Hand protein superfamily)
113	jgi|Copci_AmutBmut1|6481|CE6217_9725	CC1G_04318	-0.605462	42.5609	3.88093	38.6799	HEAT_repeat_family_protein_(1071_aa)	Protein phosphatase 2A regulatory subunit A and related proteins
114	jgi|Copci_AmutBmut1|440343|fgenesh1_kg.16_@_126_@_Locus7177v1rpkm45.58	CC1G_13663	-0.605424	78.337	4.72505	73.6119	vacuolar_membrane_protein_(410_aa)	Predicted membrane protein
115	jgi|Copci_AmutBmut1|449711|fgenesh1_kg.7_@_150_@_Locus8195v1rpkm37.26	CC1G_06619	-0.604503	51.4181	4.30333	47.1147	hydrolase_(1438_aa)	Predicted esterase of the alpha-beta hydrolase superfamily (Neuropathy target esterase), contains cAMP-binding domains
116	jgi|Copci_AmutBmut1|482654|estExt_fgenesh1_pm.C_2420011	CC1G_00021	-0.603066	35.8297	0.628532	35.2012	hypothetical_protein_(212_aa)	Uncharacterized conserved protein
117	jgi|Copci_AmutBmut1|354647|e_gw1.2.373.1	CC1G_04406	-0.602946	112.657	16.2355	96.4211	CMGC/CK2_protein_kinase_(487_aa)	Casein kinase II, alpha subunit
118	jgi|Copci_AmutBmut1|438751|fgenesh1_kg.127_@_22_@_Locus5642v5rpkm0.00_PRE	CC1G_07984	-0.601961	56.7245	4.19781	52.5267	inositolphosphorylceramide_synthase_(420_aa)	NA
119	jgi|Copci_AmutBmut1|257925|CE257661_1690	CC1G_14772	-0.601678	36.3313	3.02438	33.3069	vps28_protein_(219_aa)	Vacuolar sorting protein VPS28
120	jgi|Copci_AmutBmut1|462578|fgenesh1_pm.11_@_37	CC1G_08121	-0.601249	42.4665	3.37978	39.0867	hypothetical_protein_(119_aa)	NA
121	jgi|Copci_AmutBmut1|374826|e_gw1.159.55.1	CC1G_00888	-0.600542	51.5573	16.3056	35.2517	hypothetical_protein_(990_aa)	Splicing coactivator SRm160/300, subunit SRm300
122	jgi|Copci_AmutBmut1|504039|gm1.11282_g	CC1G_05930	-0.599524	1.82027	0.254287	1.56598	hypothetical_protein_(504_aa)	Nucleolar GTPase/ATPase p130
123	jgi|Copci_AmutBmut1|239930|CE239666_260	NA	-0.597455	15.6124	0.676762	14.9357	NA	NA
124	jgi|Copci_AmutBmut1|442388|fgenesh1_kg.21_@_60_@_Locus13658v1rpkm10.73	CC1G_05130	-0.595966	21.0464	1.14378	19.9026	RAB-protein_geranylgeranyltransferase_(325_aa)	Protein geranylgeranyltransferase type II, alpha subunit
125	jgi|Copci_AmutBmut1|457474|fgenesh1_pg.354_@_1	CC1G_11659	-0.595947	80.8666	2.51882	78.3478	cytochrome_P450_(514_aa)	Cytochrome P450 CYP2 subfamily
126	jgi|Copci_AmutBmut1|376175|e_gw1.187.47.1	CC1G_00048	-0.59557	175.915	27.7935	148.122	hypothetical_protein_(707_aa)	Cyclin
127	jgi|Copci_AmutBmut1|431564|estExt_Genewise1Plus.C_1920041	CC1G_13288	-0.594972	162.404	24.8589	137.545	membrane_protein_(215_aa)	emp24/gp25L/p24 family of membrane trafficking proteins
128	jgi|Copci_AmutBmut1|495114|gm1.2357_g	CC1G_10509	-0.594797	80.9184	8.73001	72.1884	inositol/phosphatidylinositol_phosphatase_(663_aa)	Putative phosphoinositide phosphatase
129	jgi|Copci_AmutBmut1|472921|fgenesh1_pm.8_@_99	CC1G_01747	-0.592332	16.9639	0.855368	16.1085	hypothetical_protein_(358_aa)	NA
130	jgi|Copci_AmutBmut1|371500|e_gw1.107.37.1	CC1G_14668	-0.589531	96.0539	10.3631	85.6908	alport_syndrome_(242_aa)	Uncharacterized conserved protein, AMMECR1
131	jgi|Copci_AmutBmut1|456219|fgenesh1_pg.28_@_19	CC1G_07140	-0.589207	35.2342	7.10282	28.1314	hypothetical_protein_(315_aa)	NA
132	jgi|Copci_AmutBmut1|220955|CE220691_343	NA	-0.588862	15.1891	1.55184	13.6372	NA	NA
133	jgi|Copci_AmutBmut1|290507|CE290243_1613	CC1G_14073	-0.586786	45.3149	3.35767	41.9572	hypothetical_protein_(326_aa)	NA
134	jgi|Copci_AmutBmut1|449299|fgenesh1_kg.65_@_48_@_Locus7961v1rpkm39.11	CC1G_14444	-0.585238	52.8823	8.52055	44.3618	ubiquitin_ligase_SCF_complex_subunit_Cullin_(760_aa)	Cullins
135	jgi|Copci_AmutBmut1|471672|fgenesh1_pm.6_@_126	CC1G_02024	-0.584822	71.7889	14.44	57.349	coenzyme_A_transporter_(329_aa)	Mitochondrial solute carrier protein
136	jgi|Copci_AmutBmut1|537640|estExt_Genemark1.C_10080	CC1G_04198	-0.583555	244.476	19.3265	225.15	adenylate_kinase_(351_aa)	Adenylate kinase
137	jgi|Copci_AmutBmut1|442392|fgenesh1_kg.21_@_64_@_Locus6135v1rpkm55.96	CC1G_05126	-0.582091	92.1693	24.418	67.7514	hypothetical_protein_(161_aa)	Membrane protein involved in ER to Golgi transport
138	jgi|Copci_AmutBmut1|441645|fgenesh1_kg.196_@_16_@_Locus8530v1rpkm34.80	CC1G_03409	-0.581264	46.0294	4.99805	41.0314	ATPase_(361_aa)	AAA+-type ATPase
139	jgi|Copci_AmutBmut1|374265|e_gw1.149.6.1	NA	-0.58082	57.1338	18.8577	38.2761	NA	NA
140	jgi|Copci_AmutBmut1|378028|e_gw1.232.38.1	NA	-0.580745	19.0832	3.32832	15.7549	NA	NA
141	jgi|Copci_AmutBmut1|449142|fgenesh1_kg.63_@_5_@_Locus24623v1rpkm0.55	CC1G_02330	-0.580464	0.924521	0.0965169	0.828005	hypothetical_protein_(443_aa)	NA
142	jgi|Copci_AmutBmut1|383537|e_gw1.526.5.1	CC1G_14029	-0.580023	2.99302	0.228569	2.76445	hypothetical_protein_(323_aa)	C-type lectin
143	jgi|Copci_AmutBmut1|438408|fgenesh1_kg.12_@_106_@_Locus9093v1rpkm31.07	CC1G_06434	-0.579711	44.3662	3.50445	40.8618	DNA_helicase_(849_aa)	RNA polymerase II transcription initiation/nucleotide excision repair factor TFIIH, 3'-5' helicase subunit SSL2
144	jgi|Copci_AmutBmut1|531451|MIX26740_121_100	CC1G_00545	-0.578826	4.73482	0.221887	4.51293	hypothetical_protein_(155_aa)	NA
145	jgi|Copci_AmutBmut1|486560|estExt_fgenesh1_pg.C_290002	CC1G_11755	-0.578607	14.5777	2.3592	12.2185	pre-mRNA_splicing_factor_(675_aa)	DEAH-box RNA helicase
146	jgi|Copci_AmutBmut1|416437|estExt_Genewise1Plus.C_150116	CC1G_00149	-0.578514	813.193	231.38	581.812	ADP-ribosylation_factor_Arf1_(182_aa)	GTP-binding ADP-ribosylation factor Arf1
147	jgi|Copci_AmutBmut1|433255|estExt_Genewise1Plus.C_2420006	CC1G_00013	-0.577477	258.726	53.5285	205.197	hypothetical_protein_(276_aa)	NA
148	jgi|Copci_AmutBmut1|446531|fgenesh1_kg.4_@_5_@_Locus2836v1rpkm119.25	CC1G_11438	-0.576072	114.393	7.45324	106.939	hypothetical_protein_(103_aa)	Uncharacterized conserved protein BCN92
149	jgi|Copci_AmutBmut1|356773|e_gw1.6.143.1	CC1G_07412	-0.575388	121.87	12.2123	109.658	hypothetical_protein_(1404_aa)	NA
150	jgi|Copci_AmutBmut1|474925|estExt_fgenesh1_pm.C_60142	CC1G_02011	-0.575052	29.2723	7.64886	21.6234	triacylglycerol_lipase_(453_aa)	Triglyceride lipase-cholesterol esterase
151	jgi|Copci_AmutBmut1|219081|CE218817_4670	CC1G_05882	-0.574138	34.7842	6.03946	28.7447	hypothetical_protein_(503_aa)	NA
152	jgi|Copci_AmutBmut1|375105|e_gw1.164.51.1	CC1G_09183	-0.573959	47.8546	4.97152	42.8831	hypothetical_protein_(430_aa)	Permease of the major facilitator superfamily
153	jgi|Copci_AmutBmut1|503885|gm1.11128_g	CC1G_05402	-0.573649	3.86624	0.472172	3.39407	hypothetical_protein_(501_aa)	NA
154	jgi|Copci_AmutBmut1|387198|estExt_Genewise1.C_50114	CC1G_02971	-0.57331	40.9722	5.92393	35.0482	hypothetical_protein_(1283_aa)	Damage-specific DNA binding complex, subunit DDB1
155	jgi|Copci_AmutBmut1|380720|e_gw1.326.7.1	CC1G_09031	-0.572947	105.162	8.73651	96.4257	mitochondrial_fission_1_protein_(164_aa)	Membrane protein involved in organellar division
156	jgi|Copci_AmutBmut1|371891|e_gw1.112.74.1	CC1G_12346	-0.572164	51.215	3.83058	47.3844	hypothetical_protein_(221_aa)	N-acetyltransferase
157	jgi|Copci_AmutBmut1|457519|fgenesh1_pg.359_@_7	CC1G_05763	-0.571415	63.7822	6.57519	57.207	GTPase_activating_protein_(647_aa)	Predicted Rho GTPase-activating protein
158	jgi|Copci_AmutBmut1|374722|e_gw1.157.50.1	CC1G_04612	-0.570543	8.87272	0.439184	8.43354	hypothetical_protein_(251_aa)	NA
159	jgi|Copci_AmutBmut1|357043|e_gw1.6.24.1	CC1G_01988	-0.570011	88.185	7.24499	80.94	hypothetical_protein_(109_aa)	Stress-induced protein UVI31+
160	jgi|Copci_AmutBmut1|441803|fgenesh1_kg.2_@_56_@_Locus14175v2rpkm7.60	CC1G_06458	-0.569791	27.5835	7.86921	19.7143	GDSL_lipase/acylhydrolase_(323_aa)	NA
161	jgi|Copci_AmutBmut1|449654|fgenesh1_kg.7_@_93_@_Locus16134v1rpkm5.24	CC1G_00511	-0.567654	12.1507	3.03672	9.114	hypothetical_protein_(536_aa)	NA
162	jgi|Copci_AmutBmut1|442843|fgenesh1_kg.226_@_4_@_Locus3502v2rpkm1.60_PRE	CC1G_09643	-0.56451	8.49789	11.4899	-2.99205	other/FunK1_protein_kinase_(791_aa)	NA
163	jgi|Copci_AmutBmut1|356975|e_gw1.6.234.1	CC1G_07411	-0.564392	302.527	14.6464	287.881	hypothetical_protein_(162_aa)	NA
164	jgi|Copci_AmutBmut1|374907|e_gw1.160.46.1	CC1G_03349	-0.56429	69.4588	8.42363	61.0352	AMP_deaminase_(806_aa)	Adenosine monophosphate deaminase
165	jgi|Copci_AmutBmut1|467672|fgenesh1_pm.28_@_85	CC1G_07197	-0.564267	6.04441	0.562155	5.48225	hypothetical_protein_(164_aa)	NA
166	jgi|Copci_AmutBmut1|474622|estExt_fgenesh1_pm.C_40159	CC1G_09349	-0.56367	93.1095	4.08439	89.0251	acyl-CoA_dehydrogenase_domain-containing_protein_(426_aa)	Glutaryl-CoA dehydrogenase
167	jgi|Copci_AmutBmut1|539929|estExt_Genemark1.C_180085	CC1G_13890	-0.563626	105.815	1.37756	104.438	hypothetical_protein_(156_aa)	Thioredoxin-like protein
168	jgi|Copci_AmutBmut1|372915|e_gw1.127.59.1	CC1G_15784	-0.563435	133.682	8.80965	124.872	NWD2_(1204_aa)	Uncharacterized conserved coiled-coil protein
169	jgi|Copci_AmutBmut1|391918|estExt_Genewise1.C_210251	CC1G_05114	-0.562925	627.232	33.1822	594.05	GTP-binding_protein_ypt1_(205_aa)	GTPase Rab1/YPT1, small G protein superfamily, and related GTP-binding proteins
170	jgi|Copci_AmutBmut1|361501|e_gw1.21.113.1	CC1G_05172	-0.562478	156.774	9.20441	147.569	MSTP042_(416_aa)	Vacuolar H+-ATPase V1 sector, subunit H
171	jgi|Copci_AmutBmut1|481427|estExt_fgenesh1_pm.C_1610016	CC1G_10991	-0.561768	37.4739	0.592088	36.8818	hypothetical_protein_(260_aa)	NA
172	jgi|Copci_AmutBmut1|448262|fgenesh1_kg.52_@_39_@_Locus18739v1rpkm2.33	NA	-0.561737	3.46196	0.228653	3.23331	NA	NA
173	jgi|Copci_AmutBmut1|478995|estExt_fgenesh1_pm.C_700014	CC1G_06297	-0.56142	34.7852	11.0069	23.7782	hypothetical_protein_(521_aa)	Carbohydrate kinase
174	jgi|Copci_AmutBmut1|448871|fgenesh1_kg.6_@_81_@_Locus11831v2rpkm13.50	CC1G_02060	-0.560984	40.3743	4.23237	36.1419	hypothetical_protein_(1077_aa)	Thyroid hormone receptor-associated coactivator complex component (TRAP170)
175	jgi|Copci_AmutBmut1|495643|gm1.2886_g	CC1G_06855	-0.560943	71.6201	6.00574	65.6144	endosomal_P24A_protein_(648_aa)	Endosomal membrane proteins, EMP70
176	jgi|Copci_AmutBmut1|510645|MIX5934_895_28	CC1G_14592	-0.560666	38.3137	10.9804	27.3333	EF_Tu_GTP_binding_domain-containing_protein_(422_aa)	Elongation factor 1 alpha
177	jgi|Copci_AmutBmut1|202045|CE201781_2099	NA	-0.560561	58.5525	2.39695	56.1556	NA	NA
178	jgi|Copci_AmutBmut1|437593|fgenesh1_kg.104_@_37_@_Locus687v1rpkm367.41	CC1G_09879	-0.560329	623.652	39.8642	583.788	valosin-containing_protein_(817_aa)	AAA+-type ATPase
179	jgi|Copci_AmutBmut1|463369|fgenesh1_pm.13_@_33	CC1G_03234	-0.560249	38.3282	2.94247	35.3857	serine/threonine-protein_phosphatase_PP2A_catalytic_subunit_(327_aa)	Serine/threonine specific protein phosphatase involved in glycogen accumulation, PP2A-related
180	jgi|Copci_AmutBmut1|486497|estExt_fgenesh1_pg.C_270049	CC1G_10041	-0.560041	34.2959	0.906276	33.3896	hypothetical_protein_(122_aa)	Heat shock factor binding protein
181	jgi|Copci_AmutBmut1|126516|CE126252_1995	CC1G_11078	-0.558516	34.1572	5.2907	28.8665	hypothetical_protein_(191_aa)	NA
182	jgi|Copci_AmutBmut1|188235|CE187971_1836	NA	-0.557763	60.3616	4.91078	55.4508	NA	NA
183	jgi|Copci_AmutBmut1|413320|estExt_Genewise1Plus.C_50057	CC1G_15012	-0.555792	217.568	19.8475	197.721	cytochrome_P450_oxidoreductase_(749_aa)	NADP/FAD dependent oxidoreductase
184	jgi|Copci_AmutBmut1|198874|CE198610_2584	CC1G_10657	-0.555353	41.7011	3.35391	38.3472	hypothetical_protein_(310_aa)	Uncharacterized conserved protein
185	jgi|Copci_AmutBmut1|371299|e_gw1.104.37.1	CC1G_09891	-0.554562	113.278	4.67139	108.607	hypothetical_protein_(269_aa)	NA
186	jgi|Copci_AmutBmut1|428029|estExt_Genewise1Plus.C_1210014	CC1G_08216	-0.553974	18.5154	2.06983	16.4456	exosome_complex_exonuclease_rrp4_(315_aa)	Exosomal 3'-5' exoribonuclease complex, subunit Rrp4
187	jgi|Copci_AmutBmut1|75963|CE75699_3412	CC1G_10267	-0.55247	95.8281	86.2869	9.54117	hypothetical_protein_(162_aa)	Uncharacterized conserved protein
188	jgi|Copci_AmutBmut1|171651|CE171387_470	NA	-0.551785	14.9169	1.33059	13.5863	NA	NA
189	jgi|Copci_AmutBmut1|402944|estExt_Genewise1.C_1370040	CC1G_04475	-0.551466	1.06133	0.121657	0.939669	hypothetical_protein_(489_aa)	NA
190	jgi|Copci_AmutBmut1|364360|e_gw1.37.43.1	CC1G_14872	-0.550467	163.998	12.6146	151.383	ubiquitin-protein_ligase_(1937_aa)	E3 ubiquitin protein ligase
191	jgi|Copci_AmutBmut1|372218|e_gw1.116.73.1	CC1G_07257	-0.55036	164.77	11.4371	153.333	hypothetical_protein_(121_aa)	NA
192	jgi|Copci_AmutBmut1|505439|MIX728_2108_41	CC1G_04313	-0.549689	150.872	9.97883	140.893	hypothetical_protein_(393_aa)	NA
193	jgi|Copci_AmutBmut1|183763|CE183499_1803	NA	-0.548206	73.0476	2.82529	70.2223	NA	NA
194	jgi|Copci_AmutBmut1|445157|fgenesh1_kg.31_@_32_@_Locus3336v2rpkm15.62	CC1G_02187	-0.548132	16.2366	374.036	-357.8	hypothetical_protein_(196_aa)	NA
195	jgi|Copci_AmutBmut1|426344|estExt_Genewise1Plus.C_960038	CC1G_14075	-0.547872	14.6355	1.25224	13.3833	hypothetical_protein_(542_aa)	NA
196	jgi|Copci_AmutBmut1|446040|fgenesh1_kg.36_@_9_@_Locus9213v1rpkm30.31	CC1G_03864	-0.544759	82.29	4.81751	77.4725	EDA32_(492_aa)	beta-1,6-N-acetylglucosaminyltransferase, contains WSC domain
197	jgi|Copci_AmutBmut1|426754|estExt_Genewise1Plus.C_1010061	CC1G_07085	-0.54427	692.025	41.9444	650.081	hypothetical_protein_(208_aa)	beta-1,6-N-acetylglucosaminyltransferase, contains WSC domain
198	jgi|Copci_AmutBmut1|354145|e_gw1.1.196.1	CC1G_11934	-0.544211	51.0291	2.57193	48.4572	hypothetical_protein_(261_aa)	Putative N2,N2-dimethylguanosine tRNA methyltransferase
199	jgi|Copci_AmutBmut1|466162|fgenesh1_pm.21_@_91	CC1G_13945	-0.543996	10.0808	1.12063	8.96021	cyclin-L1_(284_aa)	Cyclin L
200	jgi|Copci_AmutBmut1|447178|fgenesh1_kg.43_@_11_@_Locus5753v1rpkm60.69	CC1G_15329	-0.543437	87.4015	6.51313	80.8883	hypothetical_protein_(250_aa)	NA
201	jgi|Copci_AmutBmut1|325917|gw1.219.10.1	CC1G_15324	-0.543073	13.0969	0.772307	12.3246	ankyrin_repeat_domain-containing_protein_29_(691_aa)	FOG: Ankyrin repeat
202	jgi|Copci_AmutBmut1|267155|CE266891_1030	CC1G_02533	-0.54238	9.60385	0.960413	8.64344	laccase_3_(517_aa)	Multicopper oxidases
203	jgi|Copci_AmutBmut1|260643|CE260379_2935	NA	-0.540012	192.701	16.7128	175.989	NA	NA
204	jgi|Copci_AmutBmut1|417620|estExt_Genewise1Plus.C_190129	CC1G_05281	-0.539939	4.65203	38.6827	-34.0307	protein_kinase_subdomain-containing_protein_PKL/ccin3_(432_aa)	NA
205	jgi|Copci_AmutBmut1|442936|fgenesh1_kg.23_@_17_@_Locus3197v2rpkm13.69	CC1G_06867	-0.538964	64.3716	2.56064	61.8109	hypothetical_protein_(198_aa)	NA
206	jgi|Copci_AmutBmut1|462127|fgenesh1_pm.10_@_20	CC1G_01110	-0.538797	14.5513	0.974367	13.5769	tubulin-specific_chaperone_e_(460_aa)	Beta-tubulin folding cofactor E
207	jgi|Copci_AmutBmut1|451762|fgenesh1_pg.102_@_10	CC1G_06096	-0.538143	400.533	26.8619	373.671	GTPase_(210_aa)	GTPase Rab11/YPT3, small G protein superfamily
208	jgi|Copci_AmutBmut1|177126|CE176862_10156	CC1G_01378	-0.537613	58.1287	35.7156	22.4131	SWR1-complex_protein_4_(506_aa)	DNA methyltransferase 1-associated protein-1
209	jgi|Copci_AmutBmut1|358070|e_gw1.9.172.1	CC1G_01873	-0.537016	87.6548	5.42162	82.2331	asparagine-linked_glycosylation_9_protein_isoform_a_(676_aa)	Mannosyltransferase
210	jgi|Copci_AmutBmut1|440680|fgenesh1_kg.17_@_34_@_Locus14170v4rpkm1.38	CC1G_10292	-0.53669	14.297	1.44571	12.8513	hypothetical_protein_(562_aa)	NA
211	jgi|Copci_AmutBmut1|371413|e_gw1.106.64.1	CC1G_05864	-0.535972	7.91035	0.70024	7.21011	lolT-1_(444_aa)	Cysteine desulfurase NFS1
212	jgi|Copci_AmutBmut1|215377|CE215113_12922	CC1G_01317	-0.5358	54.6658	7.5782	47.0876	hypothetical_protein_(1007_aa)	Uncharacterized conserved protein
213	jgi|Copci_AmutBmut1|354776|e_gw1.2.364.1	CC1G_04429	-0.535776	13.2532	1.42068	11.8325	hypothetical_protein_(234_aa)	NA
214	jgi|Copci_AmutBmut1|472388|fgenesh1_pm.70_@_1	CC1G_14392	-0.535091	2.68097	0.299158	2.38181	hypothetical_protein_(156_aa)	NA
215	jgi|Copci_AmutBmut1|443534|fgenesh1_kg.25_@_24_@_Locus27548v3rpkm0.00_PRE	NA	-0.535031	1.56175	0.804927	0.75682	NA	NA
216	jgi|Copci_AmutBmut1|405767|estExt_Genewise1.C_1980019	CC1G_14946	-0.534287	0.610776	0.091062	0.519714	protein_kinase_subdomain-containing_protein_PKL/ccin3_(307_aa)	NA
217	jgi|Copci_AmutBmut1|127373|CE127109_4208	NA	-0.534019	25.6266	28.9115	-3.2849	NA	NA
218	jgi|Copci_AmutBmut1|440410|fgenesh1_kg.161_@_25_@_Locus10582v1rpkm22.69	NA	-0.533314	0.159961	15.8652	-15.7052	NA	NA
219	jgi|Copci_AmutBmut1|448463|fgenesh1_kg.55_@_31_@_Locus9050v1rpkm31.33	CC1G_03457	-0.53325	56.3994	7.07644	49.3229	Arl8a_protein_(183_aa)	GTP-binding ADP-ribosylation factor-like protein
220	jgi|Copci_AmutBmut1|465707|fgenesh1_pm.2_@_99	CC1G_06520	-0.53262	166.374	10.7684	155.606	hypothetical_protein_(98_aa)	NADH:ubiquinone oxidoreductase NDUFA2/B8 subunit
221	jgi|Copci_AmutBmut1|433479|estExt_Genewise1Plus.C_2500013	CC1G_02991	-0.532588	58.3936	4.08515	54.3085	hypothetical_protein_(322_aa)	ZIP-like zinc transporter proteins
222	jgi|Copci_AmutBmut1|392651|estExt_Genewise1.C_250127	CC1G_03023	-0.53187	80.1906	2.812	77.3786	hypothetical_protein_(350_aa)	Phosphatidylinositol transfer protein SEC14 and related proteins
223	jgi|Copci_AmutBmut1|109176|CE108912_2698	CC1G_05168	-0.530326	29.3708	5.2885	24.0823	hypothetical_protein_(449_aa)	Uncharacterized conserved protein
224	jgi|Copci_AmutBmut1|444737|fgenesh1_kg.3_@_78_@_Locus10100v1rpkm25.37	CC1G_00379	-0.528047	21.2263	2.15624	19.07	hypothetical_protein_(409_aa)	NA
225	jgi|Copci_AmutBmut1|356086|e_gw1.4.116.1	CC1G_01910	-0.527925	35.6013	4.77507	30.8262	hypothetical_protein_(1396_aa)	Actin regulatory proteins (gelsolin/villin family)
226	jgi|Copci_AmutBmut1|463001|fgenesh1_pm.12_@_45	CC1G_14425	-0.527804	109.776	6.49017	103.286	6-phosphofructokinase_(840_aa)	Pyrophosphate-dependent phosphofructo-1-kinase
227	jgi|Copci_AmutBmut1|391522|estExt_Genewise1.C_190192	CC1G_15699	-0.527011	44.9501	2.2899	42.6602	hypothetical_protein_(90_aa)	Stress-activated MAP kinase-interacting protein, Sin1p
228	jgi|Copci_AmutBmut1|193020|CE192756_6263	NA	-0.525016	109.77	12.8202	96.9493	NA	NA
229	jgi|Copci_AmutBmut1|372737|e_gw1.124.47.1	CC1G_02303	-0.524753	66.3582	6.05464	60.3035	sphinganine-1-phosphate_aldolase_(577_aa)	Glutamate decarboxylase/sphingosine phosphate lyase
230	jgi|Copci_AmutBmut1|49980|CE49716_596	CC1G_04502	-0.523105	6.30979	0.452471	5.85732	hypothetical_protein_(555_aa)	NA
231	jgi|Copci_AmutBmut1|510629|MIX5918_125_34	CC1G_00174	-0.522575	1.62119	0.0513417	1.56985	hypothetical_protein_(271_aa)	NA
232	jgi|Copci_AmutBmut1|343954|gw1.2.467.1	CC1G_10317	-0.52252	106.971	12.5714	94.3994	FMN_adenylyltransferase_(461_aa)	3'-phosphoadenosine 5'-phosphosulfate sulfotransferase (PAPS reductase)/FAD synthetase and related enzymes
233	jgi|Copci_AmutBmut1|482818|estExt_fgenesh1_pm.C_2570012	CC1G_04858	-0.521486	0.541071	0.0344243	0.506647	hypothetical_protein_(309_aa)	NA
234	jgi|Copci_AmutBmut1|474245|estExt_fgenesh1_pm.C_30018	CC1G_14653	-0.521461	148.383	7.47341	140.909	metal_homeostatis_protein_bsd2_(493_aa)	Golgi-associated protein/Nedd4 WW domain-binding protein
235	jgi|Copci_AmutBmut1|413045|estExt_Genewise1Plus.C_4_t10268	CC1G_12769	-0.520777	51.8687	4.18606	47.6826	hypothetical_protein_(778_aa)	NA
236	jgi|Copci_AmutBmut1|360687|e_gw1.18.122.1	CC1G_01139	-0.519241	2.30843	4.1683	-1.85988	hypothetical_protein_(275_aa)	Soluble epoxide hydrolase
237	jgi|Copci_AmutBmut1|357582|e_gw1.8.246.1	CC1G_01678	-0.518903	26.1295	2.97642	23.1531	hypothetical_protein_(433_aa)	NA
238	jgi|Copci_AmutBmut1|357827|e_gw1.8.364.1	CC1G_01691	-0.517805	80.5532	4.62018	75.9331	UDP-glucose:sterol_glycosyltransferase_(1218_aa)	UDP-glucuronosyl and UDP-glucosyl transferase
239	jgi|Copci_AmutBmut1|499364|gm1.6607_g	CC1G_01296	-0.515568	309.566	61.6485	247.918	hypothetical_protein_(139_aa)	NADH:ubiquinone oxidoreductase, B17.2 subunit
240	jgi|Copci_AmutBmut1|467908|fgenesh1_pm.296_@_2	CC1G_05611	-0.515364	6.62782	1.02878	5.59904	hypothetical_protein_(389_aa)	NA
241	jgi|Copci_AmutBmut1|416918|estExt_Genewise1Plus.C_160274	CC1G_06790	-0.514039	581.187	70.1117	511.075	small_GTPase_Rac1_(195_aa)	Ras-related small GTPase, Rho type
242	jgi|Copci_AmutBmut1|437060|fgenesh1_kg.1_@_56_@_Locus7893v1rpkm39.63	CC1G_07966	-0.5131	55.3541	2.3183	53.0358	Txnl4a_protein_(143_aa)	Component of the U4/U6.U5 snRNP/mitosis protein DIM1
243	jgi|Copci_AmutBmut1|77552|CE77288_2770	CC1G_06061	-0.512692	24.9558	4.37374	20.5821	solute_carrier_family_41_member_1_(535_aa)	Predicted divalent cation transporter
244	jgi|Copci_AmutBmut1|101500|CE101236_2683	NA	-0.512216	54.5917	1.62771	52.964	NA	NA
245	jgi|Copci_AmutBmut1|288590|CE288326_3795	CC1G_03657	-0.508859	48.0407	4.83581	43.2049	D2HGD_protein_(518_aa)	Proteins containing the FAD binding domain
246	jgi|Copci_AmutBmut1|293167|CE292903_156	NA	-0.508698	4.60431	0.865305	3.73901	NA	NA
247	jgi|Copci_AmutBmut1|377634|e_gw1.221.27.1	CC1G_08651	-0.508586	69.7167	3.5673	66.1494	hypothetical_protein_(118_aa)	NA
248	jgi|Copci_AmutBmut1|424942|estExt_Genewise1Plus.C_780038	CC1G_03730	-0.507329	111.695	6.13026	105.564	NifU-like_protein_c_(292_aa)	NifU-like domain-containing proteins
249	jgi|Copci_AmutBmut1|356703|e_gw1.6.372.1	CC1G_14213	-0.506671	47.3545	16.0581	31.2964	hypothetical_protein_(640_aa)	Putative transcription factor HALR/MLL3, involved in embryonic development
250	jgi|Copci_AmutBmut1|531874|MIX27163_292_49	CC1G_06271	-0.505427	8.01875	0.484842	7.53391	hypothetical_protein_(224_aa)	NA
251	jgi|Copci_AmutBmut1|362476|e_gw1.26.17.1	CC1G_00992	-0.504685	75.3899	13.4016	61.9883	hypothetical_protein_(223_aa)	Dual specificity phosphatase
252	jgi|Copci_AmutBmut1|374869|e_gw1.160.4.1	CC1G_03355	-0.503869	111.166	10.0175	101.148	transmembrane_GTPase_fzo1_(875_aa)	Mitofusin 1 GTPase, involved in mitochondrila biogenesis
253	jgi|Copci_AmutBmut1|522673|MIX17962_536_29	CC1G_09859	-0.503777	35.461	5.00971	30.4513	BTN1_(498_aa)	Predicted small molecule transporter involved in cellular pH homeostasis (Batten disease protein in human)
254	jgi|Copci_AmutBmut1|439385|fgenesh1_kg.14_@_35_@_Locus12799v1rpkm13.29	NA	-0.503707	0.992701	13.9763	-12.9836	NA	NA
255	jgi|Copci_AmutBmut1|494469|gm1.1712_g	CC1G_08124	-0.503209	1.62971	0.190794	1.43891	hypothetical_protein_(589_aa)	NA
256	jgi|Copci_AmutBmut1|540642|estExt_Genemark1.C_280064	CC1G_07183	-0.503176	38.227	2.61755	35.6094	UDP-galactose_transporter_(402_aa)	UDP-galactose transporter related protein
257	jgi|Copci_AmutBmut1|424483|estExt_Genewise1Plus.C_730028	CC1G_13440	-0.503123	104.276	3.49589	100.78	hypothetical_protein_(395_aa)	Predicted membrane protein
258	jgi|Copci_AmutBmut1|377748|e_gw1.224.43.1	CC1G_10187	-0.503072	0.707438	0.176573	0.530866	hypothetical_protein_(371_aa)	NA
259	jgi|Copci_AmutBmut1|157500|CE157236_21458	CC1G_00319	-0.50214	364.443	28.194	336.249	ubiquitin-conjugating_enzyme_(189_aa)	Ubiquitin-protein ligase
260	jgi|Copci_AmutBmut1|473978|estExt_fgenesh1_pm.C_10185	CC1G_04297	-0.501691	127.58	11.4552	116.125	MRS7_family_protein_(648_aa)	Ca2+-binding transmembrane protein LETM1/MRS7
261	jgi|Copci_AmutBmut1|174101|CE173837_1448	CC1G_07292	-0.500268	21.4615	1.00261	20.4589	hypothetical_protein_(560_aa)	NA
262	jgi|Copci_AmutBmut1|441265|fgenesh1_kg.186_@_8_@_Locus1264v1rpkm231.75	CC1G_04009	-0.500258	8.66818	12.5165	-3.84831	hypothetical_protein_(1303_aa)	NA
263	jgi|Copci_AmutBmut1|472884|fgenesh1_pm.8_@_62	CC1G_01712	-0.498422	47.0949	3.52859	43.5663	Vps20-PA_(141_aa)	Uncharacterized conserved protein predicted to be involved in protein sorting
264	jgi|Copci_AmutBmut1|442754|fgenesh1_kg.221_@_6_@_Locus9983v1rpkm26.01	CC1G_13192	-0.497298	19.4292	7.23555	12.1937	sterol_carrier_protein_2_(462_aa)	Peroxisomal 3-ketoacyl-CoA-thiolase P-44/SCP2
265	jgi|Copci_AmutBmut1|244943|CE244679_1356	CC1G_02370	-0.496218	17.4299	2.88015	14.5497	protein_kinase_subdomain-containing_protein_PKL_(289_aa)	NA
266	jgi|Copci_AmutBmut1|380000|e_gw1.298.9.1	CC1G_11556	-0.49553	139.176	17.0313	122.145	hypothetical_protein_(330_aa)	Protein involved in cell differentiation/sexual development
267	jgi|Copci_AmutBmut1|546475|estExt_Genemark1.C_2740005	CC1G_11776	-0.495287	27.9218	1.42692	26.4949	hypothetical_protein_(285_aa)	Predicted hydrolase related to dienelactone hydrolase
268	jgi|Copci_AmutBmut1|446116|fgenesh1_kg.36_@_85_@_Locus2686v6rpkm0.96_PRE	CC1G_03924	-0.494626	11.9413	2.3729	9.56835	hypothetical_protein_(188_aa)	Predicted methyltransferase
269	jgi|Copci_AmutBmut1|541630|estExt_Genemark1.C_480030	CC1G_00458	-0.494068	150.765	10.5601	140.205	defender_against_cell_death_1_(118_aa)	Defender against cell death protein/oligosaccharyltransferase, epsilon subunit
270	jgi|Copci_AmutBmut1|445429|fgenesh1_kg.321_@_7_@_Locus9194v1rpkm30.42	NA	-0.494059	2.19802	36.0055	-33.8075	NA	NA
271	jgi|Copci_AmutBmut1|371170|e_gw1.102.58.1	CC1G_06089	-0.493931	180.015	44.035	135.98	vacuolar_(H+)-ATPase_subunit_(849_aa)	Vacuolar H+-ATPase V0 sector, subunit a
272	jgi|Copci_AmutBmut1|439923|fgenesh1_kg.15_@_135_@_Locus3677v1rpkm94.85	CC1G_00087	-0.493579	148.135	8.20967	139.926	fungal_specific_transcription_factor_domain-containing_protein_(964_aa)	Histone acetyltransferase SAGA/ADA, catalytic subunit PCAF/GCN5 and related proteins
273	jgi|Copci_AmutBmut1|462251|fgenesh1_pm.100_@_18	CC1G_02279	-0.492674	79.5704	14.8422	64.7282	hypothetical_protein_(126_aa)	Predicted Yippee-type zinc-binding protein
274	jgi|Copci_AmutBmut1|354559|e_gw1.1.347.1	CC1G_04317	-0.491902	499.653	47.1393	452.513	aspartate_aminotransferase_(411_aa)	Aspartate aminotransferase/Glutamic oxaloacetic transaminase AAT2/GOT1
275	jgi|Copci_AmutBmut1|442783|fgenesh1_kg.222_@_21_@_Locus11163v1rpkm19.86	NA	-0.49169	29.7906	0.518649	29.2719	NA	NA
276	jgi|Copci_AmutBmut1|474559|estExt_fgenesh1_pm.C_40092	CC1G_14172	-0.49152	64.6154	5.46545	59.15	hypothetical_protein_(591_aa)	Rab6 GTPase activator GAPCenA and related TBC domain proteins
277	jgi|Copci_AmutBmut1|489988|estExt_fgenesh1_pg.C_1440001	CC1G_08017	-0.491496	4.73467	0.266768	4.4679	hypothetical_protein_(524_aa)	NA
278	jgi|Copci_AmutBmut1|9317|CE9053_7619	CC1G_01081	-0.490228	119.8	6.54147	113.259	hypothetical_protein_(604_aa)	NA
279	jgi|Copci_AmutBmut1|103352|CE103088_40	NA	-0.490082	7.45041	0.0983588	7.35205	NA	NA
280	jgi|Copci_AmutBmut1|456901|fgenesh1_pg.31_@_51	CC1G_15023	-0.489403	12.7302	1.19352	11.5366	hypothetical_protein_(450_aa)	Predicted histone tail methylase containing SET domain
281	jgi|Copci_AmutBmut1|360865|e_gw1.18.242.1	CC1G_01187	-0.48913	56.32	5.49928	50.8207	GPI-anchor_transamidase_(534_aa)	Glycosylphosphatidylinositol anchor attachment protein GAA1
282	jgi|Copci_AmutBmut1|484929|estExt_fgenesh1_pg.C_60118	CC1G_01994	-0.488357	74.1663	5.6529	68.5134	hypothetical_protein_(458_aa)	NA
283	jgi|Copci_AmutBmut1|365241|e_gw1.44.9.1	CC1G_05538	-0.487587	33.6772	6.98747	26.6897	hypothetical_protein_(250_aa)	Uncharacterized conserved protein
284	jgi|Copci_AmutBmut1|21392|CE21128_839	NA	-0.487557	4.41734	64.0119	-59.5946	NA	NA
285	jgi|Copci_AmutBmut1|376171|e_gw1.187.45.1	CC1G_00058	-0.487323	213.23	5.35387	207.876	5-aminolevulinate_synthase_(706_aa)	5-aminolevulinate synthase
286	jgi|Copci_AmutBmut1|505022|MIX311_1749_42	CC1G_04197	-0.486943	12.6547	42.8488	-30.194	methyltransferase_domain-containing_protein_(302_aa)	Hydroxyindole-O-methyltransferase and related SAM-dependent methyltransferases
287	jgi|Copci_AmutBmut1|226783|CE226519_8555	CC1G_03437	-0.486912	33.5852	4.12511	29.4601	hypothetical_protein_(1272_aa)	von Willebrand factor and related coagulation proteins
288	jgi|Copci_AmutBmut1|497711|gm1.4954_g	CC1G_02583	-0.48595	2.00576	1.02426	0.981499	hypothetical_protein_(308_aa)	Serine/threonine protein kinase
289	jgi|Copci_AmutBmut1|211145|CE210881_88	NA	-0.484794	1.0591	0.225914	0.833189	NA	NA
290	jgi|Copci_AmutBmut1|421941|estExt_Genewise1Plus.C_490012	CC1G_01356	-0.484225	147.476	17.9052	129.571	ARP2/3_complex_21_kDa_subunit_(181_aa)	Actin-related protein Arp2/3 complex, subunit ARPC3
291	jgi|Copci_AmutBmut1|448649|fgenesh1_kg.58_@_4_@_Locus5801v1rpkm60.06	CC1G_06401	-0.48417	97.7512	19.7089	78.0423	hypothetical_protein_(274_aa)	Nucleolar GTPase/ATPase p130
292	jgi|Copci_AmutBmut1|479294|estExt_fgenesh1_pm.C_780034	CC1G_03746	-0.483842	41.1379	2.15753	38.9804	transporter_particle_subunit_trs31_(244_aa)	Transport protein particle (TRAPP) complex subunit
293	jgi|Copci_AmutBmut1|543114|estExt_Genemark1.C_870020	CC1G_08501	-0.482485	12.6815	1.49173	11.1898	hypothetical_protein_(532_aa)	NA
294	jgi|Copci_AmutBmut1|484908|estExt_fgenesh1_pg.C_60096	CC1G_02020	-0.482369	33.1785	2.50981	30.6687	aromatic-L-amino-acid_decarboxylase_(499_aa)	Aromatic-L-amino-acid/L-histidine decarboxylase
295	jgi|Copci_AmutBmut1|501722|gm1.8965_g	CC1G_14535	-0.482319	3.43928	0.141128	3.29816	hypothetical_protein_(325_aa)	NA
296	jgi|Copci_AmutBmut1|57045|CE56781_3837	CC1G_00160	-0.481509	110.79	4.12337	106.666	nicotinate-nucleotide_diphosphorylase_(299_aa)	Quinolinate phosphoribosyl transferase
297	jgi|Copci_AmutBmut1|400314|estExt_Genewise1.C_970019	CC1G_10922	-0.480876	52.0851	6.39183	45.6932	anaphase-promoting_complex_(195_aa)	Anaphase-promoting complex (APC), subunit 10
298	jgi|Copci_AmutBmut1|355210|e_gw1.3.594.1	CC1G_14606	-0.479339	125.997	9.08754	116.91	AGC/NDR_protein_kinase_(1578_aa)	NDR and related serine/threonine kinases
299	jgi|Copci_AmutBmut1|236791|CE236527_6430	CC1G_07363	-0.47932	24.44	133.702	-109.262	cyclin-dependent_protein_kinase_regulator_Pho80_(236_aa)	Cyclin
300	jgi|Copci_AmutBmut1|453569|fgenesh1_pg.16_@_57	CC1G_06770	-0.479141	38.4459	6.89459	31.5513	hypothetical_protein_(632_aa)	Uncharacterized conserved protein
301	jgi|Copci_AmutBmut1|91701|CE91437_581	NA	-0.479026	11.943	0.555287	11.3877	NA	NA
302	jgi|Copci_AmutBmut1|471670|fgenesh1_pm.6_@_124	CC1G_02026	-0.478805	399.515	26.3519	373.164	rho_small_monomeric_GTPase_(227_aa)	Ras-related small GTPase, Rho type
303	jgi|Copci_AmutBmut1|372683|e_gw1.123.14.1	CC1G_05449	-0.477678	40.3716	6.54867	33.8229	aldo-keto_reductase_(769_aa)	Voltage-gated shaker-like K+ channel, subunit beta/KCNAB
304	jgi|Copci_AmutBmut1|438334|fgenesh1_kg.12_@_32_@_Locus4687v2rpkm0.52_PRE	NA	-0.476824	0.701142	2.00969	-1.30854	NA	NA
305	jgi|Copci_AmutBmut1|481415|estExt_fgenesh1_pm.C_1610004	CC1G_14739	-0.476301	1.27024	7.05464	-5.7844	hypothetical_protein_(250_aa)	NA
306	jgi|Copci_AmutBmut1|450124|fgenesh1_kg.77_@_31_@_Locus17446v1rpkm3.43	CC1G_09113	-0.476044	7.17692	0.356778	6.82014	amino_acid_permease_(539_aa)	Amino acid transporters
307	jgi|Copci_AmutBmut1|356721|e_gw1.6.331.1	CC1G_02032	-0.475672	43.094	2.43047	40.6635	amino_acid_permease_(473_aa)	Amino acid transporters
308	jgi|Copci_AmutBmut1|538973|estExt_Genemark1.C_90079	CC1G_01860	-0.475427	77.4502	6.84665	70.6036	hypothetical_protein_(675_aa)	FOG: TPR repeat
309	jgi|Copci_AmutBmut1|442759|fgenesh1_kg.221_@_11_@_Locus9114v1rpkm30.94	CC1G_08653	-0.475345	144.241	24.715	119.526	V-ATPase_subunit_C_family_protein_(415_aa)	Vacuolar H+-ATPase V1 sector, subunit C
310	jgi|Copci_AmutBmut1|448485|fgenesh1_kg.553_@_1_@_Locus18206v3rpkm0.00_PRE	CC1G_02412	-0.474995	14.4585	1.28984	13.1686	hypothetical_protein_(1257_aa)	NA
311	jgi|Copci_AmutBmut1|446323|fgenesh1_kg.38_@_35_@_Locus6110v1rpkm56.16	CC1G_06936	-0.474752	103.946	10.9381	93.0083	signal_peptidase_21kDa_subunit_(149_aa)	Signal peptidase I
312	jgi|Copci_AmutBmut1|85776|CE85512_50	CC1G_14529	-0.47388	2.79624	0.203383	2.59286	hypothetical_protein_(272_aa)	NA
313	jgi|Copci_AmutBmut1|200142|CE199878_1642	NA	-0.47384	106.065	3.38722	102.678	NA	NA
314	jgi|Copci_AmutBmut1|507323|MIX2612_2480_39	CC1G_12426	-0.473257	58.4758	10.5093	47.9666	hypothetical_protein_(363_aa)	Predicted hydrolase/acyltransferase (alpha/beta hydrolase superfamily)
315	jgi|Copci_AmutBmut1|441182|fgenesh1_kg.182_@_16_@_Locus4522v2rpkm0.47_PRE	NA	-0.471345	1.80058	0.284004	1.51657	NA	NA
316	jgi|Copci_AmutBmut1|473648|fgenesh1_pm.95_@_19	CC1G_15569	-0.470093	0.051826	0.373465	-0.321639	aa)	NA
317	jgi|Copci_AmutBmut1|21260|CE20996_7808	CC1G_01407	-0.469944	158.766	6.32868	152.437	hypothetical_protein_(324_aa)	Glycerophosphoryl diester phosphodiesterase
318	jgi|Copci_AmutBmut1|367089|e_gw1.59.9.1	CC1G_10965	-0.469769	361.4	15.9193	345.48	hypothetical_protein_(114_aa)	Transcription initiation factor IIA, gamma subunit
319	jgi|Copci_AmutBmut1|356791|e_gw1.6.374.1	CC1G_07399	-0.469352	55.2989	5.84805	49.4508	hypothetical_protein_(1745_aa)	Actin regulatory protein (Wiskott-Aldrich syndrome protein)
320	jgi|Copci_AmutBmut1|245629|CE245365_1648	NA	-0.469076	101.906	7.03975	94.8658	NA	NA
321	jgi|Copci_AmutBmut1|140773|CE140509_35	NA	-0.469041	4.69746	0.654924	4.04254	NA	NA
322	jgi|Copci_AmutBmut1|201864|CE201600_1302	CC1G_03566	-0.468911	14.5211	1.27795	13.2431	hypothetical_protein_(553_aa)	NA
323	jgi|Copci_AmutBmut1|465938|fgenesh1_pm.202_@_3	CC1G_00598	-0.468488	20.3218	4.66997	15.6518	taurine_catabolism_dioxygenase_TauD_(422_aa)	NA
324	jgi|Copci_AmutBmut1|360071|e_gw1.16.159.1	CC1G_06787	-0.467593	13.2649	0.954119	12.3107	cytochrome_P450_(518_aa)	Cytochrome P450 CYP2 subfamily
325	jgi|Copci_AmutBmut1|364116|e_gw1.36.121.1	CC1G_03872	-0.466869	93.4927	4.22675	89.266	hypothetical_protein_(250_aa)	NA
326	jgi|Copci_AmutBmut1|474370|estExt_fgenesh1_pm.C_30149	CC1G_14626	-0.466581	67.4556	1.09125	66.3643	hypothetical_protein_(104_aa)	Predicted membrane protein
327	jgi|Copci_AmutBmut1|357111|e_gw1.6.337.1	CC1G_14215	-0.466558	9.76006	0.551941	9.20812	hypothetical_protein_(265_aa)	NA
328	jgi|Copci_AmutBmut1|443353|fgenesh1_kg.242_@_3_@_Locus6167v1rpkm55.59	CC1G_00014	-0.465406	113.59	6.42145	107.169	acyl-CoA_oxidase_(417_aa)	Short-chain acyl-CoA dehydrogenase
329	jgi|Copci_AmutBmut1|260922|CE260658_27633	CC1G_10525	-0.464453	210.97	32.8201	178.15	NADPH_oxidase_isoform_1_(559_aa)	Ferric reductase, NADH/NADPH oxidase and related proteins
330	jgi|Copci_AmutBmut1|369687|e_gw1.84.5.1	CC1G_10748	-0.464236	3.05717	1.34874	1.70843	hypothetical_protein_(281_aa)	NA
331	jgi|Copci_AmutBmut1|256366|CE256102_1437	CC1G_06614	-0.464189	60.9842	2.29592	58.6883	hypothetical_protein_(79_aa)	Uncharacterized conserved protein
332	jgi|Copci_AmutBmut1|365997|e_gw1.49.135.1	CC1G_01308	-0.463883	47.0433	3.77867	43.2646	nucleoside_transporter_(499_aa)	Nucleoside transporter
333	jgi|Copci_AmutBmut1|211348|CE211084_4493	CC1G_00435	-0.463667	172.271	7.46697	164.804	UDP-N-acetylglucosamine_1-carboxyvinyltransferase_(218_aa)	Armadillo/beta-Catenin/plakoglobin
334	jgi|Copci_AmutBmut1|377061|e_gw1.205.27.1	CC1G_04587	-0.463024	12.4654	1.10755	11.3579	hypothetical_protein_(556_aa)	Molecular chaperones HSP70/HSC70, HSP70 superfamily
335	jgi|Copci_AmutBmut1|538780|estExt_Genemark1.C_80009	CC1G_03772	-0.462648	48.2568	7.51279	40.744	dicarboxylic_acid_transporter_(295_aa)	Mitochondrial oxoglutarate/malate carrier proteins
336	jgi|Copci_AmutBmut1|540508|estExt_Genemark1.C_260058	CC1G_09000	-0.462568	1559.89	67.0891	1492.8	ATP_synthase_F1_(555_aa)	F0F1-type ATP synthase, alpha subunit
337	jgi|Copci_AmutBmut1|515812|MIX11101_288_40	CC1G_08036	-0.461666	3.70673	1.42361	2.28312	FAD_binding_domain-containing_protein_(571_aa)	Proteins containing the FAD binding domain
338	jgi|Copci_AmutBmut1|475158|estExt_fgenesh1_pm.C_80090	CC1G_01738	-0.460742	117.346	8.65105	108.695	methylmalonate-semialdehyde_dehydrogenase_(544_aa)	Methylmalonate semialdehyde dehydrogenase
339	jgi|Copci_AmutBmut1|338296|gw1.304.35.1	CC1G_15404	-0.460547	140.852	11.7567	129.095	hypothetical_protein_(1042_aa)	NA
340	jgi|Copci_AmutBmut1|364343|e_gw1.37.94.1	CC1G_05664	-0.460139	564.566	19.7934	544.772	pyruvate_carboxylase_(1150_aa)	Pyruvate carboxylase
341	jgi|Copci_AmutBmut1|408600|estExt_Genewise1.C_3020028	CC1G_14836	-0.460061	32.7877	2.84618	29.9415	NAD+_synthase_(672_aa)	Predicted NAD synthase, contains CN hydrolase domain
342	jgi|Copci_AmutBmut1|542261|estExt_Genemark1.C_630019	CC1G_02346	-0.459466	129.452	5.41223	124.04	hypothetical_protein_(228_aa)	Tryptophan-rich basic nuclear protein
343	jgi|Copci_AmutBmut1|259733|CE259469_1432	CC1G_11294	-0.458741	23.0353	0.788152	22.2471	hypothetical_protein_(430_aa)	NA
344	jgi|Copci_AmutBmut1|89370|CE89106_198	CC1G_09609	-0.457777	3.64212	0.148322	3.49379	laccase_7_(544_aa)	Multicopper oxidases
345	jgi|Copci_AmutBmut1|470496|fgenesh1_pm.472_@_3	CC1G_07113	-0.457065	65.9372	6.03606	59.9011	hypothetical_protein_(158_aa)	NA
346	jgi|Copci_AmutBmut1|448892|fgenesh1_kg.6_@_102_@_Locus7708v1rpkm41.10	CC1G_02045	-0.45676	57.6921	5.18304	52.509	triose_phosphate_transporter_(428_aa)	Predicted integral membrane protein
347	jgi|Copci_AmutBmut1|437220|fgenesh1_kg.1_@_216_@_Locus16119v1rpkm5.27	CC1G_04311	-0.455757	36.7253	1.24646	35.4788	hypothetical_protein_(239_aa)	Beta-2-glycoprotein I
348	jgi|Copci_AmutBmut1|500842|gm1.8085_g	CC1G_14098	-0.455584	10.4524	1.01905	9.43331	protein_kinase_subdomain-containing_protein_PKL/ccin9_(637_aa)	NA
349	jgi|Copci_AmutBmut1|475889|estExt_fgenesh1_pm.C_150019	CC1G_00178	-0.455027	56.8652	3.7255	53.1397	phosphatidylinositol_phosphate_phosphatase_(1271_aa)	Inositol-1,4,5-triphosphate 5-phosphatase (synaptojanin), INP51/INP52/INP53 family
350	jgi|Copci_AmutBmut1|367727|e_gw1.65.77.1	CC1G_07610	-0.454213	326.267	7.95873	318.308	hypothetical_protein_(445_aa)	Permease of the major facilitator superfamily
351	jgi|Copci_AmutBmut1|469654|fgenesh1_pm.4_@_122	CC1G_11826	-0.454016	6.17624	0.709633	5.4666	hypothetical_protein_(346_aa)	Protein geranylgeranyltransferase type II, alpha subunit
352	jgi|Copci_AmutBmut1|274493|CE274229_2251	NA	-0.453901	39.4279	1.76979	37.6581	NA	NA
353	jgi|Copci_AmutBmut1|267307|CE267043_178	NA	-0.453689	6.00084	0.861476	5.13936	NA	NA
354	jgi|Copci_AmutBmut1|469562|fgenesh1_pm.4_@_30	CC1G_01949	-0.453522	51.6578	7.12776	44.53	hypothetical_protein_(497_aa)	NA
355	jgi|Copci_AmutBmut1|169411|CE169147_2658	CC1G_04753	-0.452158	31.8165	2.64644	29.17	hypothetical_protein_(670_aa)	NA
356	jgi|Copci_AmutBmut1|439918|fgenesh1_kg.15_@_130_@_Locus24354v5rpkm0.00_PRE	NA	-0.451671	2.90249	0.313148	2.58935	NA	NA
357	jgi|Copci_AmutBmut1|363834|e_gw1.34.24.1	CC1G_07665	-0.450725	87.8095	6.03538	81.7741	RNAse_L_inhibitor-type_ATP_binding_cassette_protein_(590_aa)	RNAse L inhibitor, ABC superfamily
358	jgi|Copci_AmutBmut1|11580|CE11316_2712	NA	-0.450616	79.0697	5.1868	73.8829	NA	Casein kinase (serine/threonine/tyrosine protein kinase)
359	jgi|Copci_AmutBmut1|445365|fgenesh1_kg.32_@_41_@_Locus16749v1rpkm4.28	CC1G_04759	-0.450262	49.5098	2.5704	46.9394	integral_membrane_protein_DUF6_(362_aa)	Permease of the drug/metabolite transporter (DMT) superfamily
360	jgi|Copci_AmutBmut1|467001|fgenesh1_pm.25_@_16	CC1G_14805	-0.449446	1.29816	0.117384	1.18077	hypothetical_protein_(76_aa)	NA
361	jgi|Copci_AmutBmut1|462634|fgenesh1_pm.11_@_93	CC1G_01408	-0.449122	61.9381	6.85194	55.0861	1-acylglycerol-3-phosphate_O-acyltransferase_(354_aa)	1-acyl-sn-glycerol-3-phosphate acyltransferase
362	jgi|Copci_AmutBmut1|441167|fgenesh1_kg.182_@_1_@_Locus18588v1rpkm2.43	CC1G_00808	-0.448956	12.5749	0.590031	11.9849	hypothetical_protein_(310_aa)	NA
363	jgi|Copci_AmutBmut1|379843|e_gw1.291.16.1	CC1G_15458	-0.448755	8.44358	0.511066	7.93252	ATP-binding_cassette_(849_aa)	Multidrug resistance-associated protein/mitoxantrone resistance protein, ABC superfamily
364	jgi|Copci_AmutBmut1|361915|e_gw1.23.74.1	CC1G_14232	-0.448189	248.766	31.1708	217.595	hypothetical_protein_(67_aa)	NA
365	jgi|Copci_AmutBmut1|373564|e_gw1.137.27.1	CC1G_04479	-0.44787	30.8197	4.58739	26.2323	basic_transcription_factor_2.35KD_subunit_(281_aa)	RNA polymerase II transcription initiation/nucleotide excision repair factor TFIIH, subunit TFB4
366	jgi|Copci_AmutBmut1|384110|e_gw1.617.2.1	CC1G_12814	-0.447303	0.457891	7.38295	-6.92506	hypothetical_protein_(137_aa)	NA
367	jgi|Copci_AmutBmut1|221206|CE220942_5807	CC1G_08695	-0.447295	63.3144	5.48181	57.8326	hypothetical_protein_(461_aa)	NA
368	jgi|Copci_AmutBmut1|360947|e_gw1.19.125.1	CC1G_05306	-0.446494	1.87688	0.205019	1.67186	cytochrome_P450_(551_aa)	Cytochrome P450 CYP3/CYP5/CYP6/CYP9 subfamilies
369	jgi|Copci_AmutBmut1|462255|fgenesh1_pm.100_@_22	CC1G_02276	-0.445575	65.7081	5.28072	60.4273	hypothetical_protein_(699_aa)	Transcription coactivator
370	jgi|Copci_AmutBmut1|498923|gm1.6166_g	CC1G_03678	-0.445219	114.324	18.7102	95.6137	hypothetical_protein_(234_aa)	Predicted membrane protein
371	jgi|Copci_AmutBmut1|447170|fgenesh1_kg.43_@_3_@_Locus5325v3rpkm0.48_PRE	NA	-0.443926	1.16162	0.168478	0.993142	NA	NA
372	jgi|Copci_AmutBmut1|492849|gm1.92_g	CC1G_04211	-0.442526	31.8151	4.65734	27.1577	lysine/ornithine_N-monooxygenase_(543_aa)	Flavin-containing monooxygenase
373	jgi|Copci_AmutBmut1|456451|fgenesh1_pg.293_@_1	CC1G_15248	-0.442154	2.95289	0.467944	2.48495	other/FunK1_protein_kinase_(782_aa)	NA
374	jgi|Copci_AmutBmut1|369156|e_gw1.78.108.1	CC1G_03735	-0.441786	224.059	7.74592	216.313	hypothetical_protein_(136_aa)	Proteasome maturation factor
375	jgi|Copci_AmutBmut1|542704|estExt_Genemark1.C_740022	CC1G_08861	-0.441354	114.357	9.50417	104.853	maternal_g10_transcript_(149_aa)	G10 protein/predicted nuclear transcription regulator
376	jgi|Copci_AmutBmut1|496597|gm1.3840_g	CC1G_11135	-0.440669	17.1035	0.690922	16.4126	hypothetical_protein_(501_aa)	NA
377	jgi|Copci_AmutBmut1|354044|e_gw1.1.395.1	CC1G_04299	-0.440304	26.8268	225.777	-198.951	hypothetical_protein_(256_aa)	Predicted hydrolase (HIT family)
378	jgi|Copci_AmutBmut1|237829|CE237565_8536	CC1G_14203	-0.440123	61.1323	2.60602	58.5262	hypothetical_protein_(1154_aa)	NA
379	jgi|Copci_AmutBmut1|418812|estExt_Genewise1Plus.C_250137	CC1G_03019	-0.439707	56.8102	9.03723	47.7729	endoplasmic_reticulum_protein_(307_aa)	Predicted membrane protein
380	jgi|Copci_AmutBmut1|476070|estExt_fgenesh1_pm.C_160080	CC1G_06773	-0.438542	364.939	35.204	329.735	vacuole_protein_(182_aa)	Uncharacterized conserved protein, contains ML domain
381	jgi|Copci_AmutBmut1|461947|fgenesh1_pm.1_@_75	CC1G_04187	-0.438208	21.3758	2.19742	19.1784	mRNA_transport_regulator_3_(260_aa)	Exosomal 3'-5' exoribonuclease complex, subunit Rrp41 and related exoribonucleases
382	jgi|Copci_AmutBmut1|246867|CE246603_68	NA	-0.437506	0.262784	3.2926	-3.02982	NA	NA
383	jgi|Copci_AmutBmut1|370807|e_gw1.97.19.1	CC1G_14381	-0.437345	226.002	23.8904	202.112	RNA_helicase_(426_aa)	ATP-dependent RNA helicase
384	jgi|Copci_AmutBmut1|504758|MIX47_1247_47	CC1G_07940	-0.43723	7.06223	8.32704	-1.26481	alpha-1,2-mannosyltransferase_(389_aa)	Glycolipid 2-alpha-mannosyltransferase (alpha-1,2-mannosyltransferase)
385	jgi|Copci_AmutBmut1|543918|estExt_Genemark1.C_1160001	CC1G_11009	-0.436622	3.18294	0.359044	2.8239	protein_kinase_subdomain-containing_protein_PKL/ccin3_(360_aa)	NA
386	jgi|Copci_AmutBmut1|365675|e_gw1.48.68.1	NA	-0.435658	124.406	4.15502	120.251	NA	NA
387	jgi|Copci_AmutBmut1|361407|e_gw1.21.180.1	CC1G_05193	-0.434422	406.716	24.8781	381.838	endodeoxyribonuclease_(617_aa)	Vacuolar H+-ATPase V1 sector, subunit A
388	jgi|Copci_AmutBmut1|530914|MIX26203_103_35	CC1G_02647	-0.433785	5.78007	0.622747	5.15732	hypothetical_protein_(346_aa)	NA
389	jgi|Copci_AmutBmut1|356635|e_gw1.5.227.1	CC1G_08353	-0.433482	52.8341	6.84182	45.9923	GTPase_activating_protein_(963_aa)	GTPase-activating protein VRP
390	jgi|Copci_AmutBmut1|473327|fgenesh1_pm.9_@_23	CC1G_13720	-0.433171	11.1539	0.381181	10.7727	hypothetical_protein_(143_aa)	NA
391	jgi|Copci_AmutBmut1|369312|e_gw1.80.42.1	CC1G_02807	-0.432928	90.0596	8.39129	81.6683	other/PEK/GCN2_protein_kinase_(1591_aa)	eIF-2alpha kinase GCN2
392	jgi|Copci_AmutBmut1|385380|estExt_Genewise1.C_1_t20024	CC1G_04310	-0.431792	22.1906	7.06588	15.1248	hypothetical_protein_(208_aa)	GPI-GlcNAc transferase complex, PIG-H component, involved in glycosylphosphatidylinositol anchor biosynthesis
393	jgi|Copci_AmutBmut1|411197|estExt_Genewise1Plus.C_1_t10140	CC1G_12019	-0.431568	14.8579	1.39808	13.4598	hypothetical_protein_(2282_aa)	Neurotransmitter release regulator, UNC-13
394	jgi|Copci_AmutBmut1|364190|e_gw1.36.45.1	CC1G_03871	-0.430946	167.277	12.5983	154.678	succinyl-CoA:3-ketoacid-coenzyme_A_transferase_(531_aa)	Succinyl-CoA:alpha-ketoacid-CoA transferase
395	jgi|Copci_AmutBmut1|440234|fgenesh1_kg.16_@_17_@_Locus3196v1rpkm107.73	CC1G_11311	-0.430817	132.649	9.40181	123.247	Ser/Thr_protein_phosphatase_2A_regulatory_subunit_A_(585_aa)	Protein phosphatase 2A regulatory subunit A and related proteins
396	jgi|Copci_AmutBmut1|128910|CE128646_779	CC1G_09083	-0.430796	16.1253	5.73296	10.3924	hypothetical_protein_(550_aa)	NA
397	jgi|Copci_AmutBmut1|87430|CE87166_2321	CC1G_15665	-0.429797	38.6881	2.17383	36.5143	hypothetical_protein_(426_aa)	NA
398	jgi|Copci_AmutBmut1|365890|e_gw1.49.88.1	CC1G_14677	-0.429635	92.7693	8.26618	84.5031	hypothetical_protein_(564_aa)	3-Methylcrotonyl-CoA carboxylase, non-biotin containing subunit/Acetyl-CoA carboxylase carboxyl transferase, subunit beta
399	jgi|Copci_AmutBmut1|472306|fgenesh1_pm.7_@_59	CC1G_00523	-0.429608	34.7946	1.60133	33.1932	cation_diffusion_facilitator_1_(416_aa)	Mitochondrial Fe2+ transporter MMT1 and related transporters (cation diffusion facilitator superfamily)
400	jgi|Copci_AmutBmut1|444487|fgenesh1_kg.29_@_32_@_Locus6365v2rpkm39.32	CC1G_03793	-0.429201	35.133	115.898	-80.7647	vacuolar-sorting_protein_SNF8_(286_aa)	RNA polymerase II transcription factor complex subunit
401	jgi|Copci_AmutBmut1|388093|estExt_Genewise1.C_70320	CC1G_06620	-0.429133	134.932	6.18708	128.745	isocitrate_lyase_(577_aa)	Isocitrate lyase
402	jgi|Copci_AmutBmut1|357705|e_gw1.8.341.1	CC1G_01741	-0.428756	59.291	4.64651	54.6445	WD_repeat-containing_protein_(1317_aa)	RAVE (regulator of V-ATPase assembly) complex subunit RAV1/DMX protein, WD repeat superfamily
403	jgi|Copci_AmutBmut1|425877|estExt_Genewise1Plus.C_900048	CC1G_08721	-0.428372	11.2638	2.90631	8.35752	cellulose-binding_beta-glucosidase_(856_aa)	NA
404	jgi|Copci_AmutBmut1|535009|MIX30298_2607_47	CC1G_11041	-0.428197	16.3734	26.774	-10.4006	hypothetical_protein_(387_aa)	NA
405	jgi|Copci_AmutBmut1|507850|MIX3139_7441_93	CC1G_12568	-0.428097	38.6736	3.63512	35.0384	KapM_protein_(1066_aa)	Nuclear mRNA export factor receptor LOS1/Exportin-t (importin beta superfamily)
406	jgi|Copci_AmutBmut1|439975|fgenesh1_kg.151_@_1_@_Locus18811v1rpkm2.28	NA	-0.427801	3.97202	0.133488	3.83853	NA	NA
407	jgi|Copci_AmutBmut1|144254|CE143990_2149	NA	-0.427489	65.7707	5.916	59.8547	NA	NA
408	jgi|Copci_AmutBmut1|498314|gm1.5557_g	CC1G_09724	-0.427378	887.21	72.9991	814.211	hypothetical_protein_(172_aa)	NA
409	jgi|Copci_AmutBmut1|373392|e_gw1.134.57.1	CC1G_15557	-0.427053	0.188089	0.773721	-0.585633	hypothetical_protein_(198_aa)	NA
410	jgi|Copci_AmutBmut1|514810|MIX10099_43_50	CC1G_06489	-0.426727	1.24556	0.159895	1.08567	hypothetical_protein_(143_aa)	NA
411	jgi|Copci_AmutBmut1|192504|CE192240_8999	CC1G_01918	-0.42657	38.2538	3.84176	34.4121	P-type_ATPase_(1459_aa)	Cation transport ATPase
412	jgi|Copci_AmutBmut1|475258|estExt_fgenesh1_pm.C_90059	CC1G_06537	-0.426002	182.642	18.2612	164.38	hypothetical_protein_(970_aa)	Uncharacterized conserved protein, contains ZZ-type Zn-finger
413	jgi|Copci_AmutBmut1|199619|CE199355_8354	CC1G_08173	-0.42552	76.422	8.89136	67.5306	hypothetical_protein_(601_aa)	Uncharacterized conserved protein
414	jgi|Copci_AmutBmut1|463716|fgenesh1_pm.14_@_2	CC1G_14145	-0.425394	82.8385	7.09837	75.7402	transcription_factor_ScGATA-6_(1081_aa)	GATA-4/5/6 transcription factors
415	jgi|Copci_AmutBmut1|517970|MIX13259_5_29	CC1G_15062	-0.424457	0.375253	0.0361094	0.339144	hypothetical_protein_(572_aa)	NA
416	jgi|Copci_AmutBmut1|429001|estExt_Genewise1Plus.C_1370026	CC1G_04470	-0.423873	1570.2	175.41	1394.79	serine-type_endopeptidase_(500_aa)	Subtilisin-related protease/Vacuolar protease B
417	jgi|Copci_AmutBmut1|359184|e_gw1.13.139.1	CC1G_03230	-0.422224	37.3396	6.61154	30.7281	ADP-ribosylation_factor-like_protein_3_(242_aa)	GTP-binding ADP-ribosylation factor-like protein yARL3
418	jgi|Copci_AmutBmut1|360051|e_gw1.16.184.1	CC1G_13644	-0.421854	57.7647	2.97673	54.788	GAMM1_protein_(328_aa)	Predicted metal-binding protein
419	jgi|Copci_AmutBmut1|418754|estExt_Genewise1Plus.C_250076	CC1G_15031	-0.421854	0.222993	0.264854	-0.041861	hypothetical_protein_(87_aa)	NA
420	jgi|Copci_AmutBmut1|437241|fgenesh1_kg.1_@_237_@_Locus2549v1rpkm131.02	CC1G_11926	-0.421494	55.5713	78.4868	-22.9155	translation_initiation_factor_eif-2b_(739_aa)	Translation initiation factor 2B, epsilon subunit (eIF-2Bepsilon/GCD6)
421	jgi|Copci_AmutBmut1|147014|CE146750_151	NA	-0.421271	14.1383	0.422335	13.716	NA	NA
422	jgi|Copci_AmutBmut1|461951|fgenesh1_pm.1_@_79	CC1G_13903	-0.421182	51.989	5.709	46.28	methyltransferase_type_11_(1342_aa)	Nuclear pore complex, Nup133 component (sc Nup133)
423	jgi|Copci_AmutBmut1|464655|fgenesh1_pm.165_@_9	CC1G_15265	-0.42089	0.603485	0.255049	0.348437	hypothetical_protein_(144_aa)	NA
424	jgi|Copci_AmutBmut1|458866|fgenesh1_pg.48_@_44	CC1G_01263	-0.420591	134.039	17.4974	116.541	hypothetical_protein_(428_aa)	Predicted membrane protein
425	jgi|Copci_AmutBmut1|444371|fgenesh1_kg.283_@_14_@_Locus13365v1rpkm11.51	CC1G_13978	-0.420404	26.6716	1.67218	24.9994	dolichyl-P-Man:Man(5)GlcNAc(2)-PP-dolichyl_mannosyltransferase_(415_aa)	Mannosyltransferase
426	jgi|Copci_AmutBmut1|437437|fgenesh1_kg.100_@_29_@_Locus2735v3rpkm0.00_PRE	NA	-0.420081	51.3746	4.03936	47.3353	NA	NA
427	jgi|Copci_AmutBmut1|355566|e_gw1.3.337.1	CC1G_00365	-0.419377	21.4462	2.23962	19.2066	hypothetical_protein_(412_aa)	NA
428	jgi|Copci_AmutBmut1|366147|e_gw1.51.72.1	CC1G_14572	-0.419286	24.0464	1.36301	22.6834	hypothetical_protein_(159_aa)	NA
429	jgi|Copci_AmutBmut1|363789|e_gw1.34.48.1	NA	-0.419061	1.55525	17.5426	-15.9874	NA	NA
430	jgi|Copci_AmutBmut1|416621|estExt_Genewise1Plus.C_150320	CC1G_00075	-0.418237	95.8875	6.10743	89.7801	riboflavin_kinase_(200_aa)	Riboflavin kinase
431	jgi|Copci_AmutBmut1|354873|e_gw1.2.50.1	CC1G_05719	-0.417788	279.883	12.6402	267.243	alanine-glyoxylate_transaminase_(441_aa)	Alanine-glyoxylate aminotransferase AGT1
432	jgi|Copci_AmutBmut1|370340|e_gw1.92.43.1	CC1G_05002	-0.417629	31.2031	2.68499	28.5181	hypothetical_protein_(134_aa)	NA
433	jgi|Copci_AmutBmut1|501080|gm1.8323_g	CC1G_00813	-0.417514	102.532	8.34303	94.1893	signal_transducer_(1704_aa)	RhoGEF GTPase
434	jgi|Copci_AmutBmut1|495727|gm1.2970_g	CC1G_03515	-0.416819	8.50329	0.212996	8.29029	hypothetical_protein_(285_aa)	NA
435	jgi|Copci_AmutBmut1|416970|estExt_Genewise1Plus.C_170003	CC1G_10522	-0.416789	51.7311	2.20702	49.5241	hypothetical_protein_(179_aa)	NA
436	jgi|Copci_AmutBmut1|437524|fgenesh1_kg.103_@_5_@_Locus1191v1rpkm243.28	CC1G_01568	-0.416698	351.844	20.2069	331.637	long-chain-fatty-acid-CoA-ligase_(690_aa)	Acyl-CoA synthetase
437	jgi|Copci_AmutBmut1|403761|estExt_Genewise1.C_1530028	CC1G_14396	-0.4156	123.334	12.5575	110.776	oligonucleotide_transporter_(678_aa)	Sexual differentiation process protein ISP4
438	jgi|Copci_AmutBmut1|495505|gm1.2748_g	CC1G_05151	-0.415395	66.2235	15.0001	51.2234	flagellar_associated_protein_(669_aa)	5' nucleotidase
439	jgi|Copci_AmutBmut1|412593|estExt_Genewise1Plus.C_3_t10439	CC1G_00276	-0.414557	28.9079	1.67283	27.235	deoxyhypusine_synthase_(357_aa)	Deoxyhypusine synthase
440	jgi|Copci_AmutBmut1|421300|estExt_Genewise1Plus.C_430097	CC1G_02122	-0.414384	176.447	13.3486	163.099	GTP-binding_protein_ypt7_(214_aa)	Ras-related GTPase
441	jgi|Copci_AmutBmut1|498432|gm1.5675_g	CC1G_03740	-0.413959	48.4258	5.06678	43.359	pumilio-family_RNA_binding_protein_(983_aa)	Translational repressor MPT5/PUF4 and related RNA-binding proteins (Puf superfamily)
442	jgi|Copci_AmutBmut1|274692|CE274428_2765	NA	-0.413841	134.666	6.51726	128.149	NA	NA
443	jgi|Copci_AmutBmut1|440215|fgenesh1_kg.159_@_26_@_Locus1765v1rpkm178.07	CC1G_00882	-0.413418	166.845	37.8817	128.964	protein_phosphatase_2A_regulatory_B_subunit_(447_aa)	Serine/threonine protein phosphatase 2A, regulatory subunit
444	jgi|Copci_AmutBmut1|439260|fgenesh1_kg.137_@_5_@_Locus12556v5rpkm0.00_PRE	CC1G_04469	-0.412689	12.2078	12.6261	-0.418267	hypothetical_protein_(335_aa)	NA
445	jgi|Copci_AmutBmut1|433554|estExt_Genewise1Plus.C_2520029	CC1G_13612	-0.411287	81.4587	44.7467	36.7119	hypothetical_protein_(120_aa)	NA
446	jgi|Copci_AmutBmut1|373786|e_gw1.141.56.1	CC1G_11908	-0.409898	0.610687	0.0614758	0.549211	hypothetical_protein_(333_aa)	NA
447	jgi|Copci_AmutBmut1|547663|estExt_Genemark1.C_6670001	CC1G_06154	-0.409632	0.544126	0.920389	-0.376263	hypothetical_protein_(921_aa)	NA
448	jgi|Copci_AmutBmut1|60222|CE59958_2491	CC1G_05083	-0.409122	34.2646	5.98049	28.2841	hypothetical_protein_(353_aa)	Protein tyrosine kinase 9/actin monomer-binding protein
449	jgi|Copci_AmutBmut1|414480|estExt_Genewise1Plus.C_80185	CC1G_01717	-0.40898	16.093	2.34373	13.7493	WD_repeat-containing_protein_8_(482_aa)	Uncharacterized conserved protein WDR8, contains WD repeats
450	jgi|Copci_AmutBmut1|377402|e_gw1.214.25.1	CC1G_04020	-0.408607	36.0995	4.31449	31.785	hypothetical_protein_(310_aa)	von Willebrand factor and related coagulation proteins
451	jgi|Copci_AmutBmut1|356723|e_gw1.6.285.1	CC1G_14219	-0.408265	202.784	17.4554	185.329	mitochondrial_half-size_ABC_transporter_(1139_aa)	Heavy metal exporter HMT1, ABC superfamily
452	jgi|Copci_AmutBmut1|471659|fgenesh1_pm.6_@_113	CC1G_02035	-0.408057	47.4078	7.24671	40.161	hypothetical_protein_(293_aa)	Uncharacterized protein of the uridine kinase family
453	jgi|Copci_AmutBmut1|391745|estExt_Genewise1.C_210061	CC1G_05185	-0.407839	171.29	10.5572	160.733	transcription_regulator_(407_aa)	Cell cycle control protein
454	jgi|Copci_AmutBmut1|182858|CE182594_87	NA	-0.40773	3.66304	0.148913	3.51412	NA	NA
455	jgi|Copci_AmutBmut1|361994|e_gw1.23.172.1	CC1G_14229	-0.406945	0.889947	18.2005	-17.3106	hypothetical_protein_(52_aa)	NA
456	jgi|Copci_AmutBmut1|478400|estExt_fgenesh1_pm.C_560004	CC1G_06701	-0.406881	4.5437	0.701023	3.84268	hypothetical_protein_(375_aa)	NA
457	jgi|Copci_AmutBmut1|466825|fgenesh1_pm.24_@_52	CC1G_11082	-0.406813	0.85435	0.0785396	0.775811	hypothetical_protein_(448_aa)	NA
458	jgi|Copci_AmutBmut1|447739|fgenesh1_kg.48_@_45_@_Locus6222v1rpkm54.95	CC1G_00469	-0.406449	84.124	7.07808	77.046	aconitase_(754_aa)	3-isopropylmalate dehydratase (aconitase superfamily)
459	jgi|Copci_AmutBmut1|437287|fgenesh1_kg.10_@_29_@_Locus4901v2rpkm56.11	CC1G_01105	-0.406422	94.8694	6.2477	88.6217	hypothetical_protein_(259_aa)	COP9 signalosome, subunit CSN8
460	jgi|Copci_AmutBmut1|369418|e_gw1.81.49.1	CC1G_07699	-0.406346	57.9084	6.73061	51.1778	ATP-binding_cassette_transporter_(1599_aa)	Multidrug resistance-associated protein/mitoxantrone resistance protein, ABC superfamily
461	jgi|Copci_AmutBmut1|293308|CE293044_10040	CC1G_09528	-0.406325	117.055	8.41817	108.637	hypothetical_protein_(640_aa)	NA
462	jgi|Copci_AmutBmut1|449399|fgenesh1_kg.67_@_17_@_Locus11093v2rpkm7.74	CC1G_00915	-0.406209	23.3495	0.678412	22.6711	hypothetical_protein_(207_aa)	NA
463	jgi|Copci_AmutBmut1|429696|estExt_Genewise1Plus.C_1510003	CC1G_12961	-0.405954	147.675	11.9218	135.754	ubiquitin_carboxyl-terminal_hydrolase_5_(1101_aa)	Ubiquitin carboxyl-terminal hydrolase
464	jgi|Copci_AmutBmut1|497687|gm1.4930_g	CC1G_02610	-0.405487	2.04964	0.214522	1.83512	hypothetical_protein_(186_aa)	NA
465	jgi|Copci_AmutBmut1|392695|estExt_Genewise1.C_260015	CC1G_00963	-0.404283	1275.26	57.7264	1217.53	mitochondrial_carrier_protein_(314_aa)	Mitochondrial phosphate carrier protein
466	jgi|Copci_AmutBmut1|541362|estExt_Genemark1.C_420030	CC1G_03565	-0.40406	129.004	5.40236	123.601	dehydrogenase_E1_and_transketolase_domain-containing_protein_1_(954_aa)	Predicted 2-oxoglutarate dehydrogenase, E1 subunit
467	jgi|Copci_AmutBmut1|406118|estExt_Genewise1.C_2070024	CC1G_08045	-0.403844	13.1885	21.0232	-7.8347	hypothetical_protein_(225_aa)	NA
468	jgi|Copci_AmutBmut1|437465|fgenesh1_kg.101_@_9_@_Locus5078v1rpkm69.71	CC1G_07098	-0.403522	121.203	7.63403	113.569	hypothetical_protein_(982_aa)	Uncharacterized conserved protein
469	jgi|Copci_AmutBmut1|493880|gm1.1123_g	CC1G_02002	-0.402608	74.2212	8.202	66.0192	phospholipid:diacylglycerol_acyltransferase_(674_aa)	Lecithin:cholesterol acyltransferase (LCAT)/Acyl-ceramide synthase
470	jgi|Copci_AmutBmut1|498668|gm1.5911_g	CC1G_05501	-0.402236	127.791	10.6189	117.172	hypothetical_protein_(549_aa)	Oxysterol-binding protein
471	jgi|Copci_AmutBmut1|441442|fgenesh1_kg.19_@_74_@_Locus14859v2rpkm5.37	CC1G_15692	-0.402201	59.4766	5.12534	54.3513	oxidoreductase_(368_aa)	Sphingolipid fatty acid hydroxylase
472	jgi|Copci_AmutBmut1|441088|fgenesh1_kg.18_@_100_@_Locus11366v1rpkm18.88	CC1G_01211	-0.401229	21.365	1.30718	20.0578	hypothetical_protein_(251_aa)	Phosphoglycerate mutase
473	jgi|Copci_AmutBmut1|446185|fgenesh1_kg.37_@_26_@_Locus5509v2rpkm0.48_PRE	NA	-0.401064	0.95354	0.169317	0.784223	NA	NA
474	jgi|Copci_AmutBmut1|420181|estExt_Genewise1Plus.C_340117	CC1G_07632	-0.40078	84.4374	8.8012	75.6362	hypothetical_protein_(326_aa)	NA
475	jgi|Copci_AmutBmut1|431312|estExt_Genewise1Plus.C_1870008	CC1G_00045	-0.40074	3.68501	0.224058	3.46095	hypothetical_protein_(358_aa)	NA
476	jgi|Copci_AmutBmut1|380005|e_gw1.298.24.1	CC1G_11555	-0.40005	99.8632	11.0789	88.7843	sphingosine_hydroxylase_(322_aa)	Sphingolipid hydroxylase
477	jgi|Copci_AmutBmut1|248818|CE248554_1623	CC1G_02627	-0.399205	20.7388	1.20431	19.5344	hypothetical_protein_(613_aa)	NA
478	jgi|Copci_AmutBmut1|449752|fgenesh1_kg.70_@_23_@_Locus9205v4rpkm0.00_PRE	CC1G_06291	-0.398567	20.2679	4.35934	15.9085	hypothetical_protein_(816_aa)	tRNA-splicing endonuclease positive effector (SEN1)
479	jgi|Copci_AmutBmut1|543386|estExt_Genemark1.C_960026	CC1G_05989	-0.398254	35.698	135.601	-99.9032	hypothetical_protein_(393_aa)	Inositol polyphosphate 5-phosphatase and related proteins
480	jgi|Copci_AmutBmut1|402415|estExt_Genewise1.C_1290001	CC1G_03281	-0.397777	243.851	10.2654	233.585	aspartyl_protease_(453_aa)	Aspartyl protease
481	jgi|Copci_AmutBmut1|367414|e_gw1.62.30.1	CC1G_11109	-0.397706	0.119716	0.013304	0.106412	hypothetical_protein_(461_aa)	NA
482	jgi|Copci_AmutBmut1|545244|estExt_Genemark1.C_1800014	CC1G_00667	-0.396713	6.23484	0.570161	5.66468	hypothetical_protein_(518_aa)	NA
483	jgi|Copci_AmutBmut1|437475|fgenesh1_kg.101_@_19_@_Locus3186v1rpkm108.01	CC1G_07090	-0.396192	138.383	9.93094	128.452	alpha,alpha-trehalase_(775_aa)	Neutral trehalase
484	jgi|Copci_AmutBmut1|542073|estExt_Genemark1.C_580022	CC1G_06382	-0.395827	32.3736	3.59717	28.7765	hypothetical_protein_(426_aa)	NA
485	jgi|Copci_AmutBmut1|169778|CE169514_1034	CC1G_04736	-0.39582	22.8622	1.17155	21.6906	purine_transporter_(579_aa)	NA
486	jgi|Copci_AmutBmut1|442058|fgenesh1_kg.20_@_41_@_Locus2356v1rpkm140.79	CC1G_00725	-0.395441	267.503	14.8464	252.656	NADH-ubiquinone_oxidoreductase_(442_aa)	NADH:ubiquinone oxidoreductase, NDUFS2/49 kDa subunit
487	jgi|Copci_AmutBmut1|464124|fgenesh1_pm.15_@_60	CC1G_00137	-0.395061	33.2242	9.26238	23.9618	hypothetical_protein_(268_aa)	Putative N2,N2-dimethylguanosine tRNA methyltransferase
488	jgi|Copci_AmutBmut1|494465|gm1.1708_g	CC1G_08128	-0.394999	588.855	23.0077	565.847	hypothetical_protein_(68_aa)	NA
489	jgi|Copci_AmutBmut1|416786|estExt_Genewise1Plus.C_160137	CC1G_06743	-0.394803	115.177	12.2226	102.955	CAMK/CAMKL/PASK_protein_kinase_(587_aa)	Signal transduction serine/threonine kinase with PAS/PAC sensor domain
490	jgi|Copci_AmutBmut1|473574|fgenesh1_pm.93_@_21	CC1G_03675	-0.394492	33.9663	2.38616	31.5801	WD40_repeat-containing_protein_(326_aa)	WD40 repeat-containing protein
491	jgi|Copci_AmutBmut1|360027|e_gw1.16.345.1	CC1G_06777	-0.394429	688.931	45.2345	643.697	hypothetical_protein_(121_aa)	Acyl carrier protein/NADH-ubiquinone oxidoreductase, NDUFAB1/SDAP subunit
492	jgi|Copci_AmutBmut1|146134|CE145870_7107	CC1G_07181	-0.394257	75.8871	5.70055	70.1865	hypothetical_protein_(331_aa)	SWI/SNF-related matrix-associated actin-dependent regulator of chromatin
493	jgi|Copci_AmutBmut1|484390|estExt_fgenesh1_pg.C_20155	NA	-0.39414	0.105951	3.60271	-3.49676	NA	NA
494	jgi|Copci_AmutBmut1|452179|fgenesh1_pg.115_@_5	CC1G_00037	-0.393781	28.1883	4.48486	23.7034	NADH-cytochrome_b5_reductase_(320_aa)	NADH-cytochrome b-5 reductase
495	jgi|Copci_AmutBmut1|451085|fgenesh1_kg.91_@_26_@_Locus7269v2rpkm40.95	NA	-0.393547	102.465	21.7984	80.6667	NA	NA
496	jgi|Copci_AmutBmut1|400704|estExt_Genewise1.C_1020050	CC1G_06084	-0.393478	249.333	19.1879	230.145	succinate_dehydrogenase_flavoprotein_subunit_(639_aa)	Succinate dehydrogenase, flavoprotein subunit
497	jgi|Copci_AmutBmut1|513436|MIX8725_65_46	CC1G_09065	-0.393475	0.201892	1.33513	-1.13323	hypothetical_protein_(649_aa)	Predicted histone tail methylase containing SET domain
498	jgi|Copci_AmutBmut1|445110|fgenesh1_kg.308_@_7_@_Locus27206v1rpkm0.30	CC1G_08874	-0.393038	1.02601	0.161125	0.864882	hypothetical_protein_(410_aa)	NA
499	jgi|Copci_AmutBmut1|443219|fgenesh1_kg.24_@_11_@_Locus9481v1rpkm28.65	CC1G_03527	-0.392912	38.0218	5.2652	32.7566	hypothetical_protein_(520_aa)	NA
500	jgi|Copci_AmutBmut1|439913|fgenesh1_kg.15_@_125_@_Locus7089v2rpkm8.41	CC1G_00094	-0.392342	55.7174	7.57511	48.1423	hypothetical_protein_(340_aa)	NA
501	jgi|Copci_AmutBmut1|462032|fgenesh1_pm.1_@_160	CC1G_04273	-0.392273	79.3901	7.11862	72.2715	methionine_aminopeptidase_(259_aa)	Putative methionine aminopeptidase
502	jgi|Copci_AmutBmut1|438808|fgenesh1_kg.129_@_5_@_Locus6063v1rpkm56.80	CC1G_11210	-0.392251	54.5235	45.3747	9.14877	hypothetical_protein_(347_aa)	Predicted coiled-coil protein
503	jgi|Copci_AmutBmut1|383512|e_gw1.524.11.1	CC1G_05364	-0.391666	3.78129	0.473837	3.30745	hypothetical_protein_(518_aa)	NA
504	jgi|Copci_AmutBmut1|281996|CE281732_1556	CC1G_06545	-0.391663	44.5607	11.2534	33.3074	hypothetical_protein_(119_aa)	Uncharacterized conserved protein
505	jgi|Copci_AmutBmut1|415882|estExt_Genewise1Plus.C_130087	CC1G_14252	-0.391378	37.0881	2.99128	34.0968	hypothetical_protein_(393_aa)	NA
506	jgi|Copci_AmutBmut1|439415|fgenesh1_kg.14_@_65_@_Locus6886v1rpkm48.35	CC1G_04538	-0.391375	48.1987	5.86407	42.3347	hypothetical_protein_(497_aa)	NA
507	jgi|Copci_AmutBmut1|496523|gm1.3766_g	CC1G_03895	-0.391102	33.943	2.69134	31.2517	hypothetical_protein_(253_aa)	NA
508	jgi|Copci_AmutBmut1|464778|fgenesh1_pm.17_@_31	CC1G_13631	-0.390473	22.1183	1.81198	20.3063	DIE2/ALG10_family_protein_(447_aa)	Alpha-1,2 glucosyltransferase/transcriptional activator
509	jgi|Copci_AmutBmut1|438401|fgenesh1_kg.12_@_99_@_Locus26460v1rpkm0.36	CC1G_06439	-0.390393	4.20387	3.62221	0.58166	hypothetical_protein_(171_aa)	NA
510	jgi|Copci_AmutBmut1|374654|e_gw1.156.30.1	CC1G_03646	-0.390116	13.6907	0.23299	13.4577	hypothetical_protein_(108_aa)	NA
511	jgi|Copci_AmutBmut1|358068|e_gw1.9.266.1	CC1G_01824	-0.390092	26.0869	1.58585	24.5011	atypical/ABC1/ABC1-C_protein_kinase_(538_aa)	Predicted unusual protein kinase
512	jgi|Copci_AmutBmut1|491513|estExt_fgenesh1_pg.C_2600001	CC1G_07850	-0.389931	11.0304	1.97783	9.0526	hypothetical_protein_(506_aa)	NA
513	jgi|Copci_AmutBmut1|546618|estExt_Genemark1.C_2900003	CC1G_08799	-0.389859	723.866	101.535	622.33	histone_3_(138_aa)	Histones H3 and H4
514	jgi|Copci_AmutBmut1|501811|gm1.9054_g	CC1G_08591	-0.389419	9.6386	0.614804	9.0238	laccase-1_(516_aa)	Multicopper oxidases
515	jgi|Copci_AmutBmut1|360110|e_gw1.16.181.1	CC1G_06724	-0.389055	52.0641	2.35995	49.7041	cytoplasm_protein_(321_aa)	Predicted tubulin-tyrosine ligase
516	jgi|Copci_AmutBmut1|383306|e_gw1.500.12.1	CC1G_14851	-0.388918	0.0973516	0.161482	-0.0641301	hypothetical_protein_(109_aa)	NA
517	jgi|Copci_AmutBmut1|379586|e_gw1.280.15.1	CC1G_05648	-0.388729	53.8141	3.12136	50.6927	hypothetical_protein_(310_aa)	Nuclear receptor coregulator SMRT/SMRTER, contains Myb-like domains
518	jgi|Copci_AmutBmut1|223479|CE223215_324	CC1G_03172	-0.38858	6.36229	0.400506	5.96178	hypothetical_protein_(368_aa)	NA
519	jgi|Copci_AmutBmut1|421588|estExt_Genewise1Plus.C_460054	CC1G_02435	-0.388565	9.22586	2.66665	6.55921	hypothetical_protein_(1282_aa)	NA
520	jgi|Copci_AmutBmut1|450567|fgenesh1_kg.83_@_5_@_Locus25697v1rpkm0.43	CC1G_11620	-0.38836	0.56399	1.26075	-0.696762	hypothetical_protein_(431_aa)	KEKE-like motif-containing transcription regulator (Rlr1)/suppressor of sin4
521	jgi|Copci_AmutBmut1|446100|fgenesh1_kg.36_@_69_@_Locus12507v1rpkm14.30	CC1G_03912	-0.387924	34.0645	3.32487	30.7396	GDSL_Lipase/Acylhydrolase_(262_aa)	Isoamyl acetate-hydrolyzing esterase
522	jgi|Copci_AmutBmut1|466592|fgenesh1_pm.23_@_45	CC1G_06837	-0.387418	40.1625	4.05129	36.1112	hypothetical_protein_(561_aa)	NA
523	jgi|Copci_AmutBmut1|360306|e_gw1.16.146.1	CC1G_13659	-0.387369	17.7651	1.29449	16.4706	hypothetical_protein_(319_aa)	Prephenate dehydratase
524	jgi|Copci_AmutBmut1|469658|fgenesh1_pm.4_@_126	CC1G_14162	-0.386959	34.8428	3.78201	31.0608	hypothetical_protein_(355_aa)	FAD-dependent oxidoreductase
525	jgi|Copci_AmutBmut1|540319|estExt_Genemark1.C_230078	CC1G_11541	-0.386897	78.9141	9.90538	69.0087	endo-1,3(4)-Beta-Glucanase_chain_A_(1043_aa)	von Willebrand factor and related coagulation proteins
526	jgi|Copci_AmutBmut1|75416|CE75152_15015	NA	-0.38689	327.847	32.2277	295.62	NA	NA
527	jgi|Copci_AmutBmut1|503041|gm1.10284_g	NA	-0.386724	0.496416	0.302642	0.193774	NA	NA
528	jgi|Copci_AmutBmut1|450089|fgenesh1_kg.76_@_52_@_Locus12001v1rpkm16.25	CC1G_03317	-0.386622	26.8763	4.5722	22.3041	thiamine_biosynthetic_bifunctional_enzyme_(524_aa)	Phosphomethylpyrimidine kinase
529	jgi|Copci_AmutBmut1|499986|gm1.7229_g	CC1G_06889	-0.385671	42.8456	4.00402	38.8415	glutathione_transferase_omega-1_(1266_aa)	Uncharacterized conserved protein
530	jgi|Copci_AmutBmut1|340479|gw1.194.17.1	CC1G_15162	-0.385414	0.0742469	1.00482	-0.93057	hypothetical_protein_(78_aa)	NA
531	jgi|Copci_AmutBmut1|468403|fgenesh1_pm.31_@_50	CC1G_03009	-0.385307	12.1883	1.64827	10.54	nonribosomal_peptide_synthetase_12_(1091_aa)	Non-ribosomal peptide synthetase/alpha-aminoadipate reductase and related enzymes
532	jgi|Copci_AmutBmut1|440655|fgenesh1_kg.17_@_9_@_Locus8638v1rpkm34.02	CC1G_10518	-0.38497	32.3292	5.25959	27.0696	O-acetyltransferase_(847_aa)	O-acetyltransferase
533	jgi|Copci_AmutBmut1|383130|e_gw1.481.2.1	CC1G_10958	-0.383258	0.0674479	0.614004	-0.546556	hypothetical_protein_(153_aa)	NA
534	jgi|Copci_AmutBmut1|456552|fgenesh1_pg.3_@_40	CC1G_00386	-0.383236	38.1563	2.10988	36.0464	longevity-assurance_protein_1_(437_aa)	Protein transporter of the TRAM (translocating chain-associating membrane) superfamily
535	jgi|Copci_AmutBmut1|357806|e_gw1.8.179.1	CC1G_01668	-0.382771	15.1483	0.737053	14.4113	hypothetical_protein_(391_aa)	NA
536	jgi|Copci_AmutBmut1|368150|e_gw1.68.105.1	CC1G_00856	-0.382417	51.4481	6.43619	45.0119	hypothetical_protein_(610_aa)	Putative myrosinase precursor
537	jgi|Copci_AmutBmut1|522912|MIX18201_8_58	CC1G_13259	-0.382231	0.564473	0.11576	0.448713	hypothetical_protein_(313_aa)	NA
538	jgi|Copci_AmutBmut1|464469|fgenesh1_pm.16_@_50	CC1G_13648	-0.381685	85.191	8.7933	76.3977	hypothetical_protein_(322_aa)	Predicted dioxygenase
539	jgi|Copci_AmutBmut1|444308|fgenesh1_kg.28_@_61_@_Locus5788v1rpkm60.20	CC1G_07180	-0.380903	95.6146	7.4336	88.181	CAMK/CAMK-Unique_protein_kinase_(802_aa)	Serine/threonine protein kinase
540	jgi|Copci_AmutBmut1|320768|gw1.136.4.1	NA	-0.380501	6.49623	0.327238	6.16899	NA	NA
541	jgi|Copci_AmutBmut1|362273|e_gw1.25.89.1	CC1G_12328	-0.380044	1.17681	0.0537746	1.12304	hypothetical_protein_(261_aa)	NA
542	jgi|Copci_AmutBmut1|483325|estExt_fgenesh1_pm.C_3190009	CC1G_04113	-0.379536	281.66	40.1881	241.472	inorganic_phosphate_transporter_(185_aa)	Protein involved in inorganic phosphate transport
543	jgi|Copci_AmutBmut1|155423|CE155159_29790	CC1G_00357	-0.378732	385.567	35.9464	349.62	hypothetical_protein_(864_aa)	Splicing coactivator SRm160/300, subunit SRm300
544	jgi|Copci_AmutBmut1|393583|estExt_Genewise1.C_310035	CC1G_13139	-0.378683	0.282041	0.0329424	0.249099	hypothetical_protein_(503_aa)	NA
545	jgi|Copci_AmutBmut1|469419|fgenesh1_pm.388_@_3	CC1G_02731	-0.378411	0.263494	0.028574	0.23492	GABA_transporter_(406_aa)	Amino acid transporters
546	jgi|Copci_AmutBmut1|162806|CE162542_300	NA	-0.378148	7.88387	0.760813	7.12306	NA	NA
547	jgi|Copci_AmutBmut1|360937|e_gw1.19.152.1	CC1G_05265	-0.377454	1.79013	0.0549186	1.73521	hypothetical_protein_(126_aa)	NA
548	jgi|Copci_AmutBmut1|468692|fgenesh1_pm.33_@_42	CC1G_12141	-0.377202	1.25705	0.169116	1.08794	hypothetical_protein_(210_aa)	NA
549	jgi|Copci_AmutBmut1|470345|fgenesh1_pm.459_@_3	CC1G_03651	-0.377135	269.169	14.8571	254.312	GTP-binding_protein_ypt5_(258_aa)	GTPase Rab5/YPT51 and related small G protein superfamily GTPases
550	jgi|Copci_AmutBmut1|365628|e_gw1.47.124.1	CC1G_15051	-0.377098	145.812	11.5371	134.275	mitochondrial_NAD+_transporter_(396_aa)	Mitochondrial FAD carrier protein
551	jgi|Copci_AmutBmut1|501423|gm1.8666_g	CC1G_04966	-0.37513	278.965	40.1769	238.788	hypothetical_protein_(177_aa)	Alkyl hydroperoxide reductase, thiol specific antioxidant and related enzymes
552	jgi|Copci_AmutBmut1|372413|e_gw1.119.48.1	CC1G_09574	-0.374787	8.71786	5.49598	3.22189	hypothetical_protein_(319_aa)	NA
553	jgi|Copci_AmutBmut1|504162|gm1.11405_g	CC1G_08815	-0.374569	42.566	4.08511	38.4809	hypothetical_protein_(476_aa)	NA
554	jgi|Copci_AmutBmut1|547311|estExt_Genemark1.C_4120007	CC1G_15577	-0.373019	19.8238	130.775	-110.951	hypothetical_protein_(676_aa)	Origin recognition complex, subunit 3
555	jgi|Copci_AmutBmut1|360296|e_gw1.16.77.1	CC1G_06752	-0.372818	50.6603	4.51741	46.1429	nuclear_protein_SNF4_(414_aa)	5'-AMP-activated protein kinase, gamma subunit
556	jgi|Copci_AmutBmut1|500651|gm1.7894_g	CC1G_00883	-0.372614	358.715	6.69922	352.016	hypothetical_protein_(61_aa)	NA
557	jgi|Copci_AmutBmut1|266175|CE265911_3593	CC1G_03732	-0.372591	83.0688	13.5299	69.5389	hypothetical_protein_(154_aa)	Ubiquitin conjugating enzyme
558	jgi|Copci_AmutBmut1|538083|estExt_Genemark1.C_30106	CC1G_00324	-0.372495	987.879	46.5684	941.311	hypothetical_protein_(149_aa)	NA
559	jgi|Copci_AmutBmut1|444598|fgenesh1_kg.295_@_3_@_Locus7033v1rpkm46.83	CC1G_11245	-0.372045	99.066	9.7344	89.3316	small_oligopeptide_transporter_(788_aa)	Sexual differentiation process protein ISP4
560	jgi|Copci_AmutBmut1|441674|fgenesh1_kg.197_@_16_@_Locus2369v1rpkm140.13	CC1G_12895	-0.371904	229.953	10.5303	219.422	acetyl-CoA_acetyl_transferase_(409_aa)	3-oxoacyl CoA thiolase
561	jgi|Copci_AmutBmut1|48396|CE48132_5222	CC1G_04575	-0.371895	48.0621	5.69461	42.3675	hypothetical_protein_(515_aa)	NA
562	jgi|Copci_AmutBmut1|532985|MIX28274_189_38	CC1G_02546	-0.371797	14.6531	0.453878	14.1993	hypothetical_protein_(316_aa)	Meiotic recombination protein Dmc1
563	jgi|Copci_AmutBmut1|468805|fgenesh1_pm.34_@_16	CC1G_07661	-0.371715	30.6353	7.91617	22.7191	hypothetical_protein_(368_aa)	NA
564	jgi|Copci_AmutBmut1|437765|fgenesh1_kg.108_@_31_@_Locus33076v1rpkm0.00	NA	-0.371241	0.228369	0.804012	-0.575642	NA	NA
565	jgi|Copci_AmutBmut1|379286|e_gw1.269.32.1	CC1G_09043	-0.370811	31.1642	51.6337	-20.4695	hypothetical_protein_(207_aa)	NA
566	jgi|Copci_AmutBmut1|454825|fgenesh1_pg.204_@_16	CC1G_02147	-0.37052	0.274886	0.038443	0.236443	hypothetical_protein_(385_aa)	NA
567	jgi|Copci_AmutBmut1|421981|estExt_Genewise1Plus.C_490055	CC1G_01338	-0.370149	209.323	15.9277	193.395	NADH-ubiquinone_oxidoreductase_23_kDa_subunit_(246_aa)	NADH:ubiquinone oxidoreductase, NDUFS8/23 kDa subunit
568	jgi|Copci_AmutBmut1|495893|gm1.3136_g	CC1G_08988	-0.370124	12.7611	1.52919	11.2319	hypothetical_protein_(367_aa)	Predicted Zn-finger protein
569	jgi|Copci_AmutBmut1|476843|estExt_fgenesh1_pm.C_260023	CC1G_00978	-0.369999	61.5579	9.46824	52.0896	hypothetical_protein_(451_aa)	Molecular chaperone (DnaJ superfamily)
570	jgi|Copci_AmutBmut1|472980|fgenesh1_pm.80_@_19	CC1G_02817	-0.369985	43.8347	1.80504	42.0297	mitochondrial_protein_(305_aa)	Uncharacterized conserved protein
571	jgi|Copci_AmutBmut1|440228|fgenesh1_kg.16_@_11_@_Locus3494v1rpkm99.16	CC1G_11306	-0.369297	248.796	16.7121	232.084	fatty_acid_elongase_(293_aa)	Fatty acyl-CoA elongase/Polyunsaturated fatty acid specific elongation enzyme
572	jgi|Copci_AmutBmut1|450295|fgenesh1_kg.8_@_53_@_Locus14356v1rpkm8.79	CC1G_13683	-0.368623	72.222	4.16809	68.0539	hypothetical_protein_(260_aa)	NA
573	jgi|Copci_AmutBmut1|443556|fgenesh1_kg.25_@_46_@_Locus12112v2rpkm1.44_PRE	CC1G_12327	-0.36838	32.047	17.5231	14.5239	hypothetical_protein_(255_aa)	NA
574	jgi|Copci_AmutBmut1|247968|CE247704_31674	CC1G_02668	-0.368372	189.813	13.4351	176.378	hypothetical_protein_(766_aa)	RNA polymerase II, large subunit
575	jgi|Copci_AmutBmut1|522555|MIX17844_41_91	CC1G_02480	-0.36701	0.327178	0.0280692	0.299108	hypothetical_protein_(352_aa)	ATP-dependent DNA helicase
576	jgi|Copci_AmutBmut1|428169|estExt_Genewise1Plus.C_1230018	CC1G_05453	-0.366445	206.146	12.1255	194.02	eukaryotic_translation_initiation_factor_4E-1A_(427_aa)	Predicted mRNA cap-binding protein related to eIF-4E
577	jgi|Copci_AmutBmut1|400416|estExt_Genewise1.C_980034	CC1G_00781	-0.366117	10.131	1.42801	8.70297	hypothetical_protein_(435_aa)	NA
578	jgi|Copci_AmutBmut1|406018|estExt_Genewise1.C_2030060	CC1G_03715	-0.366085	32.6476	2.76674	29.8808	hypothetical_protein_(484_aa)	Intermediate filament-like protein, sorting nexins, and related proteins containing PX (PhoX) domain(s)
579	jgi|Copci_AmutBmut1|417198|estExt_Genewise1Plus.C_170241	CC1G_11223	-0.365873	1253.38	98.9998	1154.38	YOP1_(182_aa)	Protein involved in membrane traffic (YOP1/TB2/DP1/HVA22 family)
580	jgi|Copci_AmutBmut1|519269|MIX14558_3560_39	CC1G_06184	-0.365575	50.6989	4.84775	45.8511	beta-tubulin_(443_aa)	Beta tubulin
581	jgi|Copci_AmutBmut1|476502|estExt_fgenesh1_pm.C_210067	CC1G_05143	-0.365093	130.628	16.8269	113.801	CCR4-Not_complex_component_(2401_aa)	Negative regulator of transcription
582	jgi|Copci_AmutBmut1|440224|fgenesh1_kg.16_@_7_@_Locus3103v1rpkm110.54	CC1G_11303	-0.36496	54.3208	10.4063	43.9145	hypothetical_protein_(728_aa)	Uncharacterized conserved protein
583	jgi|Copci_AmutBmut1|53293|CE53029_1430	CC1G_08003	-0.364474	49.1484	2.99858	46.1498	hypothetical_protein_(314_aa)	Uncharacterized conserved protein
584	jgi|Copci_AmutBmut1|469613|fgenesh1_pm.4_@_81	CC1G_01896	-0.363279	98.263	14.6584	83.6046	hypothetical_protein_(332_aa)	NA
585	jgi|Copci_AmutBmut1|354670|e_gw1.2.333.1	CC1G_05737	-0.363171	127.541	23.3496	104.191	mitochondrial_import_inner_membrane_translocase_subunit_tim23_(210_aa)	Mitochondrial import inner membrane translocase, subunit TIM23
586	jgi|Copci_AmutBmut1|375134|e_gw1.165.49.1	CC1G_01594	-0.363068	57.7703	6.18049	51.5898	protein_transporter_(1147_aa)	P-type ATPase
587	jgi|Copci_AmutBmut1|439989|fgenesh1_kg.151_@_15_@_Locus11494v1rpkm18.35	CC1G_13926	-0.362121	32.7508	1.74905	31.0018	Mot1_(1930_aa)	SNF2 family DNA-dependent ATPase domain-containing protein
588	jgi|Copci_AmutBmut1|363646|e_gw1.33.63.1	CC1G_13000	-0.361801	0.0806486	0.539973	-0.459325	hypothetical_protein_(93_aa)	NA
589	jgi|Copci_AmutBmut1|364930|e_gw1.42.26.1	CC1G_03553	-0.361699	88.2751	15.507	72.7682	YagE_family_protein_(819_aa)	Uncharacterized conserved protein
590	jgi|Copci_AmutBmut1|545425|estExt_Genemark1.C_1910012	CC1G_07823	-0.361144	6.75036	2.65968	4.09068	hypothetical_protein_(535_aa)	NA
591	jgi|Copci_AmutBmut1|448882|fgenesh1_kg.6_@_92_@_Locus3824v1rpkm91.15	CC1G_02051	-0.361045	143.123	35.5493	107.574	enoyl-CoA_hydratase_(305_aa)	Enoyl-CoA hydratase
592	jgi|Copci_AmutBmut1|134973|CE134709_36	CC1G_04857	-0.360894	1.75666	0.0651738	1.69149	hypothetical_protein_(211_aa)	NA
593	jgi|Copci_AmutBmut1|383379|e_gw1.508.5.1	CC1G_14562	-0.360724	0.0936953	0.707358	-0.613662	hypothetical_protein_(127_aa)	NA
594	jgi|Copci_AmutBmut1|425367|estExt_Genewise1Plus.C_830038	CC1G_11605	-0.36072	131.659	23.7217	107.938	succinate_semialdehyde_dehydrogenase_(474_aa)	Aldehyde dehydrogenase
595	jgi|Copci_AmutBmut1|442944|fgenesh1_kg.23_@_25_@_Locus9055v3rpkm0.39_PRE	NA	-0.360405	3.31286	0.152753	3.16011	NA	NA
596	jgi|Copci_AmutBmut1|369258|e_gw1.79.86.1	CC1G_02551	-0.359285	0.508081	3.74181	-3.23373	hypothetical_protein_(264_aa)	NA
597	jgi|Copci_AmutBmut1|514970|MIX10259_275_84	CC1G_07299	-0.358184	7.78986	1.0704	6.71946	hypothetical_protein_(423_aa)	NA
598	jgi|Copci_AmutBmut1|413251|estExt_Genewise1Plus.C_4_t10488	CC1G_09324	-0.35797	47.1382	4.8017	42.3365	hypothetical_protein_(455_aa)	NA
599	jgi|Copci_AmutBmut1|444320|fgenesh1_kg.28_@_73_@_Locus11558v6rpkm0.00_PRE	CC1G_07189	-0.35765	20.2348	0.706818	19.528	hypothetical_protein_(93_aa)	NA
600	jgi|Copci_AmutBmut1|382980|e_gw1.467.5.1	CC1G_08481	-0.357529	6.54819	0.600355	5.94784	hypothetical_protein_(437_aa)	Glucose dehydrogenase/choline dehydrogenase/mandelonitrile lyase (GMC oxidoreductase family)
601	jgi|Copci_AmutBmut1|463373|fgenesh1_pm.13_@_37	CC1G_03238	-0.357402	0.653441	13.8593	-13.2058	hypothetical_protein_(184_aa)	NA
602	jgi|Copci_AmutBmut1|464487|fgenesh1_pm.16_@_68	CC1G_06759	-0.356896	27.0339	2.83035	24.2036	hypothetical_protein_(141_aa)	Acetyltransferase (GNAT) domain-containing protein
603	jgi|Copci_AmutBmut1|360337|e_gw1.16.232.1	CC1G_06781	-0.355644	66.4343	3.98002	62.4543	cytoplasmic_protein_(1045_aa)	Predicted Zn2+-dependent endopeptidase, insulinase superfamily
604	jgi|Copci_AmutBmut1|382967|e_gw1.466.1.1	NA	-0.355009	181.619	11483.5	-11301.9	NA	NA
605	jgi|Copci_AmutBmut1|330092|gw1.821.2.1	CC1G_03379	-0.354454	22.7228	1.79385	20.9289	mucin-like_protein_1_(1465_aa)	NA
606	jgi|Copci_AmutBmut1|403807|estExt_Genewise1.C_1540012	CC1G_08230	-0.354147	26.003	1.2251	24.778	hypothetical_protein_(452_aa)	NA
607	jgi|Copci_AmutBmut1|492756|estExt_fgenesh1_pg.C_8950001	CC1G_06025	-0.354147	0.0846139	0.449565	-0.364951	hypothetical_protein_(327_aa)	NA
608	jgi|Copci_AmutBmut1|456628|fgenesh1_pg.3_@_116	CC1G_00287	-0.353959	29.7459	3.30914	26.4368	cortical_actin_cytoskeleton_protein_asp1_(993_aa)	Arp2/3 complex-interacting protein VIP1/Asp1, involved in regulation of actin cytoskeleton
609	jgi|Copci_AmutBmut1|8559|CE8295_653	CC1G_00669	-0.353832	35.086	1.67471	33.4112	hypothetical_protein_(688_aa)	NA
610	jgi|Copci_AmutBmut1|404466|estExt_Genewise1.C_1680006	CC1G_05093	-0.353511	31.5859	32.7942	-1.20832	hypothetical_protein_(317_aa)	Protein involved in establishing cohesion between sister chromatids during DNA replication
611	jgi|Copci_AmutBmut1|370320|e_gw1.92.53.1	CC1G_15038	-0.353375	20.3033	3.23666	17.0667	hypothetical_protein_(251_aa)	NA
612	jgi|Copci_AmutBmut1|414546|estExt_Genewise1Plus.C_80262	CC1G_01744	-0.35329	23.1336	4.36852	18.765	hypothetical_protein_(546_aa)	NA
613	jgi|Copci_AmutBmut1|517431|MIX12720_1753_21	CC1G_06823	-0.353213	36.388	4.3296	32.0584	calcium-transporting_ATPase_(1077_aa)	Ca2+ transporting ATPase
614	jgi|Copci_AmutBmut1|354847|e_gw1.2.581.1	CC1G_10323	-0.352993	76.1074	10.127	65.9804	cytochrome_P450_(1037_aa)	Cytochrome P450 CYP2 subfamily
615	jgi|Copci_AmutBmut1|510447|MIX5736_1_32	NA	-0.352532	0.15363	0.188228	-0.0345974	NA	NA
616	jgi|Copci_AmutBmut1|416238|estExt_Genewise1Plus.C_140172	CC1G_04527	-0.352401	5.21114	1.9772	3.23394	hypothetical_protein_(1012_aa)	NA
617	jgi|Copci_AmutBmut1|12737|CE12473_2300	CC1G_12448	-0.35195	22.2044	29.1595	-6.95505	hypothetical_protein_(945_aa)	FOG: Ankyrin repeat
618	jgi|Copci_AmutBmut1|374900|e_gw1.160.33.1	CC1G_14962	-0.351295	0.220173	1.36659	-1.14642	hypothetical_protein_(87_aa)	NA
619	jgi|Copci_AmutBmut1|467602|fgenesh1_pm.28_@_15	CC1G_07133	-0.351289	92.0137	4.56284	87.4509	hypothetical_protein_(547_aa)	NA
620	jgi|Copci_AmutBmut1|373705|e_gw1.139.40.1	CC1G_13990	-0.350973	138.083	6.67736	131.405	hypothetical_protein_(305_aa)	NA
621	jgi|Copci_AmutBmut1|468394|fgenesh1_pm.31_@_41	CC1G_03001	-0.350874	25.2483	2.73967	22.5086	hypothetical_protein_(219_aa)	Cobyrinic acid a,c-diamide synthase
622	jgi|Copci_AmutBmut1|187647|CE187383_7778	CC1G_06909	-0.35084	76.7787	12.9128	63.8659	succinate-semialdehyde_dehydrogenase_(538_aa)	Aldehyde dehydrogenase
623	jgi|Copci_AmutBmut1|360334|e_gw1.16.124.1	CC1G_13650	-0.350471	19.2154	6.51474	12.7007	methyltransferase_(290_aa)	NA
624	jgi|Copci_AmutBmut1|69471|CE69207_106	NA	-0.350437	6.76963	1.25008	5.51955	NA	NA
625	jgi|Copci_AmutBmut1|365720|e_gw1.48.175.1	CC1G_00456	-0.3504	75.1634	8.80359	66.3598	hypothetical_protein_(454_aa)	Uncharacterized conserved protein
626	jgi|Copci_AmutBmut1|213564|CE213300_2305	CC1G_01266	-0.349713	44.1938	17.5946	26.5992	hypothetical_protein_(83_aa)	Dynein light chain
627	jgi|Copci_AmutBmut1|457683|fgenesh1_pg.37_@_39	NA	-0.349515	0.280969	0.0836686	0.1973	NA	NA
628	jgi|Copci_AmutBmut1|494577|gm1.1820_g	CC1G_12572	-0.34948	172.827	8.83861	163.988	fatty_acid_hydroxylase_(334_aa)	Sterol C5 desaturase
629	jgi|Copci_AmutBmut1|236272|CE236008_3971	CC1G_07377	-0.34863	228.473	12.8097	215.663	hypothetical_protein_(118_aa)	Uncharacterized conserved protein
630	jgi|Copci_AmutBmut1|377319|e_gw1.212.18.1	CC1G_10675	-0.348547	98.0122	22.6296	75.3826	hypothetical_protein_(209_aa)	NA
631	jgi|Copci_AmutBmut1|470240|fgenesh1_pm.448_@_1	CC1G_07616	-0.348084	9.30564	1.39696	7.90868	hypothetical_protein_(245_aa)	NA
632	jgi|Copci_AmutBmut1|356082|e_gw1.4.304.1	CC1G_11818	-0.34777	21.6728	3.58416	18.0886	CEL6_protein_(755_aa)	NA
633	jgi|Copci_AmutBmut1|4481|CE4217_2438	CC1G_11386	-0.347462	57.2441	2.81443	54.4297	kinesin_(1621_aa)	Kinesin-like protein
634	jgi|Copci_AmutBmut1|377383|e_gw1.214.35.1	CC1G_04023	-0.346971	0.321409	0.227895	0.093514	hypothetical_protein_(372_aa)	NA
635	jgi|Copci_AmutBmut1|449389|fgenesh1_kg.67_@_7_@_Locus8768v2rpkm4.94	CC1G_00901	-0.345896	35.4777	4.97592	30.5018	D-xylulose_kinase_(548_aa)	Sugar (pentulose and hexulose) kinases
636	jgi|Copci_AmutBmut1|448885|fgenesh1_kg.6_@_95_@_Locus25042v1rpkm0.50	NA	-0.345889	1.19009	0.0759469	1.11415	NA	NA
637	jgi|Copci_AmutBmut1|437896|fgenesh1_kg.11_@_80_@_Locus4738v1rpkm74.71	CC1G_01436	-0.344943	45.5619	171.953	-126.391	PCI_domain-containing_protein_(416_aa)	Uncharacterized conserved protein, contains PCI domain
638	jgi|Copci_AmutBmut1|323789|gw1.159.9.1	NA	-0.344593	0.590187	0.195401	0.394786	NA	NA
639	jgi|Copci_AmutBmut1|444828|fgenesh1_kg.3_@_169_@_Locus2482v1rpkm134.18	CC1G_00304	-0.34438	139.198	14.4674	124.731	STE/STE20/YSK_protein_kinase_(658_aa)	Serine/threonine protein kinase
640	jgi|Copci_AmutBmut1|382404|e_gw1.422.19.1	CC1G_12007	-0.344264	175.806	16.2934	159.512	dolichol-phosphate_mannosyltransferase_(257_aa)	Dolichol-phosphate mannosyltransferase
641	jgi|Copci_AmutBmut1|515591|MIX10880_2769_36	CC1G_03696	-0.3441	62.1562	5.12807	57.0281	hypothetical_protein_(356_aa)	Lysophosphatidic acid acyltransferase LPAAT and related acyltransferases
642	jgi|Copci_AmutBmut1|543523|estExt_Genemark1.C_1010007	CC1G_07102	-0.344026	79.2754	8.27836	70.9971	hypothetical_protein_(1399_aa)	NA
643	jgi|Copci_AmutBmut1|9423|CE9159_5034	NA	-0.344001	70.5519	272.287	-201.736	NA	NA
644	jgi|Copci_AmutBmut1|98816|CE98552_1363	NA	-0.343742	41.4683	2.51806	38.9502	NA	NA
645	jgi|Copci_AmutBmut1|368723|e_gw1.74.72.1	CC1G_08871	-0.343709	85.7052	15.3517	70.3535	vacuolar_protein_sorting_41_(1169_aa)	Vacuolar assembly/sorting protein VPS41
646	jgi|Copci_AmutBmut1|375273|e_gw1.168.60.1	CC1G_05094	-0.343651	33.1321	3.12974	30.0024	hypothetical_protein_(135_aa)	NA
647	jgi|Copci_AmutBmut1|476577|estExt_fgenesh1_pm.C_220047	CC1G_06250	-0.343581	7.65054	2.23725	5.41329	nonribosomal_peptide_synthetase_12_(1020_aa)	Non-ribosomal peptide synthetase/alpha-aminoadipate reductase and related enzymes
648	jgi|Copci_AmutBmut1|404648|estExt_Genewise1.C_1710017	CC1G_02515	-0.343184	0.158122	1.79738	-1.63926	other/FunK1_protein_kinase_(621_aa)	NA
649	jgi|Copci_AmutBmut1|360124|e_gw1.16.314.1	CC1G_06736	-0.343156	101.123	10.3815	90.7413	hypothetical_protein_(115_aa)	Mitochondrial ribosomal protein L32
650	jgi|Copci_AmutBmut1|504238|gm1.11481_g	CC1G_12469	-0.341868	0.159622	0.0320336	0.127589	hypothetical_protein_(1030_aa)	NA
651	jgi|Copci_AmutBmut1|462020|fgenesh1_pm.1_@_148	CC1G_04262	-0.341433	12.7144	1.06319	11.6512	hypothetical_protein_(462_aa)	N-methyltransferase
652	jgi|Copci_AmutBmut1|288317|CE288053_369	NA	-0.339543	19.0643	0.611647	18.4527	NA	NA
653	jgi|Copci_AmutBmut1|440269|fgenesh1_kg.16_@_52_@_Locus9500v2rpkm20.87	CC1G_06733	-0.339429	238.839	7.88328	230.956	hypothetical_protein_(237_aa)	NA
654	jgi|Copci_AmutBmut1|358442|e_gw1.10.135.1	CC1G_01028	-0.339184	244.856	16.2782	228.577	hypothetical_protein_(725_aa)	NA
655	jgi|Copci_AmutBmut1|370378|e_gw1.93.112.1	CC1G_03685	-0.339176	30.7373	2.31044	28.4269	hypothetical_protein_(516_aa)	NA
656	jgi|Copci_AmutBmut1|510205|MIX5494_2786_98	CC1G_07731	-0.339081	4.13893	27.3294	-23.1905	hypothetical_protein_(174_aa)	NA
657	jgi|Copci_AmutBmut1|14894|CE14630_501	NA	-0.338997	24.9826	1.18865	23.7939	NA	NA
658	jgi|Copci_AmutBmut1|464344|fgenesh1_pm.156_@_7	CC1G_03627	-0.338876	127.116	5.22624	121.89	aspartate_ammonia_lyase_(496_aa)	Fumarase
659	jgi|Copci_AmutBmut1|23818|CE23554_334	CC1G_00552	-0.33872	11.8963	1.05712	10.8392	hypothetical_protein_(471_aa)	NA
660	jgi|Copci_AmutBmut1|438176|fgenesh1_kg.116_@_24_@_Locus18662v1rpkm2.37	CC1G_07260	-0.338576	10.7705	0.352931	10.4176	hypothetical_protein_(186_aa)	NA
661	jgi|Copci_AmutBmut1|356686|e_gw1.5.378.1	CC1G_05905	-0.338437	69.8958	1.09213	68.8037	hypothetical_protein_(81_aa)	NA
662	jgi|Copci_AmutBmut1|338006|gw1.390.19.1	NA	-0.33837	6.18415	3.41059	2.77357	NA	CDK8 kinase-activating protein cyclin C
663	jgi|Copci_AmutBmut1|538128|estExt_Genemark1.C_30153	CC1G_00277	-0.338221	101.384	5.30367	96.0799	Sec7p_(1928_aa)	Guanine nucleotide exchange factor
664	jgi|Copci_AmutBmut1|471901|fgenesh1_pm.63_@_21	CC1G_02351	-0.338113	605.038	48.7616	556.276	hypothetical_protein_(144_aa)	FKBP-type peptidyl-prolyl cis-trans isomerase
665	jgi|Copci_AmutBmut1|481549|estExt_fgenesh1_pm.C_1680010	NA	-0.338018	12.4482	2.17322	10.275	NA	Uncharacterized conserved protein
666	jgi|Copci_AmutBmut1|471678|fgenesh1_pm.6_@_132	CC1G_14195	-0.337844	0.336214	4.72742	-4.39121	hypothetical_protein_(92_aa)	NA
667	jgi|Copci_AmutBmut1|437626|fgenesh1_kg.105_@_22_@_Locus5600v1rpkm62.77	NA	-0.337292	187.523	6.20572	181.317	NA	NA
668	jgi|Copci_AmutBmut1|366860|e_gw1.57.109.1	CC1G_07868	-0.336941	0.268645	0.133013	0.135632	aa)	NA
669	jgi|Copci_AmutBmut1|126940|CE126676_1473	CC1G_15193	-0.336936	30.2262	1.20785	29.0184	HlyIII_channel_protein_(386_aa)	Predicted membrane proteins, contain hemolysin III domain
670	jgi|Copci_AmutBmut1|179399|CE179135_1517	NA	-0.336788	55.169	4.21707	50.9519	NA	NA
671	jgi|Copci_AmutBmut1|45334|CE45070_151	NA	-0.33675	8.3465	1.74802	6.59849	NA	NA
672	jgi|Copci_AmutBmut1|111349|CE111085_3904	CC1G_08416	-0.336095	110.112	5.21101	104.901	hypothetical_protein_(498_aa)	Permease of the major facilitator superfamily
673	jgi|Copci_AmutBmut1|372984|e_gw1.128.54.1	CC1G_15583	-0.335926	94.4449	7.81272	86.6322	hypothetical_protein_(1442_aa)	beta-1,6-N-acetylglucosaminyltransferase, contains WSC domain
674	jgi|Copci_AmutBmut1|451507|fgenesh1_pg.1_@_80	CC1G_04213	-0.335739	74.3051	7.743	66.5621	hypothetical_protein_(1906_aa)	Cytoplasm to vacuole targeting protein
675	jgi|Copci_AmutBmut1|356883|e_gw1.6.247.1	CC1G_01992	-0.335225	42.5559	4.45306	38.1029	hypothetical_protein_(203_aa)	NA
676	jgi|Copci_AmutBmut1|440241|fgenesh1_kg.16_@_24_@_Locus10937v1rpkm20.76	CC1G_06716	-0.335218	49.3159	1.76166	47.5542	hypothetical_protein_(235_aa)	Mitochondrial J-type chaperone
677	jgi|Copci_AmutBmut1|131005|CE130741_6083	CC1G_00749	-0.334991	102.155	9.47217	92.683	actin_binding_protein_(391_aa)	Actin-related protein Arp2/3 complex, subunit Arp2
678	jgi|Copci_AmutBmut1|413942|estExt_Genewise1Plus.C_60380	CC1G_01999	-0.334748	172.75	13.8311	158.918	electron_transfer_flavoprotein_alpha-subunit_(349_aa)	Electron transfer flavoprotein, alpha subunit
679	jgi|Copci_AmutBmut1|378780|e_gw1.254.17.1	CC1G_09614	-0.334746	0.701489	0.0795942	0.621895	laccase_1_(531_aa)	Multicopper oxidases
680	jgi|Copci_AmutBmut1|212170|CE211906_836	CC1G_00452	-0.334606	14.3292	24.4112	-10.082	isochorismatase_domain-containing_protein_(204_aa)	Mitochondrial associated endoribonuclease MAR1 (isochorismatase superfamily)
681	jgi|Copci_AmutBmut1|417765|estExt_Genewise1Plus.C_200105	CC1G_13774	-0.334374	0.288688	0.0750317	0.213657	hypothetical_protein_(89_aa)	NA
682	jgi|Copci_AmutBmut1|445457|fgenesh1_kg.324_@_11_@_Locus27746v1rpkm0.26	CC1G_07469	-0.334113	0.709937	0.0885743	0.621363	hypothetical_protein_(636_aa)	NA
683	jgi|Copci_AmutBmut1|502836|gm1.10079_g	CC1G_01619	-0.334049	3.40785	0.237207	3.17064	cytochrome_P450_(507_aa)	Cytochrome P450 CYP2 subfamily
684	jgi|Copci_AmutBmut1|418009|estExt_Genewise1Plus.C_210179	CC1G_05139	-0.333994	267.364	8.24983	259.115	hypothetical_protein_(291_aa)	Transcription factor OCT-1, contains POU and HOX domains
685	jgi|Copci_AmutBmut1|172891|CE172627_325	CC1G_14730	-0.333915	5.31533	1.01853	4.2968	hypothetical_protein_(260_aa)	NA
686	jgi|Copci_AmutBmut1|437121|fgenesh1_kg.1_@_117_@_Locus5190v1rpkm68.08	CC1G_04223	-0.333719	94.5668	13.6566	80.9103	NAD(P)_transhydrogenase_(1086_aa)	NA
687	jgi|Copci_AmutBmut1|500361|gm1.7604_g	CC1G_06047	-0.333523	10.9564	1.46011	9.49627	hypothetical_protein_(108_aa)	NA
688	jgi|Copci_AmutBmut1|439912|fgenesh1_kg.15_@_124_@_Locus3421v1rpkm101.33	CC1G_00095	-0.33349	193.824	28.3198	165.504	TATA_binding_protein-associated_phosphoprotein_(152_aa)	Class 2 transcription repressor NC2, beta subunit (Dr1)
689	jgi|Copci_AmutBmut1|450911|fgenesh1_kg.9_@_48_@_Locus4950v1rpkm71.53	CC1G_13714	-0.333435	78.4128	13.5105	64.9023	hypothetical_protein_(223_aa)	SNARE protein GS28
690	jgi|Copci_AmutBmut1|437429|fgenesh1_kg.100_@_21_@_Locus14180v1rpkm9.26	NA	-0.333315	13.0182	2.11748	10.9008	NA	Muskelin
691	jgi|Copci_AmutBmut1|364868|e_gw1.41.69.1	CC1G_07904	-0.332173	11.215	1.17284	10.0421	hypothetical_protein_(270_aa)	NA
692	jgi|Copci_AmutBmut1|367810|e_gw1.66.19.1	CC1G_02650	-0.332081	357.838	27.6086	330.23	mitochondrial_inner_membrane_protein_(166_aa)	Succinate dehydrogenase membrane anchor subunit and related proteins
693	jgi|Copci_AmutBmut1|431672|estExt_Genewise1Plus.C_1950008	CC1G_11697	-0.331492	219.504	9.68107	209.823	nucleotide_pyrophosphatase_(533_aa)	Type I phosphodiesterase/nucleotide pyrophosphatase
694	jgi|Copci_AmutBmut1|59176|CE58912_6147	NA	-0.33067	154.752	16.9181	137.834	NA	NA
695	jgi|Copci_AmutBmut1|456542|fgenesh1_pg.3_@_30	CC1G_00397	-0.330215	63.6824	6.84334	56.839	translation_elongation_factor_2_(763_aa)	Elongation factor G
696	jgi|Copci_AmutBmut1|373972|e_gw1.144.26.1	CC1G_14952	-0.329993	2.49366	0.137607	2.35605	hypothetical_protein_(291_aa)	NA
697	jgi|Copci_AmutBmut1|360316|e_gw1.16.354.1	NA	-0.329403	8.10537	0.726334	7.37903	NA	NA
698	jgi|Copci_AmutBmut1|545220|estExt_Genemark1.C_1790019	CC1G_11846	-0.328892	42.7644	6.11698	36.6474	hypothetical_protein_(450_aa)	NA
699	jgi|Copci_AmutBmut1|358237|e_gw1.10.291.1	CC1G_01085	-0.328749	64.2706	5.18017	59.0904	hypothetical_protein_(422_aa)	Predicted carbonic anhydrase involved in protection against oxidative damage
700	jgi|Copci_AmutBmut1|412971|estExt_Genewise1Plus.C_4_t10191	CC1G_01904	-0.327974	79.8777	5.13956	74.7381	hypothetical_protein_(151_aa)	NA
701	jgi|Copci_AmutBmut1|494948|gm1.2191_g	CC1G_00103	-0.327197	49.7088	2.50413	47.2046	hypothetical_protein_(263_aa)	Integral membrane protease of the rhomboid family involved in different forms of regulated intramembrane proteolysis
702	jgi|Copci_AmutBmut1|476531|estExt_fgenesh1_pm.C_210101	CC1G_13940	-0.326619	0.0917851	0.739491	-0.647706	hypothetical_protein_(100_aa)	NA
703	jgi|Copci_AmutBmut1|120101|CE119837_6924	CC1G_06870	-0.326269	62.469	4.64741	57.8216	methyltransferase_type_11_(590_aa)	Molybdenum cofactor sulfurase
704	jgi|Copci_AmutBmut1|367825|e_gw1.66.77.1	CC1G_14322	-0.326202	1.72951	0.0781349	1.65138	hypothetical_protein_(91_aa)	NA
705	jgi|Copci_AmutBmut1|119318|CE119054_4886	NA	-0.325581	85.3008	13.0639	72.2369	NA	NA
706	jgi|Copci_AmutBmut1|372301|e_gw1.118.33.1	CC1G_11410	-0.325436	1.79754	0.239365	1.55817	hypothetical_protein_(441_aa)	NA
707	jgi|Copci_AmutBmut1|503651|gm1.10894_g	CC1G_10311	-0.325327	4.20737	0.324569	3.8828	hypothetical_protein_(455_aa)	NA
708	jgi|Copci_AmutBmut1|442290|fgenesh1_kg.207_@_21_@_Locus7365v2rpkm9.11	CC1G_08055	-0.325045	37.7785	3.4971	34.2814	Sir2_family_histone_deacetylase_Hst2_(391_aa)	NAD-dependent histone deacetylases and class I sirtuins (SIR2 family)
709	jgi|Copci_AmutBmut1|453025|fgenesh1_pg.140_@_10	NA	-0.32502	0.0870922	0.428374	-0.341282	NA	NA
710	jgi|Copci_AmutBmut1|468820|fgenesh1_pm.34_@_31	CC1G_07646	-0.323197	27.3375	3.14919	24.1883	hypothetical_protein_(322_aa)	NA
711	jgi|Copci_AmutBmut1|246622|CE246358_5426	NA	-0.322945	209	7.9332	201.067	NA	NA
712	jgi|Copci_AmutBmut1|448890|fgenesh1_kg.6_@_100_@_Locus11085v2rpkm14.36	CC1G_02046	-0.322573	31.5841	1.74318	29.8409	SOH1_family_protein_(148_aa)	Transcriptional regulator SOH1
713	jgi|Copci_AmutBmut1|374439|e_gw1.152.11.1	CC1G_04687	-0.322313	16.7602	0.603219	16.1569	hypothetical_protein_(329_aa)	NA
714	jgi|Copci_AmutBmut1|364767|e_gw1.41.86.1	CC1G_10660	-0.322214	27.4133	1.74735	25.6659	GPI_ethanolamine_phosphate_transferase_1_(987_aa)	Glycosylphosphatidylinositol anchor synthesis protein
715	jgi|Copci_AmutBmut1|446709|fgenesh1_kg.4_@_183_@_Locus11585v4rpkm1.13_PRE	CC1G_09345	-0.321515	32.1334	4.61893	27.5145	GTP-binding_protein_1_(615_aa)	GTP-binding protein GP-1
716	jgi|Copci_AmutBmut1|372906|e_gw1.127.22.1	CC1G_07990	-0.32151	519.363	47.4354	471.928	extracellular_elastinolytic_metalloproteinase_(799_aa)	NA
717	jgi|Copci_AmutBmut1|449247|fgenesh1_kg.641_@_1_@_Locus25029v1rpkm0.50	CC1G_13072	-0.321504	3.55948	0.489033	3.07045	hypothetical_protein_(143_aa)	Carbonic anhydrase
718	jgi|Copci_AmutBmut1|481288|estExt_fgenesh1_pm.C_1540018	CC1G_08244	-0.321454	1.85512	0.342177	1.51294	hypothetical_protein_(244_aa)	NA
719	jgi|Copci_AmutBmut1|431814|estExt_Genewise1Plus.C_1980009	CC1G_05431	-0.320645	15.2946	1.29278	14.0018	hypothetical_protein_(574_aa)	NA
720	jgi|Copci_AmutBmut1|498539|gm1.5782_g	CC1G_07704	-0.320059	54.3484	11.058	43.2904	hypothetical_protein_(489_aa)	NA
721	jgi|Copci_AmutBmut1|449472|fgenesh1_kg.68_@_36_@_Locus17672v2rpkm2.30	CC1G_00867	-0.319793	46.536	11.1661	35.3699	lipid_particle_protein_(459_aa)	Predicted alpha/beta hydrolase
722	jgi|Copci_AmutBmut1|367222|e_gw1.60.46.1	CC1G_02573	-0.319743	0.151062	0.0476483	0.103414	hypothetical_protein_(296_aa)	NA
723	jgi|Copci_AmutBmut1|276817|CE276553_1040	CC1G_10745	-0.319279	11.7889	1.25247	10.5365	hypothetical_protein_(482_aa)	NA
724	jgi|Copci_AmutBmut1|497260|gm1.4503_g	CC1G_08693	-0.319067	9.2877	0.795877	8.49183	hypothetical_protein_(665_aa)	NA
725	jgi|Copci_AmutBmut1|438852|fgenesh1_kg.13_@_12_@_Locus15254v1rpkm6.78	CC1G_14248	-0.318691	8.89077	0.474889	8.41589	modification_methylase_(253_aa)	Predicted methyltransferase
726	jgi|Copci_AmutBmut1|283682|CE283418_1154	NA	-0.31839	223.798	4.08732	219.711	NA	NA
727	jgi|Copci_AmutBmut1|492955|gm1.198_g	CC1G_11924	-0.318031	25.4945	3.20589	22.2886	hypothetical_protein_(243_aa)	NA
728	jgi|Copci_AmutBmut1|196628|CE196364_299	NA	-0.31735	5.35805	0.826806	4.53124	NA	NA
729	jgi|Copci_AmutBmut1|360354|e_gw1.16.203.1	CC1G_06723	-0.317088	85.9148	4.78242	81.1324	hypothetical_protein_(1054_aa)	Ras1 guanine nucleotide exchange factor
730	jgi|Copci_AmutBmut1|503212|gm1.10455_g	CC1G_05951	-0.316942	13.0715	0.911885	12.1596	hypothetical_protein_(86_aa)	NA
731	jgi|Copci_AmutBmut1|366739|e_gw1.56.30.1	CC1G_06688	-0.31655	106.202	14.5678	91.6339	hypothetical_protein_(358_aa)	Predicted hydrolase RP2 (NUDIX/MutT superfamily)
732	jgi|Copci_AmutBmut1|364179|e_gw1.36.107.1	CC1G_03922	-0.316246	4.23973	0.154862	4.08487	cutinase_(200_aa)	NA
733	jgi|Copci_AmutBmut1|367641|e_gw1.64.66.1	CC1G_00626	-0.315531	415.585	5.8524	409.733	hypothetical_protein_(155_aa)	NA
734	jgi|Copci_AmutBmut1|461935|fgenesh1_pm.1_@_63	CC1G_12022	-0.315369	161.301	8.40302	152.898	vacuolar_protein_sorting_55_superfamily_protein_(132_aa)	Leptin receptor gene-related protein
735	jgi|Copci_AmutBmut1|448674|fgenesh1_kg.58_@_29_@_Locus7553v1rpkm42.31	CC1G_06384	-0.31521	53.1685	8.09303	45.0754	hypothetical_protein_(592_aa)	K+-dependent Na+:Ca2+ antiporter
736	jgi|Copci_AmutBmut1|450354|fgenesh1_kg.8_@_112_@_Locus2762v1rpkm122.01	CC1G_01750	-0.314879	111.649	22.4853	89.1638	heparinase_II/III_family_protein_(781_aa)	NA
737	jgi|Copci_AmutBmut1|62468|CE62204_18365	CC1G_06970	-0.314636	499.629	17.1114	482.518	UDP-glucose_dehydrogenase_(469_aa)	UDP-glucose/GDP-mannose dehydrogenase
738	jgi|Copci_AmutBmut1|147829|CE147565_961	CC1G_04709	-0.314448	14.3549	1.15076	13.2041	TKL/TKL-ccin_protein_kinase_(300_aa)	Tyrosine kinase specific for activated (GTP-bound) p21cdc42Hs
739	jgi|Copci_AmutBmut1|182990|CE182726_96	NA	-0.314088	4.39447	0.240715	4.15375	NA	NA
740	jgi|Copci_AmutBmut1|473130|fgenesh1_pm.84_@_22	CC1G_10727	-0.313826	0.740542	0.130204	0.610338	hypothetical_protein_(149_aa)	NA
741	jgi|Copci_AmutBmut1|10632|CE10368_111	NA	-0.313564	2.7112	0.35277	2.35843	NA	NA
742	jgi|Copci_AmutBmut1|501479|gm1.8722_g	CC1G_03710	-0.313546	331.663	41.7655	289.898	RAB_small_monomeric_GTPase_(204_aa)	Ras-related GTPase
743	jgi|Copci_AmutBmut1|151283|CE151019_26	CC1G_13800	-0.313338	0.353084	1.85641	-1.50333	hypothetical_protein_(89_aa)	NA
744	jgi|Copci_AmutBmut1|365784|e_gw1.48.64.1	CC1G_14656	-0.313292	22.9456	1.30808	21.6376	hypothetical_protein_(140_aa)	NA
745	jgi|Copci_AmutBmut1|495466|gm1.2709_g	CC1G_13955	-0.312845	136.691	36.1932	100.497	prsS7_(456_aa)	26S proteasome regulatory complex, ATPase RPT1
746	jgi|Copci_AmutBmut1|359442|e_gw1.14.243.1	CC1G_09313	-0.311193	38.6353	2.83107	35.8042	gamma-glutamyltranspeptidase_(628_aa)	Gamma-glutamyltransferase
747	jgi|Copci_AmutBmut1|419257|estExt_Genewise1Plus.C_280089	CC1G_07154	-0.310693	5.84547	1.37719	4.46828	hypothetical_protein_(309_aa)	Dehydrogenases with different specificities (related to short-chain alcohol dehydrogenases)
748	jgi|Copci_AmutBmut1|473621|fgenesh1_pm.94_@_26	CC1G_14970	-0.310517	0.111399	0.070991	0.0404078	hypothetical_protein_(171_aa)	NA
749	jgi|Copci_AmutBmut1|43186|CE42922_11125	CC1G_11893	-0.310442	202.606	10.3731	192.233	GMP_synthase_(539_aa)	GMP synthase
750	jgi|Copci_AmutBmut1|422247|estExt_Genewise1Plus.C_510067	CC1G_11397	-0.310081	0.347608	0.0360791	0.311529	hypothetical_protein_(480_aa)	NA
751	jgi|Copci_AmutBmut1|356993|e_gw1.6.204.1	CC1G_14210	-0.309743	166.12	7.8099	158.31	hypothetical_protein_(131_aa)	NA
752	jgi|Copci_AmutBmut1|498538|gm1.5781_g	CC1G_07706	-0.309347	74.6761	12.5927	62.0834	hypothetical_protein_(1712_aa)	FOG: RRM domain
753	jgi|Copci_AmutBmut1|242201|CE241937_18630	CC1G_02903	-0.309254	391.14	29.1299	362.01	ROT1_protein_(246_aa)	NA
754	jgi|Copci_AmutBmut1|121686|CE121422_4275	CC1G_11544	-0.30863	68.3015	18.5547	49.7468	protein_tyrosine_phosphatase_(287_aa)	Protein tyrosine phosphatase-like protein PTPLA (contains Pro instead of catalytic Arg)
755	jgi|Copci_AmutBmut1|160376|CE160112_2101	CC1G_00221	-0.308585	119.357	7.04081	112.316	hypothetical_protein_(295_aa)	Predicted membrane protein
756	jgi|Copci_AmutBmut1|361298|e_gw1.20.32.1	CC1G_00738	-0.308427	0.241705	0.0402814	0.201423	hypothetical_protein_(144_aa)	NA
757	jgi|Copci_AmutBmut1|538016|estExt_Genemark1.C_30037	CC1G_14647	-0.308413	136.991	10.7109	126.28	hypothetical_protein_(619_aa)	mRNA cleavage and polyadenylation factor I/II complex, subunit Pcf11
758	jgi|Copci_AmutBmut1|462177|fgenesh1_pm.10_@_70	CC1G_01059	-0.308093	63.9564	5.85319	58.1032	pantetheine-phosphate_adenylyltransferase_(321_aa)	Predicted nucleotidyltransferase
759	jgi|Copci_AmutBmut1|502328|gm1.9571_g	CC1G_08945	-0.307864	4.56811	0.215469	4.35264	cytochrome_P450_(526_aa)	Cytochrome P450 CYP2 subfamily
760	jgi|Copci_AmutBmut1|468496|fgenesh1_pm.319_@_4	CC1G_04118	-0.307609	1.90126	0.359514	1.54175	hypothetical_protein_(274_aa)	NA
761	jgi|Copci_AmutBmut1|372454|e_gw1.120.24.1	CC1G_10410	-0.306613	0.0339899	0.0879475	-0.0539577	hypothetical_protein_(262_aa)	NA
762	jgi|Copci_AmutBmut1|388943|estExt_Genewise1.C_100122	CC1G_01082	-0.3065	1431.07	112.498	1318.57	ATP_synthase_subunit_beta_(484_aa)	F0F1-type ATP synthase, beta subunit
763	jgi|Copci_AmutBmut1|218943|CE218679_3589	NA	-0.30588	223.056	9.16052	213.896	NA	NA
764	jgi|Copci_AmutBmut1|438306|fgenesh1_kg.12_@_4_@_Locus24387v1rpkm0.57	CC1G_14431	-0.305744	1.98823	0.0959074	1.89232	hypothetical_protein_(200_aa)	NA
765	jgi|Copci_AmutBmut1|450564|fgenesh1_kg.83_@_2_@_Locus14982v1rpkm7.32	NA	-0.305725	1.93352	0.967893	0.965627	NA	NA
766	jgi|Copci_AmutBmut1|433047|estExt_Genewise1Plus.C_2350006	CC1G_08485	-0.305263	0.413728	0.0375734	0.376155	hypothetical_protein_(152_aa)	NA
767	jgi|Copci_AmutBmut1|465088|fgenesh1_pm.18_@_47	CC1G_13878	-0.305237	2.78291	0.238716	2.54419	hypothetical_protein_(445_aa)	NA
768	jgi|Copci_AmutBmut1|444672|fgenesh1_kg.3_@_13_@_Locus12293v1rpkm15.10	CC1G_00422	-0.305158	25.1922	3.22185	21.9703	hypothetical_protein_(241_aa)	NA
769	jgi|Copci_AmutBmut1|501392|gm1.8635_g	CC1G_09297	-0.305042	1.26966	0.314581	0.955084	hypothetical_protein_(593_aa)	Ubiquitin carboxyl-terminal hydrolase
770	jgi|Copci_AmutBmut1|444318|fgenesh1_kg.28_@_71_@_Locus11558v5rpkm0.57_PRE	NA	-0.304505	10.4127	0.675007	9.73768	NA	NA
771	jgi|Copci_AmutBmut1|225804|CE225540_9043	CC1G_12690	-0.304169	49.8593	46.2971	3.5622	hypothetical_protein_(852_aa)	von Willebrand factor and related coagulation proteins
772	jgi|Copci_AmutBmut1|218289|CE218025_5980	CC1G_05897	-0.304046	23.6353	26.7771	-3.14179	hypothetical_protein_(833_aa)	Cytosolic Ca2+-dependent cysteine protease (calpain), large subunit (EF-Hand protein superfamily)
773	jgi|Copci_AmutBmut1|471607|fgenesh1_pm.6_@_61	CC1G_07362	-0.303831	658.576	41.8552	616.721	CAMK/CAMK-Unique_protein_kinase_(1052_aa)	Serine/threonine protein kinase
774	jgi|Copci_AmutBmut1|538508|estExt_Genemark1.C_60010	CC1G_07407	-0.302886	61.461	4.77813	56.6829	autophagy_protein_5_(365_aa)	Protein involved in autophagy and nutrient starvation
775	jgi|Copci_AmutBmut1|437167|fgenesh1_kg.1_@_163_@_Locus7952v1rpkm39.19	CC1G_04265	-0.302807	195.312	7.34735	187.964	alpha-1,2-mannosyltransferase_(387_aa)	Glycolipid 2-alpha-mannosyltransferase (alpha-1,2-mannosyltransferase)
776	jgi|Copci_AmutBmut1|504656|gm1.11899_g	CC1G_07292	-0.302799	24.1281	6.63227	17.4959	hypothetical_protein_(560_aa)	NA
777	jgi|Copci_AmutBmut1|447431|fgenesh1_kg.450_@_2_@_Locus26115v1rpkm0.39	CC1G_01610	-0.302741	22.529	2.63375	19.8953	defective_in_Cullin_neddylation_protein_1_(282_aa)	NA
778	jgi|Copci_AmutBmut1|438309|fgenesh1_kg.12_@_7_@_Locus3359v1rpkm103.02	CC1G_07073	-0.302267	141.886	4.56927	137.316	hypothetical_protein_(78_aa)	NA
779	jgi|Copci_AmutBmut1|41202|CE40938_967	CC1G_03310	-0.301994	7.6005	1.225	6.3755	hypothetical_protein_(500_aa)	NA
780	jgi|Copci_AmutBmut1|370690|e_gw1.96.23.1	CC1G_14072	-0.301824	71.5315	4.56345	66.9681	hypothetical_protein_(628_aa)	Serine/threonine protein kinase
781	jgi|Copci_AmutBmut1|169925|CE169661_31	CC1G_04729	-0.301603	2.56201	0.210832	2.35118	hypothetical_protein_(157_aa)	NA
782	jgi|Copci_AmutBmut1|449690|fgenesh1_kg.7_@_129_@_Locus5431v1rpkm64.72	CC1G_00481	-0.301331	89.1849	7.46678	81.7181	TATA-binding_protein_associated_factor_Taf2_(1795_aa)	TATA binding protein associated factor
783	jgi|Copci_AmutBmut1|116926|CE116662_294	CC1G_13219	-0.301316	9.52936	0.390424	9.13894	hypothetical_protein_(210_aa)	NA
784	jgi|Copci_AmutBmut1|454612|fgenesh1_pg.2_@_108	CC1G_05723	-0.301059	47.567	2.76759	44.7994	pirin_domain-containing_protein_(267_aa)	NA
785	jgi|Copci_AmutBmut1|380997|e_gw1.338.10.1	CC1G_09854	-0.300595	46.574	6.6704	39.9037	hypothetical_protein_(314_aa)	NA
786	jgi|Copci_AmutBmut1|377690|e_gw1.222.34.1	CC1G_05529	-0.300587	60.7164	14.2017	46.5147	hypothetical_protein_(596_aa)	Splicing coactivator SRm160/300, subunit SRm300
787	jgi|Copci_AmutBmut1|437387|fgenesh1_kg.10_@_129_@_Locus6881v1rpkm48.41	CC1G_13854	-0.300431	198.375	11.6674	186.708	proteasome_component_pts1_(314_aa)	20S proteasome, regulatory subunit beta type PSMB5/PSMB8/PRE2
788	jgi|Copci_AmutBmut1|328202|gw1.38.46.1	NA	-0.299988	20.1696	0.570962	19.5986	NA	Uncharacterized conserved protein
789	jgi|Copci_AmutBmut1|204732|CE204468_23	NA	-0.299223	3.1822	0.202354	2.97985	NA	NA
790	jgi|Copci_AmutBmut1|156301|CE156037_9948	CC1G_00343	-0.299043	25.9309	55.4887	-29.5578	gamma-tubulin_complex_component_3_(902_aa)	Gamma-tubulin complex, DGRIP91/SPC98 component
791	jgi|Copci_AmutBmut1|520477|MIX15766_39_48	CC1G_05610	-0.299028	1.50162	0.0877989	1.41383	hypothetical_protein_(298_aa)	Acyl-CoA synthetase
792	jgi|Copci_AmutBmut1|546118|estExt_Genemark1.C_2400006	CC1G_12439	-0.29886	194.105	15.9559	178.149	oxoglutarate_dehydrogenase_(1006_aa)	2-oxoglutarate dehydrogenase, E1 subunit
793	jgi|Copci_AmutBmut1|358392|e_gw1.10.193.1	CC1G_01061	-0.298674	55.6021	7.70352	47.8986	hypothetical_protein_(352_aa)	NA
794	jgi|Copci_AmutBmut1|373719|e_gw1.140.16.1	CC1G_02699	-0.29834	64.7917	5.03695	59.7547	hypothetical_protein_(95_aa)	Signal peptidase subunit
795	jgi|Copci_AmutBmut1|447932|fgenesh1_kg.5_@_51_@_Locus29066v1rpkm0.17	NA	-0.297863	0.182792	0.262302	-0.0795105	NA	NA
796	jgi|Copci_AmutBmut1|439303|fgenesh1_kg.138_@_25_@_Locus14628v2rpkm0.13_PRE	CC1G_10553	-0.297797	2.62956	0.155151	2.47441	hypothetical_protein_(472_aa)	NA
797	jgi|Copci_AmutBmut1|88481|CE88217_5296	CC1G_00053	-0.297791	87.6829	24.0218	63.661	small_monomeric_GTPase_(188_aa)	GTP-binding ADP-ribosylation factor-like protein ARL1
798	jgi|Copci_AmutBmut1|416679|estExt_Genewise1Plus.C_160030	CC1G_11308	-0.2974	39.3066	4.2185	35.0881	AP-2_complex_subunit_alpha_(936_aa)	Vesicle coat complex AP-2, alpha subunit
799	jgi|Copci_AmutBmut1|487074|estExt_fgenesh1_pg.C_400019	CC1G_12060	-0.296861	0.261419	0.0348819	0.226537	hypothetical_protein_(149_aa)	NA
800	jgi|Copci_AmutBmut1|207316|CE207052_1258	NA	-0.296566	70.2143	8.88372	61.3306	NA	NA
801	jgi|Copci_AmutBmut1|277544|CE277280_11269	CC1G_05513	-0.296204	175.853	18.3822	157.47	dihydroceramide_delta(4)-desaturase_(380_aa)	Fatty acid desaturase
802	jgi|Copci_AmutBmut1|387517|estExt_Genewise1.C_60122	CC1G_07374	-0.295846	52.8832	4.28245	48.6007	WD-repeat-containing_protein_(280_aa)	Conserved WD40 repeat-containing protein AN11
803	jgi|Copci_AmutBmut1|473491|fgenesh1_pm.91_@_5	CC1G_01545	-0.295581	13.8344	0.641514	13.1929	hypothetical_protein_(578_aa)	Glucose dehydrogenase/choline dehydrogenase/mandelonitrile lyase (GMC oxidoreductase family)
804	jgi|Copci_AmutBmut1|437095|fgenesh1_kg.1_@_91_@_Locus10632v4rpkm3.25	CC1G_04186	-0.295354	35.3642	3.39495	31.9692	L-methionine_transporter_(571_aa)	Amino acid transporters
805	jgi|Copci_AmutBmut1|362944|e_gw1.28.36.1	CC1G_07124	-0.295278	139.739	5.5528	134.186	pre-mRNA-processing-splicing_factor_(2353_aa)	U5 snRNP spliceosome subunit
806	jgi|Copci_AmutBmut1|254880|CE254616_10221	CC1G_00496	-0.29509	63.5468	6.3103	57.2365	hypothetical_protein_(775_aa)	Ras1 guanine nucleotide exchange factor
807	jgi|Copci_AmutBmut1|357793|e_gw1.8.375.1	CC1G_01760	-0.295003	27.9839	2.21541	25.7685	DNA_repair_protein_RAD5_(1495_aa)	Helicase-like transcription factor HLTF/DNA helicase RAD5, DEAD-box superfamily
808	jgi|Copci_AmutBmut1|465020|fgenesh1_pm.179_@_6	CC1G_11859	-0.294795	61.0809	3.89655	57.1843	adrenodoxin-type_ferredoxin_(200_aa)	Ferredoxin
809	jgi|Copci_AmutBmut1|180992|CE180728_1163	CC1G_05764	-0.294155	14.7646	1.58103	13.1836	hypothetical_protein_(377_aa)	NA
810	jgi|Copci_AmutBmut1|370743|e_gw1.97.52.1	CC1G_10934	-0.294024	19.8779	2.42446	17.4535	hypothetical_protein_(904_aa)	NA
811	jgi|Copci_AmutBmut1|377130|e_gw1.207.20.1	CC1G_14958	-0.293565	0.0711999	0.271936	-0.200737	hypothetical_protein_(92_aa)	NA
812	jgi|Copci_AmutBmut1|467038|fgenesh1_pm.25_@_53	CC1G_03028	-0.293222	2.87682	0.642087	2.23473	hypothetical_protein_(336_aa)	NA
813	jgi|Copci_AmutBmut1|481197|estExt_fgenesh1_pm.C_1500008	CC1G_05641	-0.292879	0.173375	0.0509795	0.122395	hypothetical_protein_(520_aa)	NA
814	jgi|Copci_AmutBmut1|412823|estExt_Genewise1Plus.C_4_t10035	CC1G_14186	-0.292518	0.451398	1.1564	-0.704999	hypothetical_protein_(163_aa)	NA
815	jgi|Copci_AmutBmut1|339189|gw1.104.76.1	CC1G_14801	-0.291892	3.71554	0.245736	3.46981	hypothetical_protein_(222_aa)	NA
816	jgi|Copci_AmutBmut1|472370|fgenesh1_pm.7_@_123	CC1G_06618	-0.29126	37.3154	4.89414	32.4213	ATP_binding_protein_(665_aa)	Vacuolar sorting protein VPS33/slp1 (Sec1 family)
817	jgi|Copci_AmutBmut1|429941|estExt_Genewise1Plus.C_1550033	CC1G_06977	-0.290378	120.997	10.8909	110.106	serine_palmitoyltransferase_2_(671_aa)	Serine palmitoyltransferase
818	jgi|Copci_AmutBmut1|287895|CE287631_2778	CC1G_03681	-0.289756	29.1514	8.11206	21.0393	hypothetical_protein_(247_aa)	NA
819	jgi|Copci_AmutBmut1|366807|e_gw1.56.107.1	CC1G_06703	-0.28903	127.383	9.76698	117.616	hypothetical_protein_(184_aa)	NA
820	jgi|Copci_AmutBmut1|227707|CE227443_13957	CC1G_03467	-0.288772	231.847	18.0957	213.751	NADH_dehydrogenase_(367_aa)	NADH:ubiquinone oxidoreductase, NDUFA9/39kDa subunit
821	jgi|Copci_AmutBmut1|367306|e_gw1.61.72.1	CC1G_02925	-0.288735	45.0949	2.05096	43.0439	translin_(228_aa)	Translin family protein
822	jgi|Copci_AmutBmut1|359438|e_gw1.14.76.1	CC1G_04510	-0.288463	81.7472	9.22252	72.5247	saccharopine_dehydrogenase_(463_aa)	Uncharacterized membrane protein
823	jgi|Copci_AmutBmut1|369734|e_gw1.85.33.1	CC1G_05504	-0.287245	146.155	15.2113	130.944	endopeptidase_(409_aa)	26S proteasome regulatory complex, ATPase RPT6
824	jgi|Copci_AmutBmut1|412922|estExt_Genewise1Plus.C_4_t10139	CC1G_14177	-0.286788	0.0813172	1.2558	-1.17448	hypothetical_protein_(75_aa)	NA
825	jgi|Copci_AmutBmut1|467237|fgenesh1_pm.26_@_53	CC1G_14843	-0.286719	0.0484031	0.216688	-0.168285	hypothetical_protein_(126_aa)	NA
826	jgi|Copci_AmutBmut1|443336|fgenesh1_kg.241_@_2_@_Locus12271v1rpkm15.18	CC1G_04062	-0.286606	28.6093	2.64425	25.9651	hypothetical_protein_(457_aa)	NA
827	jgi|Copci_AmutBmut1|494747|gm1.1990_g	CC1G_03304	-0.286436	182.479	15.3544	167.125	cytoplasmic_protein_(1156_aa)	Glucosidase I
828	jgi|Copci_AmutBmut1|444356|fgenesh1_kg.282_@_11_@_Locus29591v1rpkm0.14	CC1G_10360	-0.286406	0.335128	0.0890605	0.246068	other/FunK1_protein_kinase_(279_aa)	NA
829	jgi|Copci_AmutBmut1|366358|e_gw1.53.83.1	CC1G_14373	-0.286362	1.99492	0.0612943	1.93362	hypothetical_protein_(199_aa)	FOG: Zn-finger
830	jgi|Copci_AmutBmut1|371049|e_gw1.100.2.1	CC1G_02293	-0.286294	8.37518	0.212848	8.16233	hypothetical_protein_(224_aa)	RNase P subunit that is not also a subunit of RNase MRP, involved in pre-tRNA processing
831	jgi|Copci_AmutBmut1|247377|CE247113_7211	CC1G_07585	-0.285701	96.4806	8.6019	87.8787	hypothetical_protein_(577_aa)	Aspartyl protease
832	jgi|Copci_AmutBmut1|442329|fgenesh1_kg.21_@_1_@_Locus1598v1rpkm193.21	CC1G_05205	-0.285128	257.293	16.4112	240.882	phosphoglycerate_kinase_(418_aa)	3-phosphoglycerate kinase
833	jgi|Copci_AmutBmut1|378043|e_gw1.232.34.1	CC1G_02873	-0.285071	12.4231	1.81984	10.6033	glutaminase_(787_aa)	NA
834	jgi|Copci_AmutBmut1|534461|MIX29750_8_27	CC1G_13196	-0.284929	0.773828	0.11961	0.654218	isoamyl_alcohol_oxidase_(580_aa)	NA
835	jgi|Copci_AmutBmut1|149130|CE148866_33588	CC1G_03779	-0.284918	93.6582	20.787	72.8713	cytokinesis_protein_sepA_(1687_aa)	RhoA GTPase effector DIA/Diaphanous
836	jgi|Copci_AmutBmut1|165296|CE165032_486	CC1G_02193	-0.284797	12.0433	0.858199	11.1851	hypothetical_protein_(386_aa)	NA
837	jgi|Copci_AmutBmut1|438090|fgenesh1_kg.113_@_31_@_Locus439v1rpkm485.79	CC1G_04893	-0.284594	1296.58	86.9648	1209.61	hypothetical_protein_(120_aa)	NA
838	jgi|Copci_AmutBmut1|496643|gm1.3886_g	CC1G_06922	-0.284228	91.1619	14.3143	76.8476	nuclear_distribution_protein_nudF_(869_aa)	Beta-TrCP (transducin repeats containing)/Slimb proteins
839	jgi|Copci_AmutBmut1|360534|e_gw1.17.232.1	CC1G_11228	-0.284165	22.3136	5.33125	16.9823	hypothetical_protein_(582_aa)	NA
840	jgi|Copci_AmutBmut1|466854|fgenesh1_pm.240_@_2	CC1G_12438	-0.282515	7.81933	1.65633	6.163	hypothetical_protein_(327_aa)	NA
841	jgi|Copci_AmutBmut1|353561|gw1.156.76.1	CC1G_13665	-0.282232	734.547	95.8625	638.684	40S_ribosomal_protein_S28_(69_aa)	40S ribosomal protein S28
842	jgi|Copci_AmutBmut1|520596|MIX15885_291_8	CC1G_00424	-0.281419	25.1417	3.24786	21.8938	activating_signal_cointegrator_1_complex_subunit_3_(1487_aa)	DNA/RNA helicase MER3/SLH1, DEAD-box superfamily
843	jgi|Copci_AmutBmut1|466069|fgenesh1_pm.209_@_7	CC1G_15109	-0.281354	1.88065	0.108121	1.77253	hypothetical_protein_(94_aa)	NA
844	jgi|Copci_AmutBmut1|497982|gm1.5225_g	CC1G_00905	-0.281275	112.222	5.38676	106.835	vacuolar_amino_acid_transporter_5_(483_aa)	Amino acid transporter protein
845	jgi|Copci_AmutBmut1|372194|e_gw1.116.22.1	CC1G_15245	-0.28124	2.57824	0.124742	2.45349	hypothetical_protein_(60_aa)	NA
846	jgi|Copci_AmutBmut1|117115|CE116851_5979	CC1G_08655	-0.280713	99.0241	7.86409	91.16	arsenical_pump-driving_ATPase_(327_aa)	Putative arsenite-translocating ATPase
847	jgi|Copci_AmutBmut1|184725|CE184461_1394	CC1G_05662	-0.280244	29.7375	5.14828	24.5893	hypothetical_protein_(264_aa)	Predicted membrane protein
848	jgi|Copci_AmutBmut1|440345|fgenesh1_kg.16_@_128_@_Locus8170v1rpkm37.51	CC1G_06801	-0.280069	56.0694	4.55387	51.5155	hypothetical_protein_(408_aa)	NA
849	jgi|Copci_AmutBmut1|372174|e_gw1.116.12.1	CC1G_15245	-0.280026	0.826046	0.0712823	0.754764	hypothetical_protein_(60_aa)	NA
850	jgi|Copci_AmutBmut1|540452|estExt_Genemark1.C_250058	CC1G_03017	-0.279771	204.931	13.2134	191.718	vacuolar_ATP_synthase_subunit_(358_aa)	Vacuolar H+-ATPase V0 sector, subunit d
851	jgi|Copci_AmutBmut1|206887|CE206623_2421	CC1G_05796	-0.27964	19.4123	3.05788	16.3544	hypothetical_protein_(578_aa)	Flavin-containing monooxygenase
852	jgi|Copci_AmutBmut1|362293|e_gw1.25.92.1	CC1G_14806	-0.279538	0.382153	0.134929	0.247224	hypothetical_protein_(66_aa)	NA
853	jgi|Copci_AmutBmut1|214587|CE214323_8408	CC1G_01333	-0.279525	37.8954	5.47108	32.4243	hypothetical_protein_(985_aa)	FOG: PPR repeat
854	jgi|Copci_AmutBmut1|128649|CE128385_1892	CC1G_09078	-0.279433	36.6064	6.17997	30.4264	hypothetical_protein_(325_aa)	NA
855	jgi|Copci_AmutBmut1|449667|fgenesh1_kg.7_@_106_@_Locus20302v1rpkm1.49	CC1G_13735	-0.27935	0.313005	2.78693	-2.47393	hypothetical_protein_(68_aa)	NA
856	jgi|Copci_AmutBmut1|444249|fgenesh1_kg.28_@_2_@_Locus4524v2rpkm39.03	CC1G_07123	-0.279342	56.4272	10.6108	45.8164	F-actin-capping_protein_subunit_alpha_(294_aa)	F-actin capping protein, alpha subunit
857	jgi|Copci_AmutBmut1|380447|e_gw1.314.25.1	CC1G_12314	-0.279273	0.0599246	0.131597	-0.0716722	hypothetical_protein_(149_aa)	NA
858	jgi|Copci_AmutBmut1|538192|estExt_Genemark1.C_30222	CC1G_14608	-0.279077	81.6562	9.31174	72.3445	developmentally_regulated_GTP_binding_protein_1_(369_aa)	GTP-binding protein DRG1 (ODN superfamily)
859	jgi|Copci_AmutBmut1|528649|MIX23938_11_66	CC1G_04791	-0.279025	0.184376	1.55771	-1.37334	hypothetical_protein_(155_aa)	NA
860	jgi|Copci_AmutBmut1|360582|e_gw1.17.129.1	NA	-0.278985	4.4099	0.0773402	4.33256	NA	NA
861	jgi|Copci_AmutBmut1|492953|gm1.196_g	CC1G_04323	-0.278913	120.736	4.04592	116.69	hypothetical_protein_(457_aa)	NA
862	jgi|Copci_AmutBmut1|426312|estExt_Genewise1Plus.C_960005	CC1G_06012	-0.278376	0.888539	0.146401	0.742137	hypothetical_protein_(109_aa)	NA
863	jgi|Copci_AmutBmut1|541042|estExt_Genemark1.C_360004	CC1G_03860	-0.278285	271.088	36.6827	234.405	serine/threonine_kinase_receptor_associated_protein_(319_aa)	Serine/threonine kinase receptor-associated protein
864	jgi|Copci_AmutBmut1|478295|estExt_fgenesh1_pm.C_530037	CC1G_11174	-0.278131	112.761	29.0553	83.7059	hypothetical_protein_(145_aa)	NA
865	jgi|Copci_AmutBmut1|368089|e_gw1.68.103.1	CC1G_14826	-0.277895	50.8328	3.98544	46.8474	peroxin_7_(355_aa)	Peroxisomal targeting signal type 2 receptor
866	jgi|Copci_AmutBmut1|447887|fgenesh1_kg.5_@_6_@_Locus28876v2rpkm0.09	NA	-0.277491	0.0504393	0.942474	-0.892035	NA	NA
867	jgi|Copci_AmutBmut1|176899|CE176635_79389	CC1G_01375	-0.27749	1190.64	43.0541	1147.58	alpha-tubulin_(447_aa)	Alpha tubulin
868	jgi|Copci_AmutBmut1|541318|estExt_Genemark1.C_410043	CC1G_03381	-0.277332	8.96919	0.575052	8.39413	hypothetical_protein_(576_aa)	NA
869	jgi|Copci_AmutBmut1|503315|gm1.10558_g	CC1G_02622	-0.277237	0.190204	0.0489339	0.141271	hypothetical_protein_(193_aa)	FOG: Ankyrin repeat
870	jgi|Copci_AmutBmut1|467131|fgenesh1_pm.255_@_7	CC1G_15755	-0.27707	3.97212	0.713987	3.25814	hypothetical_protein_(255_aa)	NA
871	jgi|Copci_AmutBmut1|374240|e_gw1.149.14.1	CC1G_03110	-0.276855	531.724	70.0935	461.631	hypothetical_protein_(98_aa)	NA
872	jgi|Copci_AmutBmut1|441489|fgenesh1_kg.190_@_4_@_Locus15112v1rpkm7.05	CC1G_08755	-0.276692	13.4188	7.98342	5.43533	hypothetical_protein_(299_aa)	RNA pseudouridylate synthases
873	jgi|Copci_AmutBmut1|451479|fgenesh1_pg.1_@_52	CC1G_12021	-0.27639	30.7036	3.29289	27.4107	hypothetical_protein_(989_aa)	Targeting complex (TRAPP) subunit
874	jgi|Copci_AmutBmut1|260905|CE260641_730	NA	-0.275858	13.8282	2.17794	11.6503	NA	NA
875	jgi|Copci_AmutBmut1|423321|estExt_Genewise1Plus.C_610049	CC1G_15002	-0.275418	64.8303	5.76938	59.061	hypothetical_protein_(871_aa)	Metalloexopeptidases
876	jgi|Copci_AmutBmut1|468676|fgenesh1_pm.33_@_26	CC1G_07925	-0.274851	2.2889	0.221136	2.06777	hypothetical_protein_(201_aa)	NA
877	jgi|Copci_AmutBmut1|140769|CE140505_48	NA	-0.274831	3.37733	0.366669	3.01066	NA	NA
878	jgi|Copci_AmutBmut1|431095|estExt_Genewise1Plus.C_1810023	CC1G_14532	-0.274653	3.23557	8.92653	-5.69096	hypothetical_protein_(394_aa)	NA
879	jgi|Copci_AmutBmut1|500579|gm1.7822_g	CC1G_03628	-0.274508	81.8189	6.3861	75.4328	DNA_ATP-dependent_helicase_(1626_aa)	SNF2 family DNA-dependent ATPase
880	jgi|Copci_AmutBmut1|441095|fgenesh1_kg.18_@_107_@_Locus8811v1rpkm32.85	CC1G_01220	-0.27405	42.3932	3.54	38.8532	protein_phosphatase_(880_aa)	Myotubularin-related phosphatidylinositol 3-phosphate 3-phosphatase MTM6
881	jgi|Copci_AmutBmut1|398082|estExt_Genewise1.C_700020	CC1G_06304	-0.273805	2.77031	0.241647	2.52867	hypothetical_protein_(508_aa)	NA
882	jgi|Copci_AmutBmut1|444520|fgenesh1_kg.29_@_65_@_Locus24079v1rpkm0.61	CC1G_07634	-0.273631	13.8944	0.59841	13.296	hypothetical_protein_(260_aa)	NA
883	jgi|Copci_AmutBmut1|467949|fgenesh1_pm.3_@_7	CC1G_00425	-0.273473	148.04	2.62097	145.419	aminotransferase_(383_aa)	Kynurenine aminotransferase, glutamine transaminase K
884	jgi|Copci_AmutBmut1|547012|estExt_Genemark1.C_3440011	CC1G_01379	-0.27317	357.446	46.5461	310.899	vacuolar_transporter_chaperone_1_(126_aa)	Component of vacuolar transporter chaperone (Vtc) involved in vacuole fusion
885	jgi|Copci_AmutBmut1|462184|fgenesh1_pm.10_@_77	CC1G_13861	-0.27303	16.4095	4.13893	12.2706	D-tyrosyl-tRNA(Tyr)_deacylase_(179_aa)	D-Tyr-tRNA (Tyr) deacylase
886	jgi|Copci_AmutBmut1|465016|fgenesh1_pm.179_@_2	CC1G_15504	-0.27301	77.1685	6.18682	70.9817	clathrin_assembly_protein_AP47_(437_aa)	Adaptor complexes medium subunit family
887	jgi|Copci_AmutBmut1|373808|e_gw1.141.22.1	CC1G_09981	-0.272896	3.5815	0.379893	3.2016	hypothetical_protein_(220_aa)	NA
888	jgi|Copci_AmutBmut1|498302|gm1.5545_g	CC1G_08872	-0.272648	37.5146	7.37012	30.1445	hypothetical_protein_(505_aa)	NA
889	jgi|Copci_AmutBmut1|480045|estExt_fgenesh1_pm.C_1030006	CC1G_15256	-0.271731	72.571	16.9036	55.6674	hypothetical_protein_(128_aa)	NA
890	jgi|Copci_AmutBmut1|181627|CE181363_8563	CC1G_03874	-0.271517	73.4022	8.89909	64.5032	glucan_synthesis_regulatory_protein_(590_aa)	Nucleolar GTPase/ATPase p130
891	jgi|Copci_AmutBmut1|445356|fgenesh1_kg.32_@_32_@_Locus4257v1rpkm82.71	CC1G_04765	-0.27148	92.9195	11.5081	81.4114	hypothetical_protein_(168_aa)	Putative steroid membrane receptor Hpr6.6/25-Dx
892	jgi|Copci_AmutBmut1|257381|CE257117_167	CC1G_06279	-0.270996	1.02998	1.5471	-0.517122	pectate_lyase_C_(254_aa)	NA
893	jgi|Copci_AmutBmut1|438317|fgenesh1_kg.12_@_15_@_Locus5421v1rpkm64.82	CC1G_14430	-0.270708	59.4993	11.0433	48.456	ABC_protein_(1335_aa)	Multidrug resistance-associated protein/mitoxantrone resistance protein, ABC superfamily
894	jgi|Copci_AmutBmut1|365860|e_gw1.49.110.1	CC1G_01320	-0.270677	21.7496	2.2933	19.4563	cyclin-dependent_protein_kinase_inhibitor_(1482_aa)	Predicted E3 ubiquitin ligase involved in peroxisome organization
895	jgi|Copci_AmutBmut1|446057|fgenesh1_kg.36_@_26_@_Locus13407v2rpkm5.66	CC1G_03877	-0.270355	143.62	16.0928	127.527	Rpt3-PA_(407_aa)	26S proteasome regulatory complex, ATPase RPT3
896	jgi|Copci_AmutBmut1|396772|estExt_Genewise1.C_570036	CC1G_11634	-0.270229	2.81808	1.1582	1.65988	hypothetical_protein_(348_aa)	Flavonol reductase/cinnamoyl-CoA reductase
897	jgi|Copci_AmutBmut1|173652|CE173388_6480	CC1G_05388	-0.269989	127.823	10.7789	117.044	hypothetical_protein_(400_aa)	NA
898	jgi|Copci_AmutBmut1|477423|estExt_fgenesh1_pm.C_350040	CC1G_09252	-0.269581	1.27061	1.06264	0.20797	hypothetical_protein_(356_aa)	NA
899	jgi|Copci_AmutBmut1|450448|fgenesh1_kg.80_@_52_@_Locus26735v1rpkm0.34	NA	-0.269318	1.18889	0.156633	1.03226	NA	NA
900	jgi|Copci_AmutBmut1|43791|CE43527_1390	CC1G_14687	-0.26899	27.9154	2.959	24.9564	GPI_inositol-deacylase_(929_aa)	Negative regulator of COPII vesicle formation
901	jgi|Copci_AmutBmut1|363906|e_gw1.34.110.1	CC1G_07629	-0.268961	0.417233	0.0998236	0.31741	hypothetical_protein_(72_aa)	NA
902	jgi|Copci_AmutBmut1|454658|fgenesh1_pg.2_@_154	CC1G_04425	-0.268902	140.824	8.48555	132.339	succinate-CoA_ligase_(417_aa)	Succinyl-CoA synthetase, beta subunit
903	jgi|Copci_AmutBmut1|498666|gm1.5909_g	CC1G_05499	-0.268606	119.769	26.7383	93.0308	aminopeptidase_P_(623_aa)	Xaa-Pro aminopeptidase
904	jgi|Copci_AmutBmut1|486421|estExt_fgenesh1_pg.C_260034	CC1G_00995	-0.268413	238.168	47.0985	191.069	hypothetical_protein_(170_aa)	NA
905	jgi|Copci_AmutBmut1|79181|CE78917_1855	NA	-0.268167	30.3561	2.9697	27.3864	NA	NA
906	jgi|Copci_AmutBmut1|369241|e_gw1.79.29.1	CC1G_02547	-0.268138	28.0233	5.38369	22.6396	hypothetical_protein_(286_aa)	Vacuolar assembly/sorting proteins VPS39/VAM6/VPS3
907	jgi|Copci_AmutBmut1|373250|e_gw1.132.16.1	CC1G_14350	-0.267974	0.0464915	0.0599343	-0.0134428	hypothetical_protein_(352_aa)	NA
908	jgi|Copci_AmutBmut1|363751|e_gw1.33.36.1	CC1G_07931	-0.267666	0.507848	0.20544	0.302407	hypothetical_protein_(101_aa)	NA
909	jgi|Copci_AmutBmut1|462463|fgenesh1_pm.107_@_22	CC1G_01288	-0.267614	35.7077	3.44931	32.2584	dienelactone_hydrolase_(467_aa)	NA
910	jgi|Copci_AmutBmut1|359762|e_gw1.15.317.1	CC1G_00096	-0.267539	116.28	9.3352	106.945	small_nuclear_riboprotein_F_(82_aa)	Small nuclear ribonucleoprotein (snRNP) SMF
911	jgi|Copci_AmutBmut1|501353|gm1.8596_g	CC1G_03422	-0.267143	2.87165	0.194367	2.67728	hypothetical_protein_(416_aa)	NA
912	jgi|Copci_AmutBmut1|377222|e_gw1.209.38.1	CC1G_07016	-0.266366	0.892981	5.5912	-4.69822	other/FunK1_protein_kinase_(738_aa)	NA
913	jgi|Copci_AmutBmut1|493873|gm1.1116_g	CC1G_02009	-0.266227	91.8462	8.03745	83.8088	calcium_transporting_ATPase_(1289_aa)	P-type ATPase
914	jgi|Copci_AmutBmut1|540405|estExt_Genemark1.C_250008	CC1G_00750	-0.266221	173.293	8.54902	164.744	bud_site_selection_protein_16_(362_aa)	Pyridoxal/pyridoxine/pyridoxamine kinase
915	jgi|Copci_AmutBmut1|470607|fgenesh1_pm.484_@_1	CC1G_14915	-0.266195	0.108898	0.595832	-0.486933	hypothetical_protein_(66_aa)	NA
916	jgi|Copci_AmutBmut1|542659|estExt_Genemark1.C_730027	CC1G_10549	-0.266043	3167.87	140.267	3027.6	eukaryotic_ADP/ATP_carrier_(313_aa)	Mitochondrial ADP/ATP carrier proteins
917	jgi|Copci_AmutBmut1|389254|estExt_Genewise1.C_110171	CC1G_01427	-0.2659	136.181	5.24704	130.934	ORM1_(277_aa)	Predicted membrane protein
918	jgi|Copci_AmutBmut1|545277|estExt_Genemark1.C_1830003	CC1G_09072	-0.265271	0.0744843	0.0187115	0.0557728	hypothetical_protein_(627_aa)	Predicted histone tail methylase containing SET domain
919	jgi|Copci_AmutBmut1|355270|e_gw1.3.232.1	CC1G_00264	-0.265222	103.881	13.8054	90.0755	NLI_interacting_factor-like_phosphatase_(408_aa)	TFIIF-interacting CTD phosphatase, including NLI-interacting factor (involved in RNA polymerase II regulation)
920	jgi|Copci_AmutBmut1|467797|fgenesh1_pm.29_@_21	CC1G_03787	-0.265141	62.9554	7.3317	55.6237	nitrilase_family_protein_(276_aa)	Carbon-nitrogen hydrolase
921	jgi|Copci_AmutBmut1|412034|estExt_Genewise1Plus.C_2_t10416	CC1G_05752	-0.264949	8.56578	0.580279	7.9855	hypothetical_protein_(326_aa)	Cytosine deaminase FCY1 and related enzymes
922	jgi|Copci_AmutBmut1|460837|fgenesh1_pg.77_@_1	CC1G_09126	-0.264312	2.55954	0.229263	2.33027	hypothetical_protein_(1461_aa)	NA
923	jgi|Copci_AmutBmut1|448529|fgenesh1_kg.56_@_38_@_Locus13563v1rpkm10.98	CC1G_06672	-0.264186	17.7215	2.58881	15.1327	hypothetical_protein_(393_aa)	NA
924	jgi|Copci_AmutBmut1|398897|estExt_Genewise1.C_780109	CC1G_13677	-0.264003	188.466	14.1269	174.339	hypothetical_protein_(88_aa)	Small nuclear ribonucleoprotein E
925	jgi|Copci_AmutBmut1|374865|e_gw1.160.17.1	CC1G_14961	-0.263933	3.54905	15.8545	-12.3054	hypothetical_protein_(138_aa)	NA
926	jgi|Copci_AmutBmut1|144455|CE144191_475	NA	-0.263792	24.6766	0.845533	23.8311	NA	NA
927	jgi|Copci_AmutBmut1|482689|estExt_fgenesh1_pm.C_2460003	CC1G_08300	-0.263704	0.315559	0.0248674	0.290692	hypothetical_protein_(263_aa)	NA
928	jgi|Copci_AmutBmut1|356540|e_gw1.5.192.1	CC1G_02937	-0.263481	1.22224	0.119618	1.10262	rhamnogalacturonase_B_(373_aa)	NA
929	jgi|Copci_AmutBmut1|493205|gm1.448_g	CC1G_00421	-0.263233	47.3332	5.08838	42.2449	tetrahydrofolylpolyglutamate_synthase_(503_aa)	Folylpolyglutamate synthase
930	jgi|Copci_AmutBmut1|443909|fgenesh1_kg.263_@_5_@_Locus21482v1rpkm1.08	CC1G_05473	-0.263217	5.59009	2.40996	3.18012	hypothetical_protein_(600_aa)	NA
931	jgi|Copci_AmutBmut1|422348|estExt_Genewise1Plus.C_520058	CC1G_03165	-0.262796	0.534643	0.145581	0.389063	hypothetical_protein_(400_aa)	Microtubule-binding protein MIP-T3
932	jgi|Copci_AmutBmut1|479134|estExt_fgenesh1_pm.C_730052	CC1G_10524	-0.26189	44.6842	3.07202	41.6122	STE/STE11_protein_kinase_(846_aa)	MEKK and related serine/threonine protein kinases
933	jgi|Copci_AmutBmut1|87742|CE87478_16017	NA	-0.26179	280.467	46.2479	234.219	NA	NA
934	jgi|Copci_AmutBmut1|354496|e_gw1.1.182.1	CC1G_04210	-0.261685	10.6327	0.890452	9.74227	peptide_synthetase_(2411_aa)	Non-ribosomal peptide synthetase/alpha-aminoadipate reductase and related enzymes
935	jgi|Copci_AmutBmut1|416687|estExt_Genewise1Plus.C_160038	CC1G_11312	-0.261554	170.628	18.3664	152.262	glucose-6-phosphate_1-epimerase_(293_aa)	Uncharacterized enzymes related to aldose 1-epimerase
936	jgi|Copci_AmutBmut1|446534|fgenesh1_kg.4_@_8_@_Locus9896v1rpkm26.44	CC1G_01969	-0.261479	167.247	5.87333	161.374	carbamoyl-phosphate_synthase_(434_aa)	Multifunctional pyrimidine synthesis protein CAD (includes carbamoyl-phophate synthetase, aspartate transcarbamylase, and glutamine amidotransferase)
937	jgi|Copci_AmutBmut1|464305|fgenesh1_pm.154_@_16	CC1G_08242	-0.260231	0.0653358	0.010714	0.0546218	hypothetical_protein_(455_aa)	NA
938	jgi|Copci_AmutBmut1|463180|fgenesh1_pm.124_@_2	CC1G_02321	-0.259494	33.7566	1.7112	32.0454	hypothetical_protein_(270_aa)	NA
939	jgi|Copci_AmutBmut1|467018|fgenesh1_pm.25_@_33	CC1G_15032	-0.259387	0.261783	0.0711862	0.190596	hypothetical_protein_(87_aa)	NA
940	jgi|Copci_AmutBmut1|462729|fgenesh1_pm.111_@_35	CC1G_14086	-0.258881	0.116073	0.228799	-0.112726	hypothetical_protein_(86_aa)	NA
941	jgi|Copci_AmutBmut1|434130|estExt_Genewise1Plus.C_2750023	CC1G_03122	-0.258772	2.19225	2.0984	0.0938475	serine_protease_(377_aa)	Subtilisin-related protease/Vacuolar protease B
942	jgi|Copci_AmutBmut1|433265|estExt_Genewise1Plus.C_2420016	CC1G_00016	-0.258394	204.062	11.0332	193.029	hypothetical_protein_(202_aa)	Predicted membrane protein
943	jgi|Copci_AmutBmut1|362758|e_gw1.27.102.1	CC1G_14458	-0.258263	3.88964	0.0793701	3.81027	hypothetical_protein_(257_aa)	NA
944	jgi|Copci_AmutBmut1|437282|fgenesh1_kg.10_@_24_@_Locus3534v1rpkm98.37	CC1G_01108	-0.257354	210.449	16.4674	193.981	cysteine_desulfurase_NFS1_(478_aa)	Cysteine desulfurase NFS1
945	jgi|Copci_AmutBmut1|249965|CE249701_9412	CC1G_00933	-0.257038	43.6429	5.71414	37.9287	bud_site_selection_protein_6_(983_aa)	Uncharacterized conserved protein
946	jgi|Copci_AmutBmut1|400962|estExt_Genewise1.C_1070007	CC1G_01270	-0.256775	447.894	9.47596	438.418	iron_sulfur_cluster_assembly_protein_1_(181_aa)	Iron binding protein involved in Fe-S cluster formation
947	jgi|Copci_AmutBmut1|446827|fgenesh1_kg.40_@_85_@_Locus8684v1rpkm33.79	CC1G_02878	-0.256718	76.5154	9.20428	67.3111	glutamyl-tRNA_synthetase_(480_aa)	Glutamyl-tRNA synthetase (mitochondrial)
948	jgi|Copci_AmutBmut1|69097|CE68833_4900	CC1G_06797	-0.25615	33.9525	3.55729	30.3952	hypothetical_protein_(815_aa)	FOG: PPR repeat
949	jgi|Copci_AmutBmut1|447194|fgenesh1_kg.43_@_27_@_Locus27644v1rpkm0.26	CC1G_02108	-0.256001	0.432224	0.0766372	0.355586	hypothetical_protein_(209_aa)	NA
950	jgi|Copci_AmutBmut1|372436|e_gw1.120.74.1	CC1G_10388	-0.25589	7.19046	2.038	5.15246	hypothetical_protein_(51_aa)	NA
951	jgi|Copci_AmutBmut1|362958|e_gw1.28.181.1	CC1G_14986	-0.255853	40.4503	3.84432	36.606	hypothetical_protein_(230_aa)	NA
952	jgi|Copci_AmutBmut1|498898|gm1.6141_g	CC1G_15046	-0.255823	64.111	7.13151	56.9795	hypothetical_protein_(420_aa)	SNARE protein PEP12/VAM3/Syntaxin 7/Syntaxin 17
953	jgi|Copci_AmutBmut1|469699|fgenesh1_pm.4_@_167	CC1G_09343	-0.25551	72.2912	7.76251	64.5287	hypothetical_protein_(541_aa)	Serine/threonine protein kinase
954	jgi|Copci_AmutBmut1|365479|e_gw1.46.58.1	CC1G_02462	-0.255388	208.206	19.5435	188.663	protein_transporter_SEC23_(765_aa)	Vesicle coat complex COPII, subunit SEC23
955	jgi|Copci_AmutBmut1|268826|CE268562_10318	CC1G_01670	-0.255248	139.984	7.1402	132.844	hypothetical_protein_(552_aa)	Acetyl-CoA transporter
956	jgi|Copci_AmutBmut1|437234|fgenesh1_kg.1_@_230_@_Locus11452v1rpkm18.55	NA	-0.25509	36.4369	1.60531	34.8316	NA	NA
957	jgi|Copci_AmutBmut1|515126|MIX10415_1396_42	CC1G_04410	-0.254673	36.5955	3.77088	32.8247	hypothetical_protein_(371_aa)	Predicted E3 ubiquitin ligase
958	jgi|Copci_AmutBmut1|464374|fgenesh1_pm.157_@_10	CC1G_04621	-0.254637	8.52546	0.472134	8.05332	hypothetical_protein_(270_aa)	NA
959	jgi|Copci_AmutBmut1|16460|CE16196_16479	CC1G_01283	-0.254621	125.155	8.57025	116.585	Crg1_(636_aa)	G protein signaling regulators
960	jgi|Copci_AmutBmut1|439625|fgenesh1_kg.144_@_15_@_Locus10037v1rpkm25.76	CC1G_08005	-0.254517	57.8834	5.40781	52.4755	phosphatidylserine_synthase_2_(460_aa)	Phosphatidylserine synthase
961	jgi|Copci_AmutBmut1|534431|MIX29720_42_15	CC1G_04914	-0.254082	14.59	1.70488	12.8851	hypothetical_protein_(454_aa)	Synaptic vesicle transporter SVOP and related transporters (major facilitator superfamily)
962	jgi|Copci_AmutBmut1|466312|fgenesh1_pm.218_@_12	CC1G_08883	-0.253933	0.969833	0.0548935	0.91494	hypothetical_protein_(153_aa)	NA
963	jgi|Copci_AmutBmut1|367292|e_gw1.61.7.1	CC1G_11708	-0.253534	19.028	1.37793	17.6501	hypothetical_protein_(119_aa)	HGG motif-containing thioesterase
964	jgi|Copci_AmutBmut1|463830|fgenesh1_pm.140_@_3	CC1G_02683	-0.253476	154.173	26.7094	127.464	mago_nashi_domain-containing_protein_(148_aa)	Exon-exon junction complex, Magoh component
965	jgi|Copci_AmutBmut1|539603|estExt_Genemark1.C_150067	CC1G_00123	-0.253303	92.1865	8.61751	83.569	hypothetical_protein_(640_aa)	Serine/threonine protein phosphatase
966	jgi|Copci_AmutBmut1|478259|estExt_fgenesh1_pm.C_520040	CC1G_03187	-0.252483	0.209624	0.303154	-0.0935303	hypothetical_protein_(318_aa)	NA
967	jgi|Copci_AmutBmut1|472856|fgenesh1_pm.8_@_34	CC1G_01684	-0.25242	49.8363	2.59753	47.2388	SH3_domain-containing_protein_(462_aa)	Uncharacterized conserved protein
968	jgi|Copci_AmutBmut1|372167|e_gw1.116.34.1	CC1G_14741	-0.25176	2.36582	0.0938495	2.27198	hypothetical_protein_(430_aa)	NA
969	jgi|Copci_AmutBmut1|459052|fgenesh1_pg.5_@_63	NA	-0.251716	14.3853	162.556	-148.171	NA	NA
970	jgi|Copci_AmutBmut1|105825|CE105561_2604	CC1G_03699	-0.251667	18.7575	4.35001	14.4075	hypothetical_protein_(521_aa)	Heterochromatin-associated protein HP1 and related CHROMO domain proteins
971	jgi|Copci_AmutBmut1|472751|fgenesh1_pm.78_@_17	CC1G_03729	-0.251399	50.1601	6.0021	44.158	beta-1,4-mannosyltransferase_(492_aa)	Beta-1,4-mannosyltransferase
972	jgi|Copci_AmutBmut1|539990|estExt_Genemark1.C_190044	CC1G_05267	-0.251379	59.2374	7.13918	52.0982	cytoplasmic_protein_(443_aa)	Uncharacterized conserved protein
973	jgi|Copci_AmutBmut1|374023|e_gw1.145.11.1	CC1G_15593	-0.250832	93.6963	14.3984	79.2979	capsular_associated_protein_(1104_aa)	Endoplasmic reticulum protein EP58, contains filamin rod domain and KDEL motif
974	jgi|Copci_AmutBmut1|477816|estExt_fgenesh1_pm.C_430044	CC1G_02121	-0.250696	0.288038	0.0409306	0.247107	hypothetical_protein_(303_aa)	NA
975	jgi|Copci_AmutBmut1|448479|fgenesh1_kg.55_@_47_@_Locus8558v1rpkm34.58	CC1G_07121	-0.250335	67.7038	3.66475	64.039	UDP-N-acetylglucosamine-dolichyl_(478_aa)	Glycosyltransferase
976	jgi|Copci_AmutBmut1|432914|estExt_Genewise1Plus.C_2300030	CC1G_04038	-0.250205	10.9128	0.971062	9.94179	hypothetical_protein_(374_aa)	NA
977	jgi|Copci_AmutBmut1|404505|estExt_Genewise1.C_1680047	CC1G_05106	-0.250072	61.8303	6.75398	55.0763	hypothetical_protein_(212_aa)	NA
978	jgi|Copci_AmutBmut1|364573|e_gw1.39.135.1	NA	-0.249433	17.3543	0.977095	16.3772	NA	Uncharacterized conserved protein
979	jgi|Copci_AmutBmut1|408136|estExt_Genewise1.C_2770001	CC1G_13826	-0.249277	0.286681	0.0516635	0.235017	hypothetical_protein_(233_aa)	NA
980	jgi|Copci_AmutBmut1|379506|e_gw1.277.2.1	NA	-0.248836	635.419	50.1781	585.241	NA	NA
981	jgi|Copci_AmutBmut1|355925|e_gw1.4.484.1	CC1G_14182	-0.248729	504.808	57.6207	447.188	hypothetical_protein_(156_aa)	NA
982	jgi|Copci_AmutBmut1|497309|gm1.4552_g	CC1G_11383	-0.248724	17.1902	5.12539	12.0648	hypothetical_protein_(96_aa)	NA
983	jgi|Copci_AmutBmut1|415848|estExt_Genewise1Plus.C_130053	CC1G_03223	-0.248721	248.574	12.6594	235.915	peptidylprolyl_isomerase_B_(321_aa)	Peptidyl-prolyl cis-trans isomerase
984	jgi|Copci_AmutBmut1|213518|CE213254_1142	CC1G_01264	-0.248495	32.6053	4.08906	28.5162	hypothetical_protein_(73_aa)	NA
985	jgi|Copci_AmutBmut1|473456|fgenesh1_pm.90_@_5	CC1G_08739	-0.248247	259.512	18.4512	241.061	hypothetical_protein_(144_aa)	NA
986	jgi|Copci_AmutBmut1|113015|CE112751_67	NA	-0.248223	9.43831	0.25024	9.18807	NA	NA
987	jgi|Copci_AmutBmut1|438049|fgenesh1_kg.112_@_16_@_Locus1323v1rpkm223.90	CC1G_12342	-0.247985	32.5631	39.3684	-6.80529	hypothetical_protein_(656_aa)	Myosin class II heavy chain
988	jgi|Copci_AmutBmut1|474875|estExt_fgenesh1_pm.C_60089	CC1G_02055	-0.247828	27.4166	1.63284	25.7838	hypothetical_protein_(293_aa)	NA
989	jgi|Copci_AmutBmut1|479407|estExt_fgenesh1_pm.C_810033	CC1G_07690	-0.247748	6.77746	1.18608	5.59139	ATP-dependent_bile_acid_transporter_(1533_aa)	Multidrug resistance-associated protein/mitoxantrone resistance protein, ABC superfamily
990	jgi|Copci_AmutBmut1|91254|CE90990_779	NA	-0.247667	7.64167	1.18018	6.46149	NA	NA
991	jgi|Copci_AmutBmut1|265879|CE265615_1637	CC1G_03717	-0.246654	24.3412	2.94897	21.3922	hypothetical_protein_(498_aa)	NA
992	jgi|Copci_AmutBmut1|504242|gm1.11485_g	CC1G_13196	-0.246577	0.667457	0.119195	0.548262	isoamyl_alcohol_oxidase_(580_aa)	NA
993	jgi|Copci_AmutBmut1|359553|e_gw1.14.192.1	CC1G_14128	-0.246166	33.1881	3.7798	29.4083	hypothetical_protein_(108_aa)	Predicted MutS-related protein involved in mismatch repair
994	jgi|Copci_AmutBmut1|366146|e_gw1.51.30.1	CC1G_06264	-0.245781	6.36401	0.423864	5.94015	alpha-ketoglutarate-dependent_sulfonate_dioxygenase_(406_aa)	NA
995	jgi|Copci_AmutBmut1|389653|estExt_Genewise1.C_130016	CC1G_14247	-0.245754	4.96665	56.1196	-51.153	hypothetical_protein_(170_aa)	NA
996	jgi|Copci_AmutBmut1|482310|estExt_fgenesh1_pm.C_2150001	CC1G_10578	-0.245502	2.11885	0.167758	1.95109	hypothetical_protein_(113_aa)	NA
997	jgi|Copci_AmutBmut1|437255|fgenesh1_kg.1_@_251_@_Locus7215v1rpkm45.21	CC1G_11938	-0.245306	72.2008	4.9348	67.266	CDP-diacylglycerol-inositol_3-phosphatidyltransferase_(255_aa)	Phosphatidylinositol synthase
998	jgi|Copci_AmutBmut1|361595|e_gw1.22.117.1	CC1G_08073	-0.245052	20.708	3.77301	16.935	NUDIX_hydrolase_(281_aa)	Peroxisomal NUDIX hydrolase
999	jgi|Copci_AmutBmut1|421943|estExt_Genewise1Plus.C_490014	CC1G_01355	-0.244858	60.1038	7.80102	52.3028	calcium_activated_cation_channel_(640_aa)	Receptor-activated Ca2+-permeable cation channels (STRPC family)
1000	jgi|Copci_AmutBmut1|359545|e_gw1.14.171.1	CC1G_04516	-0.244422	105.995	6.64968	99.3449	alpha_glucosidase_(980_aa)	Glucosidase II catalytic (alpha) subunit and related enzymes, glycosyl hydrolase family 31
1001	jgi|Copci_AmutBmut1|483643|estExt_fgenesh1_pm.C_3790009	CC1G_14782	-0.243507	0.0792588	0.168703	-0.0894446	hypothetical_protein_(93_aa)	NA
1002	jgi|Copci_AmutBmut1|539874|estExt_Genemark1.C_180027	CC1G_01156	-0.243325	31.3275	1.29887	30.0287	hypothetical_protein_(368_aa)	RNA polymerase II transcription elongation factor Elongin/SIII, subunit elongin A
1003	jgi|Copci_AmutBmut1|421307|estExt_Genewise1Plus.C_430107	CC1G_02127	-0.243294	7.39842	1.04102	6.3574	hypothetical_protein_(186_aa)	NA
1004	jgi|Copci_AmutBmut1|358040|e_gw1.9.197.1	CC1G_01857	-0.24325	47.4099	2.86795	44.5419	hypothetical_protein_(298_aa)	NA
1005	jgi|Copci_AmutBmut1|492958|gm1.201_g	NA	-0.242605	1523.02	25.7163	1497.31	NA	Stress responsive protein
1006	jgi|Copci_AmutBmut1|537768|estExt_Genemark1.C_10216	CC1G_11939	-0.242377	55.423	21.1261	34.297	ATPase_(1077_aa)	AAA+-type ATPase
1007	jgi|Copci_AmutBmut1|546704|estExt_Genemark1.C_3020005	CC1G_00946	-0.242023	118.98	6.86561	112.114	arp2/3_complex_34_kDa_subunit_(306_aa)	Actin-related protein Arp2/3 complex, subunit ARPC2
1008	jgi|Copci_AmutBmut1|433756|estExt_Genewise1Plus.C_2590028	CC1G_02727	-0.242018	18.1596	1.57437	16.5852	hypothetical_protein_(505_aa)	NA
1009	jgi|Copci_AmutBmut1|226834|CE226570_2939	CC1G_14977	-0.241572	46.6893	7.24811	39.4412	hypothetical_protein_(267_aa)	NA
1010	jgi|Copci_AmutBmut1|450958|fgenesh1_kg.9_@_95_@_Locus7263v1rpkm44.81	CC1G_01838	-0.241509	60.4427	4.73565	55.707	hypothetical_protein_(355_aa)	Predicted membrane protein
1011	jgi|Copci_AmutBmut1|448176|fgenesh1_kg.51_@_30_@_Locus6064v1rpkm56.78	CC1G_09936	-0.241402	102.959	10.4158	92.5428	prolyl_oligopeptidase_(738_aa)	Predicted serine protease
1012	jgi|Copci_AmutBmut1|405653|estExt_Genewise1.C_1950044	CC1G_07202	-0.241379	109.595	19.0992	90.4955	hypothetical_protein_(428_aa)	Predicted E3 ubiquitin ligase
1013	jgi|Copci_AmutBmut1|71403|CE71139_10852	CC1G_09180	-0.241121	118.222	9.28607	108.936	carboxypeptidase_C_(552_aa)	Serine carboxypeptidases (lysosomal cathepsin A)
1014	jgi|Copci_AmutBmut1|480389|estExt_fgenesh1_pm.C_1150021	CC1G_14889	-0.240917	1.00703	0.901859	0.105166	hypothetical_protein_(308_aa)	NA
1015	jgi|Copci_AmutBmut1|282307|CE282043_8198	CC1G_13712	-0.240426	182.415	12.1567	170.258	proteasome_subunit_beta_type_3_(206_aa)	20S proteasome, regulatory subunit beta type PSMB3/PUP3
1016	jgi|Copci_AmutBmut1|437978|fgenesh1_kg.110_@_34_@_Locus21265v1rpkm1.14	CC1G_04665	-0.240151	4.15421	1.19565	2.95856	hypothetical_protein_(295_aa)	NA
1017	jgi|Copci_AmutBmut1|398078|estExt_Genewise1.C_700016	CC1G_06306	-0.240028	29.5936	3.36813	26.2255	mitochondrial_protein_(475_aa)	Predicted gamma-butyrobetaine,2-oxoglutarate dioxygenase
1018	jgi|Copci_AmutBmut1|439842|fgenesh1_kg.15_@_54_@_Locus16810v5rpkm0.24_PRE	NA	-0.239256	1.11518	0.480203	0.634979	NA	NA
1019	jgi|Copci_AmutBmut1|470108|fgenesh1_pm.43_@_68	CC1G_02142	-0.239103	3.51289	1.2711	2.24179	MFS_multidrug_transporter_(544_aa)	Predicted transporter (major facilitator superfamily)
1020	jgi|Copci_AmutBmut1|417422|estExt_Genewise1Plus.C_180214	CC1G_15830	-0.238752	160.625	7.44754	153.178	NA	Transport protein particle (TRAPP) complex subunit
1021	jgi|Copci_AmutBmut1|209140|CE208876_275	CC1G_05402	-0.238618	1.83585	0.39051	1.44534	hypothetical_protein_(501_aa)	NA
1022	jgi|Copci_AmutBmut1|49844|CE49580_2807	CC1G_03757	-0.238513	47.7532	3.39566	44.3576	dynein_(3454_aa)	Dyneins, heavy chain
1023	jgi|Copci_AmutBmut1|443936|fgenesh1_kg.265_@_9_@_Locus26694v1rpkm0.34	CC1G_15749	-0.238482	0.30616	0.128189	0.177971	hypothetical_protein_(62_aa)	NA
1024	jgi|Copci_AmutBmut1|367361|e_gw1.61.82.1	CC1G_02918	-0.238234	93.697	10.0274	83.6696	pyridoxamine-phosphate_oxidase_(255_aa)	Pyridoxamine-phosphate oxidase
1025	jgi|Copci_AmutBmut1|447203|fgenesh1_kg.43_@_36_@_Locus22533v1rpkm0.85	CC1G_02116	-0.23754	2.68038	0.146195	2.53419	hypothetical_protein_(460_aa)	NA
1026	jgi|Copci_AmutBmut1|462888|fgenesh1_pm.117_@_26	CC1G_01509	-0.237246	9.07603	5.57981	3.49622	exo-rhamnogalacturonase_B_(419_aa)	NA
1027	jgi|Copci_AmutBmut1|448019|fgenesh1_kg.5_@_138_@_Locus7682v1rpkm41.38	CC1G_05881	-0.236751	61.2186	8.61848	52.6001	rho_guanine_nucleotide_exchange_factor_(878_aa)	FYVE finger containing protein
1028	jgi|Copci_AmutBmut1|543960|estExt_Genemark1.C_1170021	CC1G_01511	-0.236487	0.271374	0.103808	0.167566	hypothetical_protein_(269_aa)	NA
1029	jgi|Copci_AmutBmut1|467101|fgenesh1_pm.253_@_3	CC1G_15461	-0.236338	0.26223	0.213689	0.0485413	hypothetical_protein_(59_aa)	NA
1030	jgi|Copci_AmutBmut1|322830|gw1.2.46.1	NA	-0.236106	2.09668	0.233576	1.8631	NA	NA
1031	jgi|Copci_AmutBmut1|543557|estExt_Genemark1.C_1020023	CC1G_06085	-0.235837	0.162926	0.510219	-0.347293	hypothetical_protein_(284_aa)	Nucleolar GTPase/ATPase p130
1032	jgi|Copci_AmutBmut1|493721|gm1.964_g	CC1G_08346	-0.235687	54.4124	3.90595	50.5065	clathrin-coated_vesicle_protein_(2014_aa)	Uncharacterized conserved protein
1033	jgi|Copci_AmutBmut1|358151|e_gw1.9.278.1	CC1G_06562	-0.235614	27.5319	2.83648	24.6954	oxaloacetate_carrier_(330_aa)	Mitochondrial oxaloacetate carrier protein
1034	jgi|Copci_AmutBmut1|450937|fgenesh1_kg.9_@_74_@_Locus3432v1rpkm101.09	CC1G_01863	-0.235464	376.59	12.4072	364.183	hypothetical_protein_(344_aa)	GDP-fucose transporter
1035	jgi|Copci_AmutBmut1|442405|fgenesh1_kg.21_@_77_@_Locus9460v1rpkm28.76	CC1G_05117	-0.235166	62.0498	2.04547	60.0043	hypothetical_protein_(327_aa)	NA
1036	jgi|Copci_AmutBmut1|116468|CE116204_11	CC1G_08069	-0.234964	1.13222	0.127838	1.00439	hypothetical_protein_(56_aa)	NA
1037	jgi|Copci_AmutBmut1|486288|estExt_fgenesh1_pg.C_240010	CC1G_03520	-0.234835	10.8834	1.63584	9.24751	hypothetical_protein_(518_aa)	NA
1038	jgi|Copci_AmutBmut1|380055|e_gw1.300.16.1	CC1G_09375	-0.234726	0.0939758	0.0237109	0.0702649	other/FunK1_protein_kinase_(753_aa)	NA
1039	jgi|Copci_AmutBmut1|378177|e_gw1.236.11.1	CC1G_03081	-0.234512	5.94523	0.403674	5.54156	hypothetical_protein_(224_aa)	NA
1040	jgi|Copci_AmutBmut1|62263|CE61999_12621	CC1G_15551	-0.234283	200.61	16.61	184	peroxisomal_dehydratase_(313_aa)	Peroxisomal multifunctional beta-oxidation protein and related enzymes
1041	jgi|Copci_AmutBmut1|142517|CE142253_973	CC1G_10030	-0.233491	18.0646	55.0073	-36.9427	mitochondrial_protein_(323_aa)	Predicted alpha/beta hydrolase
1042	jgi|Copci_AmutBmut1|465321|fgenesh1_pm.189_@_11	CC1G_09597	-0.23328	0.0638979	0.311349	-0.247451	hypothetical_protein_(87_aa)	NA
1043	jgi|Copci_AmutBmut1|355836|e_gw1.3.219.1	CC1G_00235	-0.232825	44.1388	5.22849	38.9103	hypothetical_protein_(223_aa)	NA
1044	jgi|Copci_AmutBmut1|438116|fgenesh1_kg.114_@_22_@_Locus13161v1rpkm12.10	CC1G_12424	-0.232742	26.0431	1.99118	24.052	hypothetical_protein_(513_aa)	NA
1045	jgi|Copci_AmutBmut1|489562|estExt_fgenesh1_pg.C_1220014	CC1G_11019	-0.232609	6.45058	1.32937	5.12121	hypothetical_protein_(146_aa)	NA
1046	jgi|Copci_AmutBmut1|512034|MIX7323_4_26	NA	-0.232372	0.0639768	0.232038	-0.168062	NA	NA
1047	jgi|Copci_AmutBmut1|541248|estExt_Genemark1.C_400019	CC1G_12065	-0.232216	0.936842	0.245341	0.691502	hypothetical_protein_(330_aa)	ATP-dependent DNA helicase
1048	jgi|Copci_AmutBmut1|320727|gw1.20.15.1	CC1G_04093	-0.231823	0.15181	1.05426	-0.902453	hypothetical_protein_(2166_aa)	NA
1049	jgi|Copci_AmutBmut1|526402|MIX21691_97_61	CC1G_10496	-0.23138	0.590341	0.931681	-0.341339	hypothetical_protein_(256_aa)	NA
1050	jgi|Copci_AmutBmut1|245534|CE245270_1260	NA	-0.231342	93.8997	3.04862	90.8511	NA	NA
1051	jgi|Copci_AmutBmut1|464703|fgenesh1_pm.168_@_2	CC1G_13931	-0.230648	0.275306	0.120513	0.154793	hypothetical_protein_(59_aa)	NA
1052	jgi|Copci_AmutBmut1|369113|e_gw1.78.100.1	CC1G_03741	-0.230326	33.3127	2.31551	30.9971	hypothetical_protein_(431_aa)	Rho GTPase effector BNI1 and related formins
1053	jgi|Copci_AmutBmut1|425502|estExt_Genewise1Plus.C_850009	CC1G_05491	-0.230223	85.1842	20.2204	64.9639	hypothetical_protein_(925_aa)	beta-1,6-N-acetylglucosaminyltransferase, contains WSC domain
1054	jgi|Copci_AmutBmut1|437689|fgenesh1_kg.107_@_1_@_Locus29066v1rpkm0.17	NA	-0.23017	0.083834	0.086826	-0.00299208	NA	NA
1055	jgi|Copci_AmutBmut1|504086|gm1.11329_g	CC1G_09866	-0.22947	67.358	2.88717	64.4708	hypothetical_protein_(386_aa)	NA
1056	jgi|Copci_AmutBmut1|547017|estExt_Genemark1.C_3450004	CC1G_00805	-0.229106	24.4125	1.2785	23.134	hypothetical_protein_(522_aa)	NA
1057	jgi|Copci_AmutBmut1|365323|e_gw1.45.43.1	CC1G_05799	-0.229046	1.55071	0.356454	1.19426	metalloprotease_(252_aa)	NA
1058	jgi|Copci_AmutBmut1|180106|CE179842_509	CC1G_11664	-0.228532	13.0285	5.01262	8.01593	cellulose-growth-specific_protein_(246_aa)	NA
1059	jgi|Copci_AmutBmut1|130009|CE129745_3157	CC1G_08641	-0.228274	41.1421	11.8259	29.3162	ATP-dependent_Clp_protease_proteolytic_subunit_(255_aa)	ATP-dependent Clp protease, proteolytic subunit
1060	jgi|Copci_AmutBmut1|487591|estExt_fgenesh1_pg.C_520035	CC1G_03173	-0.228114	3.57092	0.348688	3.22223	hypothetical_protein_(393_aa)	NA
1061	jgi|Copci_AmutBmut1|503556|gm1.10799_g	CC1G_12263	-0.227869	0.768838	0.210897	0.557941	hypothetical_protein_(59_aa)	Glucose dehydrogenase/choline dehydrogenase/mandelonitrile lyase (GMC oxidoreductase family)
1062	jgi|Copci_AmutBmut1|472012|fgenesh1_pm.65_@_29	CC1G_07583	-0.227862	82.9375	5.68053	77.257	chaperone_DnaJ_(408_aa)	Molecular chaperone (DnaJ superfamily)
1063	jgi|Copci_AmutBmut1|409479|estExt_Genewise1.C_3510010	CC1G_05953	-0.227625	19.8094	7.04843	12.761	ankyrin_repeat_domain-containing_protein_50_(1172_aa)	FOG: Ankyrin repeat
1064	jgi|Copci_AmutBmut1|367319|e_gw1.61.103.1	CC1G_11710	-0.227587	50.8889	4.64995	46.2389	glucosyltransferase_Alg6_(550_aa)	Glucosyltransferase - Alg6p
1065	jgi|Copci_AmutBmut1|477898|estExt_fgenesh1_pm.C_450019	CC1G_05770	-0.227501	0.595167	0.0940014	0.501166	hypothetical_protein_(341_aa)	NA
1066	jgi|Copci_AmutBmut1|455891|fgenesh1_pg.26_@_56	CC1G_09004	-0.227037	98.7719	8.13237	90.6396	ENTH_domain-containing_protein_(964_aa)	Clathrin assembly protein AP180 and related proteins, contain ENTH domain
1067	jgi|Copci_AmutBmut1|473839|estExt_fgenesh1_pm.C_10038	CC1G_07963	-0.226798	29.586	5.68627	23.8998	peptidyl-prolyl_cis-trans_isomerase_H_(180_aa)	U-snRNP-associated cyclophilin type peptidyl-prolyl cis-trans isomerase
1068	jgi|Copci_AmutBmut1|371404|e_gw1.106.38.1	CC1G_05867	-0.226721	34.2875	16.6186	17.669	hypothetical_protein_(1480_aa)	Splicing coactivator SRm160/300, subunit SRm300
1069	jgi|Copci_AmutBmut1|229960|CE229696_3243	NA	-0.225899	74.4585	8.02676	66.4317	NA	NA
1070	jgi|Copci_AmutBmut1|500863|gm1.8106_g	CC1G_06070	-0.2258	45.9708	5.77995	40.1909	REV1_(1163_aa)	Translesion DNA polymerase - REV1 deoxycytidyl transferase
1071	jgi|Copci_AmutBmut1|340658|gw1.2.404.1	NA	-0.225085	0.120153	0.119306	0.000846819	NA	NA
1072	jgi|Copci_AmutBmut1|363322|e_gw1.30.72.1	CC1G_01659	-0.224246	9.73507	1.34878	8.38629	hypothetical_protein_(253_aa)	NA
1073	jgi|Copci_AmutBmut1|466837|fgenesh1_pm.24_@_64	CC1G_11069	-0.223893	0.0974766	0.0756491	0.0218275	hypothetical_protein_(449_aa)	NA
1074	jgi|Copci_AmutBmut1|406834|estExt_Genewise1.C_2290024	CC1G_06140	-0.223384	34.9774	2.76732	32.2101	cytochrome_P450_(554_aa)	Cytochrome P450 CYP2 subfamily
1075	jgi|Copci_AmutBmut1|374842|e_gw1.159.62.1	CC1G_00886	-0.223156	17.655	1.06248	16.5925	sterol_O-acyltransferase_(610_aa)	Sterol O-acyltransferase/Diacylglycerol O-acyltransferase
1076	jgi|Copci_AmutBmut1|498273|gm1.5516_g	CC1G_10528	-0.223018	0.921656	2.49625	-1.57459	hypothetical_protein_(129_aa)	NA
1077	jgi|Copci_AmutBmut1|448777|fgenesh1_kg.590_@_6_@_Locus6162v1rpkm55.69	CC1G_02981	-0.222847	54.9821	4.7538	50.2283	hypothetical_protein_(300_aa)	Cyclic nucleotide phosphodiesterase
1078	jgi|Copci_AmutBmut1|408344|estExt_Genewise1.C_2870024	CC1G_04131	-0.222832	0.359621	0.0289146	0.330706	hypothetical_protein_(1303_aa)	NA
1079	jgi|Copci_AmutBmut1|430711|estExt_Genewise1Plus.C_1710021	CC1G_15167	-0.222624	4.56676	114.594	-110.027	hypothetical_protein_(186_aa)	NA
1080	jgi|Copci_AmutBmut1|408200|estExt_Genewise1.C_2790012	CC1G_07280	-0.222381	65.7764	6.16978	59.6067	vesicle-associated_membrane_protein_712_(226_aa)	Synaptobrevin/VAMP-like protein
1081	jgi|Copci_AmutBmut1|507377|MIX2666_3_26	CC1G_14576	-0.22222	0.551124	0.107402	0.443723	hypothetical_protein_(266_aa)	NA
1082	jgi|Copci_AmutBmut1|246309|CE246045_1572	CC1G_04067	-0.222116	19.6169	2.37778	17.2391	hypothetical_protein_(526_aa)	NA
1083	jgi|Copci_AmutBmut1|370062|e_gw1.89.68.1	CC1G_04915	-0.221174	0.157108	0.0621025	0.0950053	hypothetical_protein_(226_aa)	NA
1084	jgi|Copci_AmutBmut1|148645|CE148381_1040	CC1G_03359	-0.22107	12.2584	0.589073	11.6693	hypothetical_protein_(389_aa)	NA
1085	jgi|Copci_AmutBmut1|436815|estExt_Genewise1Plus.C_5710001	CC1G_12495	-0.220732	0.445854	0.0383954	0.407458	cytochrome_P450_(442_aa)	Cytochrome P450 CYP2 subfamily
1086	jgi|Copci_AmutBmut1|497990|gm1.5233_g	CC1G_00913	-0.220613	112.081	15.1906	96.8903	small_nuclear_ribonucleoprotein_(1151_aa)	Splicing factor 3b, subunit 1
1087	jgi|Copci_AmutBmut1|448886|fgenesh1_kg.6_@_96_@_Locus13312v1rpkm11.68	CC1G_02050	-0.220568	26.333	0.771361	25.5616	hypothetical_protein_(561_aa)	Cytochrome P450 CYP4/CYP19/CYP26 subfamilies
1088	jgi|Copci_AmutBmut1|358935|e_gw1.12.204.1	CC1G_06424	-0.220445	155.485	23.5929	131.892	hypothetical_protein_(727_aa)	Uncharacterized conserved protein (YdiU family)
1089	jgi|Copci_AmutBmut1|502502|gm1.9745_g	CC1G_10207	-0.220175	2.14633	0.101275	2.04506	hypothetical_protein_(320_aa)	NA
1090	jgi|Copci_AmutBmut1|498965|gm1.6208_g	CC1G_03385	-0.220161	6.85639	1.52876	5.32763	hypothetical_protein_(467_aa)	NA
1091	jgi|Copci_AmutBmut1|534247|MIX29536_10_34	CC1G_08505	-0.219709	0.740487	0.0901538	0.650333	hypothetical_protein_(227_aa)	NA
1092	jgi|Copci_AmutBmut1|538272|estExt_Genemark1.C_40075	CC1G_01901	-0.219675	35.3347	4.40653	30.9282	nuclear_mRNA_splicing_protein_(315_aa)	Conserved WD40 repeat-containing protein
1093	jgi|Copci_AmutBmut1|546563|estExt_Genemark1.C_2830008	CC1G_11507	-0.219623	13.4026	0.945819	12.4568	cytoplasm_protein_(580_aa)	NA
1094	jgi|Copci_AmutBmut1|236951|CE236687_1573	CC1G_07358	-0.219038	236.617	2.93801	233.679	golgi_transporter_(138_aa)	Ferric reductase-like proteins
1095	jgi|Copci_AmutBmut1|448965|fgenesh1_kg.6_@_175_@_Locus13379v1rpkm11.48	CC1G_01985	-0.218866	13.8004	1.89152	11.9089	DNA_ligase_(834_aa)	ATP-dependent DNA ligase I
1096	jgi|Copci_AmutBmut1|354760|e_gw1.2.254.1	CC1G_13603	-0.218728	89.4962	4.15943	85.3367	membrane_protein_(2000_aa)	Uncharacterized conserved protein
1097	jgi|Copci_AmutBmut1|359112|e_gw1.13.2.1	NA	-0.218711	28.2157	1.07926	27.1364	NA	TNF receptor-associated factor
1098	jgi|Copci_AmutBmut1|386458|estExt_Genewise1.C_3_t10479	CC1G_00261	-0.21765	103.417	135.696	-32.2786	U1_small_nuclear_ribonucleoprotein_A_(219_aa)	Spliceosomal protein snRNP-U1A/U2B
1099	jgi|Copci_AmutBmut1|504215|gm1.11458_g	CC1G_08100	-0.217518	187.433	9.13586	178.297	ornithine_decarboxylase_(504_aa)	Ornithine decarboxylase
1100	jgi|Copci_AmutBmut1|361080|e_gw1.19.211.1	CC1G_15701	-0.217507	5.86595	0.738878	5.12707	hypothetical_protein_(599_aa)	NA
1101	jgi|Copci_AmutBmut1|411704|estExt_Genewise1Plus.C_2_t10071	CC1G_10320	-0.217247	245.555	21.5877	223.968	hypothetical_protein_(353_aa)	GDP-fucose transporter
1102	jgi|Copci_AmutBmut1|355813|e_gw1.3.340.1	CC1G_14609	-0.217106	15.284	1.13341	14.1506	arginine-tRNA-protein_transferase_1_(401_aa)	Arginyl-tRNA-protein transferase
1103	jgi|Copci_AmutBmut1|492704|estExt_fgenesh1_pg.C_6110001	CC1G_13822	-0.217094	28.0322	3.12143	24.9108	hydrophobin-251_(2959_aa)	NA
1104	jgi|Copci_AmutBmut1|520844|MIX16133_2590_52	CC1G_00337	-0.216705	48.2802	6.81695	41.4633	atypical/PDHK/BCKDK_protein_kinase_(447_aa)	Dehydrogenase kinase
1105	jgi|Copci_AmutBmut1|364289|e_gw1.37.93.1	CC1G_05691	-0.216099	0.0925906	0.102378	-0.00978741	hypothetical_protein_(105_aa)	Phosphomannomutase
1106	jgi|Copci_AmutBmut1|503560|gm1.10803_g	CC1G_12267	-0.215814	0.0688348	0.086691	-0.0178563	hypothetical_protein_(147_aa)	NA
1107	jgi|Copci_AmutBmut1|182991|CE182727_99	NA	-0.215665	5.6957	0.258205	5.43749	NA	NA
1108	jgi|Copci_AmutBmut1|179673|CE179409_2763	CC1G_05949	-0.215569	57.1479	3.57174	53.5762	ankrin_repeat_containing_protein_(481_aa)	FOG: Ankyrin repeat
1109	jgi|Copci_AmutBmut1|431720|estExt_Genewise1Plus.C_1960002	CC1G_03400	-0.21546	8.38717	4.57049	3.81667	hypothetical_protein_(341_aa)	Dehydrogenases with different specificities (related to short-chain alcohol dehydrogenases)
1110	jgi|Copci_AmutBmut1|406831|estExt_Genewise1.C_2290021	CC1G_06142	-0.215341	6.63011	0.455829	6.17428	hypothetical_protein_(473_aa)	NA
1111	jgi|Copci_AmutBmut1|449922|fgenesh1_kg.73_@_38_@_Locus5969v1rpkm57.87	CC1G_10534	-0.215125	71.8726	54.2933	17.5793	delta_8-sphingolipid_desaturase_(537_aa)	Delta 6-fatty acid desaturase/delta-8 sphingolipid desaturase
1112	jgi|Copci_AmutBmut1|66743|CE66479_399	NA	-0.214737	8.59768	0.174878	8.4228	NA	NA
1113	jgi|Copci_AmutBmut1|498342|gm1.5585_g	CC1G_09694	-0.214439	46.6847	4.39455	42.2901	endosome_protein_(321_aa)	SPRY domain-containing proteins
1114	jgi|Copci_AmutBmut1|461968|fgenesh1_pm.1_@_96	CC1G_04209	-0.214115	17.3132	1.52789	15.7853	diaminohydroxyphosphoribosylamino-pyrimidine_deaminase_(171_aa)	Cytosine deaminase FCY1 and related enzymes
1115	jgi|Copci_AmutBmut1|452063|fgenesh1_pg.110_@_3	CC1G_04646	-0.214034	4.87405	0.149219	4.72484	glycosyl_hydrolase_family_10_protein_(330_aa)	NA
1116	jgi|Copci_AmutBmut1|467161|fgenesh1_pm.258_@_3	CC1G_06349	-0.213873	113.687	18.0985	95.5887	hypothetical_protein_(952_aa)	FGF receptor activating protein 1
1117	jgi|Copci_AmutBmut1|22296|CE22032_1137	NA	-0.213858	85.9941	3.34694	82.6472	NA	NA
1118	jgi|Copci_AmutBmut1|439935|fgenesh1_kg.15_@_147_@_Locus8491v2rpkm17.50	CC1G_00080	-0.213746	25.1136	2.20482	22.9087	diphthamide_synthesis_protein_(511_aa)	Diphthamide biosynthesis protein
1119	jgi|Copci_AmutBmut1|444677|fgenesh1_kg.3_@_18_@_Locus13101v2rpkm7.01	CC1G_00417	-0.21374	39.8895	30.3469	9.54265	phenylalanine-tRNA_ligase_(533_aa)	Phenylalanyl-tRNA synthetase, beta subunit
1120	jgi|Copci_AmutBmut1|364935|e_gw1.42.49.1	CC1G_03549	-0.21372	84.2457	6.6856	77.5601	NAD_dependent_epimerase/dehydratase_(301_aa)	C-3 sterol dehydrogenase/3-beta-hydroxysteroid dehydrogenase and related dehydrogenases
1121	jgi|Copci_AmutBmut1|413217|estExt_Genewise1Plus.C_4_t10454	CC1G_09336	-0.213335	498.522	25.0755	473.446	basic_leucine_zipper_and_W2_domain-containing_protein_2_(425_aa)	Predicted translation factor, contains W2 domain
1122	jgi|Copci_AmutBmut1|367116|e_gw1.59.91.1	CC1G_15684	-0.21331	51.4579	3.78886	47.669	other/IKS_protein_kinase_(708_aa)	Ca2+/calmodulin-dependent protein kinase, EF-Hand protein superfamily
1123	jgi|Copci_AmutBmut1|488554|estExt_fgenesh1_pg.C_800031	NA	-0.213252	0.0923366	0.197513	-0.105176	NA	NA
1124	jgi|Copci_AmutBmut1|462874|fgenesh1_pm.117_@_12	CC1G_01497	-0.212989	0.191609	0.0539925	0.137617	hypothetical_protein_(235_aa)	NA
1125	jgi|Copci_AmutBmut1|438341|fgenesh1_kg.12_@_39_@_Locus2256v1rpkm144.97	CC1G_07050	-0.212656	139.64	15.7285	123.912	hypothetical_protein_(92_aa)	NA
1126	jgi|Copci_AmutBmut1|468192|fgenesh1_pm.3_@_250	CC1G_14605	-0.212467	101.89	5.71378	96.1761	hypothetical_protein_(266_aa)	NA
1127	jgi|Copci_AmutBmut1|462050|fgenesh1_pm.1_@_178	CC1G_04289	-0.212211	109.713	11.7913	97.9218	pirin_domain-containing_protein_(302_aa)	NA
1128	jgi|Copci_AmutBmut1|442697|fgenesh1_kg.22_@_77_@_Locus11409v1rpkm18.73	CC1G_06244	-0.212179	28.149	3.5592	24.5898	hypothetical_protein_(479_aa)	NA
1129	jgi|Copci_AmutBmut1|366170|e_gw1.51.40.1	CC1G_06261	-0.211577	108.031	11.7145	96.317	3-ketoacyl-CoA_thiolase_(418_aa)	3-oxoacyl CoA thiolase
1130	jgi|Copci_AmutBmut1|529452|MIX24741_49_46	CC1G_14410	-0.211279	1.01882	0.117849	0.900966	hypothetical_protein_(653_aa)	Metacaspase involved in regulation of apoptosis
1131	jgi|Copci_AmutBmut1|450635|fgenesh1_kg.84_@_23_@_Locus331v1rpkm557.88	CC1G_10735	-0.211065	884.863	25.4902	859.373	cytochrome_c_(109_aa)	Cytochrome c
1132	jgi|Copci_AmutBmut1|378612|e_gw1.249.27.1	NA	-0.210882	0.342229	0.0908351	0.251394	NA	NA
1133	jgi|Copci_AmutBmut1|439951|fgenesh1_kg.150_@_2_@_Locus17917v1rpkm2.95	CC1G_05657	-0.210815	10.422	0.922159	9.49988	hypothetical_protein_(217_aa)	NA
1134	jgi|Copci_AmutBmut1|101615|CE101351_208	NA	-0.210615	8.41654	0.356327	8.06021	NA	NA
1135	jgi|Copci_AmutBmut1|426582|estExt_Genewise1Plus.C_990035	CC1G_09520	-0.210522	0.773404	1.81796	-1.04456	hypothetical_protein_(376_aa)	NA
1136	jgi|Copci_AmutBmut1|362754|e_gw1.27.48.1	CC1G_10062	-0.210446	245.363	43.7941	201.569	cytidylyltransferase_(647_aa)	Exosomal 3'-5' exoribonuclease complex, subunit Rrp42
1137	jgi|Copci_AmutBmut1|364309|e_gw1.37.15.1	CC1G_05661	-0.210376	182.429	7.31914	175.11	clathrin_heavy_chain_1_(1701_aa)	Vesicle coat protein clathrin, heavy chain
1138	jgi|Copci_AmutBmut1|438333|fgenesh1_kg.12_@_31_@_Locus4687v1rpkm75.47	CC1G_07058	-0.209646	69.38	12.9369	56.443	PH_domain-containing_protein_(498_aa)	Cytoplasmic protein Max-1, contains PH, MyTH4 and FERM domains
1139	jgi|Copci_AmutBmut1|483641|estExt_fgenesh1_pm.C_3790002	CC1G_03992	-0.209431	0.243425	0.0685257	0.174899	hypothetical_protein_(178_aa)	NA
1140	jgi|Copci_AmutBmut1|469135|fgenesh1_pm.361_@_7	CC1G_11808	-0.20934	0.0525694	0.0781732	-0.0256039	hypothetical_protein_(233_aa)	NA
1141	jgi|Copci_AmutBmut1|321698|gw1.293.2.1	CC1G_10397	-0.209216	1.897	0.0361326	1.86086	hypothetical_protein_(310_aa)	NA
1142	jgi|Copci_AmutBmut1|420604|estExt_Genewise1Plus.C_370093	CC1G_05695	-0.20921	68.968	15.7707	53.1973	lanosterol_synthase_(789_aa)	Oxidosqualene-lanosterol cyclase and related proteins
1143	jgi|Copci_AmutBmut1|476060|estExt_fgenesh1_pm.C_160070	CC1G_06762	-0.208997	358.503	49.2545	309.248	elongation_factor_Tu_(445_aa)	Mitochondrial translation elongation factor Tu
1144	jgi|Copci_AmutBmut1|360384|e_gw1.17.133.1	CC1G_11235	-0.208918	58.357	4.73794	53.6191	Rab4_(245_aa)	GTPase Rab4, small G protein superfamily
1145	jgi|Copci_AmutBmut1|372260|e_gw1.117.32.1	CC1G_01493	-0.208769	0.0627977	0.0471985	0.0155992	hypothetical_protein_(270_aa)	NA
1146	jgi|Copci_AmutBmut1|371110|e_gw1.101.73.1	CC1G_14436	-0.208559	0.165144	6.35053	-6.18538	hypothetical_protein_(112_aa)	NA
1147	jgi|Copci_AmutBmut1|545341|estExt_Genemark1.C_1860012	CC1G_04002	-0.208392	74.223	9.69449	64.5285	hypothetical_protein_(1538_aa)	Uncharacterized conserved protein, contains ankyrin and BTB/POZ domains
1148	jgi|Copci_AmutBmut1|468116|fgenesh1_pm.3_@_174	CC1G_00273	-0.208089	59.7669	1.37321	58.3937	hypothetical_protein_(348_aa)	Glutathione S-transferase-related protein
1149	jgi|Copci_AmutBmut1|378052|e_gw1.232.36.1	CC1G_02871	-0.20807	227.543	43.5501	183.993	phosphatidylserine_decarboxylase_1_(546_aa)	Phosphatidylserine decarboxylase
1150	jgi|Copci_AmutBmut1|378709|e_gw1.252.12.1	CC1G_08645	-0.207997	35.0689	4.25081	30.8181	NWD2_(817_aa)	NA
1151	jgi|Copci_AmutBmut1|377206|e_gw1.209.15.1	CC1G_15108	-0.207985	3.06553	0.504219	2.56132	hypothetical_protein_(90_aa)	NA
1152	jgi|Copci_AmutBmut1|447074|fgenesh1_kg.42_@_23_@_Locus2640v1rpkm127.51	CC1G_03552	-0.207795	281.538	13.7878	267.75	Cas41p_(352_aa)	Glucose-6-phosphate/phosphate and phosphoenolpyruvate/phosphate antiporter
1153	jgi|Copci_AmutBmut1|486749|estExt_fgenesh1_pg.C_320048	CC1G_04733	-0.207546	3.39656	11.9734	-8.57689	hypothetical_protein_(641_aa)	FOG: Low-complexity
1154	jgi|Copci_AmutBmut1|368702|e_gw1.73.21.1	CC1G_13636	-0.207191	69.3298	7.2511	62.0787	glucosamine_6-phosphate_synthetase_(356_aa)	Glucosamine 6-phosphate synthetases, contain amidotransferase and phosphosugar isomerase domains
1155	jgi|Copci_AmutBmut1|369897|e_gw1.87.28.1	CC1G_08502	-0.207166	0.328144	0.0603961	0.267747	hypothetical_protein_(211_aa)	NA
1156	jgi|Copci_AmutBmut1|438184|fgenesh1_kg.116_@_32_@_Locus22867v1rpkm0.79	NA	-0.206653	0.42075	0.0496613	0.371089	NA	NA
1157	jgi|Copci_AmutBmut1|443380|fgenesh1_kg.243_@_13_@_Locus22804v2rpkm0.18	CC1G_14748	-0.206595	0.74609	0.391085	0.355005	hypothetical_protein_(58_aa)	NA
1158	jgi|Copci_AmutBmut1|467458|fgenesh1_pm.27_@_51	CC1G_10052	-0.206446	69.1141	2.18591	66.9282	FAM116B_protein_(615_aa)	Uncharacterized conserved protein
1159	jgi|Copci_AmutBmut1|174940|CE174676_135	NA	-0.206185	3.63735	0.376263	3.26109	NA	NA
1160	jgi|Copci_AmutBmut1|396101|estExt_Genewise1.C_510030	CC1G_09942	-0.205996	104.166	4.48633	99.6795	acyl-CoA_dehydrogenase_(517_aa)	Isovaleryl-CoA dehydrogenase
1161	jgi|Copci_AmutBmut1|448912|fgenesh1_kg.6_@_122_@_Locus6235v1rpkm54.74	CC1G_02033	-0.205615	194.962	12.4748	182.487	mannose-1-phosphate_guanylyltransferase_(504_aa)	NA
1162	jgi|Copci_AmutBmut1|450610|fgenesh1_kg.83_@_48_@_Locus8903v1rpkm32.24	CC1G_05316	-0.205189	28.8763	3.18195	25.6944	CIAO1_(403_aa)	WD40 repeat protein
1163	jgi|Copci_AmutBmut1|386288|estExt_Genewise1.C_3_t10304	CC1G_00317	-0.205176	151.395	14.2919	137.103	glucose-6-phosphate_1-dehydrogenase_(516_aa)	Glucose-6-phosphate 1-dehydrogenase
1164	jgi|Copci_AmutBmut1|528117|MIX23406_2_5	CC1G_11404	-0.204982	116.898	20.7776	96.1202	hypothetical_protein_(1104_aa)	Chitinase
1165	jgi|Copci_AmutBmut1|507624|MIX2913_23_11	CC1G_08815	-0.204434	2.39252	0.412126	1.98039	hypothetical_protein_(476_aa)	NA
1166	jgi|Copci_AmutBmut1|447364|fgenesh1_kg.45_@_3_@_Locus10300v4rpkm0.00_PRE	CC1G_15373	-0.204214	0.916548	7.00013	-6.08359	hypothetical_protein_(87_aa)	NA
1167	jgi|Copci_AmutBmut1|60261|CE59997_715	CC1G_13928	-0.204059	20.2206	2.09715	18.1235	hypothetical_protein_(70_aa)	FOG: Leucine rich repeat
1168	jgi|Copci_AmutBmut1|232003|CE231739_4008	CC1G_06390	-0.204028	48.4924	3.32079	45.1716	protein_phosphatase_regulatory_subunit_(397_aa)	Protein phosphatase 1, regulatory subunit, and related proteins
1169	jgi|Copci_AmutBmut1|492159|estExt_fgenesh1_pg.C_3490003	CC1G_13522	-0.20368	0.395295	0.0338996	0.361395	hypothetical_protein_(525_aa)	ATP-dependent DNA helicase
1170	jgi|Copci_AmutBmut1|103438|CE103174_39	NA	-0.203565	0.766971	0.228478	0.538493	NA	NA
1171	jgi|Copci_AmutBmut1|355876|e_gw1.4.378.1	CC1G_01962	-0.20323	295.072	9.58529	285.486	hypothetical_protein_(687_aa)	Transcription factor, contains HOX domain
1172	jgi|Copci_AmutBmut1|510812|MIX6101_14_78	CC1G_05635	-0.203209	1.83169	0.0457669	1.78592	hypothetical_protein_(267_aa)	NA
1173	jgi|Copci_AmutBmut1|354157|e_gw1.1.652.1	CC1G_04258	-0.203204	51.0736	6.29492	44.7787	hypothetical_protein_(1054_aa)	Uncharacterized conserved protein
1174	jgi|Copci_AmutBmut1|363162|e_gw1.29.187.1	CC1G_03802	-0.203114	348.513	50.7702	297.743	CMGC/GSK_protein_kinase_(396_aa)	Glycogen synthase kinase-3
1175	jgi|Copci_AmutBmut1|124203|CE123939_60	NA	-0.202779	3.51736	0.498138	3.01922	NA	NA
1176	jgi|Copci_AmutBmut1|404309|estExt_Genewise1.C_1640027	CC1G_13995	-0.202692	23.9896	1.53929	22.4503	hypothetical_protein_(423_aa)	NA
1177	jgi|Copci_AmutBmut1|440160|fgenesh1_kg.157_@_10_@_Locus16116v2rpkm0.37_PRE	NA	-0.202442	3.63353	1.16815	2.46538	NA	NA
1178	jgi|Copci_AmutBmut1|497041|gm1.4284_g	CC1G_09507	-0.201784	6.70676	0.472168	6.23459	hypothetical_protein_(1408_aa)	NA
1179	jgi|Copci_AmutBmut1|492244|estExt_fgenesh1_pg.C_3650001	NA	-0.201327	0.12716	0.262804	-0.135644	NA	NA
1180	jgi|Copci_AmutBmut1|501027|gm1.8270_g	CC1G_11852	-0.201293	12.5341	2.28074	10.2534	hypothetical_protein_(299_aa)	Methyl-CpG binding transcription regulators
1181	jgi|Copci_AmutBmut1|118945|CE118681_476	NA	-0.201249	10.6334	0.936782	9.69664	NA	NA
1182	jgi|Copci_AmutBmut1|464753|fgenesh1_pm.17_@_6	CC1G_10519	-0.201137	125.9	16.7604	109.139	hypothetical_protein_(324_aa)	NA
1183	jgi|Copci_AmutBmut1|73535|CE73271_17588	CC1G_13934	-0.200749	96.869	13.0498	83.8192	endothelin-converting_enzyme_1_(903_aa)	M13 family peptidase
1184	jgi|Copci_AmutBmut1|372271|e_gw1.117.57.1	CC1G_15239	-0.200595	0.580412	0.2591	0.321312	hypothetical_protein_(93_aa)	NA
1185	jgi|Copci_AmutBmut1|362126|e_gw1.24.156.1	CC1G_11077	-0.200304	13.6951	4.98919	8.70588	hypothetical_protein_(222_aa)	NA
1186	jgi|Copci_AmutBmut1|472071|fgenesh1_pm.66_@_38	CC1G_02640	-0.200094	0.105377	0.0499793	0.0553979	hypothetical_protein_(426_aa)	NA
1187	jgi|Copci_AmutBmut1|493093|gm1.336_g	CC1G_07310	-0.200074	363.741	51.5725	312.168	dihydrolipoamide_dehydrogenase_(509_aa)	Dihydrolipoamide dehydrogenase
1188	jgi|Copci_AmutBmut1|413073|estExt_Genewise1Plus.C_4_t10296	CC1G_11833	-0.199035	1234.03	32.189	1201.84	ubiquitin_(306_aa)	Ubiquitin and ubiquitin-like proteins
1189	jgi|Copci_AmutBmut1|444833|fgenesh1_kg.3_@_174_@_Locus2962v1rpkm115.23	CC1G_00301	-0.199026	158.392	15.8333	142.558	alcohol_dehydrogenase_(493_aa)	Alcohol dehydrogenase, class IV
1190	jgi|Copci_AmutBmut1|377434|e_gw1.215.14.1	CC1G_10581	-0.199022	71.1801	4.94575	66.2343	F-box/WD_repeat-containing_protein_11_(622_aa)	Beta-TrCP (transducin repeats containing)/Slimb proteins
1191	jgi|Copci_AmutBmut1|379666|e_gw1.283.18.1	CC1G_11510	-0.198899	317.548	15.2826	302.265	VpsA_protein_(689_aa)	Vacuolar sorting protein VPS1, dynamin, and related proteins
1192	jgi|Copci_AmutBmut1|360792|e_gw1.18.315.1	CC1G_13886	-0.198547	55.7171	5.61448	50.1027	glutaminyl-peptide_cyclotransferase-like_protein_(409_aa)	Glutaminyl cyclase
1193	jgi|Copci_AmutBmut1|455958|fgenesh1_pg.264_@_1	CC1G_08936	-0.198151	0.167759	1.40569	-1.23793	hypothetical_protein_(295_aa)	NA
1194	jgi|Copci_AmutBmut1|449492|fgenesh1_kg.68_@_56_@_Locus8487v4rpkm4.54	NA	-0.198075	28.4749	1.66827	26.8066	NA	Predicted membrane protein
1195	jgi|Copci_AmutBmut1|463187|fgenesh1_pm.124_@_9	CC1G_14276	-0.197915	5.92603	0.301062	5.62497	hypothetical_protein_(149_aa)	NA
1196	jgi|Copci_AmutBmut1|356734|e_gw1.6.265.1	CC1G_14197	-0.197728	42.2779	7.40999	34.8679	iron-sulfur_cluster_assembly_accessory_protein_Isa2_(207_aa)	Mitochondrial Fe-S cluster biosynthesis protein ISA2 (contains a HesB-like domain)
1197	jgi|Copci_AmutBmut1|371854|e_gw1.111.24.1	CC1G_11124	-0.197661	12.7227	1.21155	11.5112	hypothetical_protein_(194_aa)	NA
1198	jgi|Copci_AmutBmut1|187224|CE186960_2885	CC1G_06933	-0.197409	34.8328	73.7565	-38.9237	hypothetical_protein_(111_aa)	NA
1199	jgi|Copci_AmutBmut1|441154|fgenesh1_kg.181_@_14_@_Locus28196v2rpkm0.17	CC1G_08914	-0.197251	3.38178	0.0131134	3.36867	hypothetical_protein_(358_aa)	NA
1200	jgi|Copci_AmutBmut1|327384|gw1.710.5.1	NA	-0.197102	0.938673	0.1007	0.837973	NA	NA
1201	jgi|Copci_AmutBmut1|440483|fgenesh1_kg.164_@_21_@_Locus12494v1rpkm14.34	CC1G_09173	-0.196953	16.9611	3.16947	13.7916	hypothetical_protein_(428_aa)	NA
1202	jgi|Copci_AmutBmut1|442406|fgenesh1_kg.21_@_78_@_Locus13153v1rpkm12.12	NA	-0.196801	2.85923	58.9901	-56.1309	NA	NA
1203	jgi|Copci_AmutBmut1|437091|fgenesh1_kg.1_@_87_@_Locus4166v1rpkm84.31	CC1G_04184	-0.196544	102.222	10.358	91.8639	ubiquitin_fusion_degradation_protein_I_(468_aa)	Ubiquitin fusion-degradation protein
1204	jgi|Copci_AmutBmut1|517518|MIX12807_22_37	CC1G_08892	-0.196325	0.504656	0.0498835	0.454772	hypothetical_protein_(395_aa)	NA
1205	jgi|Copci_AmutBmut1|500388|gm1.7631_g	CC1G_15603	-0.195864	19.5559	2.37768	17.1782	hypothetical_protein_(564_aa)	NA
1206	jgi|Copci_AmutBmut1|479611|estExt_fgenesh1_pm.C_880019	CC1G_07483	-0.195846	0.450706	0.116105	0.334601	hypothetical_protein_(251_aa)	NA
1207	jgi|Copci_AmutBmut1|362331|e_gw1.25.124.1	CC1G_12319	-0.195828	45.6278	3.75399	41.8738	TBCD_protein_(1148_aa)	Beta-tubulin folding cofactor D
1208	jgi|Copci_AmutBmut1|481048|estExt_fgenesh1_pm.C_1420011	CC1G_12030	-0.195782	2.96849	0.443236	2.52526	hypothetical_protein_(629_aa)	Ubiquitin carboxyl-terminal hydrolase
1209	jgi|Copci_AmutBmut1|160402|CE160138_8546	CC1G_14611	-0.19573	86.2533	9.47941	76.7738	cystathionine_gamma-synthase_(399_aa)	Cystathionine beta-lyases/cystathionine gamma-synthases
1210	jgi|Copci_AmutBmut1|467600|fgenesh1_pm.28_@_13	CC1G_07131	-0.195241	231.413	13.5229	217.89	prohibitin_Phb2_(312_aa)	Prohibitin-like protein
1211	jgi|Copci_AmutBmut1|370514|e_gw1.94.16.1	CC1G_03380	-0.195223	83.0209	5.35485	77.666	hypothetical_protein_(389_aa)	Uncharacterized MYND Zn-finger protein
1212	jgi|Copci_AmutBmut1|546670|estExt_Genemark1.C_2960009	CC1G_05617	-0.195055	5.74881	0.531521	5.21729	hypothetical_protein_(330_aa)	NA
1213	jgi|Copci_AmutBmut1|469044|fgenesh1_pm.359_@_2	CC1G_05757	-0.194939	82.1782	2.98759	79.1906	hypothetical_protein_(282_aa)	NA
1214	jgi|Copci_AmutBmut1|415485|estExt_Genewise1Plus.C_110246	CC1G_01394	-0.194866	72.8259	14.4714	58.3545	hypothetical_protein_(990_aa)	Splicing coactivator SRm160/300, subunit SRm300
1215	jgi|Copci_AmutBmut1|365138|e_gw1.43.158.1	CC1G_02107	-0.194841	0.0910077	0.0289937	0.062014	hypothetical_protein_(211_aa)	NA
1216	jgi|Copci_AmutBmut1|354173|e_gw1.1.84.1	CC1G_12014	-0.194834	53.4558	6.00983	47.446	STE/STE11_protein_kinase_(1061_aa)	MEKK and related serine/threonine protein kinases
1217	jgi|Copci_AmutBmut1|444193|fgenesh1_kg.276_@_3_@_Locus22628v2rpkm0.69	CC1G_08575	-0.194625	12.1272	2.85389	9.27334	hypothetical_protein_(310_aa)	NA
1218	jgi|Copci_AmutBmut1|542012|estExt_Genemark1.C_570008	CC1G_11643	-0.194483	1.09572	0.0347055	1.06101	hypothetical_protein_(359_aa)	NA
1219	jgi|Copci_AmutBmut1|125848|CE125584_548	CC1G_03507	-0.194465	15.4852	1.03532	14.4499	arabinogalactan_endo-1,4-beta-galactosidase_(350_aa)	NA
1220	jgi|Copci_AmutBmut1|528549|MIX23838_1_31	CC1G_14372	-0.194319	0.567389	0.0576786	0.50971	hypothetical_protein_(77_aa)	NA
1221	jgi|Copci_AmutBmut1|357354|e_gw1.7.338.1	CC1G_06628	-0.194159	219.469	29.8664	189.603	chitin_synthase_2_(849_aa)	Chitin synthase/hyaluronan synthase (glycosyltransferases)
1222	jgi|Copci_AmutBmut1|456067|fgenesh1_pg.27_@_34	CC1G_10057	-0.193768	41.3566	3.75278	37.6038	hypothetical_protein_(484_aa)	Permease of the major facilitator superfamily
1223	jgi|Copci_AmutBmut1|495531|gm1.2774_g	CC1G_05125	-0.193467	128.674	15.948	112.726	hydroxyacylglutathione_hydrolase_(259_aa)	Glyoxylase
1224	jgi|Copci_AmutBmut1|73931|CE73667_5943	CC1G_04609	-0.193207	130.264	12.7386	117.525	farnesyltranstransferase_(326_aa)	Geranylgeranyl pyrophosphate synthase/Polyprenyl synthetase
1225	jgi|Copci_AmutBmut1|448942|fgenesh1_kg.6_@_152_@_Locus3268v1rpkm105.79	CC1G_14188	-0.193193	146.108	16.7319	129.376	NADPH_oxidase_regulator_NoxR_(558_aa)	Sorbin and SH3 domain-containing protein
1226	jgi|Copci_AmutBmut1|544426|estExt_Genemark1.C_1360023	CC1G_10820	-0.193131	70.8725	6.53233	64.3402	integral_membrane_protein_(418_aa)	Predicted integral membrane protein
1227	jgi|Copci_AmutBmut1|377449|e_gw1.215.26.1	CC1G_10580	-0.192759	0.0831776	0.516816	-0.433638	hypothetical_protein_(81_aa)	NA
1228	jgi|Copci_AmutBmut1|437378|fgenesh1_kg.10_@_120_@_Locus17061v2rpkm2.41	CC1G_01040	-0.192722	486.693	17.3431	469.35	small_COPII_coat_GTPase_(194_aa)	Vesicle coat complex COPII, GTPase subunit SAR1
1229	jgi|Copci_AmutBmut1|504368|gm1.11611_g	CC1G_09562	-0.192111	1.09917	0.0697549	1.02942	peptidase_C14_(1527_aa)	WD40 repeat-containing protein
1230	jgi|Copci_AmutBmut1|520286|MIX15575_1575_20	CC1G_03839	-0.192096	184.833	9.03077	175.802	leucyl_aminopeptidase_(903_aa)	Puromycin-sensitive aminopeptidase and related aminopeptidases
1231	jgi|Copci_AmutBmut1|89283|CE89019_2212	CC1G_14954	-0.191982	10.9223	0.944697	9.97761	hypothetical_protein_(1520_aa)	NA
1232	jgi|Copci_AmutBmut1|406532|estExt_Genewise1.C_2190024	CC1G_11200	-0.191738	109.703	28.6793	81.0235	ubiquitin_conjugating_enzyme_(136_aa)	Ubiquitin-protein ligase
1233	jgi|Copci_AmutBmut1|126469|CE126205_60	NA	-0.191674	2.96004	0.142973	2.81707	NA	NA
1234	jgi|Copci_AmutBmut1|354618|e_gw1.1.526.1	CC1G_04324	-0.191633	79.1976	5.30178	73.8958	hypothetical_protein_(223_aa)	Predicted membrane protein
1235	jgi|Copci_AmutBmut1|439100|fgenesh1_kg.133_@_13_@_Locus6655v1rpkm50.34	CC1G_03979	-0.191616	27.1285	3.70052	23.428	hypothetical_protein_(69_aa)	NA
1236	jgi|Copci_AmutBmut1|370368|e_gw1.93.88.1	CC1G_03674	-0.191512	70.7682	12.8021	57.966	hypothetical_protein_(241_aa)	Uncharacterized conserved protein
1237	jgi|Copci_AmutBmut1|417675|estExt_Genewise1Plus.C_190188	CC1G_15698	-0.191233	111.293	8.22473	103.068	stress-activated_map_kinase-interacting_protein_1_(787_aa)	Stress-activated MAP kinase-interacting protein, Sin1p
1238	jgi|Copci_AmutBmut1|283402|CE283138_3962	CC1G_01842	-0.191047	27.9233	9.26595	18.6574	hypothetical_protein_(647_aa)	FOG: PPR repeat
1239	jgi|Copci_AmutBmut1|421533|estExt_Genewise1Plus.C_450111	NA	-0.190882	29.8056	0.792742	29.0128	NA	NA
1240	jgi|Copci_AmutBmut1|506350|MIX1639_2_40	CC1G_15208	-0.190835	0.636881	0.226639	0.410242	hypothetical_protein_(75_aa)	NA
1241	jgi|Copci_AmutBmut1|419320|estExt_Genewise1Plus.C_280152	CC1G_14989	-0.190807	39.1822	4.16414	35.0181	exosome_complex_exonuclease_RRP40_(234_aa)	Exosomal 3'-5' exoribonuclease complex subunit Rrp40
1242	jgi|Copci_AmutBmut1|326232|gw1.13.58.1	NA	-0.190797	29.1339	1.1592	27.9747	NA	NA
1243	jgi|Copci_AmutBmut1|354430|e_gw1.1.571.1	CC1G_04232	-0.19022	102.038	13.4185	88.6195	hypothetical_protein_(1629_aa)	Regucalcin gene promoter region-related protein (RGPR)
1244	jgi|Copci_AmutBmut1|516210|MIX11499_2337_25	CC1G_13946	-0.190069	68.7298	22.9029	45.8269	signal_recognition_particle_binding_protein_(662_aa)	Signal recognition particle receptor, alpha subunit
1245	jgi|Copci_AmutBmut1|441115|fgenesh1_kg.18_@_127_@_Locus15628v1rpkm6.11	CC1G_01234	-0.189541	30.0584	2.51898	27.5394	cleavage/polyadenylation_factor_ia_subunit_Clp1p_(484_aa)	mRNA cleavage and polyadenylation factor IA/II complex, subunit CLP1
1246	jgi|Copci_AmutBmut1|429427|estExt_Genewise1Plus.C_1440043	CC1G_10958	-0.189481	0.102676	1.17813	-1.07546	hypothetical_protein_(153_aa)	NA
1247	jgi|Copci_AmutBmut1|497658|gm1.4901_g	CC1G_10978	-0.189329	2.24034	0.353098	1.88724	hypothetical_protein_(189_aa)	NA
1248	jgi|Copci_AmutBmut1|364556|e_gw1.39.103.1	CC1G_04814	-0.189305	6.19315	0.954611	5.23854	hypothetical_protein_(331_aa)	NA
1249	jgi|Copci_AmutBmut1|496281|gm1.3524_g	CC1G_04777	-0.189222	0.735909	0.0689361	0.666973	hypothetical_protein_(151_aa)	NA
1250	jgi|Copci_AmutBmut1|379274|e_gw1.269.30.1	CC1G_14333	-0.188676	0.266508	0.132121	0.134387	hypothetical_protein_(77_aa)	NA
1251	jgi|Copci_AmutBmut1|415938|estExt_Genewise1Plus.C_130148	CC1G_14253	-0.188617	1.06479	0.0580801	1.00671	hypothetical_protein_(198_aa)	NA
1252	jgi|Copci_AmutBmut1|472722|fgenesh1_pm.77_@_17	CC1G_09111	-0.188487	0.17609	0.0396955	0.136395	zinc_finger_protein_70_(592_aa)	FOG: Zn-finger
1253	jgi|Copci_AmutBmut1|463853|fgenesh1_pm.141_@_1	CC1G_15228	-0.18812	4.9211	0.353048	4.56805	hypothetical_protein_(167_aa)	NA
1254	jgi|Copci_AmutBmut1|540619|estExt_Genemark1.C_280041	CC1G_07155	-0.188083	11.2382	0.300072	10.9381	hypothetical_protein_(287_aa)	NA
1255	jgi|Copci_AmutBmut1|451767|fgenesh1_pg.102_@_15	CC1G_06090	-0.187885	995.261	37.5537	957.707	elongation_factor_3_(1059_aa)	ATPase component of ABC transporters with duplicated ATPase domains/Translation elongation factor EF-3b
1256	jgi|Copci_AmutBmut1|422141|estExt_Genewise1Plus.C_500065	CC1G_08683	-0.18783	0.976478	4.67626	-3.69979	hypothetical_protein_(185_aa)	NA
1257	jgi|Copci_AmutBmut1|485708|estExt_fgenesh1_pg.C_150051	CC1G_00129	-0.187536	37.0903	2.68201	34.4083	glycerol_transporter_(591_aa)	Acyltransferase required for palmitoylation of Hedgehog (Hh) family of secreted signaling proteins
1258	jgi|Copci_AmutBmut1|369523|e_gw1.82.87.1	CC1G_05344	-0.187441	0.170626	0.744133	-0.573507	PKL/CAK/Fmp29-like_protein_kinase_subdomain-containing_protein_(706_aa)	NA
1259	jgi|Copci_AmutBmut1|444596|fgenesh1_kg.295_@_1_@_Locus2011v2rpkm1.90_PRE	CC1G_11243	-0.187209	3.43234	0.468162	2.96417	ankyrin_containing_protein_(816_aa)	FOG: Ankyrin repeat
1260	jgi|Copci_AmutBmut1|481976|estExt_fgenesh1_pm.C_1930018	CC1G_10006	-0.186899	2.78337	5.05773	-2.27436	hypothetical_protein_(369_aa)	NA
1261	jgi|Copci_AmutBmut1|365018|e_gw1.42.116.1	CC1G_03542	-0.186889	0.271369	0.56034	-0.288971	hypothetical_protein_(149_aa)	NA
1262	jgi|Copci_AmutBmut1|384711|e_gw1.847.1.1	CC1G_04791	-0.186511	0.121517	0.222231	-0.100714	hypothetical_protein_(155_aa)	NA
1263	jgi|Copci_AmutBmut1|378057|e_gw1.232.1.1	CC1G_02876	-0.185881	259.226	17.8064	241.419	guanine_nucleotide-binding_protein_alpha-2_subunit_(380_aa)	G-protein alpha subunit (small G protein superfamily)
1264	jgi|Copci_AmutBmut1|283719|CE283455_14519	CC1G_01822	-0.185784	161.187	21.4119	139.775	lipid_binding_protein_(461_aa)	Membrane coat complex Retromer, subunit VPS5/SNX1, Sorting nexins, and related PX domain-containing proteins
1265	jgi|Copci_AmutBmut1|449783|fgenesh1_kg.70_@_54_@_Locus14837v5rpkm0.44_PRE	NA	-0.185741	11.627	1.10236	10.5246	NA	NA
1266	jgi|Copci_AmutBmut1|440917|fgenesh1_kg.176_@_11_@_Locus26448v1rpkm0.36	CC1G_10167	-0.185527	0.65041	0.153698	0.496712	hypothetical_protein_(203_aa)	NA
1267	jgi|Copci_AmutBmut1|438995|fgenesh1_kg.130_@_9_@_Locus11415v1rpkm18.69	CC1G_06887	-0.185525	64.2272	1.18585	63.0414	hypothetical_protein_(66_aa)	Ubiquitin-like protein
1268	jgi|Copci_AmutBmut1|480630|estExt_fgenesh1_pm.C_1250008	CC1G_04389	-0.185023	1.15281	41.6173	-40.4645	hypothetical_protein_(223_aa)	NA
1269	jgi|Copci_AmutBmut1|462717|fgenesh1_pm.111_@_23	CC1G_11132	-0.184979	80.7451	2.29503	78.4501	1,2-dihydroxy-3-keto-5-methylthiopentene_dioxygenase_(179_aa)	Uncharacterized conserved protein, contains double-stranded beta-helix domain
1270	jgi|Copci_AmutBmut1|497496|gm1.4739_g	CC1G_07119	-0.1849	109.921	7.484	102.437	malate_dehydrogenase_(532_aa)	NADP+-dependent malic enzyme
1271	jgi|Copci_AmutBmut1|279033|CE278769_5398	CC1G_15212	-0.184823	97.3287	8.06087	89.2679	atypical/PDHK/PDHK_protein_kinase_(638_aa)	Dehydrogenase kinase
1272	jgi|Copci_AmutBmut1|438565|fgenesh1_kg.123_@_1_@_Locus28320v1rpkm0.22	NA	-0.184761	0.708408	0.0840737	0.624335	NA	NA
1273	jgi|Copci_AmutBmut1|473858|estExt_fgenesh1_pm.C_10058	NA	-0.184749	8.58554	3.05744	5.5281	NA	Serine-threonine protein kinase FUSED
1274	jgi|Copci_AmutBmut1|444766|fgenesh1_kg.3_@_107_@_Locus1467v1rpkm205.93	CC1G_00350	-0.184706	537.102	12.2138	524.888	isocitrate_dehydrogenase_(398_aa)	Isocitrate dehydrogenase, alpha subunit
1275	jgi|Copci_AmutBmut1|16898|CE16634_7099	CC1G_01291	-0.184686	31.3208	16.4576	14.8632	hypothetical_protein_(625_aa)	FOG: PPR repeat
1276	jgi|Copci_AmutBmut1|439802|fgenesh1_kg.15_@_14_@_Locus13832v3rpkm1.11	CC1G_00186	-0.184229	39.2863	3.44738	35.8389	hypothetical_protein_(595_aa)	Vacuolar sorting protein VPS52/suppressor of actin Sac2
1277	jgi|Copci_AmutBmut1|441144|fgenesh1_kg.181_@_4_@_Locus20851v1rpkm1.28	NA	-0.184095	2.03022	0.0873012	1.94292	NA	NA
1278	jgi|Copci_AmutBmut1|366742|e_gw1.56.110.1	CC1G_15385	-0.184047	0.264316	0.0697086	0.194607	hypothetical_protein_(87_aa)	NA
1279	jgi|Copci_AmutBmut1|356033|e_gw1.4.210.1	CC1G_09326	-0.183899	34.1891	2.36322	31.8259	phosphatidyl_inositol_kinase_(764_aa)	Phosphatidylinositol 4-kinase
1280	jgi|Copci_AmutBmut1|360335|e_gw1.16.182.1	CC1G_06804	-0.183729	99.9835	11.0239	88.9597	hypothetical_protein_(314_aa)	LIS1-interacting protein NUDE
1281	jgi|Copci_AmutBmut1|450306|fgenesh1_kg.8_@_64_@_Locus2388v1rpkm138.97	CC1G_01701	-0.18335	170.843	13.7408	157.103	MSF1_(181_aa)	Predicted member of the intramitochondrial sorting protein family
1282	jgi|Copci_AmutBmut1|476160|estExt_fgenesh1_pm.C_170055	CC1G_10271	-0.182612	111.928	10.1827	101.745	mRNA_transport_regulator_(934_aa)	Nuclear transport regulator
1283	jgi|Copci_AmutBmut1|447156|fgenesh1_kg.427_@_7_@_Locus29367v1rpkm0.15	CC1G_04177	-0.182164	0.718417	0.26649	0.451927	xylanase_(235_aa)	NA
1284	jgi|Copci_AmutBmut1|461499|fgenesh1_pg.9_@_58	CC1G_01864	-0.182071	56.9016	2.80262	54.0989	hypothetical_protein_(610_aa)	NA
1285	jgi|Copci_AmutBmut1|440645|fgenesh1_kg.169_@_29_@_Locus16020v1rpkm5.44	CC1G_04596	-0.181892	10.9493	1.18541	9.76388	monosaccharide_transporter_(573_aa)	Predicted transporter (major facilitator superfamily)
1286	jgi|Copci_AmutBmut1|244930|CE244666_23875	CC1G_02369	-0.181662	210.822	47.5693	163.252	polysaccharide_synthase_Cps1p_(515_aa)	Chitin synthase/hyaluronan synthase (glycosyltransferases)
1287	jgi|Copci_AmutBmut1|526917|MIX22206_377_44	CC1G_05057	-0.181326	62.3094	6.67284	55.6366	short_chain_dehydrogenase/reductase_family_protein_(327_aa)	Reductases with broad range of substrate specificities
1288	jgi|Copci_AmutBmut1|504168|gm1.11411_g	CC1G_12682	-0.181144	0.0544171	0.0204302	0.0339869	hypothetical_protein_(273_aa)	NA
1289	jgi|Copci_AmutBmut1|448578|fgenesh1_kg.57_@_1_@_Locus15968v1rpkm5.53	CC1G_11649	-0.180482	11.6889	0.982262	10.7066	hypothetical_protein_(654_aa)	NA
1290	jgi|Copci_AmutBmut1|48698|CE48434_4593	CC1G_04563	-0.180474	168.951	5.20258	163.748	hypothetical_protein_(324_aa)	Mitochondrial FAD carrier protein
1291	jgi|Copci_AmutBmut1|248520|CE248256_3041	CC1G_02645	-0.179658	52.4883	5.00529	47.483	peptidase_M48_family_protein_(367_aa)	Peptidase family M48
1292	jgi|Copci_AmutBmut1|462716|fgenesh1_pm.111_@_22	CC1G_11134	-0.179521	101.498	5.86348	95.6343	hypothetical_protein_(59_aa)	Mitochondrial/chloroplast ribosomal protein L33-like
1293	jgi|Copci_AmutBmut1|18543|CE18279_956	CC1G_10615	-0.179308	18.1015	1.09318	17.0083	serine_protease_(394_aa)	Subtilisin-related protease/Vacuolar protease B
1294	jgi|Copci_AmutBmut1|495396|gm1.2639_g	CC1G_00702	-0.179285	139.111	14.068	125.043	hypothetical_protein_(174_aa)	NA
1295	jgi|Copci_AmutBmut1|438948|fgenesh1_kg.13_@_108_@_Locus28241v1rpkm0.22	NA	-0.178941	0.430797	0.227817	0.20298	NA	NA
1296	jgi|Copci_AmutBmut1|444255|fgenesh1_kg.28_@_8_@_Locus5482v3rpkm0.09_PRE	CC1G_07127	-0.178647	0.561791	0.314031	0.24776	hypothetical_protein_(145_aa)	NA
1297	jgi|Copci_AmutBmut1|512426|MIX7715_4_50	CC1G_13620	-0.178449	0.13358	0.0731878	0.0603923	hypothetical_protein_(102_aa)	NA
1298	jgi|Copci_AmutBmut1|361746|e_gw1.22.209.1	CC1G_06235	-0.17809	7.2408	0.824889	6.41591	nonribosomal_peptide_synthetase_12_(1050_aa)	Non-ribosomal peptide synthetase/alpha-aminoadipate reductase and related enzymes
1299	jgi|Copci_AmutBmut1|367529|e_gw1.63.57.1	CC1G_12757	-0.177972	8.47364	1.27152	7.20212	ankyrin_repeat_domain-containing_protein_44_(849_aa)	NA
1300	jgi|Copci_AmutBmut1|172420|CE172156_1639	NA	-0.177688	16.5419	21.0892	-4.54729	NA	NA
1301	jgi|Copci_AmutBmut1|438984|fgenesh1_kg.13_@_144_@_Locus23265v2rpkm0.22	CC1G_03969	-0.177661	14.7257	1.2914	13.4343	protein_kinase_subdomain-containing_protein_PKL/ccin3_(298_aa)	NA
1302	jgi|Copci_AmutBmut1|456670|fgenesh1_pg.3_@_158	CC1G_00231	-0.177475	66.0688	4.3488	61.72	hypothetical_protein_(350_aa)	NA
1303	jgi|Copci_AmutBmut1|351908|gw1.59.52.1	CC1G_15686	-0.177336	0.556136	0.111609	0.444528	hypothetical_protein_(126_aa)	NA
1304	jgi|Copci_AmutBmut1|438394|fgenesh1_kg.12_@_92_@_Locus4545v2rpkm24.00	CC1G_06443	-0.176921	35.8409	2.32594	33.515	hypothetical_protein_(399_aa)	Histone H3 (Lys4) methyltransferase complex and RNA cleavage factor II complex, subunit SWD2
1305	jgi|Copci_AmutBmut1|365280|e_gw1.44.55.1	CC1G_05313	-0.176852	3.52149	0.223821	3.29766	hypothetical_protein_(485_aa)	NA
1306	jgi|Copci_AmutBmut1|418673|estExt_Genewise1Plus.C_240179	CC1G_15192	-0.176582	27.5645	3.474	24.0905	AGC/PDK1_protein_kinase_(347_aa)	3-phosphoinositide-dependent protein kinase (PDK1)
1307	jgi|Copci_AmutBmut1|374396|e_gw1.151.54.1	CC1G_05084	-0.176566	41.6625	7.72867	33.9338	hypothetical_protein_(240_aa)	NA
1308	jgi|Copci_AmutBmut1|366469|e_gw1.53.134.1	CC1G_13338	-0.176531	72.3919	7.54699	64.8449	hypothetical_protein_(82_aa)	NA
1309	jgi|Copci_AmutBmut1|438344|fgenesh1_kg.12_@_42_@_Locus1795v1rpkm175.28	CC1G_07046	-0.176372	251.853	27.9755	223.878	endopeptidase_(461_aa)	26S proteasome regulatory complex, ATPase RPT2
1310	jgi|Copci_AmutBmut1|27234|CE26970_1753	CC1G_11405	-0.176307	36.4914	3.72359	32.7678	hypothetical_protein_(329_aa)	NA
1311	jgi|Copci_AmutBmut1|493683|gm1.926_g	CC1G_15144	-0.176233	2.83087	0.142906	2.68796	hypothetical_protein_(207_aa)	NA
1312	jgi|Copci_AmutBmut1|9444|CE9180_7477	CC1G_13862	-0.176003	262.17	24.9533	237.217	hypothetical_protein_(151_aa)	NA
1313	jgi|Copci_AmutBmut1|384445|e_gw1.715.1.1	CC1G_15605	-0.175898	0.078383	0.0594667	0.0189163	hypothetical_protein_(105_aa)	NA
1314	jgi|Copci_AmutBmut1|126470|CE126206_122	CC1G_11079	-0.175739	2.21102	0.212445	1.99857	hypothetical_protein_(179_aa)	NA
1315	jgi|Copci_AmutBmut1|500221|gm1.7464_g	CC1G_02684	-0.175695	5.75942	0.664314	5.0951	hypothetical_protein_(412_aa)	NA
1316	jgi|Copci_AmutBmut1|396088|estExt_Genewise1.C_510016	CC1G_06259	-0.175157	152.742	9.24529	143.496	adenine_nucleotide_transporter_(374_aa)	Predicted mitochondrial carrier protein
1317	jgi|Copci_AmutBmut1|450852|fgenesh1_kg.89_@_31_@_Locus10032v1rpkm25.79	CC1G_04934	-0.174963	17.0999	4.49585	12.6041	hypothetical_protein_(116_aa)	Uncharacterized conserved protein
1318	jgi|Copci_AmutBmut1|397328|estExt_Genewise1.C_620078	CC1G_06633	-0.174889	1.62083	3.84312	-2.22229	hypothetical_protein_(219_aa)	NA
1319	jgi|Copci_AmutBmut1|370555|e_gw1.94.48.1	CC1G_03395	-0.174884	203.333	7.46327	195.869	actin_cross-linking_(784_aa)	Ca2+-binding actin-bundling protein (actinin), alpha chain (EF-Hand protein superfamily)
1320	jgi|Copci_AmutBmut1|379160|e_gw1.266.7.1	CC1G_14326	-0.174867	0.201306	0.0655233	0.135782	hypothetical_protein_(128_aa)	NA
1321	jgi|Copci_AmutBmut1|358065|e_gw1.9.286.1	CC1G_01845	-0.174823	29.6596	3.41876	26.2408	hypothetical_protein_(627_aa)	NA
1322	jgi|Copci_AmutBmut1|214314|CE214050_12625	CC1G_01347	-0.174671	148.372	12.0061	136.366	phophatase_2C_family_protein_(552_aa)	Protein phosphatase 2C/pyruvate dehydrogenase (lipoamide) phosphatase
1323	jgi|Copci_AmutBmut1|250656|CE250392_9914	CC1G_00855	-0.174642	75.3997	10.4697	64.9301	AGC/NDR_protein_kinase_(493_aa)	NDR and related serine/threonine kinases
1324	jgi|Copci_AmutBmut1|373344|e_gw1.134.41.1	CC1G_15560	-0.174598	8.86013	3.82037	5.03976	hypothetical_protein_(60_aa)	NA
1325	jgi|Copci_AmutBmut1|442326|fgenesh1_kg.209_@_15_@_Locus17385v4rpkm0.23_PRE	NA	-0.174376	3.47267	0.301242	3.17143	NA	NA
1326	jgi|Copci_AmutBmut1|462031|fgenesh1_pm.1_@_159	CC1G_04272	-0.174143	56.6885	2.6191	54.0694	hypothetical_protein_(206_aa)	NA
1327	jgi|Copci_AmutBmut1|377144|e_gw1.207.19.1	CC1G_08048	-0.174058	7.42412	0.505384	6.91874	hypothetical_protein_(372_aa)	NA
1328	jgi|Copci_AmutBmut1|373694|e_gw1.139.63.1	CC1G_09160	-0.173956	33.1162	3.0263	30.0899	cytochrome_P450_(514_aa)	Cytochrome P450 CYP4/CYP19/CYP26 subfamilies
1329	jgi|Copci_AmutBmut1|231490|CE231226_12988	CC1G_04329	-0.173809	68.9515	10.1348	58.8167	hypothetical_protein_(974_aa)	SWI-SNF chromatin-remodeling complex protein
1330	jgi|Copci_AmutBmut1|11562|CE11298_6070	NA	-0.17374	229.312	14.8738	214.438	NA	NA
1331	jgi|Copci_AmutBmut1|448716|fgenesh1_kg.59_@_4_@_Locus5607v1rpkm62.68	CC1G_10963	-0.172982	90.6855	20.7264	69.9591	hypothetical_protein_(650_aa)	FOG: Zn-finger
1332	jgi|Copci_AmutBmut1|499008|gm1.6251_g	CC1G_09821	-0.17298	0.492411	0.0639259	0.428485	hypothetical_protein_(106_aa)	NA
1333	jgi|Copci_AmutBmut1|457278|fgenesh1_pg.34_@_15	CC1G_07663	-0.172888	107.546	32.4796	75.0668	hypothetical_protein_(1146_aa)	Guanine nucleotide exchange factor
1334	jgi|Copci_AmutBmut1|403606|estExt_Genewise1.C_1500016	CC1G_13099	-0.172015	3.87715	0.0457382	3.83141	hypothetical_protein_(176_aa)	NA
1335	jgi|Copci_AmutBmut1|392072|estExt_Genewise1.C_220150	CC1G_06257	-0.171926	8.29581	1.49233	6.80348	hypothetical_protein_(277_aa)	NA
1336	jgi|Copci_AmutBmut1|441166|fgenesh1_kg.181_@_26_@_Locus29387v1rpkm0.15	CC1G_08905	-0.171771	0.536455	0.0453607	0.491094	hypothetical_protein_(355_aa)	NA
1337	jgi|Copci_AmutBmut1|454294|fgenesh1_pg.19_@_42	CC1G_05268	-0.171694	48.6428	3.50727	45.1356	hypothetical_protein_(898_aa)	Sec5 subunit of exocyst complex
1338	jgi|Copci_AmutBmut1|442588|fgenesh1_kg.217_@_23_@_Locus26658v1rpkm0.34	NA	-0.17153	1.54489	0.228975	1.31591	NA	NA
1339	jgi|Copci_AmutBmut1|266648|CE266384_6428	CC1G_03748	-0.171512	42.5693	6.37377	36.1955	Trp-Asp_repeats_containing_protein_(709_aa)	FOG: WD40 repeat
1340	jgi|Copci_AmutBmut1|442179|fgenesh1_kg.202_@_11_@_Locus5832v1rpkm59.65	CC1G_00594	-0.171357	115.235	10.924	104.311	CMGC/CDK_protein_kinase_(506_aa)	Protein kinase PCTAIRE and related kinases
1341	jgi|Copci_AmutBmut1|358458|e_gw1.10.267.1	CC1G_01073	-0.171344	42.0316	8.19754	33.834	histone_acetyltransferase_(555_aa)	RNA polymerase II elongator complex, subunit ELP3/histone acetyltransferase
1342	jgi|Copci_AmutBmut1|519368|MIX14657_3526_47	CC1G_10045	-0.171248	65.377	4.74256	60.6344	transcription_factor_TFIIH_complex_subunit_Tfb2_(404_aa)	RNA polymerase II transcription initiation/nucleotide excision repair factor TFIIH, subunit TFB2
1343	jgi|Copci_AmutBmut1|237482|CE237218_347	CC1G_07351	-0.171112	4.41514	0.461332	3.95381	arsenite_transporter_(435_aa)	NA
1344	jgi|Copci_AmutBmut1|354654|e_gw1.2.182.1	CC1G_05740	-0.170981	4.1312	0.249884	3.88131	hypothetical_protein_(321_aa)	NA
1345	jgi|Copci_AmutBmut1|361140|e_gw1.20.72.1	CC1G_10103	-0.170769	41.4125	5.56405	35.8484	uroporphyrin-III_C-methyltransferase_(605_aa)	Uroporphyrin III methyltransferase
1346	jgi|Copci_AmutBmut1|471994|fgenesh1_pm.65_@_11	CC1G_14448	-0.170513	0.658278	7.25175	-6.59347	hypothetical_protein_(74_aa)	NA
1347	jgi|Copci_AmutBmut1|358725|e_gw1.11.255.1	CC1G_01455	-0.170444	34.0692	3.53283	30.5364	hypothetical_protein_(1128_aa)	Uncharacterized conserved protein
1348	jgi|Copci_AmutBmut1|533721|MIX29010_9_43	CC1G_14931	-0.170436	0.516405	0.143093	0.373312	hypothetical_protein_(312_aa)	NA
1349	jgi|Copci_AmutBmut1|487720|estExt_fgenesh1_pg.C_560006	CC1G_06697	-0.170183	28.1198	31.0212	-2.90149	hypothetical_protein_(335_aa)	NA
1350	jgi|Copci_AmutBmut1|437425|fgenesh1_kg.100_@_17_@_Locus7983v3rpkm0.65_PRE	CC1G_03977	-0.170133	7.38512	1.07448	6.31063	hypothetical_protein_(787_aa)	NA
1351	jgi|Copci_AmutBmut1|475101|estExt_fgenesh1_pm.C_80027	CC1G_01677	-0.170065	76.2492	10.7136	65.5356	hypothetical_protein_(530_aa)	NA
1352	jgi|Copci_AmutBmut1|412511|estExt_Genewise1Plus.C_3_t10353	CC1G_00305	-0.170007	172.915	11.6486	161.266	hypothetical_protein_(398_aa)	NA
1353	jgi|Copci_AmutBmut1|86358|CE86094_262	NA	-0.169442	5.97952	1.5316	4.44792	NA	NA
1354	jgi|Copci_AmutBmut1|360807|e_gw1.18.299.1	CC1G_01198	-0.169441	32.1583	6.82431	25.334	methylenetetrahydrofolate_reductase_(536_aa)	5,10-methylenetetrahydrofolate reductase
1355	jgi|Copci_AmutBmut1|451249|fgenesh1_kg.95_@_25_@_Locus17189v1rpkm3.71	CC1G_09823	-0.169049	23.3327	17.1679	6.16482	hypothetical_protein_(1238_aa)	NA
1356	jgi|Copci_AmutBmut1|434991|estExt_Genewise1Plus.C_3210012	CC1G_15123	-0.168876	0.258422	0.0435985	0.214823	other/FunK1_protein_kinase_(734_aa)	NA
1357	jgi|Copci_AmutBmut1|449463|fgenesh1_kg.68_@_27_@_Locus29066v1rpkm0.17	NA	-0.168704	0.806226	0.124904	0.681322	NA	NA
1358	jgi|Copci_AmutBmut1|447539|fgenesh1_kg.46_@_64_@_Locus4359v1rpkm81.06	CC1G_02468	-0.168526	70.0397	12.4707	57.569	hypothetical_protein_(779_aa)	Nuclear receptor coregulator SMRT/SMRTER, contains Myb-like domains
1359	jgi|Copci_AmutBmut1|357494|e_gw1.8.352.1	CC1G_13678	-0.168322	41.5564	6.02825	35.5281	dual-domain_HisK/Mak2_protein_kinase_(2335_aa)	Sensory transduction histidine kinase
1360	jgi|Copci_AmutBmut1|496144|gm1.3387_g	CC1G_03841	-0.168165	18.8083	2.0651	16.7432	hypothetical_protein_(335_aa)	NA
1361	jgi|Copci_AmutBmut1|463263|fgenesh1_pm.127_@_2	CC1G_09804	-0.167495	10.3713	1.01927	9.35203	hypothetical_protein_(279_aa)	NA
1362	jgi|Copci_AmutBmut1|416325|estExt_Genewise1Plus.C_140270	CC1G_04484	-0.167456	47.0913	5.55567	41.5356	peroxisomal_targeting_signal_1_receptor_(727_aa)	TPR repeat-containing protein
1363	jgi|Copci_AmutBmut1|463495|fgenesh1_pm.131_@_11	CC1G_15455	-0.167266	1.33852	0.0987538	1.23976	hypothetical_protein_(72_aa)	NA
1364	jgi|Copci_AmutBmut1|488969|estExt_fgenesh1_pg.C_960014	CC1G_05998	-0.166712	2.15168	0.089004	2.06268	laccase_5_(534_aa)	Multicopper oxidases
1365	jgi|Copci_AmutBmut1|369324|e_gw1.80.69.1	CC1G_13562	-0.16656	51.3801	2.65262	48.7275	hypothetical_protein_(298_aa)	NA
1366	jgi|Copci_AmutBmut1|377924|e_gw1.229.11.1	CC1G_06143	-0.166412	1.55433	0.0267491	1.52758	hypothetical_protein_(228_aa)	NA
1367	jgi|Copci_AmutBmut1|378939|e_gw1.258.44.1	CC1G_06345	-0.166227	0.0610852	0.0762372	-0.015152	hypothetical_protein_(185_aa)	NA
1368	jgi|Copci_AmutBmut1|326309|gw1.737.2.1	CC1G_13125	-0.166158	1.2034	0.231642	0.97176	ribosome_assembly_protein_4_(1321_aa)	FOG: WD40 repeat
1369	jgi|Copci_AmutBmut1|361889|e_gw1.23.124.1	CC1G_06875	-0.166057	27.637	2.48881	25.1482	ATP-binding_cassette_transporter_(733_aa)	Peptide exporter, ABC superfamily
1370	jgi|Copci_AmutBmut1|356789|e_gw1.6.67.1	CC1G_07409	-0.16605	79.1554	12.9971	66.1583	adenosylmethionine_decarboxylase_(403_aa)	S-adenosylmethionine decarboxylase
1371	jgi|Copci_AmutBmut1|367004|e_gw1.58.12.1	CC1G_14412	-0.165634	19.9545	10.6201	9.33434	hypothetical_protein_(88_aa)	NA
1372	jgi|Copci_AmutBmut1|390497|estExt_Genewise1.C_150354	CC1G_00066	-0.165607	59.2304	5.90001	53.3304	abhydrolase_domain-containing_protein_4_(474_aa)	Predicted hydrolase/acyltransferase (alpha/beta hydrolase superfamily)
1373	jgi|Copci_AmutBmut1|524290|MIX19579_44_89	CC1G_09787	-0.165505	2.14101	0.0754929	2.06551	hypothetical_protein_(289_aa)	NA
1374	jgi|Copci_AmutBmut1|538364|estExt_Genemark1.C_40172	CC1G_09323	-0.165337	666.877	15.8661	651.011	2-methylcitrate_dehydratase_(539_aa)	NA
1375	jgi|Copci_AmutBmut1|458122|fgenesh1_pg.40_@_40	CC1G_02879	-0.165206	77.8433	21.4717	56.3716	hypothetical_protein_(2082_aa)	N-end rule pathway, recognition component UBR1
1376	jgi|Copci_AmutBmut1|367739|e_gw1.65.43.1	CC1G_07577	-0.165048	107.057	7.68163	99.3752	ATP-dependent_RNA_helicase_DBP5_(467_aa)	ATP-dependent RNA helicase
1377	jgi|Copci_AmutBmut1|496662|gm1.3905_g	CC1G_12486	-0.165013	9.35894	0.556805	8.80213	phosphatidylinositol_N-acetylglucosaminyltransferase_subunit_GPI1_(462_aa)	N-acetylglucosaminyltransferase complex, subunit PIG-Q/GPI1, required for phosphatidylinositol biosynthesis
1378	jgi|Copci_AmutBmut1|474825|estExt_fgenesh1_pm.C_60037	CC1G_07382	-0.164555	20.2147	2.01383	18.2009	glycoprotease_(388_aa)	Predicted metalloprotease with chaperone activity (RNAse H/HSP70 fold)
1379	jgi|Copci_AmutBmut1|437217|fgenesh1_kg.1_@_213_@_Locus1730v2rpkm13.12_PRE	CC1G_04306	-0.164528	35.7456	2.92852	32.8171	hypothetical_protein_(500_aa)	Serine/threonine protein kinase
1380	jgi|Copci_AmutBmut1|450528|fgenesh1_kg.82_@_25_@_Locus25436v3rpkm0.37	CC1G_05335	-0.164521	11.0645	0.230832	10.8337	hypothetical_protein_(475_aa)	NA
1381	jgi|Copci_AmutBmut1|457686|fgenesh1_pg.37_@_42	CC1G_14878	-0.164502	0.516163	0.0370401	0.479123	hypothetical_protein_(88_aa)	NA
1382	jgi|Copci_AmutBmut1|378469|e_gw1.245.2.1	CC1G_08918	-0.164464	8.40468	9.63388	-1.22921	hypothetical_protein_(919_aa)	NA
1383	jgi|Copci_AmutBmut1|533229|MIX28518_2507_65	CC1G_01714	-0.164457	34.9001	4.73449	30.1656	lincomycin-condensing_protein_lmbA_(598_aa)	Gamma-glutamyltransferase
1384	jgi|Copci_AmutBmut1|358991|e_gw1.12.301.1	CC1G_07061	-0.164102	1.2843	0.264854	1.01945	hypothetical_protein_(87_aa)	NA
1385	jgi|Copci_AmutBmut1|473214|fgenesh1_pm.86_@_24	CC1G_13837	-0.163678	0.679288	0.0534713	0.625816	hypothetical_protein_(126_aa)	NA
1386	jgi|Copci_AmutBmut1|493646|gm1.889_g	CC1G_15016	-0.163656	149.651	22.0348	127.617	hypothetical_protein_(510_aa)	NA
1387	jgi|Copci_AmutBmut1|142072|CE141808_658	CC1G_10046	-0.163654	53.6833	2.75179	50.9315	hypothetical_protein_(231_aa)	26S proteasome regulatory complex, subunit PSMD10
1388	jgi|Copci_AmutBmut1|520913|MIX16202_951_21	CC1G_00323	-0.163477	85.4239	8.23567	77.1883	acetyl-CoA_synthetase_(698_aa)	Acyl-CoA synthetase
1389	jgi|Copci_AmutBmut1|79320|CE79056_665	NA	-0.163404	15.5535	2.06754	13.486	NA	NA
1390	jgi|Copci_AmutBmut1|211105|CE210841_65	NA	-0.16312	3.57118	0.735135	2.83604	NA	NA
1391	jgi|Copci_AmutBmut1|355653|e_gw1.3.637.1	CC1G_00280	-0.163014	24.2611	2.929	21.3321	hypothetical_protein_(1053_aa)	Uncharacterized conserved protein
1392	jgi|Copci_AmutBmut1|381541|e_gw1.365.16.1	CC1G_15385	-0.162519	0.206832	0.0925906	0.114242	hypothetical_protein_(87_aa)	NA
1393	jgi|Copci_AmutBmut1|444386|fgenesh1_kg.284_@_10_@_Locus9505v1rpkm28.49	CC1G_15471	-0.162322	104.997	153.266	-48.2692	hypothetical_protein_(858_aa)	Nuclear receptor coregulator SMRT/SMRTER, contains Myb-like domains
1394	jgi|Copci_AmutBmut1|498398|gm1.5641_g	CC1G_09108	-0.162155	193.218	14.2892	178.928	hypothetical_protein_(885_aa)	Molecular chaperones GRP170/SIL1, HSP70 superfamily
1395	jgi|Copci_AmutBmut1|364490|e_gw1.38.137.1	CC1G_15543	-0.161994	0.039347	0.296981	-0.257634	hypothetical_protein_(158_aa)	NA
1396	jgi|Copci_AmutBmut1|412665|estExt_Genewise1Plus.C_3_t20011	CC1G_00248	-0.161942	23.3474	4.46005	18.8873	mitochondrial_protein_(389_aa)	Transcription factor, component of CCR4 transcriptional complex
1397	jgi|Copci_AmutBmut1|414645|estExt_Genewise1Plus.C_80368	CC1G_01785	-0.161589	58.6137	6.26432	52.3494	integral_membrane_protein_sed5_(338_aa)	SNARE protein SED5/Syntaxin 5
1398	jgi|Copci_AmutBmut1|444790|fgenesh1_kg.3_@_131_@_Locus6901v1rpkm48.20	CC1G_00331	-0.161492	61.2557	4.67835	56.5773	atypical/PIKK/TRRAP_protein_kinase_(3167_aa)	Histone acetyltransferase SAGA, TRRAP/TRA1 component, PI-3 kinase superfamily
1399	jgi|Copci_AmutBmut1|424930|estExt_Genewise1Plus.C_780026	CC1G_03726	-0.161489	134.153	14.9312	119.222	iron_sulfur_assembly_protein_1_(219_aa)	Fe-S cluster biosynthesis protein ISA1 (contains a HesB-like domain)
1400	jgi|Copci_AmutBmut1|490055|estExt_fgenesh1_pg.C_1480008	CC1G_00834	-0.161325	253.568	15.5865	237.982	O-mannosyltransferase_(781_aa)	Dolichyl-phosphate-mannose:protein O-mannosyl transferase
1401	jgi|Copci_AmutBmut1|447639|fgenesh1_kg.47_@_59_@_Locus20621v1rpkm1.36	NA	-0.161145	0.125636	3.57888	-3.45324	NA	NA
1402	jgi|Copci_AmutBmut1|40798|CE40534_2992	CC1G_03299	-0.161107	68.4256	7.03571	61.3899	phytanoyl-CoA_dioxygenase_(306_aa)	Peroxisomal phytanoyl-CoA hydroxylase
1403	jgi|Copci_AmutBmut1|442689|fgenesh1_kg.22_@_69_@_Locus18114v2rpkm1.25	NA	-0.160505	1.87802	0.687903	1.19012	NA	NA
1404	jgi|Copci_AmutBmut1|361687|e_gw1.22.137.1	CC1G_15315	-0.160456	1.60049	0.355144	1.24535	hypothetical_protein_(133_aa)	NA
1405	jgi|Copci_AmutBmut1|421959|estExt_Genewise1Plus.C_490032	CC1G_01348	-0.160452	82.8632	3.58175	79.2815	hypothetical_protein_(376_aa)	Actin regulatory protein (Wiskott-Aldrich syndrome protein)
1406	jgi|Copci_AmutBmut1|482559|estExt_fgenesh1_pm.C_2340011	CC1G_06121	-0.159836	0.129913	0.0150006	0.114912	hypothetical_protein_(1200_aa)	von Willebrand factor and related coagulation proteins
1407	jgi|Copci_AmutBmut1|431346|estExt_Genewise1Plus.C_1870043	CC1G_00061	-0.159819	8.39001	3.21885	5.17116	hypothetical_protein_(208_aa)	NA
1408	jgi|Copci_AmutBmut1|358773|e_gw1.11.150.1	CC1G_01399	-0.159791	130.874	10.5827	120.292	lysophospholipase_I_(241_aa)	Lysophospholipase
1409	jgi|Copci_AmutBmut1|257084|CE256820_3471	CC1G_06291	-0.159659	20.4276	2.66212	17.7655	hypothetical_protein_(816_aa)	RNA helicase nonsense mRNA reducing factor (pNORF1)
1410	jgi|Copci_AmutBmut1|390210|estExt_Genewise1.C_150036	CC1G_00182	-0.159619	69.1358	3.66858	65.4672	HSPC177_(213_aa)	Protein involved in vacuolar protein sorting
1411	jgi|Copci_AmutBmut1|488821|estExt_fgenesh1_pg.C_900021	CC1G_08717	-0.159533	14.9243	0.225954	14.6983	carboxylesterase_(515_aa)	Acetylcholinesterase/Butyrylcholinesterase
1412	jgi|Copci_AmutBmut1|480413|estExt_fgenesh1_pm.C_1160021	CC1G_07241	-0.159103	0.0927083	0.0428954	0.0498129	hypothetical_protein_(309_aa)	NA
1413	jgi|Copci_AmutBmut1|134903|CE134639_18	NA	-0.158991	0.97726	0.118557	0.858703	NA	NA
1414	jgi|Copci_AmutBmut1|479802|estExt_fgenesh1_pm.C_950001	CC1G_09852	-0.158927	0.742493	0.0363474	0.706146	hypothetical_protein_(225_aa)	NA
1415	jgi|Copci_AmutBmut1|363085|e_gw1.29.213.1	CC1G_03820	-0.158889	731.934	109.633	622.301	IDI-7_(128_aa)	Microtubule-associated anchor protein involved in autophagy and membrane trafficking
1416	jgi|Copci_AmutBmut1|494830|gm1.2073_g	CC1G_04517	-0.15874	5.60667	0.540664	5.06601	hypothetical_protein_(533_aa)	NA
1417	jgi|Copci_AmutBmut1|369244|e_gw1.79.77.1	CC1G_02536	-0.158173	3.17085	0.166837	3.00401	xylanaseF1_(375_aa)	Collagens (type IV and type XIII), and related proteins
1418	jgi|Copci_AmutBmut1|61682|CE61418_265	NA	-0.158123	8.83026	0.505274	8.32498	NA	NA
1419	jgi|Copci_AmutBmut1|465947|fgenesh1_pm.202_@_12	CC1G_13747	-0.158082	0.0642954	0.0765339	-0.0122385	hypothetical_protein_(148_aa)	NA
1420	jgi|Copci_AmutBmut1|451146|fgenesh1_kg.92_@_45_@_Locus30340v1rpkm0.09	NA	-0.157917	0.523105	0.367637	0.155468	NA	NA
1421	jgi|Copci_AmutBmut1|451055|fgenesh1_kg.90_@_54_@_Locus12505v2rpkm2.27	CC1G_11037	-0.157879	31.3257	3.43074	27.895	hypothetical_protein_(309_aa)	NA
1422	jgi|Copci_AmutBmut1|473635|fgenesh1_pm.95_@_6	CC1G_09846	-0.15786	199.335	30.6737	168.661	argonaute-like_protein_(982_aa)	Translation initiation factor 2C (eIF-2C) and related proteins
1423	jgi|Copci_AmutBmut1|517654|MIX12943_1_20	NA	-0.157556	0.042108	0.0408593	0.00124868	NA	NA
1424	jgi|Copci_AmutBmut1|447467|fgenesh1_kg.457_@_11_@_Locus2803v3rpkm0.00_PRE	CC1G_08388	-0.157416	11.0325	21.3661	-10.3336	hypothetical_protein_(221_aa)	Histone chaperone involved in gene silencing
1425	jgi|Copci_AmutBmut1|525928|MIX21217_23_43	CC1G_14262	-0.157374	0.0249225	0.0954506	-0.070528	hypothetical_protein_(594_aa)	NA
1426	jgi|Copci_AmutBmut1|495512|gm1.2755_g	CC1G_05144	-0.157272	142.268	7.36786	134.9	alpha-amylase_(527_aa)	Alpha-amylase
1427	jgi|Copci_AmutBmut1|462518|fgenesh1_pm.109_@_9	CC1G_15642	-0.157115	0.0785771	0.0658768	0.0127003	hypothetical_protein_(74_aa)	NA
1428	jgi|Copci_AmutBmut1|544774|estExt_Genemark1.C_1540007	CC1G_08231	-0.157103	0.531803	0.0276583	0.504145	hypothetical_protein_(356_aa)	NA
1429	jgi|Copci_AmutBmut1|483954|estExt_fgenesh1_pm.C_4850004	CC1G_03126	-0.156944	12.5529	28.6879	-16.135	hypothetical_protein_(166_aa)	NA
1430	jgi|Copci_AmutBmut1|469111|fgenesh1_pm.36_@_59	CC1G_03916	-0.156474	719.634	88.9266	630.707	hypothetical_protein_(319_aa)	Nucleolar GTPase/ATPase p130
1431	jgi|Copci_AmutBmut1|451582|fgenesh1_pg.1_@_155	CC1G_04309	-0.156394	70.2156	4.40958	65.806	hypothetical_protein_(1211_aa)	GTPase-activating protein
1432	jgi|Copci_AmutBmut1|470611|fgenesh1_pm.485_@_1	CC1G_03130	-0.155862	0.104768	0.0344066	0.0703613	hypothetical_protein_(160_aa)	NA
1433	jgi|Copci_AmutBmut1|444291|fgenesh1_kg.28_@_44_@_Locus18383v1rpkm2.58	CC1G_07166	-0.155787	4.21128	0.265533	3.94575	hypothetical_protein_(326_aa)	Serine/threonine protein kinase
1434	jgi|Copci_AmutBmut1|427075|estExt_Genewise1Plus.C_1070026	CC1G_01276	-0.155776	213.765	14.3127	199.452	proteasome_subunit_alpha_type-3_(248_aa)	20S proteasome, regulatory subunit alpha type PSMA3/PRE10
1435	jgi|Copci_AmutBmut1|480741|estExt_fgenesh1_pm.C_1290023	CC1G_13968	-0.155696	2.96291	0.0702381	2.89268	hypothetical_protein_(86_aa)	NA
1436	jgi|Copci_AmutBmut1|524663|MIX19952_2026_20	CC1G_01939	-0.155604	21.9966	6.45255	15.5441	hypothetical_protein_(1042_aa)	NA
1437	jgi|Copci_AmutBmut1|437938|fgenesh1_kg.11_@_122_@_Locus7472v1rpkm43.09	CC1G_01392	-0.155415	36.7105	9.21537	27.4951	KEX1_protein_(619_aa)	Serine carboxypeptidases (lysosomal cathepsin A)
1438	jgi|Copci_AmutBmut1|455473|fgenesh1_pg.238_@_16	CC1G_05575	-0.155383	0.20762	0.0370094	0.170611	hypothetical_protein_(501_aa)	NA
1439	jgi|Copci_AmutBmut1|540560|estExt_Genemark1.C_270037	CC1G_10059	-0.155162	35.5072	5.84966	29.6575	urease_(841_aa)	Dihydroorotase and related enzymes
1440	jgi|Copci_AmutBmut1|525413|MIX20702_1_15	CC1G_01627	-0.154672	0.0804414	0.0856332	-0.00519176	hypothetical_protein_(198_aa)	NA
1441	jgi|Copci_AmutBmut1|384404|e_gw1.693.4.1	CC1G_08386	-0.15464	0.131672	0.112941	0.0187312	hypothetical_protein_(54_aa)	NA
1442	jgi|Copci_AmutBmut1|369000|e_gw1.77.74.1	CC1G_09121	-0.15435	1.41284	0.14417	1.26867	hypothetical_protein_(177_aa)	NA
1443	jgi|Copci_AmutBmut1|481209|estExt_fgenesh1_pm.C_1510003	CC1G_12963	-0.153951	34.4952	3.34678	31.1484	nudix_hydrolase_20_(375_aa)	Thiamine pyrophosphokinase
1444	jgi|Copci_AmutBmut1|283103|CE282839_3603	CC1G_01861	-0.153881	41.2872	2.70502	38.5821	hypothetical_protein_(411_aa)	NA
1445	jgi|Copci_AmutBmut1|444296|fgenesh1_kg.28_@_49_@_Locus20953v1rpkm1.24	CC1G_07170	-0.153681	3.22093	1.00432	2.21662	hypothetical_protein_(225_aa)	Predicted esterase
1446	jgi|Copci_AmutBmut1|376839|e_gw1.200.41.1	CC1G_04968	-0.153625	26.3241	2.45539	23.8687	hypothetical_protein_(475_aa)	NA
1447	jgi|Copci_AmutBmut1|434344|estExt_Genewise1Plus.C_2860026	CC1G_05576	-0.153575	0.0935531	0.0280385	0.0655146	hypothetical_protein_(642_aa)	NA
1448	jgi|Copci_AmutBmut1|379013|e_gw1.261.21.1	CC1G_03195	-0.153367	117.359	24.9455	92.4131	hypothetical_protein_(490_aa)	NA
1449	jgi|Copci_AmutBmut1|528016|MIX23305_55_62	NA	-0.153265	0.0875353	1.38756	-1.30002	NA	NA
1450	jgi|Copci_AmutBmut1|199151|CE198887_524	CC1G_10649	-0.153162	15.4885	0.851274	14.6372	hypothetical_protein_(202_aa)	NA
1451	jgi|Copci_AmutBmut1|499560|gm1.6803_g	CC1G_07899	-0.153123	2.65506	0.145116	2.50994	hypothetical_protein_(203_aa)	NA
1452	jgi|Copci_AmutBmut1|469872|fgenesh1_pm.41_@_31	CC1G_10631	-0.153088	6.08787	0.229159	5.85871	hypothetical_protein_(330_aa)	NA
1453	jgi|Copci_AmutBmut1|145064|CE144800_17147	CC1G_07146	-0.152624	85.2022	9.67679	75.5255	ubiquitin_conjugation_factor_E4_(1111_aa)	Ubiquitin fusion degradation protein-2
1454	jgi|Copci_AmutBmut1|482947|estExt_fgenesh1_pm.C_2700008	CC1G_05836	-0.152371	0.336259	0.0490183	0.287241	hypothetical_protein_(224_aa)	NA
1455	jgi|Copci_AmutBmut1|463621|fgenesh1_pm.136_@_13	CC1G_10834	-0.152132	289.916	5405.52	-5115.6	hypothetical_protein_(158_aa)	NA
1456	jgi|Copci_AmutBmut1|415669|estExt_Genewise1Plus.C_120157	CC1G_12979	-0.152049	202.305	17.253	185.052	calcineurin-like_phosphoesterase_(469_aa)	Serine/threonine protein phosphatase 2A, catalytic subunit
1457	jgi|Copci_AmutBmut1|363255|e_gw1.30.19.1	CC1G_08918	-0.151991	8.4446	9.88476	-1.44015	hypothetical_protein_(919_aa)	NA
1458	jgi|Copci_AmutBmut1|364144|e_gw1.36.172.1	CC1G_13970	-0.151952	2.99719	0.101763	2.89542	hypothetical_protein_(57_aa)	NA
1459	jgi|Copci_AmutBmut1|428461|estExt_Genewise1Plus.C_1280025	CC1G_11984	-0.151952	2.5781	0.24786	2.33024	hypothetical_protein_(496_aa)	NA
1460	jgi|Copci_AmutBmut1|440784|fgenesh1_kg.170_@_24_@_Locus8050v1rpkm38.31	CC1G_06074	-0.151913	133.524	52.795	80.7291	hypothetical_protein_(291_aa)	NA
1461	jgi|Copci_AmutBmut1|424056|estExt_Genewise1Plus.C_680091	CC1G_00873	-0.151868	19.5818	5.45349	14.1283	lipid_phosphate_phosphatase_1_(297_aa)	Lipid phosphate phosphatase and related enzymes of the PAP2 family
1462	jgi|Copci_AmutBmut1|445200|fgenesh1_kg.31_@_75_@_Locus15258v1rpkm6.77	CC1G_03011	-0.151782	8.93874	0.835968	8.10277	hypothetical_protein_(190_aa)	NA
1463	jgi|Copci_AmutBmut1|471734|fgenesh1_pm.60_@_19	CC1G_02598	-0.151392	10.0263	7.14363	2.88267	nicotinamide_N-methyltransferase_(261_aa)	Predicted methyltransferase
1464	jgi|Copci_AmutBmut1|438650|fgenesh1_kg.125_@_17_@_Locus3353v1rpkm103.15	NA	-0.151256	18.8501	282.837	-263.987	NA	NA
1465	jgi|Copci_AmutBmut1|485104|estExt_fgenesh1_pg.C_80080	CC1G_01753	-0.150819	78.8958	6.99516	71.9007	exocyst_protein_(1087_aa)	Exocyst protein Sec3
1466	jgi|Copci_AmutBmut1|441757|fgenesh1_kg.2_@_10_@_Locus8856v1rpkm32.51	CC1G_10336	-0.150639	58.649	3.98214	54.6669	hypothetical_protein_(198_aa)	Putative transcriptional regulator DJ-1
1467	jgi|Copci_AmutBmut1|504317|gm1.11560_g	CC1G_13170	-0.149879	0.281018	0.00981076	0.271207	hypothetical_protein_(705_aa)	Ca2+-modulated nonselective cation channel polycystin
1468	jgi|Copci_AmutBmut1|365287|e_gw1.44.113.1	CC1G_11335	-0.149877	149.902	11.8418	138.061	hypothetical_protein_(323_aa)	Flavonol reductase/cinnamoyl-CoA reductase
1469	jgi|Copci_AmutBmut1|417108|estExt_Genewise1Plus.C_170146	CC1G_10276	-0.149687	239.516	20.2365	219.28	importin_alpha_protein_(535_aa)	Karyopherin (importin) alpha
1470	jgi|Copci_AmutBmut1|439372|fgenesh1_kg.14_@_22_@_Locus13106v1rpkm12.29	NA	-0.149554	34.9954	3.37956	31.6158	NA	NA
1471	jgi|Copci_AmutBmut1|482952|estExt_fgenesh1_pm.C_2700013	CC1G_05831	-0.149087	1.4094	0.10656	1.30284	hypothetical_protein_(432_aa)	Ubiquitin and ubiquitin-like proteins
1472	jgi|Copci_AmutBmut1|974|CE710_9812	CC1G_06462	-0.148954	82.2049	9.91297	72.2919	Uba2_(667_aa)	SMT3/SUMO-activating complex, catalytic component UBA2
1473	jgi|Copci_AmutBmut1|452738|fgenesh1_pg.130_@_19	CC1G_12639	-0.148891	143.567	6.9695	136.598	peroxisome_targeting_signal_receptor_(633_aa)	TPR repeat-containing protein
1474	jgi|Copci_AmutBmut1|502318|gm1.9561_g	CC1G_05479	-0.148866	24.4749	9.90225	14.5727	hypothetical_protein_(415_aa)	NA
1475	jgi|Copci_AmutBmut1|518147|MIX13436_4_22	CC1G_08104	-0.148823	0.120165	0.0310461	0.0891188	hypothetical_protein_(194_aa)	NA
1476	jgi|Copci_AmutBmut1|411796|estExt_Genewise1Plus.C_2_t10169	CC1G_06490	-0.148708	1.73944	0.809003	0.930435	ProFAR_isomerase_associated_family_protein_(238_aa)	NA
1477	jgi|Copci_AmutBmut1|372634|e_gw1.122.51.1	CC1G_11029	-0.148638	665.668	45.9958	619.672	hypothetical_protein_(89_aa)	NA
1478	jgi|Copci_AmutBmut1|420165|estExt_Genewise1Plus.C_340101	CC1G_15184	-0.14862	0.492169	0.438542	0.0536273	hypothetical_protein_(124_aa)	NA
1479	jgi|Copci_AmutBmut1|174531|CE174267_464	CC1G_05546	-0.148545	10.7951	0.667719	10.1274	hypothetical_protein_(215_aa)	NA
1480	jgi|Copci_AmutBmut1|546371|estExt_Genemark1.C_2640004	NA	-0.147818	0.344307	0.0442874	0.30002	NA	NA
1481	jgi|Copci_AmutBmut1|482738|estExt_fgenesh1_pm.C_2500007	CC1G_02992	-0.147764	125.636	35.3568	90.2787	branched-chain_alpha-keto_acid_dehydrogenase_E1-alpha_subunit_(450_aa)	Branched chain alpha-keto acid dehydrogenase complex, alpha subunit
1482	jgi|Copci_AmutBmut1|467064|fgenesh1_pm.250_@_11	CC1G_02988	-0.147749	29.332	3.05482	26.2771	hypothetical_protein_(225_aa)	NA
1483	jgi|Copci_AmutBmut1|362040|e_gw1.23.129.1	CC1G_06845	-0.147625	62.996	4.31196	58.684	RING-7_protein_(554_aa)	Predicted E3 ubiquitin ligase
1484	jgi|Copci_AmutBmut1|455464|fgenesh1_pg.238_@_7	CC1G_05566	-0.147508	0.0297463	0.0121344	0.0176119	hypothetical_protein_(570_aa)	NA
1485	jgi|Copci_AmutBmut1|462453|fgenesh1_pm.107_@_12	CC1G_01278	-0.147494	165.334	30.5396	134.794	proteasome_subunit_beta_type_6_(216_aa)	20S proteasome, regulatory subunit beta type PSMB6/PSMB9/PRE3
1486	jgi|Copci_AmutBmut1|499768|gm1.7011_g	CC1G_08202	-0.147305	41.2492	15.7051	25.5442	ribitol_kinase_(646_aa)	Ribulose kinase and related carbohydrate kinases
1487	jgi|Copci_AmutBmut1|430400|estExt_Genewise1Plus.C_1650001	CC1G_01605	-0.14721	77.3371	2.61724	74.7198	hypothetical_protein_(385_aa)	NA
1488	jgi|Copci_AmutBmut1|191974|CE191710_26868	CC1G_01940	-0.147071	480.836	35.3869	445.449	ATP-synthase_delta-subunit_(162_aa)	Mitochondrial F1F0-ATP synthase, subunit delta/ATP16
1489	jgi|Copci_AmutBmut1|474093|estExt_fgenesh1_pm.C_20081	CC1G_06501	-0.146757	81.7888	24.7277	57.0611	hypothetical_protein_(636_aa)	Serine/threonine protein kinase
1490	jgi|Copci_AmutBmut1|506171|MIX1460_142_42	CC1G_06079	-0.146649	4.30808	3.11428	1.1938	hypothetical_protein_(205_aa)	Nucleolar GTPase/ATPase p130
1491	jgi|Copci_AmutBmut1|444326|fgenesh1_kg.28_@_79_@_Locus11155v1rpkm19.88	CC1G_07196	-0.146421	26.2369	2.19883	24.038	hypothetical_protein_(304_aa)	DNA polymerase delta, catalytic subunit
1492	jgi|Copci_AmutBmut1|464845|fgenesh1_pm.170_@_4	CC1G_06057	-0.146351	43.2462	2.46854	40.7777	PER1_(348_aa)	Predicted membrane protein
1493	jgi|Copci_AmutBmut1|3280|CE3016_63	NA	-0.14616	1.99842	0.0332482	1.96518	NA	NA
1494	jgi|Copci_AmutBmut1|77172|CE76908_10211	CC1G_13618	-0.146125	81.4688	6.34731	75.1215	AGC/NDR_protein_kinase_(569_aa)	NDR and related serine/threonine kinases
1495	jgi|Copci_AmutBmut1|429529|estExt_Genewise1Plus.C_1470033	CC1G_15597	-0.144918	0.370444	0.101698	0.268746	hypothetical_protein_(249_aa)	NA
1496	jgi|Copci_AmutBmut1|355651|e_gw1.3.630.1	CC1G_00203	-0.144881	62.5504	3.8168	58.7336	dolichyl_pyrophosphate_Glc1Man9GlcNAc2_alpha-1,3-glucosyltransferase_(451_aa)	Glucosyltransferase - Alg8p
1497	jgi|Copci_AmutBmut1|468449|fgenesh1_pm.314_@_7	CC1G_15400	-0.144808	67.2879	4.08818	63.1997	hypothetical_protein_(406_aa)	NA
1498	jgi|Copci_AmutBmut1|437775|fgenesh1_kg.109_@_10_@_Locus9618v1rpkm27.82	NA	-0.144705	105.675	5.20785	100.467	NA	NA
1499	jgi|Copci_AmutBmut1|542333|estExt_Genemark1.C_650011	CC1G_07598	-0.144586	0.342732	0.247836	0.0948967	hypothetical_protein_(1658_aa)	Serine/threonine protein kinase
1500	jgi|Copci_AmutBmut1|512646|MIX7935_7_66	CC1G_02758	-0.144484	0.365093	0.335087	0.0300053	tyrosinase_central_domain-containing_protein_(347_aa)	NA
1501	jgi|Copci_AmutBmut1|522983|MIX18272_2186_23	CC1G_01374	-0.144449	72.3393	8.7022	63.6371	lipase/esterase_(925_aa)	Arylacetamide deacetylase
1502	jgi|Copci_AmutBmut1|356524|e_gw1.5.370.1	CC1G_02973	-0.144188	35.6805	10.9467	24.7338	hypothetical_protein_(700_aa)	Nucleolar GTPase/ATPase p130
1503	jgi|Copci_AmutBmut1|146523|CE146259_495	CC1G_07195	-0.143928	16.9495	0.404986	16.5445	hypothetical_protein_(491_aa)	NA
1504	jgi|Copci_AmutBmut1|466603|fgenesh1_pm.23_@_56	CC1G_06826	-0.143777	1.188	0.0909136	1.09709	hypothetical_protein_(160_aa)	NA
1505	jgi|Copci_AmutBmut1|365718|e_gw1.48.143.1	CC1G_15788	-0.143503	5.23251	0.710734	4.52177	multidrug_resistance_protein_(642_aa)	Predicted transporter (major facilitator superfamily)
1506	jgi|Copci_AmutBmut1|392360|estExt_Genewise1.C_240006	CC1G_05635	-0.143427	6.11471	0.0586763	6.05603	hypothetical_protein_(267_aa)	NA
1507	jgi|Copci_AmutBmut1|446320|fgenesh1_kg.38_@_32_@_Locus30493v1rpkm0.08	NA	-0.143268	0.496336	0.0610581	0.435278	NA	NA
1508	jgi|Copci_AmutBmut1|482789|estExt_fgenesh1_pm.C_2540012	CC1G_13766	-0.142515	0.0764546	0.131563	-0.0551081	hypothetical_protein_(63_aa)	NA
1509	jgi|Copci_AmutBmut1|356785|e_gw1.6.391.1	CC1G_07383	-0.142464	27.0165	4.44082	22.5757	hypothetical_protein_(543_aa)	NA
1510	jgi|Copci_AmutBmut1|372826|e_gw1.126.60.1	CC1G_07417	-0.141945	0.167085	0.063415	0.10367	hypothetical_protein_(84_aa)	NA
1511	jgi|Copci_AmutBmut1|367645|e_gw1.64.105.1	CC1G_00609	-0.141861	215.113	19.3061	195.807	hypothetical_protein_(294_aa)	FOG: Zn-finger
1512	jgi|Copci_AmutBmut1|359001|e_gw1.12.143.1	CC1G_14422	-0.141572	67.7964	4.85812	62.9383	atypical/HisK_protein_kinase_(1518_aa)	Sensory transduction histidine kinase
1513	jgi|Copci_AmutBmut1|441992|fgenesh1_kg.2_@_245_@_Locus8455v1rpkm35.34	CC1G_04430	-0.141375	249.157	15.3229	233.834	Ras_protein_(185_aa)	Ras-related GTPase
1514	jgi|Copci_AmutBmut1|439371|fgenesh1_kg.14_@_21_@_Locus11038v1rpkm20.34	CC1G_04572	-0.141106	35.0264	3.90889	31.1175	pol_II_transcription_elongation_factor_(1343_aa)	IkappaB kinase complex, IKAP component
1515	jgi|Copci_AmutBmut1|375061|e_gw1.164.18.1	CC1G_09188	-0.140864	47.5641	2.45619	45.1079	hypothetical_protein_(680_aa)	NA
1516	jgi|Copci_AmutBmut1|474401|estExt_fgenesh1_pm.C_30180	CC1G_00267	-0.140827	26.0896	2.97145	23.1182	alanyl-tRNA_synthetase_domain-containing_protein_(511_aa)	Predicted metal-dependent hydrolase, contains AlaS domain
1517	jgi|Copci_AmutBmut1|494807|gm1.2050_g	CC1G_04541	-0.140818	4.0179	0.212873	3.80503	hypothetical_protein_(223_aa)	NA
1518	jgi|Copci_AmutBmut1|437582|fgenesh1_kg.104_@_26_@_Locus3690v1rpkm94.49	CC1G_14796	-0.140368	165.049	9.90745	155.141	NA	Oligosaccharyltransferase, STT3 subunit
1519	jgi|Copci_AmutBmut1|493359|gm1.602_g	CC1G_14620	-0.140238	98.2775	11.5282	86.7493	tartrate_transporter_(432_aa)	Permease of the major facilitator superfamily
1520	jgi|Copci_AmutBmut1|541976|estExt_Genemark1.C_560019	CC1G_14541	-0.140092	10.5738	9.13857	1.43523	hypothetical_protein_(162_aa)	NA
1521	jgi|Copci_AmutBmut1|470890|fgenesh1_pm.50_@_19	CC1G_08676	-0.140078	0.0742404	0.056893	0.0173473	hypothetical_protein_(168_aa)	NA
1522	jgi|Copci_AmutBmut1|395640|estExt_Genewise1.C_470115	CC1G_05028	-0.139988	1.36906	0.208096	1.16096	hypothetical_protein_(91_aa)	NA
1523	jgi|Copci_AmutBmut1|393791|estExt_Genewise1.C_320129	CC1G_04743	-0.139778	1020.79	84.6739	936.116	tubulin_beta_chain_(446_aa)	Beta tubulin
1524	jgi|Copci_AmutBmut1|385311|estExt_Genewise1.C_1_t10451	CC1G_04286	-0.139736	36.2697	5.29287	30.9768	hypothetical_protein_(780_aa)	NA
1525	jgi|Copci_AmutBmut1|104072|CE103808_9381	CC1G_04978	-0.139638	92.2277	22.3264	69.9014	hypothetical_protein_(622_aa)	Septin family protein (P-loop GTPase)
1526	jgi|Copci_AmutBmut1|410662|estExt_Genewise1.C_5000008	CC1G_14852	-0.139375	53.5955	2.53549	51.06	hypothetical_protein_(90_aa)	Uncharacterized conserved protein
1527	jgi|Copci_AmutBmut1|383297|e_gw1.499.3.1	CC1G_10958	-0.138967	0.174426	1.2868	-1.11238	hypothetical_protein_(153_aa)	NA
1528	jgi|Copci_AmutBmut1|546276|estExt_Genemark1.C_2540007	CC1G_00692	-0.138693	10.3388	1.20121	9.13755	hypothetical_protein_(454_aa)	Putative N2,N2-dimethylguanosine tRNA methyltransferase
1529	jgi|Copci_AmutBmut1|471315|fgenesh1_pm.56_@_15	CC1G_14539	-0.13856	20.13	3.01535	17.1146	hypothetical_protein_(576_aa)	NA
1530	jgi|Copci_AmutBmut1|430174|estExt_Genewise1Plus.C_1600013	CC1G_03353	-0.138477	3.34962	2.49647	0.853151	hypothetical_protein_(466_aa)	NA
1531	jgi|Copci_AmutBmut1|226054|CE225790_76	NA	-0.138365	1.69709	0.166978	1.53011	NA	NA
1532	jgi|Copci_AmutBmut1|474428|estExt_fgenesh1_pm.C_30208	CC1G_00236	-0.138182	45.4164	4.77929	40.6371	ER_degradation-enhancing_alpha-mannosidase-like_1_(765_aa)	Glycosyl hydrolase, family 47
1533	jgi|Copci_AmutBmut1|380300|e_gw1.308.7.1	CC1G_14079	-0.137979	0.123951	2.21248	-2.08853	hypothetical_protein_(100_aa)	NA
1534	jgi|Copci_AmutBmut1|488366|estExt_fgenesh1_pg.C_740024	CC1G_08859	-0.13749	6.85702	1.08471	5.77231	hypothetical_protein_(595_aa)	NA
1535	jgi|Copci_AmutBmut1|396381|estExt_Genewise1.C_530106	CC1G_11167	-0.137386	22.1371	3.36741	18.7696	hypothetical_protein_(529_aa)	NA
1536	jgi|Copci_AmutBmut1|216989|CE216725_1813	CC1G_02966	-0.137126	52.574	2.15192	50.4221	abhydrolase_domain_containing_12_(352_aa)	Predicted alpha/beta hydrolase
1537	jgi|Copci_AmutBmut1|446293|fgenesh1_kg.38_@_5_@_Locus4024v1rpkm87.14	CC1G_06961	-0.137011	110.796	17.5616	93.2344	1,3-beta-glucan_synthase_(1779_aa)	1,3-beta-glucan synthase/callose synthase catalytic subunit
1538	jgi|Copci_AmutBmut1|371963|e_gw1.113.45.1	CC1G_04866	-0.136431	11.6805	1.68369	9.99685	hypothetical_protein_(416_aa)	Cytochrome P450 CYP2 subfamily
1539	jgi|Copci_AmutBmut1|526065|MIX21354_1_14	CC1G_02085	-0.136333	94.4127	7.98447	86.4282	mitochondrial_ribosome_small_subunit_component_RPS19_(94_aa)	Mitochondrial/chloroplast ribosomal protein S19
1540	jgi|Copci_AmutBmut1|356804|e_gw1.6.358.1	CC1G_07350	-0.135962	50.9941	12.8021	38.192	bub2_protein_(311_aa)	Ypt/Rab GTPase activating protein
1541	jgi|Copci_AmutBmut1|476151|estExt_fgenesh1_pm.C_170046	CC1G_13629	-0.135587	180.756	4.28606	176.47	hypothetical_protein_(61_aa)	NA
1542	jgi|Copci_AmutBmut1|371274|e_gw1.104.62.1	CC1G_01916	-0.135385	4.19489	0.135619	4.05927	614/534_cytochrome_P450_(520_aa)	NA
1543	jgi|Copci_AmutBmut1|379693|e_gw1.284.3.1	CC1G_12599	-0.135351	12.6807	1.34763	11.3331	hypothetical_protein_(464_aa)	NA
1544	jgi|Copci_AmutBmut1|545728|estExt_Genemark1.C_2100004	CC1G_10474	-0.135236	0.495658	0.0793693	0.416289	hypothetical_protein_(334_aa)	NA
1545	jgi|Copci_AmutBmut1|389656|estExt_Genewise1.C_130019	CC1G_03210	-0.135184	70.4078	6.24568	64.1621	transcription_factor_(542_aa)	Splicing coactivator SRm160/300, subunit SRm160 (contains PWI domain)
1546	jgi|Copci_AmutBmut1|466580|fgenesh1_pm.23_@_33	CC1G_06848	-0.135021	135.166	9.24402	125.922	hypothetical_protein_(288_aa)	NA
1547	jgi|Copci_AmutBmut1|450995|fgenesh1_kg.9_@_132_@_Locus5074v2rpkm33.45	CC1G_01796	-0.134814	70.4581	4.91845	65.5397	hypothetical_protein_(275_aa)	1-Acyl dihydroxyacetone phosphate reductase and related dehydrogenases
1548	jgi|Copci_AmutBmut1|479376|estExt_fgenesh1_pm.C_800040	CC1G_02795	-0.134646	0.84324	0.105487	0.737753	hypothetical_protein_(334_aa)	NA
1549	jgi|Copci_AmutBmut1|438307|fgenesh1_kg.12_@_5_@_Locus9794v1rpkm26.91	CC1G_07076	-0.134458	42.2813	5.33965	36.9417	DNA-directed_RNA_polymerase_II_(124_aa)	RNA polymerase II subunit 9
1550	jgi|Copci_AmutBmut1|470663|fgenesh1_pm.49_@_34	CC1G_14675	-0.134311	33.9575	1.33751	32.62	hypothetical_protein_(420_aa)	DNA mismatch repair protein - MLH3 family
1551	jgi|Copci_AmutBmut1|414240|estExt_Genewise1Plus.C_70291	CC1G_00477	-0.134146	123.821	19.1359	104.686	hypothetical_protein_(111_aa)	Beta-tubulin folding cofactor A
1552	jgi|Copci_AmutBmut1|356819|e_gw1.6.421.1	CC1G_14200	-0.133965	46.897	2.70722	44.1898	hypothetical_protein_(337_aa)	Uncharacterized conserved protein
1553	jgi|Copci_AmutBmut1|399113|estExt_Genewise1.C_810027	CC1G_07709	-0.133829	2.13224	0.0304078	2.10183	hypothetical_protein_(192_aa)	NA
1554	jgi|Copci_AmutBmut1|472275|fgenesh1_pm.7_@_28	CC1G_13741	-0.13379	91.7556	5.95662	85.799	biotin/lipoyl_attachment:Carbamoyl-phosphate_synthase_subunit_L_(1098_aa)	3-Methylcrotonyl-CoA carboxylase, biotin-containing subunit/Propionyl-CoA carboxylase, alpha chain/Acetyl-CoA carboxylase, biotin carboxylase subunit
1555	jgi|Copci_AmutBmut1|467525|fgenesh1_pm.274_@_2	CC1G_08918	-0.133637	0.136656	0.995812	-0.859156	hypothetical_protein_(919_aa)	NA
1556	jgi|Copci_AmutBmut1|498764|gm1.6007_g	CC1G_15140	-0.133412	0.3675	0.160573	0.206927	hypothetical_protein_(117_aa)	NA
1557	jgi|Copci_AmutBmut1|416692|estExt_Genewise1Plus.C_160043	CC1G_06711	-0.133263	133.917	24.4469	109.47	hypothetical_protein_(179_aa)	NA
1558	jgi|Copci_AmutBmut1|357677|e_gw1.8.303.1	CC1G_03764	-0.132995	8.71737	0.201867	8.5155	hypothetical_protein_(334_aa)	Vesicular amine transporter
1559	jgi|Copci_AmutBmut1|385218|estExt_Genewise1.C_1_t10356	CC1G_04252	-0.132837	201.857	16.0797	185.777	1,3-beta-glucan_synthase_(1758_aa)	1,3-beta-glucan synthase/callose synthase catalytic subunit
1560	jgi|Copci_AmutBmut1|444454|fgenesh1_kg.289_@_14_@_Locus15395v2rpkm3.30	CC1G_07520	-0.132741	11.7442	1.37355	10.3706	hypothetical_protein_(1279_aa)	NA
1561	jgi|Copci_AmutBmut1|544113|estExt_Genemark1.C_1230014	CC1G_05460	-0.132691	154.493	14.1462	140.347	hypothetical_protein_(963_aa)	Serine/threonine protein kinase
1562	jgi|Copci_AmutBmut1|431090|estExt_Genewise1Plus.C_1810017	CC1G_08915	-0.132052	1.65604	0.0702204	1.58582	hypothetical_protein_(348_aa)	NA
1563	jgi|Copci_AmutBmut1|132419|CE132155_31756	CC1G_03020	-0.132013	267.358	15.2621	252.096	VTS1_(614_aa)	Predicted RNA-binding protein involved in translational regulation
1564	jgi|Copci_AmutBmut1|185785|CE185521_421	CC1G_11727	-0.131809	4.8784	0.808644	4.06976	hypothetical_protein_(536_aa)	NA
1565	jgi|Copci_AmutBmut1|480501|estExt_fgenesh1_pm.C_1200006	CC1G_10390	-0.131622	0.0621946	0.165075	-0.102881	hypothetical_protein_(221_aa)	NA
1566	jgi|Copci_AmutBmut1|392172|estExt_Genewise1.C_230048	CC1G_06863	-0.131158	66.6541	7.85718	58.7969	threonine_ammonia-lyase_(546_aa)	Threonine/serine dehydratases
1567	jgi|Copci_AmutBmut1|446992|fgenesh1_kg.413_@_8_@_Locus9200v1rpkm30.38	CC1G_05974	-0.130493	43.1331	5.61753	37.5155	hypothetical_protein_(600_aa)	Molecular chaperones HSP70/HSC70, HSP70 superfamily
1568	jgi|Copci_AmutBmut1|541805|estExt_Genemark1.C_520017	CC1G_03157	-0.1303	405.628	91.4834	314.145	protein_transporter_(478_aa)	Transport protein Sec61, alpha subunit
1569	jgi|Copci_AmutBmut1|446309|fgenesh1_kg.38_@_21_@_Locus18230v1rpkm2.70	CC1G_06947	-0.130221	6.0169	0.353004	5.66389	copper_amine_oxidase_(809_aa)	Copper amine oxidase
1570	jgi|Copci_AmutBmut1|412244|estExt_Genewise1Plus.C_3_t10073	CC1G_00405	-0.130213	57.4242	12.9421	44.4821	GTPase_inhibitor_(236_aa)	ATP binding protein
1571	jgi|Copci_AmutBmut1|440569|fgenesh1_kg.167_@_4_@_Locus28368v1rpkm0.22	NA	-0.130028	0.0566434	0.337153	-0.28051	NA	NA
1572	jgi|Copci_AmutBmut1|409412|estExt_Genewise1.C_3470002	CC1G_08830	-0.129759	3.9338	0.348528	3.58528	hypothetical_protein_(577_aa)	NA
1573	jgi|Copci_AmutBmut1|480427|estExt_fgenesh1_pm.C_1170013	CC1G_01498	-0.129573	0.216553	0.0313416	0.185211	hypothetical_protein_(209_aa)	NA
1574	jgi|Copci_AmutBmut1|469462|fgenesh1_pm.39_@_33	CC1G_04815	-0.129569	38.2231	3.7983	34.4248	hypothetical_protein_(207_aa)	NA
1575	jgi|Copci_AmutBmut1|422951|estExt_Genewise1Plus.C_570099	CC1G_14363	-0.129316	305.374	15.9435	289.431	serine/threonine_protein_phosphatase_PP2A_catalytic_subunit_(305_aa)	Serine/threonine protein phosphatase 2A, catalytic subunit
1576	jgi|Copci_AmutBmut1|372481|e_gw1.120.19.1	CC1G_14017	-0.129048	3.20079	0.183716	3.01708	hypothetical_protein_(108_aa)	NA
1577	jgi|Copci_AmutBmut1|200399|CE200135_69	CC1G_10008	-0.128894	12.0626	0.36041	11.7022	hypothetical_protein_(133_aa)	NA
1578	jgi|Copci_AmutBmut1|419097|estExt_Genewise1Plus.C_270076	CC1G_10065	-0.128573	63.4949	15.2816	48.2133	hypothetical_protein_(619_aa)	mRNA export factor TAP/MEX67
1579	jgi|Copci_AmutBmut1|492287|estExt_fgenesh1_pg.C_3790006	CC1G_03999	-0.12852	0.643424	0.0333555	0.610069	hypothetical_protein_(399_aa)	NA
1580	jgi|Copci_AmutBmut1|437413|fgenesh1_kg.100_@_5_@_Locus18617v1rpkm2.40	CC1G_02294	-0.127012	11.8322	0.681071	11.1511	hypothetical_protein_(590_aa)	NA
1581	jgi|Copci_AmutBmut1|279447|CE279183_98	NA	-0.126871	1.029	2.69943	-1.67043	NA	NA
1582	jgi|Copci_AmutBmut1|445173|fgenesh1_kg.31_@_48_@_Locus12960v2rpkm12.76	NA	-0.126739	94.8176	9.59115	85.2265	NA	NA
1583	jgi|Copci_AmutBmut1|465652|fgenesh1_pm.2_@_44	CC1G_06466	-0.12664	90.8295	4.45089	86.3786	3-hydroxyanthranilate_3,4-dioxygenase_(192_aa)	3-hydroxyanthranilate oxygenase HAAO
1584	jgi|Copci_AmutBmut1|354316|e_gw1.1.551.1	CC1G_04220	-0.125911	1.64003	0.0629068	1.57712	hypothetical_protein_(110_aa)	NA
1585	jgi|Copci_AmutBmut1|544722|estExt_Genemark1.C_1510022	CC1G_05089	-0.12587	107.405	8.98668	98.4179	exo-beta-1,3-glucanase_(810_aa)	NA
1586	jgi|Copci_AmutBmut1|359928|e_gw1.15.211.1	CC1G_00146	-0.125801	245.966	27.9442	218.022	alpha_tubulin_(448_aa)	Alpha tubulin
1587	jgi|Copci_AmutBmut1|416179|estExt_Genewise1Plus.C_140112	CC1G_14135	-0.12544	79.8509	6.94834	72.9026	histone_deacetylase_clr3_(693_aa)	Histone deacetylase complex, catalytic component HDA1
1588	jgi|Copci_AmutBmut1|538063|estExt_Genemark1.C_30086	CC1G_00344	-0.125296	1206.89	70.8612	1136.03	disulphide_isomerase_(504_aa)	Protein disulfide isomerase (prolyl 4-hydroxylase beta subunit)
1589	jgi|Copci_AmutBmut1|471512|fgenesh1_pm.59_@_20	CC1G_10975	-0.125273	21.8263	2.16173	19.6646	hypothetical_protein_(527_aa)	NA
1590	jgi|Copci_AmutBmut1|382744|e_gw1.448.6.1	CC1G_14451	-0.125226	3.63907	0.192561	3.44651	hypothetical_protein_(167_aa)	NA
1591	jgi|Copci_AmutBmut1|432646|estExt_Genewise1Plus.C_2220010	CC1G_02236	-0.125212	0.505024	0.038901	0.466123	metalloprotease_(298_aa)	NA
1592	jgi|Copci_AmutBmut1|439336|fgenesh1_kg.139_@_26_@_Locus3996v1rpkm87.53	CC1G_09152	-0.125125	107.185	22.1907	84.9943	ABC_transporter_(962_aa)	Transporter, ABC superfamily (Breast cancer resistance protein)
1593	jgi|Copci_AmutBmut1|383822|e_gw1.571.3.1	CC1G_14347	-0.125123	1.18068	0.185657	0.99502	O-methylsterigmatocystin_oxidoreductase_(472_aa)	Cytochrome P450 CYP2 subfamily
1594	jgi|Copci_AmutBmut1|505907|MIX1196_4344_92	CC1G_01045	-0.125034	200.906	12.5695	188.336	hypothetical_protein_(99_aa)	Glia maturation factor beta
1595	jgi|Copci_AmutBmut1|472485|fgenesh1_pm.72_@_3	CC1G_09928	-0.124969	0.14032	0.0613212	0.0789984	hypothetical_protein_(230_aa)	NA
1596	jgi|Copci_AmutBmut1|376606|e_gw1.195.3.1	CC1G_11699	-0.124944	49.6137	4.47802	45.1357	fragmin60_(395_aa)	Actin regulatory proteins (gelsolin/villin family)
1597	jgi|Copci_AmutBmut1|443645|fgenesh1_kg.251_@_14_@_Locus18369v2rpkm1.52	CC1G_07799	-0.124895	2.78928	11.4347	-8.64545	hypothetical_protein_(710_aa)	NA
1598	jgi|Copci_AmutBmut1|167060|CE166796_4779	CC1G_12719	-0.124864	46.6841	18.3849	28.2992	hypothetical_protein_(344_aa)	Zinc-binding oxidoreductase
1599	jgi|Copci_AmutBmut1|373552|e_gw1.137.55.1	CC1G_04478	-0.124357	108.751	9.58005	99.1706	transcription_regulator_(1442_aa)	Chromodomain-helicase DNA-binding protein
1600	jgi|Copci_AmutBmut1|501628|gm1.8871_g	CC1G_10686	-0.124258	1.72086	0.195545	1.52532	hypothetical_protein_(125_aa)	NA
1601	jgi|Copci_AmutBmut1|492855|gm1.98_g	CC1G_04216	-0.124202	108.773	5.23784	103.536	hypothetical_protein_(943_aa)	Mitochondrial inheritance and actin cytoskeleton organization protein
1602	jgi|Copci_AmutBmut1|364639|e_gw1.40.7.1	CC1G_02887	-0.124062	47.2414	3.33907	43.9023	Cullin-4B_(810_aa)	Cullins
1603	jgi|Copci_AmutBmut1|371766|e_gw1.110.27.1	CC1G_04672	-0.12405	11.1943	1.02399	10.1703	hypothetical_protein_(411_aa)	NA
1604	jgi|Copci_AmutBmut1|280485|CE280221_11352	CC1G_13722	-0.123925	104.946	9.47104	95.4746	STE/STE20/YSK_protein_kinase_(514_aa)	Serine/threonine protein kinase
1605	jgi|Copci_AmutBmut1|374286|e_gw1.149.58.1	CC1G_03104	-0.123892	268.501	39.7813	228.72	NADH-ubiquinone_oxidoreductase_51_kDa_subunit_(517_aa)	NADH:ubiquinone oxidoreductase, NDUFV1/51kDa subunit
1606	jgi|Copci_AmutBmut1|91245|CE90981_2394	CC1G_05284	-0.123817	48.354	3.30108	45.0529	hypothetical_protein_(74_aa)	NA
1607	jgi|Copci_AmutBmut1|443785|fgenesh1_kg.26_@_15_@_Locus11717v1rpkm17.34	CC1G_00962	-0.123772	22.1928	1.64611	20.5466	hypothetical_protein_(507_aa)	NA
1608	jgi|Copci_AmutBmut1|263697|CE263433_1497	CC1G_14266	-0.123707	8.5988	0.508037	8.09077	hypothetical_protein_(231_aa)	NA
1609	jgi|Copci_AmutBmut1|386163|estExt_Genewise1.C_3_t10176	CC1G_00368	-0.123623	285.108	23.8994	261.208	pyruvate_dehydrogenase_e1_component_beta_subunit_(370_aa)	Pyruvate dehydrogenase E1, beta subunit
1610	jgi|Copci_AmutBmut1|472537|fgenesh1_pm.73_@_15	CC1G_12667	-0.123491	58.4667	4.11219	54.3545	hypothetical_protein_(625_aa)	Galactosyltransferases
1611	jgi|Copci_AmutBmut1|62617|CE62353_206	NA	-0.123475	6.12217	0.437986	5.68418	NA	NA
1612	jgi|Copci_AmutBmut1|492761|gm1.4_g	CC1G_12235	-0.123218	78.4148	6.05806	72.3567	elongation_factor_g_1_(819_aa)	Mitochondrial elongation factor
1613	jgi|Copci_AmutBmut1|369630|e_gw1.84.64.1	CC1G_09095	-0.123087	0.146091	0.0795373	0.0665535	hypothetical_protein_(87_aa)	NA
1614	jgi|Copci_AmutBmut1|352343|gw1.108.50.1	CC1G_08189	-0.123085	0.0749982	0.11539	-0.0403914	hypothetical_protein_(76_aa)	NA
1615	jgi|Copci_AmutBmut1|355870|e_gw1.4.426.1	CC1G_14176	-0.123084	0.0967687	0.106651	-0.00988267	hypothetical_protein_(64_aa)	NA
1616	jgi|Copci_AmutBmut1|370686|e_gw1.96.72.1	CC1G_14070	-0.123069	0.100382	0.0728806	0.0275019	hypothetical_protein_(60_aa)	NA
1617	jgi|Copci_AmutBmut1|365233|e_gw1.44.73.1	CC1G_05542	-0.123038	0.0416568	0.0695809	-0.0279241	hypothetical_protein_(157_aa)	NA
1618	jgi|Copci_AmutBmut1|462975|fgenesh1_pm.12_@_19	CC1G_14429	-0.122975	0.04417	0.0689463	-0.0247763	hypothetical_protein_(99_aa)	NA
1619	jgi|Copci_AmutBmut1|473647|fgenesh1_pm.95_@_18	CC1G_09834	-0.122913	9.99688	1.20006	8.79682	hypothetical_protein_(1038_aa)	NA
1620	jgi|Copci_AmutBmut1|452767|fgenesh1_pg.132_@_8	NA	-0.122902	0.0269966	0.0478251	-0.0208285	NA	NA
1621	jgi|Copci_AmutBmut1|366238|e_gw1.52.104.1	CC1G_03152	-0.122893	0.0426417	0.0565112	-0.0138695	zinc-finger_domain-containing_protein-containing_protein_(159_aa)	FOG: Zn-finger
1622	jgi|Copci_AmutBmut1|478946|estExt_fgenesh1_pm.C_690006	CC1G_09475	-0.121972	0.300369	0.205137	0.0952324	hypothetical_protein_(393_aa)	NA
1623	jgi|Copci_AmutBmut1|372375|e_gw1.119.41.1	NA	-0.121948	0.654201	0.0803053	0.573895	NA	NA
1624	jgi|Copci_AmutBmut1|458962|fgenesh1_pg.492_@_4	CC1G_12552	-0.121823	0.0144369	0.0247811	-0.0103442	hypothetical_protein_(777_aa)	Nucleolar GTPase/ATPase p130
1625	jgi|Copci_AmutBmut1|437868|fgenesh1_kg.11_@_52_@_Locus12441v1rpkm14.54	CC1G_01460	-0.121376	33.4516	1.23907	32.2126	hypothetical_protein_(337_aa)	Chromatin remodeling protein, contains PHD Zn-finger
1626	jgi|Copci_AmutBmut1|483337|estExt_fgenesh1_pm.C_3210005	CC1G_15126	-0.121093	5.3164	1.30369	4.01271	other/FunK1_protein_kinase_(723_aa)	Serine/threonine-protein kinase involved in autophagy
1627	jgi|Copci_AmutBmut1|381222|e_gw1.349.1.1	CC1G_06194	-0.121051	0.0401035	0.0290172	0.0110863	hypothetical_protein_(946_aa)	NA
1628	jgi|Copci_AmutBmut1|457456|fgenesh1_pg.351_@_9	NA	-0.120751	0.0936713	0.0454055	0.0482659	NA	NA
1629	jgi|Copci_AmutBmut1|544671|estExt_Genemark1.C_1490008	CC1G_03100	-0.120685	4.81199	1.3373	3.47468	hypothetical_protein_(372_aa)	NA
1630	jgi|Copci_AmutBmut1|504297|gm1.11540_g	CC1G_08120	-0.12059	0.0332108	0.0346076	-0.00139683	hypothetical_protein_(1681_aa)	NA
1631	jgi|Copci_AmutBmut1|382312|e_gw1.415.6.1	CC1G_07680	-0.120411	162.049	18.9777	143.072	coatomer_subunit_alpha-2_(1220_aa)	Vesicle coat complex COPI, alpha subunit
1632	jgi|Copci_AmutBmut1|373947|e_gw1.143.37.1	CC1G_07730	-0.120059	110.645	18.2179	92.4271	glucosidase_(596_aa)	NA
1633	jgi|Copci_AmutBmut1|464205|fgenesh1_pm.150_@_10	CC1G_05640	-0.120051	0.0462143	0.0784971	-0.0322828	hypothetical_protein_(216_aa)	NA
1634	jgi|Copci_AmutBmut1|377473|e_gw1.216.22.1	CC1G_03044	-0.119931	182.421	12.0833	170.337	hypothetical_protein_(1258_aa)	von Willebrand factor and related coagulation proteins
1635	jgi|Copci_AmutBmut1|9029|CE8765_2755	NA	-0.119812	138.446	2.86535	135.581	NA	NA
1636	jgi|Copci_AmutBmut1|173869|CE173605_1664	CC1G_08919	-0.119792	23.1426	2.85763	20.285	hypothetical_protein_(625_aa)	NA
1637	jgi|Copci_AmutBmut1|540735|estExt_Genemark1.C_300009	CC1G_09426	-0.119727	108.808	10.691	98.1166	hypothetical_protein_(1585_aa)	Ras1 guanine nucleotide exchange factor
1638	jgi|Copci_AmutBmut1|442542|fgenesh1_kg.215_@_19_@_Locus1681v1rpkm184.92	CC1G_12845	-0.119722	36.0867	64.1911	-28.1044	hypothetical_protein_(444_aa)	NA
1639	jgi|Copci_AmutBmut1|539933|estExt_Genemark1.C_180089	CC1G_01222	-0.119611	71.8478	5.98964	65.8582	amidophosphoribosyltransferase_(579_aa)	Glutamine phosphoribosylpyrophosphate amidotransferase
1640	jgi|Copci_AmutBmut1|441908|fgenesh1_kg.2_@_161_@_Locus8643v1rpkm33.99	CC1G_07314	-0.119484	73.375	2.40625	70.9688	short-chain_dehydrogenase/reductase_SDR_(248_aa)	Corticosteroid 11-beta-dehydrogenase and related short chain-type dehydrogenases
1641	jgi|Copci_AmutBmut1|459514|fgenesh1_pg.555_@_1	CC1G_15488	-0.119385	0.00748746	0.0047428	0.00274466	hypothetical_protein_(2102_aa)	NA
1642	jgi|Copci_AmutBmut1|493295|gm1.538_g	CC1G_00332	-0.119384	1011.47	57.2923	954.173	endopeptidase_(412_aa)	Aspartyl protease
1643	jgi|Copci_AmutBmut1|421958|estExt_Genewise1Plus.C_490031	CC1G_14679	-0.119362	0.0398871	0.168789	-0.128902	hypothetical_protein_(151_aa)	NA
1644	jgi|Copci_AmutBmut1|418269|estExt_Genewise1Plus.C_220202	CC1G_08070	-0.119249	27.581	3.37553	24.2055	hypothetical_protein_(251_aa)	Predicted nucleic acid-binding protein ASMTL
1645	jgi|Copci_AmutBmut1|341924|gw1.112.33.1	CC1G_11190	-0.118952	65.875	16.0123	49.8628	transcription_regulator_(709_aa)	Predicted N6-adenine methylase involved in transcription regulation
1646	jgi|Copci_AmutBmut1|455588|fgenesh1_pg.242_@_9	CC1G_00020	-0.118837	57.5389	5.11931	52.4196	translation_initiation_factor_eIF2B_delta_subunit_(450_aa)	Translation initiation factor 2B, delta subunit (eIF-2Bdelta/GCD2)
1647	jgi|Copci_AmutBmut1|447097|fgenesh1_kg.42_@_46_@_Locus2398v1rpkm138.48	CC1G_03572	-0.118832	197.572	15.7172	181.855	protein_transporter_SEC24_(953_aa)	Vesicle coat complex COPII, subunit SEC24/subunit SFB2
1648	jgi|Copci_AmutBmut1|462982|fgenesh1_pm.12_@_26	CC1G_07052	-0.118815	58.451	2.18039	56.2706	hypothetical_protein_(292_aa)	NA
1649	jgi|Copci_AmutBmut1|377463|e_gw1.216.21.1	CC1G_03047	-0.118657	11.8626	10.8951	0.967464	lysozyme_(273_aa)	NA
1650	jgi|Copci_AmutBmut1|541334|estExt_Genemark1.C_420001	CC1G_03536	-0.118629	0.347966	0.0695387	0.278428	hypothetical_protein_(848_aa)	NA
1651	jgi|Copci_AmutBmut1|356441|e_gw1.5.147.1	CC1G_02932	-0.118621	68.1768	5.63475	62.542	SPO14_(1740_aa)	Phospholipase D1
1652	jgi|Copci_AmutBmut1|499593|gm1.6836_g	CC1G_00032	-0.118475	68.4683	12.3125	56.1557	ATP-dependent_Clp_protease_ATP-binding_subunit_ClpX_(509_aa)	Putative ATP-dependent Clp-type protease (AAA+ ATPase superfamily)
1653	jgi|Copci_AmutBmut1|17063|CE16799_2464	CC1G_01300	-0.118418	57.2	2.22549	54.9746	hypothetical_protein_(323_aa)	NA
1654	jgi|Copci_AmutBmut1|406753|estExt_Genewise1.C_2260026	CC1G_12316	-0.118044	0.0857806	0.0721185	0.0136621	hypothetical_protein_(285_aa)	NA
1655	jgi|Copci_AmutBmut1|465166|fgenesh1_pm.181_@_2	CC1G_14528	-0.117946	1.99471	0.116372	1.87834	hypothetical_protein_(242_aa)	NA
1656	jgi|Copci_AmutBmut1|503999|gm1.11242_g	CC1G_13316	-0.117918	0.0220362	0.00967636	0.0123599	hypothetical_protein_(670_aa)	NA
1657	jgi|Copci_AmutBmut1|440098|fgenesh1_kg.154_@_23_@_Locus19770v2rpkm0.72	NA	-0.117853	2.99704	19.0056	-16.0086	NA	NA
1658	jgi|Copci_AmutBmut1|145937|CE145673_15231	CC1G_07176	-0.117756	161.99	16.1858	145.804	hypothetical_protein_(464_aa)	26S proteasome regulatory complex, ATPase RPT5
1659	jgi|Copci_AmutBmut1|9701|CE9437_10	NA	-0.117633	0.0907829	0.0359245	0.0548584	NA	NA
1660	jgi|Copci_AmutBmut1|397555|estExt_Genewise1.C_650013	CC1G_07605	-0.117395	287.31	17.3933	269.917	lanosterol_14-alpha-demethylase_(559_aa)	Cytochrome P450
1661	jgi|Copci_AmutBmut1|368748|e_gw1.74.64.1	CC1G_08853	-0.117326	7.66476	1.25229	6.41246	hypothetical_protein_(591_aa)	NA
1662	jgi|Copci_AmutBmut1|460023|fgenesh1_pg.62_@_19	CC1G_11110	-0.117262	0.0577662	0.0559333	0.0018329	hypothetical_protein_(446_aa)	NA
1663	jgi|Copci_AmutBmut1|545677|estExt_Genemark1.C_2060007	CC1G_04904	-0.117225	0.190291	0.0122374	0.178054	hypothetical_protein_(417_aa)	NA
1664	jgi|Copci_AmutBmut1|448011|fgenesh1_kg.5_@_130_@_Locus14911v2rpkm4.44	CC1G_05887	-0.117141	37.9424	5.39301	32.5494	phosphoribosylaminoimidazole-succinocarboxamide_synthase_(313_aa)	Phosphoribosylamidoimidazole-succinocarboxamide synthase
1665	jgi|Copci_AmutBmut1|443942|fgenesh1_kg.265_@_15_@_Locus18773v2rpkm1.93	CC1G_08958	-0.117125	14.4898	1.54541	12.9444	hypothetical_protein_(226_aa)	beta-1,6-N-acetylglucosaminyltransferase, contains WSC domain
1666	jgi|Copci_AmutBmut1|447472|fgenesh1_kg.459_@_1_@_Locus6188v1rpkm55.34	CC1G_03649	-0.117027	65.8378	7.8312	58.0066	hypothetical_protein_(895_aa)	DNA-binding proteins Bright/BRCAA1/RBP1 and related proteins containing BRIGHT domain
1667	jgi|Copci_AmutBmut1|155435|CE155171_229	CC1G_00356	-0.117018	4.45048	2.98216	1.46832	hypothetical_protein_(455_aa)	NA
1668	jgi|Copci_AmutBmut1|360606|e_gw1.17.266.1	CC1G_10517	-0.116963	164.528	5.57271	158.955	hypothetical_protein_(503_aa)	Rhomboid family proteins
1669	jgi|Copci_AmutBmut1|452225|fgenesh1_pg.117_@_4	CC1G_01492	-0.116938	0.0222109	0.0296504	-0.00743954	hypothetical_protein_(402_aa)	Ca2+-binding protein, EF-Hand protein superfamily
1670	jgi|Copci_AmutBmut1|371759|e_gw1.110.71.1	CC1G_04620	-0.116842	9.55455	1.13368	8.42087	hypothetical_protein_(475_aa)	NA
1671	jgi|Copci_AmutBmut1|417515|estExt_Genewise1Plus.C_190019	CC1G_05235	-0.116722	5.95042	0.302649	5.64777	hypothetical_protein_(496_aa)	NA
1672	jgi|Copci_AmutBmut1|403248|estExt_Genewise1.C_1420043	CC1G_13242	-0.116523	0.957129	0.191553	0.765577	hypothetical_protein_(324_aa)	NA
1673	jgi|Copci_AmutBmut1|360336|e_gw1.16.253.1	CC1G_06751	-0.11643	84.1545	11.207	72.9475	endosome_protein_(600_aa)	SPRY domain-containing proteins
1674	jgi|Copci_AmutBmut1|356683|e_gw1.5.197.1	CC1G_08316	-0.11621	170.549	19.5203	151.029	hypothetical_protein_(270_aa)	Molecular co-chaperone STI1
1675	jgi|Copci_AmutBmut1|438466|fgenesh1_kg.120_@_14_@_Locus11178v1rpkm19.79	NA	-0.116205	1.61471	15.1534	-13.5387	NA	NA
1676	jgi|Copci_AmutBmut1|382703|e_gw1.445.11.1	CC1G_15555	-0.116197	4.34662	0.776461	3.57016	NA	Cytochrome P450 CYP3/CYP5/CYP6/CYP9 subfamilies
1677	jgi|Copci_AmutBmut1|60078|CE59814_5540	CC1G_13925	-0.116179	35.7564	3.72762	32.0287	PAB-dependent_poly(A)-specific_ribonuclease_subunit_PAN2_(1100_aa)	PAB-dependent poly(A) ribonuclease, subunit PAN2
1678	jgi|Copci_AmutBmut1|467450|fgenesh1_pm.27_@_43	CC1G_10060	-0.116052	15.1911	1.75081	13.4403	hypothetical_protein_(415_aa)	NA
1679	jgi|Copci_AmutBmut1|394657|estExt_Genewise1.C_390035	CC1G_15804	-0.115952	0.953871	0.166629	0.787242	hypothetical_protein_(281_aa)	NA
1680	jgi|Copci_AmutBmut1|362961|e_gw1.28.110.1	CC1G_07188	-0.115839	27.5841	1.64011	25.9439	hypothetical_protein_(349_aa)	NA
1681	jgi|Copci_AmutBmut1|469210|fgenesh1_pm.37_@_16	CC1G_05669	-0.115521	174.121	10.536	163.585	signal_transducer_(1025_aa)	Rac GTPase-activating protein BCR/ABR
1682	jgi|Copci_AmutBmut1|106153|CE105889_16803	CC1G_03709	-0.11535	130.88	101.299	29.5815	hypothetical_protein_(250_aa)	WD40 repeat protein TipD
1683	jgi|Copci_AmutBmut1|437664|fgenesh1_kg.106_@_19_@_Locus220v1rpkm701.29	CC1G_05860	-0.115263	1731.96	91.9501	1640.01	hypothetical_protein_(212_aa)	Chitinase
1684	jgi|Copci_AmutBmut1|369878|e_gw1.87.55.1	CC1G_08616	-0.114962	0.310937	0.0518157	0.259122	hypothetical_protein_(335_aa)	NA
1685	jgi|Copci_AmutBmut1|367842|e_gw1.66.32.1	CC1G_02674	-0.114783	1.27721	0.173472	1.10374	hypothetical_protein_(283_aa)	NA
1686	jgi|Copci_AmutBmut1|360204|e_gw1.16.229.1	CC1G_06745	-0.114631	56.6822	3.6918	52.9904	carboxymethylenebutenolidase_(273_aa)	NA
1687	jgi|Copci_AmutBmut1|428173|estExt_Genewise1Plus.C_1230025	CC1G_15735	-0.114421	11.5116	1.88877	9.62281	hypothetical_protein_(166_aa)	NA
1688	jgi|Copci_AmutBmut1|463605|fgenesh1_pm.135_@_18	CC1G_10119	-0.114372	2.01447	0.39777	1.6167	hypothetical_protein_(449_aa)	NA
1689	jgi|Copci_AmutBmut1|200116|CE199852_1869	CC1G_15578	-0.114207	75.3332	3.18805	72.1452	hypothetical_protein_(225_aa)	NA
1690	jgi|Copci_AmutBmut1|379529|e_gw1.278.15.1	CC1G_01562	-0.114124	5.746	0.450947	5.29506	hypothetical_protein_(1851_aa)	NA
1691	jgi|Copci_AmutBmut1|447548|fgenesh1_kg.461_@_8_@_Locus21802v1rpkm1.01	CC1G_12648	-0.114086	23.8326	3.91511	19.9175	hypothetical_protein_(157_aa)	Dynactin subunit p27/WS-3, involved in transport of organelles along microtubules
1692	jgi|Copci_AmutBmut1|355821|e_gw1.3.564.1	CC1G_14616	-0.114066	215.555	11.0103	204.545	acetyl-CoA_acetyltransferase_(690_aa)	Acetyl-CoA acetyltransferase
1693	jgi|Copci_AmutBmut1|544163|estExt_Genemark1.C_1250017	CC1G_04376	-0.114024	11.8701	1.05144	10.8186	hypothetical_protein_(717_aa)	NA
1694	jgi|Copci_AmutBmut1|467560|fgenesh1_pm.277_@_2	CC1G_10197	-0.114019	3.07397	0.442326	2.63164	hypothetical_protein_(167_aa)	NA
1695	jgi|Copci_AmutBmut1|462710|fgenesh1_pm.111_@_16	NA	-0.113967	32.5565	0.977963	31.5785	NA	NA
1696	jgi|Copci_AmutBmut1|437165|fgenesh1_kg.1_@_161_@_Locus17562v2rpkm1.71	NA	-0.113939	4.70462	0.626668	4.07795	NA	NA
1697	jgi|Copci_AmutBmut1|436369|estExt_Genewise1Plus.C_4520001	CC1G_09771	-0.113937	0.136595	0.0303792	0.106216	other/FunK1_protein_kinase_(462_aa)	NA
1698	jgi|Copci_AmutBmut1|442868|fgenesh1_kg.227_@_9_@_Locus24157v3rpkm0.09	CC1G_12123	-0.113897	0.381562	2.71376	-2.3322	hypothetical_protein_(148_aa)	NA
1699	jgi|Copci_AmutBmut1|123643|CE123379_3470	CC1G_08489	-0.113746	23.2893	2.19782	21.0915	hypothetical_protein_(639_aa)	NA
1700	jgi|Copci_AmutBmut1|467301|fgenesh1_pm.262_@_7	CC1G_09263	-0.113631	2.46504	0.453882	2.01116	laccase_6_(530_aa)	Multicopper oxidases
1701	jgi|Copci_AmutBmut1|361394|e_gw1.21.146.1	CC1G_05136	-0.113453	38.8672	7.34055	31.5266	hypothetical_protein_(388_aa)	NA
1702	jgi|Copci_AmutBmut1|374333|e_gw1.150.37.1	CC1G_05637	-0.113134	41.8893	2.04271	39.8466	hypothetical_protein_(546_aa)	NA
1703	jgi|Copci_AmutBmut1|454078|fgenesh1_pg.18_@_58	CC1G_13883	-0.1128	48.192	3.60342	44.5886	atypical/PIKK/PI4K_protein_kinase_(1919_aa)	Phosphatidylinositol 4-kinase
1704	jgi|Copci_AmutBmut1|503100|gm1.10343_g	CC1G_09856	-0.112576	104.626	11.4561	93.1704	hypothetical_protein_(1077_aa)	Nonsense-mediated mRNA decay protein
1705	jgi|Copci_AmutBmut1|31499|CE31235_3184	CC1G_14418	-0.11255	17.8147	4.21275	13.602	hypothetical_protein_(532_aa)	Dystonin, GAS (Growth-arrest-specific protein), and related proteins
1706	jgi|Copci_AmutBmut1|357472|e_gw1.7.91.1	CC1G_00532	-0.112497	14.8768	3.16252	11.7143	hypothetical_protein_(552_aa)	NA
1707	jgi|Copci_AmutBmut1|473123|fgenesh1_pm.84_@_15	CC1G_12400	-0.112391	0.0586371	0.0105367	0.0481004	hypothetical_protein_(598_aa)	Nucleolar GTPase/ATPase p130
1708	jgi|Copci_AmutBmut1|490043|estExt_fgenesh1_pg.C_1470018	CC1G_07544	-0.112224	5.65188	0.666107	4.98578	DUF89_domain-containing_protein_(524_aa)	Uncharacterized conserved protein
1709	jgi|Copci_AmutBmut1|483847|estExt_fgenesh1_pm.C_4410003	CC1G_03141	-0.112082	0.179771	0.303404	-0.123633	hypothetical_protein_(113_aa)	NA
1710	jgi|Copci_AmutBmut1|447646|fgenesh1_kg.47_@_66_@_Locus14575v2rpkm0.07_PRE	NA	-0.112042	1.74939	0.146832	1.60256	NA	NA
1711	jgi|Copci_AmutBmut1|532354|MIX27643_7912_31	CC1G_14717	-0.111915	68.2584	4.4762	63.7822	hypothetical_protein_(2669_aa)	Ras GTPase activating protein RasGAP/neurofibromin
1712	jgi|Copci_AmutBmut1|457914|fgenesh1_pg.395_@_1	CC1G_08439	-0.111699	0.445707	0.0266269	0.41908	PKL/CAK/Fmp29-like_protein_kinase_subdomain-containing_protein_(515_aa)	NA
1713	jgi|Copci_AmutBmut1|375251|e_gw1.167.33.1	CC1G_11601	-0.111452	108.84	19.016	89.8239	serotonin_N-acetyltransferase_(291_aa)	Arylalkylamine N-acetyltransferase
1714	jgi|Copci_AmutBmut1|518124|MIX13413_24_47	CC1G_10958	-0.111243	0.0604335	0.629317	-0.568883	hypothetical_protein_(153_aa)	NA
1715	jgi|Copci_AmutBmut1|364396|e_gw1.38.100.1	CC1G_06955	-0.11097	45.4419	2.13911	43.3028	inositol_metabolism_protein_Opi10_(145_aa)	Uncharacterized conserved protein
1716	jgi|Copci_AmutBmut1|440994|fgenesh1_kg.18_@_6_@_Locus2845v1rpkm119.13	CC1G_01132	-0.110781	320.428	13.3789	307.049	hypothetical_protein_(341_aa)	OTU-like cysteine protease
1717	jgi|Copci_AmutBmut1|526964|MIX22253_159_42	CC1G_15050	-0.11076	4.6072	0.20812	4.39908	hypothetical_protein_(604_aa)	NA
1718	jgi|Copci_AmutBmut1|464494|fgenesh1_pm.16_@_75	CC1G_06767	-0.110645	18.7638	1.73067	17.0332	hypothetical_protein_(627_aa)	NA
1719	jgi|Copci_AmutBmut1|284906|CE284642_1009	CC1G_08730	-0.110513	21.7898	2.10505	19.6847	citrate_transporter_(287_aa)	Mitochondrial tricarboxylate/dicarboxylate carrier proteins
1720	jgi|Copci_AmutBmut1|238027|CE237763_2170	CC1G_02041	-0.110348	31.1716	2.28896	28.8826	hypothetical_protein_(372_aa)	Predicted phosphatase
1721	jgi|Copci_AmutBmut1|467447|fgenesh1_pm.27_@_40	CC1G_10063	-0.110184	49.5237	5.89088	43.6328	rab_guanyl-nucleotide_exchange_factor_(820_aa)	Vacuolar assembly/sorting proteins VPS39/VAM6/VPS3
1722	jgi|Copci_AmutBmut1|93067|CE92803_1000	CC1G_12050	-0.110034	9.20629	2.82554	6.38074	ankyrin_repeat_domain-containing_protein_50_(1024_aa)	NA
1723	jgi|Copci_AmutBmut1|378877|e_gw1.257.15.1	CC1G_04850	-0.109937	10.9022	1.04603	9.85615	folylpolyglutamate_synthetase_and_dihydrofolate_synthetase_(485_aa)	Folylpolyglutamate synthase
1724	jgi|Copci_AmutBmut1|450481|fgenesh1_kg.81_@_29_@_Locus12334v1rpkm14.94	CC1G_07703	-0.109826	39.0107	2.22459	36.7861	aldehyde_dehydrogenase_(516_aa)	Aldehyde dehydrogenase
1725	jgi|Copci_AmutBmut1|443100|fgenesh1_kg.234_@_6_@_Locus20893v2rpkm0.00_PRE	CC1G_10119	-0.109814	3.80874	0.684994	3.12375	hypothetical_protein_(449_aa)	NA
1726	jgi|Copci_AmutBmut1|263379|CE263115_935	CC1G_09507	-0.109681	7.30925	0.626085	6.68316	hypothetical_protein_(1408_aa)	NA
1727	jgi|Copci_AmutBmut1|384526|e_gw1.747.2.1	NA	-0.109426	1.61759	0.0175596	1.60003	NA	NADH dehydrogenase subunit 1
1728	jgi|Copci_AmutBmut1|437866|fgenesh1_kg.11_@_50_@_Locus21431v6rpkm0.04_PRE	NA	-0.109267	2.17344	0.16121	2.01223	NA	NA
1729	jgi|Copci_AmutBmut1|480174|estExt_fgenesh1_pm.C_1080004	CC1G_08184	-0.109182	0.343067	0.0269559	0.316111	hypothetical_protein_(463_aa)	NA
1730	jgi|Copci_AmutBmut1|528677|MIX23966_3_52	CC1G_10872	-0.109097	0.144014	0.0770244	0.0669897	hypothetical_protein_(166_aa)	NA
1731	jgi|Copci_AmutBmut1|470557|fgenesh1_pm.48_@_32	CC1G_00461	-0.10898	839.675	27.3844	812.291	ATP_synthase_d_subunit_(174_aa)	Mitochondrial F1F0-ATP synthase, subunit d/ATP7
1732	jgi|Copci_AmutBmut1|470657|fgenesh1_pm.49_@_28	NA	-0.108887	18.9464	0.483147	18.4633	NA	NA
1733	jgi|Copci_AmutBmut1|473283|fgenesh1_pm.89_@_5	CC1G_04916	-0.108827	1.0787	0.20023	0.878467	hypothetical_protein_(505_aa)	NA
1734	jgi|Copci_AmutBmut1|384315|e_gw1.664.1.1	CC1G_14293	-0.108685	1.71634	0.674722	1.04162	hypothetical_protein_(506_aa)	NA
1735	jgi|Copci_AmutBmut1|49052|CE48788_2855	CC1G_10168	-0.108571	572.215	13.0676	559.147	hypothetical_protein_(198_aa)	NA
1736	jgi|Copci_AmutBmut1|367389|e_gw1.61.67.1	CC1G_14999	-0.108153	31.2366	2.69625	28.5403	hypothetical_protein_(432_aa)	NA
1737	jgi|Copci_AmutBmut1|497801|gm1.5044_g	CC1G_06641	-0.10815	6.51282	0.79017	5.72265	hypothetical_protein_(289_aa)	Soluble epoxide hydrolase
1738	jgi|Copci_AmutBmut1|371275|e_gw1.104.64.1	CC1G_09896	-0.108128	103.258	7.25996	95.9979	lipase_(308_aa)	Predicted lipase
1739	jgi|Copci_AmutBmut1|360778|e_gw1.18.164.1	CC1G_13877	-0.107633	0.18653	1.07065	-0.884122	hypothetical_protein_(69_aa)	NA
1740	jgi|Copci_AmutBmut1|358088|e_gw1.9.206.1	CC1G_01843	-0.107519	138.59	4.49972	134.09	glycine_dehydrogenase_(980_aa)	Glycine dehydrogenase (decarboxylating)
1741	jgi|Copci_AmutBmut1|253893|CE253629_6658	CC1G_00542	-0.107428	103.029	7.44199	95.5872	hypothetical_protein_(397_aa)	Uncharacterized Fe-S protein
1742	jgi|Copci_AmutBmut1|147389|CE147125_1642	CC1G_12603	-0.107389	29.1077	2.42119	26.6865	hypothetical_protein_(198_aa)	Peroxisomal membrane protein MPV17 and related proteins
1743	jgi|Copci_AmutBmut1|466749|fgenesh1_pm.238_@_4	CC1G_15759	-0.10705	15.1931	0.904826	14.2883	hypothetical_protein_(1991_aa)	Fasciclin and related adhesion glycoproteins
1744	jgi|Copci_AmutBmut1|493191|gm1.434_g	CC1G_08621	-0.106802	55.0782	6.61339	48.4648	hypothetical_protein_(226_aa)	NA
1745	jgi|Copci_AmutBmut1|445451|fgenesh1_kg.324_@_5_@_Locus28016v1rpkm0.24	NA	-0.106682	0.214959	1.35496	-1.14	NA	NA
1746	jgi|Copci_AmutBmut1|364740|e_gw1.40.48.1	NA	-0.106603	89.2924	2.18267	87.1098	NA	NA
1747	jgi|Copci_AmutBmut1|446108|fgenesh1_kg.36_@_77_@_Locus4540v1rpkm77.76	CC1G_03919	-0.106431	120.614	9.21565	111.398	Crm1-F1_(1078_aa)	Nuclear transport receptor CRM1/MSN5 (importin beta superfamily)
1748	jgi|Copci_AmutBmut1|357110|e_gw1.6.73.1	CC1G_01984	-0.106211	66.674	3.93345	62.7406	N-acetyltransferase_NAT13_(167_aa)	Predicted N-acetyltransferase
1749	jgi|Copci_AmutBmut1|241283|CE241019_2225	NA	-0.106119	56.5687	5.79823	50.7704	NA	NA
1750	jgi|Copci_AmutBmut1|359469|e_gw1.14.177.1	CC1G_04514	-0.105988	90.8962	7.75808	83.1381	hypothetical_protein_(1270_aa)	Chitinase
1751	jgi|Copci_AmutBmut1|464994|fgenesh1_pm.177_@_13	CC1G_15619	-0.105562	53.9942	5.49708	48.4971	other/FunK1_protein_kinase_(753_aa)	NA
1752	jgi|Copci_AmutBmut1|541104|estExt_Genemark1.C_370001	CC1G_11576	-0.105492	0.848054	0.0749851	0.773068	hypothetical_protein_(159_aa)	NA
1753	jgi|Copci_AmutBmut1|432320|estExt_Genewise1Plus.C_2120014	CC1G_10679	-0.10543	0.361335	2.82711	-2.46578	hypothetical_protein_(51_aa)	NA
1754	jgi|Copci_AmutBmut1|360356|e_gw1.16.301.1	CC1G_06775	-0.105191	21.7721	3.49638	18.2757	hypothetical_protein_(71_aa)	NA
1755	jgi|Copci_AmutBmut1|440521|fgenesh1_kg.166_@_4_@_Locus2036v1rpkm157.04	CC1G_15070	-0.104508	225.028	40.2754	184.753	hypothetical_protein_(429_aa)	Ubiquitin-like protein
1756	jgi|Copci_AmutBmut1|505949|MIX1238_420_47	NA	-0.104501	4.80774	12.8614	-8.05367	NA	NA
1757	jgi|Copci_AmutBmut1|433315|estExt_Genewise1Plus.C_2440014	CC1G_09079	-0.104482	15.8541	1.39274	14.4613	hypothetical_protein_(544_aa)	NA
1758	jgi|Copci_AmutBmut1|441132|fgenesh1_kg.180_@_10_@_Locus8656v2rpkm18.07	CC1G_00662	-0.104478	32.7455	4.33397	28.4115	mip1_(1550_aa)	Guanine nucleotide binding protein MIP1
1759	jgi|Copci_AmutBmut1|494085|gm1.1328_g	CC1G_01702	-0.104281	140.06	14.6307	125.429	adrenoleukodystrophy_protein_(706_aa)	Peroxisomal long-chain acyl-CoA transporter, ABC superfamily
1760	jgi|Copci_AmutBmut1|458670|fgenesh1_pg.46_@_10	NA	-0.104259	0.0243032	0.101684	-0.0773812	NA	NA
1761	jgi|Copci_AmutBmut1|498072|gm1.5315_g	CC1G_09479	-0.104094	76.3593	6.24512	70.1142	hypothetical_protein_(153_aa)	NA
1762	jgi|Copci_AmutBmut1|462435|fgenesh1_pm.106_@_23	CC1G_05869	-0.103764	41.209	35.0952	6.11388	hypothetical_protein_(727_aa)	Nuclear receptor coregulator SMRT/SMRTER, contains Myb-like domains
1763	jgi|Copci_AmutBmut1|431531|estExt_Genewise1Plus.C_1920008	CC1G_15328	-0.103632	0.288836	7.19935	-6.91052	hypothetical_protein_(193_aa)	NA
1764	jgi|Copci_AmutBmut1|472666|fgenesh1_pm.76_@_7	CC1G_02258	-0.10341	22.848	2.48781	20.3601	hypothetical_protein_(240_aa)	NA
1765	jgi|Copci_AmutBmut1|369049|e_gw1.77.31.1	CC1G_15303	-0.103289	6.12593	0.458643	5.66728	hypothetical_protein_(88_aa)	NA
1766	jgi|Copci_AmutBmut1|537702|estExt_Genemark1.C_10147	CC1G_04270	-0.103253	64.3244	4.73456	59.5898	hypothetical_protein_(350_aa)	CDK9 kinase-activating protein cyclin T
1767	jgi|Copci_AmutBmut1|501161|gm1.8404_g	CC1G_14784	-0.103206	3.07274	0.0872891	2.98545	hypothetical_protein_(69_aa)	NA
1768	jgi|Copci_AmutBmut1|463131|fgenesh1_pm.122_@_6	CC1G_11027	-0.103104	59.0008	5.76888	53.2319	cytochrome_P450_(520_aa)	Cytochrome P450 CYP2 subfamily
1769	jgi|Copci_AmutBmut1|419216|estExt_Genewise1Plus.C_280041	CC1G_07134	-0.102945	49.176	4.73439	44.4417	hypothetical_protein_(367_aa)	Rho GTPase effector BNI1 and related formins
1770	jgi|Copci_AmutBmut1|470804|fgenesh1_pm.5_@_81	CC1G_05892	-0.102908	228.757	14.1763	214.58	hypothetical_protein_(224_aa)	Nucleolar GTPase/ATPase p130
1771	jgi|Copci_AmutBmut1|147920|CE147656_4285	NA	-0.102852	128.707	13.5807	115.126	NA	NA
1772	jgi|Copci_AmutBmut1|385541|estExt_Genewise1.C_2_t10088	CC1G_06453	-0.102778	416.136	21.6054	394.53	vacuolar_H+_ATPase_E1_(228_aa)	Vacuolar H+-ATPase V1 sector, subunit E
1773	jgi|Copci_AmutBmut1|545913|estExt_Genemark1.C_2240003	CC1G_10178	-0.102739	71.1702	6.42095	64.7492	phospholipid-translocating_ATPase_(1434_aa)	P-type ATPase
1774	jgi|Copci_AmutBmut1|211071|CE210807_168	NA	-0.102362	15.8401	0.274048	15.5661	NA	NA
1775	jgi|Copci_AmutBmut1|61408|CE61144_694	CC1G_06324	-0.10235	18.8204	0.805425	18.015	endoglucanase_(381_aa)	NA
1776	jgi|Copci_AmutBmut1|398300|estExt_Genewise1.C_720062	CC1G_09914	-0.102287	143.047	15.1957	127.851	heme_peroxidase_(1119_aa)	Peroxidase/oxygenase
1777	jgi|Copci_AmutBmut1|437702|fgenesh1_kg.107_@_14_@_Locus9928v2rpkm9.15	CC1G_01279	-0.101867	19.5623	37.8232	-18.261	hypothetical_protein_(450_aa)	NA
1778	jgi|Copci_AmutBmut1|448999|fgenesh1_kg.60_@_30_@_Locus13587v6rpkm0.20_PRE	CC1G_02594	-0.101352	2.14727	5.22191	-3.07464	carbamoylphosphate_synthase_large_subunit_(405_aa)	NA
1779	jgi|Copci_AmutBmut1|517277|MIX12566_3_15	CC1G_14012	-0.100948	0.899437	0.065961	0.833476	cytochrome_P450_(381_aa)	Cytochrome P450 CYP2 subfamily
1780	jgi|Copci_AmutBmut1|540253|estExt_Genemark1.C_230010	CC1G_06873	-0.100795	24.5872	2.46532	22.1218	hypothetical_protein_(251_aa)	Predicted hydrolase (HAD superfamily)
1781	jgi|Copci_AmutBmut1|356454|e_gw1.5.145.1	CC1G_02938	-0.100709	69.6729	8.07057	61.6023	hypothetical_protein_(559_aa)	NA
1782	jgi|Copci_AmutBmut1|370561|e_gw1.95.19.1	CC1G_09828	-0.100304	26.7979	3.37244	23.4254	hypothetical_protein_(1511_aa)	AAA ATPase containing von Willebrand factor type A (vWA) domain
1783	jgi|Copci_AmutBmut1|484293|estExt_fgenesh1_pg.C_20052	CC1G_06492	-0.100204	1.02436	0.125887	0.898471	hypothetical_protein_(296_aa)	FOG: Zn-finger
1784	jgi|Copci_AmutBmut1|500673|gm1.7916_g	CC1G_11009	-0.100002	3.02435	0.173399	2.85095	protein_kinase_subdomain-containing_protein_PKL/ccin3_(360_aa)	NA
1785	jgi|Copci_AmutBmut1|468113|fgenesh1_pm.3_@_171	CC1G_14621	-0.0999969	244.541	41.1472	203.393	hypothetical_protein_(85_aa)	NA
1786	jgi|Copci_AmutBmut1|445861|fgenesh1_kg.347_@_8_@_Locus3694v1rpkm94.44	CC1G_08835	-0.0997099	128.417	11.1881	117.229	hypothetical_protein_(210_aa)	WW domain binding protein WBP-2, contains GRAM domain
1787	jgi|Copci_AmutBmut1|489436|estExt_fgenesh1_pg.C_1160015	CC1G_07259	-0.0994853	0.355115	0.0357	0.319415	hypothetical_protein_(162_aa)	NA
1788	jgi|Copci_AmutBmut1|437984|fgenesh1_kg.110_@_40_@_Locus13064v1rpkm12.45	CC1G_04670	-0.099366	43.7243	1.21034	42.514	hypothetical_protein_(721_aa)	NA
1789	jgi|Copci_AmutBmut1|466067|fgenesh1_pm.209_@_5	CC1G_15106	-0.099175	0.682331	0.059097	0.623234	hypothetical_protein_(109_aa)	NA
1790	jgi|Copci_AmutBmut1|451000|fgenesh1_kg.9_@_137_@_Locus12829v2rpkm0.79_PRE	NA	-0.0989496	2.05948	0.618728	1.44075	NA	NA
1791	jgi|Copci_AmutBmut1|449046|fgenesh1_kg.61_@_9_@_Locus5225v1rpkm67.44	CC1G_02921	-0.0983809	174.265	10.4216	163.844	hypothetical_protein_(279_aa)	NA
1792	jgi|Copci_AmutBmut1|471525|fgenesh1_pm.59_@_33	CC1G_05214	-0.0983451	20.1932	1.70962	18.4836	cytochrome_P450_(522_aa)	Cytochrome P450 CYP2 subfamily
1793	jgi|Copci_AmutBmut1|546291|estExt_Genemark1.C_2550009	CC1G_11158	-0.0975714	11.3683	1.35149	10.0168	hypothetical_protein_(462_aa)	NA
1794	jgi|Copci_AmutBmut1|372702|e_gw1.124.28.1	CC1G_02313	-0.0975388	26.3955	2.55307	23.8424	hypothetical_protein_(374_aa)	NA
1795	jgi|Copci_AmutBmut1|390257|estExt_Genewise1.C_150083	CC1G_00163	-0.0974604	7.14403	0.292373	6.85166	hypothetical_protein_(527_aa)	NA
1796	jgi|Copci_AmutBmut1|402386|estExt_Genewise1.C_1280032	CC1G_11987	-0.0973476	85.5781	4.57099	81.0071	mitochondrial_60s_ribosomal_protein_l38_(134_aa)	60S ribosomal protein L14/L17/L23
1797	jgi|Copci_AmutBmut1|375496|e_gw1.172.28.1	CC1G_02750	-0.0971843	12.6803	1.44779	11.2326	hypothetical_protein_(626_aa)	Ubiquitin carboxyl-terminal hydrolase
1798	jgi|Copci_AmutBmut1|73942|CE73678_346	CC1G_04610	-0.0970452	3.98233	0.809665	3.17266	hypothetical_protein_(357_aa)	NA
1799	jgi|Copci_AmutBmut1|402382|estExt_Genewise1.C_1280028	CC1G_11986	-0.0968948	289.365	18.3249	271.041	hexokinase_(500_aa)	Hexokinase
1800	jgi|Copci_AmutBmut1|368768|e_gw1.74.7.1	CC1G_08866	-0.0968808	9.94264	0.917744	9.0249	lipoate-protein_ligase_A_(306_aa)	Lipoate-protein ligase A
1801	jgi|Copci_AmutBmut1|446436|fgenesh1_kg.39_@_18_@_Locus9834v1rpkm26.73	CC1G_12335	-0.0966662	30.2625	4.16227	26.1003	specific_transcriptional_repressor_(1236_aa)	DNA damage-responsive repressor GIS1/RPH1, jumonji superfamily
1802	jgi|Copci_AmutBmut1|367667|e_gw1.64.42.1	CC1G_13753	-0.0964106	0.802426	6.9943	-6.19188	hypothetical_protein_(103_aa)	NA
1803	jgi|Copci_AmutBmut1|440132|fgenesh1_kg.156_@_5_@_Locus6937v2rpkm27.70	CC1G_13664	-0.0963401	32.1164	3.41773	28.6987	glycosyl_transferase_(312_aa)	Glycosyl transferase, family 8 - glycogenin
1804	jgi|Copci_AmutBmut1|460674|fgenesh1_pg.73_@_21	CC1G_13486	-0.0962593	25.3829	15.115	10.2679	molybdenum_cofactor_synthesis_2_(174_aa)	Molybdopterin converting factor subunit 2
1805	jgi|Copci_AmutBmut1|429607|estExt_Genewise1Plus.C_1490001	CC1G_03094	-0.0961959	15.3464	0.247708	15.0987	hypothetical_protein_(317_aa)	NA
1806	jgi|Copci_AmutBmut1|221724|CE221460_55911	CC1G_08637	-0.0961911	381.729	25.4236	356.305	TPR-containing_protein_Mql1_(1128_aa)	FOG: TPR repeat
1807	jgi|Copci_AmutBmut1|444292|fgenesh1_kg.28_@_45_@_Locus5950v1rpkm58.06	CC1G_07167	-0.0959934	121.873	6.35481	115.519	Cu/Zn_superoxide_dismutase_(194_aa)	Cu2+/Zn2+ superoxide dismutase SOD1
1808	jgi|Copci_AmutBmut1|481524|estExt_fgenesh1_pm.C_1660017	CC1G_03071	-0.0958855	137.835	13.6637	124.171	ARF_GTPase_activator_(499_aa)	Predicted GTPase-activating protein
1809	jgi|Copci_AmutBmut1|492701|estExt_fgenesh1_pg.C_6040001	CC1G_08475	-0.0957987	0.232531	0.0293037	0.203228	hypothetical_protein_(1166_aa)	NA
1810	jgi|Copci_AmutBmut1|443584|fgenesh1_kg.25_@_74_@_Locus17647v2rpkm3.14	CC1G_03026	-0.0957712	65.82	4.04852	61.7715	AGC/Akt_protein_kinase_(554_aa)	Ribosomal protein S6 kinase and related proteins
1811	jgi|Copci_AmutBmut1|400069|estExt_Genewise1.C_930109	CC1G_03660	-0.095332	64.4179	7.96738	56.4505	tubulin-tyrosine_ligase_(437_aa)	Predicted tubulin-tyrosine ligase
1812	jgi|Copci_AmutBmut1|357488|e_gw1.8.350.1	CC1G_01725	-0.0952224	72.4309	5.4437	66.9872	hypothetical_protein_(664_aa)	RNA polymerase II, large subunit
1813	jgi|Copci_AmutBmut1|438824|fgenesh1_kg.129_@_21_@_Locus939v1rpkm288.27	CC1G_03857	-0.0950846	608.304	20.1917	588.112	transketolase_(687_aa)	Transketolase
1814	jgi|Copci_AmutBmut1|173922|CE173658_458	NA	-0.0947355	18.7781	3.87786	14.9003	NA	NA
1815	jgi|Copci_AmutBmut1|439805|fgenesh1_kg.15_@_17_@_Locus13832v4rpkm1.08	CC1G_00184	-0.093876	4.4523	1.61767	2.83463	hypothetical_protein_(237_aa)	NA
1816	jgi|Copci_AmutBmut1|439511|fgenesh1_kg.141_@_4_@_Locus9240v1rpkm30.18	NA	-0.093714	28.0142	2.94967	25.0645	NA	NA
1817	jgi|Copci_AmutBmut1|356449|e_gw1.5.41.1	CC1G_15018	-0.093345	278.766	20.7427	258.023	transferase_(230_aa)	Two-component phosphorelay intermediate involved in MAP kinase cascade regulation
1818	jgi|Copci_AmutBmut1|358344|e_gw1.10.210.1	CC1G_01103	-0.0930512	25.1657	2.98533	22.1803	ubiquitin_family_proteint_(380_aa)	TFIIF-interacting CTD phosphatase, including NLI-interacting factor (involved in RNA polymerase II regulation)
1819	jgi|Copci_AmutBmut1|446544|fgenesh1_kg.4_@_18_@_Locus6019v1rpkm57.28	CC1G_01954	-0.0928836	151.655	9.62783	142.027	ER-derived_vesicles_protein_ERV14_(136_aa)	ER vesicle integral membrane protein involved in establishing cell polarity, signaling and protein degradation
1820	jgi|Copci_AmutBmut1|355314|e_gw1.3.298.1	CC1G_00262	-0.092768	108.009	4.42635	103.583	longevity-assurance_protein_(394_aa)	Protein transporter of the TRAM (translocating chain-associating membrane) superfamily
1821	jgi|Copci_AmutBmut1|388130|estExt_Genewise1.C_70357	CC1G_06603	-0.0925995	72.1759	171.462	-99.2864	hypothetical_protein_(131_aa)	Putative translation initiation inhibitor UK114/IBM1
1822	jgi|Copci_AmutBmut1|377718|e_gw1.223.37.1	CC1G_02378	-0.0920883	71.2223	4.22537	66.997	hypothetical_protein_(937_aa)	Collagens (type IV and type XIII), and related proteins
1823	jgi|Copci_AmutBmut1|543703|estExt_Genemark1.C_1080009	CC1G_08182	-0.09204	0.866117	0.0627202	0.803397	hypothetical_protein_(245_aa)	NA
1824	jgi|Copci_AmutBmut1|380274|e_gw1.307.24.1	CC1G_10958	-0.0912528	0.0975231	0.902721	-0.805197	hypothetical_protein_(153_aa)	NA
1825	jgi|Copci_AmutBmut1|381123|e_gw1.344.25.1	CC1G_01377	-0.0911019	136.189	17.4121	118.777	ATP-dependent_Zn_protease_(646_aa)	AAA+-type ATPase
1826	jgi|Copci_AmutBmut1|365105|e_gw1.43.97.1	CC1G_02125	-0.0907653	10.3824	1.023	9.3594	hypothetical_protein_(618_aa)	NA
1827	jgi|Copci_AmutBmut1|367050|e_gw1.58.73.1	CC1G_06386	-0.0906735	116.815	7.42992	109.385	hypothetical_protein_(139_aa)	Predicted membrane protein
1828	jgi|Copci_AmutBmut1|374953|e_gw1.162.21.1	CC1G_09631	-0.090503	3.71911	0.371069	3.34804	hypothetical_protein_(159_aa)	NA
1829	jgi|Copci_AmutBmut1|423799|estExt_Genewise1Plus.C_660044	CC1G_02657	-0.0900936	49.7485	4.22844	45.5201	zinc-finger_protein_zpr1_(493_aa)	C4-type Zn-finger protein
1830	jgi|Copci_AmutBmut1|472756|fgenesh1_pm.78_@_22	CC1G_03734	-0.0898537	65.7796	7.01095	58.7687	ran-binding_protein_10_(740_aa)	SPRY domain-containing proteins
1831	jgi|Copci_AmutBmut1|100210|CE99946_440	CC1G_05748	-0.0897848	5.38095	0.634462	4.74649	hypothetical_protein_(245_aa)	NA
1832	jgi|Copci_AmutBmut1|450828|fgenesh1_kg.89_@_7_@_Locus24254v1rpkm0.59	NA	-0.0895907	0.990106	0.140288	0.849818	NA	NA
1833	jgi|Copci_AmutBmut1|368637|e_gw1.73.2.1	CC1G_13441	-0.0893131	152.54	16.5131	136.027	serine/threonine-protein_phosphatase_PP-Z_(448_aa)	Serine/threonine specific protein phosphatase PP1, catalytic subunit
1834	jgi|Copci_AmutBmut1|377363|e_gw1.213.53.1	CC1G_07213	-0.0888824	54.7396	2.16483	52.5747	phosphoinositide-specific_phospholipase_C_(1037_aa)	Phosphoinositide-specific phospholipase C
1835	jgi|Copci_AmutBmut1|374688|e_gw1.156.42.1	CC1G_13668	-0.0887274	29.9138	3.19185	26.722	hypothetical_protein_(731_aa)	NA
1836	jgi|Copci_AmutBmut1|471545|fgenesh1_pm.598_@_1	CC1G_15652	-0.0884812	2.37265	0.490397	1.88226	hypothetical_protein_(204_aa)	NA
1837	jgi|Copci_AmutBmut1|374901|e_gw1.160.61.1	CC1G_03338	-0.0884558	25.5198	2.35751	23.1623	hypothetical_protein_(788_aa)	ATP-dependent DNA helicase
1838	jgi|Copci_AmutBmut1|540137|estExt_Genemark1.C_210052	CC1G_05152	-0.0884141	31.651	6.6899	24.9611	hypothetical_protein_(203_aa)	NA
1839	jgi|Copci_AmutBmut1|170816|CE170552_29	NA	-0.0883786	2.55658	0.121037	2.43555	NA	NA
1840	jgi|Copci_AmutBmut1|413177|estExt_Genewise1Plus.C_4_t10408	CC1G_09352	-0.0883291	191.893	24.644	167.249	nicotinamide_mononucleotide_adenylyl_transferase_(306_aa)	Nicotinamide mononucleotide adenylyl transferase
1841	jgi|Copci_AmutBmut1|363792|e_gw1.34.140.1	CC1G_15185	-0.0882835	47.5577	4.2706	43.2871	hypothetical_protein_(319_aa)	Splicing coactivator SRm160/300, subunit SRm160 (contains PWI domain)
1842	jgi|Copci_AmutBmut1|473166|fgenesh1_pm.85_@_13	CC1G_15724	-0.0882825	39.1065	2.73894	36.3675	transferase_(479_aa)	N-acetylglucosaminyltransferase complex, subunit PIG-A/SPT14, required for phosphatidylinositol biosynthesis/Sulfolipid synthase
1843	jgi|Copci_AmutBmut1|419330|estExt_Genewise1Plus.C_280162	CC1G_14991	-0.0882635	0.0740916	0.301909	-0.227817	hypothetical_protein_(128_aa)	NA
1844	jgi|Copci_AmutBmut1|543136|estExt_Genemark1.C_880010	CC1G_10707	-0.0880729	17.738	0.68899	17.049	hba2_(1507_aa)	Pleiotropic drug resistance proteins (PDR1-15), ABC superfamily
1845	jgi|Copci_AmutBmut1|413183|estExt_Genewise1Plus.C_4_t10414	CC1G_09350	-0.0879736	47.0672	1.27697	45.7902	hypothetical_protein_(210_aa)	NA
1846	jgi|Copci_AmutBmut1|451397|fgenesh1_kg.99_@_10_@_Locus9664v1rpkm27.57	CC1G_15591	-0.0877222	55.6421	5.15896	50.4832	NA	Serine/threonine protein kinase PKC mu/PKD and related proteins
1847	jgi|Copci_AmutBmut1|431201|estExt_Genewise1Plus.C_1840016	CC1G_11372	-0.087615	3.32135	7.84709	-4.52574	hypothetical_protein_(644_aa)	NA
1848	jgi|Copci_AmutBmut1|482237|estExt_fgenesh1_pm.C_2100001	CC1G_02362	-0.086902	0.318012	0.0542749	0.263737	hypothetical_protein_(1769_aa)	von Willebrand factor and related coagulation proteins
1849	jgi|Copci_AmutBmut1|487523|estExt_fgenesh1_pg.C_500036	CC1G_08701	-0.086847	16.3475	0.466093	15.8814	hypothetical_protein_(256_aa)	NA
1850	jgi|Copci_AmutBmut1|471132|fgenesh1_pm.53_@_41	CC1G_11171	-0.0866434	35.3195	2.35284	32.9667	hypothetical_protein_(476_aa)	Uncharacterized conserved protein
1851	jgi|Copci_AmutBmut1|496240|gm1.3483_g	CC1G_02191	-0.086635	8.18825	0.135645	8.0526	hypothetical_protein_(75_aa)	NA
1852	jgi|Copci_AmutBmut1|57318|CE57054_13	CC1G_14596	-0.0862048	0.951395	0.0596809	0.891714	hypothetical_protein_(157_aa)	Dual specificity phosphatase
1853	jgi|Copci_AmutBmut1|461979|fgenesh1_pm.1_@_107	CC1G_04219	-0.085952	755.139	15.7277	739.411	dihydrodipicolinate_synthetase_(348_aa)	NA
1854	jgi|Copci_AmutBmut1|470650|fgenesh1_pm.49_@_21	CC1G_01340	-0.0858925	231.593	15.0627	216.53	hypothetical_protein_(181_aa)	Defense-related protein containing SCP domain
1855	jgi|Copci_AmutBmut1|359270|e_gw1.13.269.1	CC1G_14258	-0.0854744	1.05274	0.404068	0.648671	hypothetical_protein_(67_aa)	NA
1856	jgi|Copci_AmutBmut1|364826|e_gw1.41.118.1	CC1G_10630	-0.0853947	85.217	52.5122	32.7048	hypothetical_protein_(653_aa)	Serine/threonine protein kinase
1857	jgi|Copci_AmutBmut1|357904|e_gw1.9.180.1	CC1G_06561	-0.0853891	75.3482	8.06765	67.2806	structural_protein_MDM1_(1302_aa)	Intermediate filament-like protein, sorting nexins, and related proteins containing PX (PhoX) domain(s)
1858	jgi|Copci_AmutBmut1|446737|fgenesh1_kg.4_@_211_@_Locus8679v1rpkm33.81	CC1G_09322	-0.0853752	48.7315	5.12571	43.6058	hypothetical_protein_(595_aa)	Apoptosis inhibitor 5/fibroblast growth factor 2-interacting factor 2, and related proteins
1859	jgi|Copci_AmutBmut1|16612|CE16348_630	NA	-0.0853737	7.2261	0.819254	6.40684	NA	NA
1860	jgi|Copci_AmutBmut1|373733|e_gw1.140.26.1	CC1G_02703	-0.0853247	117.839	10.6327	107.206	CMGC/CDK/CDC2_protein_kinase_(289_aa)	Protein kinase PCTAIRE and related kinases
1861	jgi|Copci_AmutBmut1|371630|e_gw1.108.44.1	CC1G_14558	-0.0851716	0.19051	0.0651743	0.125335	hypothetical_protein_(89_aa)	NA
1862	jgi|Copci_AmutBmut1|83823|CE83559_7997	CC1G_01195	-0.0851671	129.071	9.45545	119.615	pyruvate_dehydrogenase_(430_aa)	Branched chain alpha-keto acid dehydrogenase E1, beta subunit
1863	jgi|Copci_AmutBmut1|480396|estExt_fgenesh1_pm.C_1160003	CC1G_12246	-0.0848628	0.334583	0.107174	0.227409	hypothetical_protein_(308_aa)	NA
1864	jgi|Copci_AmutBmut1|504870|MIX159_2338_30	CC1G_12013	-0.0846865	46.5431	8.10159	38.4415	tRNA_(guanine-N2-)-methyltransferase_(555_aa)	tRNA methyltransferase
1865	jgi|Copci_AmutBmut1|382566|e_gw1.435.9.1	CC1G_15415	-0.0845711	2.19329	0.301759	1.89153	hypothetical_protein_(79_aa)	NA
1866	jgi|Copci_AmutBmut1|198857|CE198593_2592	CC1G_10658	-0.0845396	77.6344	8.42649	69.2079	hypothetical_protein_(187_aa)	HGG motif-containing thioesterase
1867	jgi|Copci_AmutBmut1|427299|estExt_Genewise1Plus.C_1100022	CC1G_14117	-0.084341	19.1594	0.419141	18.7403	hypothetical_protein_(533_aa)	NA
1868	jgi|Copci_AmutBmut1|503211|gm1.10454_g	CC1G_05950	-0.0841243	12.335	1.44942	10.8856	hypothetical_protein_(168_aa)	NA
1869	jgi|Copci_AmutBmut1|441080|fgenesh1_kg.18_@_92_@_Locus13327v1rpkm11.65	CC1G_01201	-0.084006	16.5482	1.2287	15.3195	hypothetical_protein_(589_aa)	NA
1870	jgi|Copci_AmutBmut1|494277|gm1.1520_g	CC1G_01839	-0.0835876	30.3059	3.89818	26.4077	hypothetical_protein_(811_aa)	Low density lipoprotein B-like protein
1871	jgi|Copci_AmutBmut1|442234|fgenesh1_kg.205_@_1_@_Locus16844v1rpkm4.13	CC1G_04596	-0.0834434	21.2003	1.85414	19.3462	monosaccharide_transporter_(573_aa)	Predicted transporter (major facilitator superfamily)
1872	jgi|Copci_AmutBmut1|528242|MIX23531_1_7	CC1G_11914	-0.0833333	0.0241945	0.0129578	0.0112367	protein_kinase_subdomain-containing_protein_PKL/ccin4_(512_aa)	Ribosomal protein S6 kinase and related proteins
1873	jgi|Copci_AmutBmut1|365365|e_gw1.45.113.1	CC1G_15372	-0.0833333	0.0236455	0.0269327	-0.00328723	hypothetical_protein_(462_aa)	NA
1874	jgi|Copci_AmutBmut1|455936|fgenesh1_pg.262_@_10	CC1G_09265	-0.0833333	0.0528839	0.0813671	-0.0284831	hypothetical_protein_(236_aa)	NA
1875	jgi|Copci_AmutBmut1|522303|MIX17592_5_31	CC1G_11784	-0.0833333	0.0556502	0.0536637	0.00198647	hypothetical_protein_(147_aa)	NA
1876	jgi|Copci_AmutBmut1|529477|MIX24766_1_22	CC1G_10958	-0.0833333	0.0423736	0.0404784	0.00189519	hypothetical_protein_(153_aa)	NA
1877	jgi|Copci_AmutBmut1|459730|fgenesh1_pg.59_@_20	NA	-0.0833333	0.0377626	0.0602304	-0.0224678	NA	NA
1878	jgi|Copci_AmutBmut1|529297|MIX24586_2_49	NA	-0.0833333	0.0395825	0.0511765	-0.0115939	NA	FOG: Transposon-encoded proteins with TYA, reverse transcriptase, integrase domains in various combinations
1879	jgi|Copci_AmutBmut1|366055|e_gw1.50.39.1	CC1G_08694	-0.0833333	0.0723739	0.0961783	-0.0238044	hypothetical_protein_(68_aa)	NA
1880	jgi|Copci_AmutBmut1|466290|fgenesh1_pm.217_@_3	CC1G_13762	-0.0833333	0.167245	0.0745671	0.0926776	hypothetical_protein_(71_aa)	NA
1881	jgi|Copci_AmutBmut1|362577|e_gw1.26.163.1	CC1G_14850	-0.0833333	0.0806441	0.0459952	0.0346489	hypothetical_protein_(107_aa)	NA
1882	jgi|Copci_AmutBmut1|500898|gm1.8141_g	CC1G_02753	-0.0833333	0.0258791	0.0124677	0.0134113	hypothetical_protein_(408_aa)	NA
1883	jgi|Copci_AmutBmut1|383743|e_gw1.556.6.1	CC1G_13127	-0.0833333	0.00500917	0.00527919	-0.000270011	hypothetical_protein_(863_aa)	NA
1884	jgi|Copci_AmutBmut1|455082|fgenesh1_pg.218_@_6	NA	-0.0833333	0.0746551	0.0957484	-0.0210932	NA	NA
1885	jgi|Copci_AmutBmut1|512139|MIX7428_2_24	CC1G_13939	-0.0833333	0.0273864	0.0395988	-0.0122123	hypothetical_protein_(145_aa)	NA
1886	jgi|Copci_AmutBmut1|500653|gm1.7896_g	NA	-0.0833333	0.0271116	0.0186873	0.00842431	NA	NA
1887	jgi|Copci_AmutBmut1|371056|e_gw1.101.55.1	CC1G_14433	-0.0833333	0.0575373	0.122475	-0.064938	hypothetical_protein_(76_aa)	NA
1888	jgi|Copci_AmutBmut1|463548|fgenesh1_pm.133_@_18	CC1G_14776	-0.0833236	61.4721	7.68738	53.7847	hypothetical_protein_(406_aa)	NA
1889	jgi|Copci_AmutBmut1|371554|e_gw1.107.62.1	CC1G_01286	-0.0830351	431.638	13.3209	418.317	UDP-xylose_synthase_(419_aa)	dTDP-glucose 4-6-dehydratase/UDP-glucuronic acid decarboxylase
1890	jgi|Copci_AmutBmut1|545841|estExt_Genemark1.C_2170008	CC1G_00681	-0.0830026	10.3939	18.7402	-8.3463	hypothetical_protein_(441_aa)	FOG: RCC1 domain
1891	jgi|Copci_AmutBmut1|470954|fgenesh1_pm.51_@_5	CC1G_06260	-0.0827036	15.4233	0.758497	14.6648	hypothetical_protein_(297_aa)	Putative N2,N2-dimethylguanosine tRNA methyltransferase
1892	jgi|Copci_AmutBmut1|534947|MIX30236_3004_53	CC1G_08744	-0.0825687	92.8326	11.2762	81.5564	mitochondrial_protein_(324_aa)	NA
1893	jgi|Copci_AmutBmut1|527676|MIX22965_166_33	CC1G_05907	-0.0822815	1.20509	0.960765	0.244322	hypothetical_protein_(363_aa)	NA
1894	jgi|Copci_AmutBmut1|516182|MIX11471_1538_34	CC1G_13948	-0.08212	63.7341	4.02597	59.7081	hypothetical_protein_(834_aa)	Cytoskeleton-associated protein and related proteins
1895	jgi|Copci_AmutBmut1|390465|estExt_Genewise1.C_150319	CC1G_00076	-0.0817025	80.1067	10.3944	69.7122	mitochondrial_ribosomal_protein_subunit_S18_(208_aa)	Mitochondrial/chloroplast ribosomal protein S11
1896	jgi|Copci_AmutBmut1|461551|fgenesh1_pg.9_@_110	CC1G_01797	-0.0815517	113.547	5.49682	108.05	hypothetical_protein_(370_aa)	NA
1897	jgi|Copci_AmutBmut1|374111|e_gw1.146.45.1	CC1G_06045	-0.0812297	38.5693	8.31969	30.2496	hypothetical_protein_(901_aa)	FOG: Ankyrin repeat
1898	jgi|Copci_AmutBmut1|110032|CE109768_903	CC1G_13947	-0.0812253	53.633	2.35471	51.2783	hypothetical_protein_(124_aa)	NA
1899	jgi|Copci_AmutBmut1|105496|CE105232_354	CC1G_13748	-0.0807721	6.35022	0.233393	6.11682	hypothetical_protein_(238_aa)	NA
1900	jgi|Copci_AmutBmut1|126127|CE125863_178	NA	-0.0804268	4.3453	0.635433	3.70986	NA	NA
1901	jgi|Copci_AmutBmut1|474129|estExt_fgenesh1_pm.C_20119	CC1G_07308	-0.0802827	0.352843	0.0707656	0.282078	hypothetical_protein_(162_aa)	NA
1902	jgi|Copci_AmutBmut1|468038|fgenesh1_pm.3_@_96	CC1G_00340	-0.0800036	91.1502	11.1238	80.0264	hypothetical_protein_(1342_aa)	Serine/threonine protein kinase
1903	jgi|Copci_AmutBmut1|359515|e_gw1.14.223.1	CC1G_04536	-0.0797984	55.0791	6.78948	48.2896	endoplasmic_oxidoreductin-1_(474_aa)	Endoplasmic reticulum membrane-associated oxidoreductin involved in disulfide bond formation
1904	jgi|Copci_AmutBmut1|457494|fgenesh1_pg.356_@_3	CC1G_04070	-0.0796521	513.221	15.5541	497.667	hsp10-like_protein_(108_aa)	Mitochondrial chaperonin
1905	jgi|Copci_AmutBmut1|472068|fgenesh1_pm.66_@_35	CC1G_02643	-0.0794034	0.455978	0.0849345	0.371043	hypothetical_protein_(293_aa)	NA
1906	jgi|Copci_AmutBmut1|546673|estExt_Genemark1.C_2960012	CC1G_05621	-0.079376	0.264836	0.0678056	0.197031	hypothetical_protein_(359_aa)	NA
1907	jgi|Copci_AmutBmut1|466727|fgenesh1_pm.236_@_10	CC1G_03086	-0.0793212	1.18059	0.119959	1.06063	hypothetical_protein_(234_aa)	NA
1908	jgi|Copci_AmutBmut1|468094|fgenesh1_pm.3_@_152	CC1G_00292	-0.0791041	53.3976	6.50975	46.8878	hypothetical_protein_(937_aa)	NA
1909	jgi|Copci_AmutBmut1|229791|CE229527_385	NA	-0.0788218	4.50113	7.05892	-2.55779	NA	NA
1910	jgi|Copci_AmutBmut1|128242|CE127978_466	CC1G_00023	-0.0785833	2.23788	4.17448	-1.9366	hypothetical_protein_(463_aa)	NA
1911	jgi|Copci_AmutBmut1|376849|e_gw1.200.44.1	CC1G_04972	-0.0782624	78.2574	20.0067	58.2508	mitochondrial_Rho_1_(648_aa)	Predicted Ras related/Rac-GTP binding protein
1912	jgi|Copci_AmutBmut1|417513|estExt_Genewise1Plus.C_190016	CC1G_05232	-0.0777645	16.5221	2.46358	14.0586	hypothetical_protein_(603_aa)	NA
1913	jgi|Copci_AmutBmut1|376183|e_gw1.187.38.1	CC1G_14580	-0.0775867	130.115	8.31888	121.797	ubiquitin_activating_enzyme_(1013_aa)	Ubiquitin activating enzyme UBA1
1914	jgi|Copci_AmutBmut1|438861|fgenesh1_kg.13_@_21_@_Locus12336v1rpkm14.94	CC1G_03217	-0.0775672	27.1444	2.90989	24.2345	voltage-gated_chloride_channel_(785_aa)	Cl- channel CLC-3 and related proteins (CLC superfamily)
1915	jgi|Copci_AmutBmut1|475768|estExt_fgenesh1_pm.C_140003	CC1G_14144	-0.0775139	0.159713	0.344396	-0.184682	hypothetical_protein_(208_aa)	NA
1916	jgi|Copci_AmutBmut1|389272|estExt_Genewise1.C_110190	CC1G_01418	-0.077497	1930.94	201.017	1729.92	hypothetical_protein_(258_aa)	Multifunctional chaperone (14-3-3 family)
1917	jgi|Copci_AmutBmut1|450293|fgenesh1_kg.8_@_51_@_Locus851v1rpkm308.83	CC1G_13682	-0.0773911	583.259	33.3371	549.922	1,3-beta-glucanosyltransferase_(551_aa)	NA
1918	jgi|Copci_AmutBmut1|433864|estExt_Genewise1Plus.C_2650001	CC1G_15748	-0.0770744	0.252109	0.0843616	0.167747	hypothetical_protein_(213_aa)	NA
1919	jgi|Copci_AmutBmut1|537993|estExt_Genemark1.C_30011	CC1G_00419	-0.0769815	48.7759	4.10441	44.6715	ran_binding_protein_11_(1049_aa)	Nuclear transport receptor KAP120 (importin beta superfamily)
1920	jgi|Copci_AmutBmut1|375039|e_gw1.163.46.1	CC1G_05426	-0.076752	15.2834	1.52169	13.7617	hypothetical_protein_(704_aa)	NA
1921	jgi|Copci_AmutBmut1|443253|fgenesh1_kg.24_@_45_@_Locus25923v1rpkm0.41	NA	-0.0764393	2.39067	0.0660349	2.32464	NA	NA
1922	jgi|Copci_AmutBmut1|269232|CE268968_1761	CC1G_01681	-0.076266	20.1307	5.12567	15.005	hypothetical_protein_(259_aa)	NA
1923	jgi|Copci_AmutBmut1|485805|estExt_fgenesh1_pg.C_160055	CC1G_06768	-0.0756773	78.0084	5.3752	72.6332	zinc/cadmium_resistance_protein_(470_aa)	Zn2+ transporter ZNT1 and related Cd2+/Zn2+ transporters (cation diffusion facilitator superfamily)
1924	jgi|Copci_AmutBmut1|417337|estExt_Genewise1Plus.C_180126	CC1G_01173	-0.0754856	618.681	34.385	584.296	GTP-binding_nuclear_protein_RAN_(215_aa)	GTPase Ran/TC4/GSP1 (nuclear protein transport pathway), small G protein superfamily
1925	jgi|Copci_AmutBmut1|439294|fgenesh1_kg.138_@_16_@_Locus12509v1rpkm14.30	CC1G_10562	-0.075181	22.7928	3.63683	19.1559	hypothetical_protein_(623_aa)	NA
1926	jgi|Copci_AmutBmut1|381131|e_gw1.344.34.1	CC1G_01380	-0.0751342	156.398	44.1425	112.255	hypothetical_protein_(210_aa)	U1 snRNP-specific protein C
1927	jgi|Copci_AmutBmut1|438458|fgenesh1_kg.120_@_6_@_Locus19925v3rpkm1.01	NA	-0.0750481	9.70853	7.42792	2.28061	NA	NA
1928	jgi|Copci_AmutBmut1|358347|e_gw1.10.241.1	CC1G_01075	-0.0748196	49.9067	8.39879	41.5079	hypothetical_protein_(730_aa)	NA
1929	jgi|Copci_AmutBmut1|449445|fgenesh1_kg.68_@_9_@_Locus5574v1rpkm63.08	CC1G_14824	-0.0747856	106.351	5.13399	101.217	hypothetical_protein_(275_aa)	Chitinase
1930	jgi|Copci_AmutBmut1|542669|estExt_Genemark1.C_730037	CC1G_10539	-0.0746882	143.258	20.6406	122.617	50S_ribosomal_protein_L4_(298_aa)	Mitochondrial/chloroplast ribosomal protein L4
1931	jgi|Copci_AmutBmut1|238924|CE238660_5549	CC1G_02019	-0.0745346	81.8416	4.69973	77.1419	ketoreductase_(340_aa)	17 beta-hydroxysteroid dehydrogenase type 3, HSD17B3
1932	jgi|Copci_AmutBmut1|494972|gm1.2215_g	CC1G_00079	-0.0744534	48.3201	5.94113	42.379	vacuolar_membrane_protein_(1306_aa)	Cholesterol transport protein (Niemann-Pick C disease protein)
1933	jgi|Copci_AmutBmut1|354120|e_gw1.1.197.1	CC1G_04263	-0.0744174	252.337	9.05158	243.286	short-chain_dehydrogenase_(272_aa)	Predicted dehydrogenase
1934	jgi|Copci_AmutBmut1|439422|fgenesh1_kg.14_@_72_@_Locus10928v1rpkm20.82	CC1G_14133	-0.0740923	28.2378	2.9685	25.2693	hypothetical_protein_(931_aa)	Uncharacterized conserved protein
1935	jgi|Copci_AmutBmut1|455416|fgenesh1_pg.234_@_6	CC1G_06124	-0.0740031	103.894	11.5357	92.3579	hypothetical_protein_(2085_aa)	Endocytic adaptor protein intersectin
1936	jgi|Copci_AmutBmut1|358609|e_gw1.11.104.1	CC1G_01415	-0.0737707	95.5834	8.81979	86.7636	cleft_lip_and_palate_associated_transmembrane_protein_(619_aa)	Transmembrane protein
1937	jgi|Copci_AmutBmut1|358469|e_gw1.10.257.1	CC1G_01115	-0.073768	48.3696	4.89673	43.4729	insulin-degrading_enzyme_(1117_aa)	N-arginine dibasic convertase NRD1 and related Zn2+-dependent endopeptidases, insulinase superfamily
1938	jgi|Copci_AmutBmut1|494655|gm1.1898_g	CC1G_03211	-0.0736526	114.033	29.4589	84.5741	hypothetical_protein_(165_aa)	Prenylated rab acceptor 1
1939	jgi|Copci_AmutBmut1|363406|e_gw1.31.130.1	NA	-0.0735946	14.2212	0.47672	13.7445	NA	Phosphatidylinositol 4-kinase, involved in intracellular trafficking and secretion
1940	jgi|Copci_AmutBmut1|432308|estExt_Genewise1Plus.C_2120001	CC1G_10671	-0.0735758	0.313809	0.0214355	0.292373	hypothetical_protein_(238_aa)	NA
1941	jgi|Copci_AmutBmut1|358371|e_gw1.10.242.1	CC1G_01094	-0.0733132	98.4727	6.47858	91.9941	hypothetical_protein_(398_aa)	Actin-related protein Arp2/3 complex, subunit ARPC1/p41-ARC
1942	jgi|Copci_AmutBmut1|410338|estExt_Genewise1.C_4400008	CC1G_01481	-0.0732347	0.836238	0.0628213	0.773417	hypothetical_protein_(406_aa)	NA
1943	jgi|Copci_AmutBmut1|433399|estExt_Genewise1Plus.C_2470020	CC1G_13614	-0.0731382	1.07666	5.31522	-4.23856	hypothetical_protein_(141_aa)	NA
1944	jgi|Copci_AmutBmut1|377070|e_gw1.205.30.1	CC1G_04584	-0.0729736	8.6233	7.33448	1.28882	hypothetical_protein_(587_aa)	Extracellular matrix glycoprotein Laminin subunits alpha and gamma
1945	jgi|Copci_AmutBmut1|396473|estExt_Genewise1.C_540082	CC1G_02242	-0.0729454	10.0751	0.418232	9.65691	other/FunK1_protein_kinase_(791_aa)	NA
1946	jgi|Copci_AmutBmut1|500805|gm1.8048_g	CC1G_11596	-0.0724974	182.432	38.0454	144.387	hypothetical_protein_(127_aa)	Protein conjugation factor involved in autophagy
1947	jgi|Copci_AmutBmut1|490393|estExt_fgenesh1_pg.C_1680003	CC1G_05097	-0.0723295	78.4794	15.8557	62.6237	translation_initiation_factor_IF-2_(867_aa)	Mitochondrial translation initiation factor 2 (IF-2; GTPase)
1948	jgi|Copci_AmutBmut1|478700|estExt_fgenesh1_pm.C_630015	CC1G_02342	-0.0723126	2.61139	0.560241	2.05115	hypothetical_protein_(579_aa)	NA
1949	jgi|Copci_AmutBmut1|457641|fgenesh1_pg.369_@_3	CC1G_10445	-0.0718664	6.18248	0.229123	5.95335	hypothetical_protein_(486_aa)	NA
1950	jgi|Copci_AmutBmut1|495887|gm1.3130_g	CC1G_00999	-0.0716653	117.499	21.8361	95.6626	hypothetical_protein_(204_aa)	NA
1951	jgi|Copci_AmutBmut1|241289|CE241025_352	CC1G_01485	-0.0716221	48.9496	2.16091	46.7887	membrane_transporter_(638_aa)	NA
1952	jgi|Copci_AmutBmut1|386151|estExt_Genewise1.C_3_t10162	CC1G_14643	-0.0715853	31.6789	6.10531	25.5736	mitochondrial_carrier_protein_(835_aa)	Predicted mitochondrial carrier protein
1953	jgi|Copci_AmutBmut1|494470|gm1.1713_g	CC1G_08123	-0.0710475	88.6657	16.4553	72.2104	polymerase_(596_aa)	Poly(A) polymerase and related nucleotidyltransferases
1954	jgi|Copci_AmutBmut1|366277|e_gw1.52.81.1	CC1G_03162	-0.0710473	75.4244	8.77064	66.6538	hypothetical_protein_(429_aa)	NA
1955	jgi|Copci_AmutBmut1|529815|MIX25104_9215_37	CC1G_07346	-0.0710374	884.853	61.3973	823.455	hypothetical_protein_(268_aa)	NA
1956	jgi|Copci_AmutBmut1|472544|fgenesh1_pm.73_@_22	CC1G_12659	-0.0709945	122.83	10.6204	112.21	vesicular-fusion_protein_SEC17_(290_aa)	Protein required for fusion of vesicles in vesicular transport, alpha-SNAP
1957	jgi|Copci_AmutBmut1|365943|e_gw1.49.91.1	CC1G_14676	-0.0709279	31.5227	2.11482	29.4079	hypothetical_protein_(297_aa)	DNA mismatch repair protein - MLH3 family
1958	jgi|Copci_AmutBmut1|446165|fgenesh1_kg.37_@_6_@_Locus5873v1rpkm59.01	CC1G_14869	-0.0707033	56.1687	16.3571	39.8116	pre-mRNA_splicing_factor_ini1_(155_aa)	Uncharacterized conserved protein, contains CXXC motifs
1959	jgi|Copci_AmutBmut1|380985|e_gw1.338.8.1	CC1G_09853	-0.0705636	0.0684175	0.356357	-0.287939	hypothetical_protein_(108_aa)	NA
1960	jgi|Copci_AmutBmut1|382123|e_gw1.401.19.1	CC1G_12262	-0.0697416	0.940002	0.145884	0.794118	hypothetical_protein_(537_aa)	Glucose dehydrogenase/choline dehydrogenase/mandelonitrile lyase (GMC oxidoreductase family)
1961	jgi|Copci_AmutBmut1|495497|gm1.2740_g	CC1G_05162	-0.0696197	136.806	9.14593	127.66	hypothetical_protein_(445_aa)	NA
1962	jgi|Copci_AmutBmut1|400002|estExt_Genewise1.C_930038	CC1G_03682	-0.0693963	216.39	22.2431	194.147	NADH-cytochrome_b5_reductase_(362_aa)	NADH-cytochrome b-5 reductase
1963	jgi|Copci_AmutBmut1|483383|estExt_fgenesh1_pm.C_3270009	CC1G_15485	-0.0693696	12.4212	0.332794	12.0884	hypothetical_protein_(85_aa)	NA
1964	jgi|Copci_AmutBmut1|354561|e_gw1.1.459.1	CC1G_04192	-0.069158	35.6431	4.21842	31.4247	hypothetical_protein_(174_aa)	Uncharacterized conserved protein
1965	jgi|Copci_AmutBmut1|493695|gm1.938_g	CC1G_08375	-0.0688	49.0435	0.629384	48.4141	hypothetical_protein_(223_aa)	NA
1966	jgi|Copci_AmutBmut1|288827|CE288563_2781	CC1G_08707	-0.0682259	63.92	8.81292	55.107	hypothetical_protein_(582_aa)	NA
1967	jgi|Copci_AmutBmut1|497608|gm1.4851_g	CC1G_06391	-0.0682042	146.149	4.85667	141.293	hypothetical_protein_(700_aa)	RNA polymerase II, large subunit
1968	jgi|Copci_AmutBmut1|411653|estExt_Genewise1Plus.C_2_t10013	CC1G_10338	-0.0680943	197.538	27.6562	169.882	hypothetical_protein_(91_aa)	Uncharacterized conserved protein
1969	jgi|Copci_AmutBmut1|338454|gw1.180.41.1	CC1G_13760	-0.0678454	1.13088	25.0704	-23.9395	hypothetical_protein_(70_aa)	NA
1970	jgi|Copci_AmutBmut1|444821|fgenesh1_kg.3_@_162_@_Locus2131v1rpkm151.61	CC1G_14631	-0.0677153	179.022	15.0731	163.949	nuclear_segregation_protein_Bfr1_(516_aa)	Projectin/twitchin and related proteins
1971	jgi|Copci_AmutBmut1|504293|gm1.11536_g	CC1G_12811	-0.0676016	5.35704	1.06743	4.2896	hypothetical_protein_(238_aa)	NA
1972	jgi|Copci_AmutBmut1|464224|fgenesh1_pm.151_@_6	CC1G_12966	-0.0675776	102.799	8.70739	94.0915	protein_phosphatase_PP2A0_B_subunit_gamma_isoform_(702_aa)	Serine/threonine protein phosphatase 2A, regulatory subunit
1973	jgi|Copci_AmutBmut1|413484|estExt_Genewise1Plus.C_50229	CC1G_14898	-0.0672084	0.240009	0.0887256	0.151284	cytochrome_P450_(92_aa)	Cytochrome P450 CYP2 subfamily
1974	jgi|Copci_AmutBmut1|450754|fgenesh1_kg.87_@_8_@_Locus7885v1rpkm39.68	CC1G_08511	-0.0670487	79.4541	8.08915	71.3649	hypothetical_protein_(805_aa)	Myosin class II heavy chain
1975	jgi|Copci_AmutBmut1|539572|estExt_Genemark1.C_150032	CC1G_00159	-0.066871	12.1046	57.5865	-45.4819	chromate_ion_transporter_(533_aa)	NA
1976	jgi|Copci_AmutBmut1|372786|e_gw1.125.58.1	CC1G_13596	-0.0667792	9.85289	0.21925	9.63364	hypothetical_protein_(148_aa)	NA
1977	jgi|Copci_AmutBmut1|101647|CE101383_11276	CC1G_04431	-0.0666344	325.431	24.5136	300.917	hypothetical_protein_(101_aa)	NA
1978	jgi|Copci_AmutBmut1|367073|e_gw1.58.124.1	CC1G_06369	-0.0665966	202.159	3.28497	198.874	hypothetical_protein_(245_aa)	NA
1979	jgi|Copci_AmutBmut1|440358|fgenesh1_kg.160_@_6_@_Locus11250v3rpkm1.18_PRE	CC1G_03353	-0.0663496	18.6707	2.55338	16.1173	hypothetical_protein_(466_aa)	NA
1980	jgi|Copci_AmutBmut1|231511|CE231247_895	CC1G_06403	-0.0663299	17.2124	0.855618	16.3568	acyl-CoA_dehydrogenase_(515_aa)	Isovaleryl-CoA dehydrogenase
1981	jgi|Copci_AmutBmut1|375087|e_gw1.164.9.1	CC1G_09182	-0.0662327	224.922	31.1758	193.746	hypothetical_protein_(243_aa)	Uncharacterized conserved protein
1982	jgi|Copci_AmutBmut1|502467|gm1.9710_g	CC1G_03117	-0.0661874	35.7647	3.20822	32.5565	hypothetical_protein_(467_aa)	NA
1983	jgi|Copci_AmutBmut1|495076|gm1.2319_g	CC1G_06784	-0.0660362	53.7475	4.93141	48.8161	hypothetical_protein_(239_aa)	NA
1984	jgi|Copci_AmutBmut1|375969|e_gw1.183.4.1	CC1G_08432	-0.0658533	6.13771	0.440684	5.69703	hypothetical_protein_(451_aa)	NA
1985	jgi|Copci_AmutBmut1|357802|e_gw1.8.339.1	CC1G_01746	-0.0658448	60.3988	2.21254	58.1863	beta-glucan_synthesis-associated_protein_(611_aa)	NA
1986	jgi|Copci_AmutBmut1|447100|fgenesh1_kg.42_@_49_@_Locus4120v1rpkm85.24	CC1G_03575	-0.0655882	605.196	111.248	493.948	histone_H2A_(137_aa)	Histone 2A
1987	jgi|Copci_AmutBmut1|268040|CE267776_1812	CC1G_07688	-0.0654829	78.2688	2.98463	75.2842	metalloprotease_(319_aa)	NA
1988	jgi|Copci_AmutBmut1|132153|CE131889_15474	NA	-0.0652633	248.451	84.5221	163.929	NA	NA
1989	jgi|Copci_AmutBmut1|358535|e_gw1.10.58.1	CC1G_01070	-0.0652343	54.8595	5.51131	49.3482	metallophosphoesterase_domain-containing_protein_1_(307_aa)	Phosphoesterases
1990	jgi|Copci_AmutBmut1|468077|fgenesh1_pm.3_@_135	CC1G_14628	-0.064861	60.6082	13.1234	47.4848	hypothetical_protein_(372_aa)	Upstream transcription factor 2/L-myc-2 protein
1991	jgi|Copci_AmutBmut1|447247|fgenesh1_kg.430_@_5_@_Locus1524v1rpkm200.72	CC1G_07492	-0.0648527	223.249	27.2914	195.957	universal_stress_protein_family_domain-containing_protein_(345_aa)	Serine/threonine protein kinase
1992	jgi|Copci_AmutBmut1|360662|e_gw1.18.220.1	CC1G_01153	-0.064704	57.6311	9.3474	48.2837	Guf1_protein_(594_aa)	Elongation factor-type GTP-binding protein
1993	jgi|Copci_AmutBmut1|19926|CE19662_1660	CC1G_01450	-0.0646185	38.6554	2.25566	36.3997	fumarylacetoacetate_hydrolase_(304_aa)	Predicted fumarylacetoacetate hydralase
1994	jgi|Copci_AmutBmut1|432897|estExt_Genewise1Plus.C_2300009	CC1G_14792	-0.0643258	187.77	14.2644	173.506	disulfide_isomerase_(261_aa)	Thioredoxin/protein disulfide isomerase
1995	jgi|Copci_AmutBmut1|405090|estExt_Genewise1.C_1830013	CC1G_09070	-0.0640076	13.8425	26.5428	-12.7003	hypothetical_protein_(226_aa)	N-arginine dibasic convertase NRD1 and related Zn2+-dependent endopeptidases, insulinase superfamily
1996	jgi|Copci_AmutBmut1|454756|fgenesh1_pg.200_@_15	CC1G_04964	-0.0639531	132.963	49.1222	83.8409	progesterone_binding_protein_(119_aa)	Putative steroid membrane receptor Hpr6.6/25-Dx
1997	jgi|Copci_AmutBmut1|496409|gm1.3652_g	CC1G_07643	-0.0638558	330.483	22.1092	308.374	protein_phosphatase_type_1_(334_aa)	Serine/threonine specific protein phosphatase PP1, catalytic subunit
1998	jgi|Copci_AmutBmut1|419484|estExt_Genewise1Plus.C_290122	CC1G_03811	-0.0637746	119.06	14.3337	104.727	acetyl-CoA_synthetase_(567_aa)	Long-chain acyl-CoA synthetases (AMP-forming)
[truncated: 388 more rows]
