# Supplementary material for: Strand-Specific RNA-Seq Analyses of Fruiting Body Development in Coprinopsis cinerea
Source: PLoS One. 2015 Oct 28;10(10):e0141586. doi: 10.1371/journal.pone.0141586 (PMC4624876; doi:10.1371/journal.pone.0141586)
Supplement: S1 Dataset — VBA macros in sheet “All_GO” enable any designated gene in the list to be found, and VBA macros in sheet “Auto_Graph” enable expression patterns of any designated gene to be displayed. (XLSM) [file pone.0141586.s018.xlsm]

## Sheet: All_GO
Line	Category	Annotated term				Gene Name										Up and Down
1	1>2up																To search a gene of interest,
2	DAVID-GO analysis for 408 upDEGs in 1-2 transition.																↓Input Gene# (CC1G_*****)
3	Annotation Cluster 1	Enrichment Score: 4.990377901895251											1>2up					<<<Input Gene# of interest.
4	Category	Term	Count	%	PValue	Genes	List Total	Pop Hits	Pop Total	Fold Enrichment	Bonferroni	Benjamini	FDR	FDR<0.05			↓
5	GOTERM_MF_FAT	GO:0004609~phosphatidylserine decarboxylase activity	6	1.7094	5.1048e-07	CC1G_09208, CC1G_09235, CC1G_09238, CC1G_09237, CC1G_09240, CC1G_06249	87	9	3953	30.2912	5.00258e-05	5.00258e-05	0.000564442	1		1>2up	Then run macro"Search the gene".
6	INTERPRO	IPR003817:Phosphatidylserine decarboxylase-related	6	1.7094	5.7248e-07	CC1G_09208, CC1G_09235, CC1G_09238, CC1G_09237, CC1G_09240, CC1G_06249	158	9	7124	30.0591	0.000100751	0.000100751	0.000702502	1		1>2up	↓
7	INTERPRO	IPR005221:Phosphatidylserine decarboxylase	6	1.7094	5.7248e-07	CC1G_09208, CC1G_09235, CC1G_09238, CC1G_09237, CC1G_09240, CC1G_06249	158	9	7124	30.0591	0.000100751	0.000100751	0.000702502	1		1>2up	To see expression pattern of the gene,
8	GOTERM_MF_FAT	GO:0016831~carboxy-lyase activity	7	1.9943	3.71644e-06	CC1G_09208, CC1G_09235, CC1G_09238, CC1G_09237, CC1G_05236, CC1G_09240, CC1G_06249	87	21	3953	15.1456	0.000364146	0.000182089	0.00410923	1		1>2up	Go to "Auto_Graph" sheet and
9	GOTERM_BP_FAT	GO:0008654~phospholipid biosynthetic process	6	1.7094	2.30823e-05	CC1G_09208, CC1G_09235, CC1G_09238, CC1G_09237, CC1G_09240, CC1G_06249	38	28	2824	15.9248	0.00145315	0.00145315	0.0233696	1		1>2up	Push the macro button "Depict a graph".
10	GOTERM_BP_FAT	GO:0008610~lipid biosynthetic process	7	1.9943	0.000156435	CC1G_09208, CC1G_09235, CC1G_09238, CC1G_09237, CC1G_09240, CC1G_06249, CC1G_11331	38	65	2824	8.00324	0.00980776	0.00246101	0.158286			1>2up	Macro buttons:
11	GOTERM_BP_FAT	GO:0006644~phospholipid metabolic process	6	1.7094	0.000196023	CC1G_09208, CC1G_09235, CC1G_09238, CC1G_09237, CC1G_09240, CC1G_06249	38	43	2824	10.3696	0.0122747	0.00246708	0.198306			1>2up
12	GOTERM_BP_FAT	GO:0019637~organophosphate metabolic process	6	1.7094	0.000271288	CC1G_09208, CC1G_09235, CC1G_09238, CC1G_09237, CC1G_09240, CC1G_06249	38	46	2824	9.69336	0.0169482	0.00284485	0.274354			1>2up
13
14	Annotation Cluster 2	Enrichment Score: 3.338556783675608											1>2up				Total hit in "P".>	0
15	Category	Term	Count	%	PValue	Genes	List Total	Pop Hits	Pop Total	Fold Enrichment	Bonferroni	Benjamini	FDR
16	GOTERM_BP_FAT	GO:0006481~C-terminal protein amino acid methylation	4	1.1396	6.99425e-05	CC1G_12896, CC1G_06457, CC1G_09616, CC1G_01484	38	7	2824	42.4662	0.00439684	0.00220084	0.070798			1>2up	<-To clear, run macro "Reset column "P".
17	GOTERM_MF_FAT	GO:0008171~O-methyltransferase activity	5	1.4245	9.0518e-05	CC1G_12896, CC1G_08484, CC1G_06457, CC1G_09616, CC1G_01484	87	12	3953	18.932	0.00883193	0.00295269	0.100041			1>2up
18	GOTERM_BP_FAT	GO:0006479~protein amino acid methylation	4	1.1396	0.000110898	CC1G_12896, CC1G_06457, CC1G_09616, CC1G_01484	38	8	2824	37.1579	0.00696259	0.00232627	0.112233			1>2up
19	GOTERM_BP_FAT	GO:0008213~protein amino acid alkylation	4	1.1396	0.000110898	CC1G_12896, CC1G_06457, CC1G_09616, CC1G_01484	38	8	2824	37.1579	0.00696259	0.00232627	0.112233			1>2up
20	GOTERM_MF_FAT	GO:0003880~C-terminal protein carboxyl methyltransferase activity	4	1.1396	0.00032678	CC1G_12896, CC1G_06457, CC1G_09616, CC1G_01484	87	7	3953	25.9639	0.0315221	0.00797544	0.360731			1>2up
21	GOTERM_MF_FAT	GO:0004671~protein-S-isoprenylcysteine O-methyltransferase activity	4	1.1396	0.00032678	CC1G_12896, CC1G_06457, CC1G_09616, CC1G_01484	87	7	3953	25.9639	0.0315221	0.00797544	0.360731			1>2up
22	INTERPRO	IPR007269:Isoprenylcysteine carboxyl methyltransferase	4	1.1396	0.000344406	CC1G_12896, CC1G_06457, CC1G_09616, CC1G_01484	158	7	7124	25.7649	0.0588247	0.0200058	0.421809			1>2up
23	GOTERM_BP_FAT	GO:0043414~biopolymer methylation	4	1.1396	0.00202527	CC1G_12896, CC1G_06457, CC1G_09616, CC1G_01484	38	20	2824	14.8632	0.119902	0.0180805	2.03185			1>2up
24	GOTERM_MF_FAT	GO:0008276~protein methyltransferase activity	4	1.1396	0.00242884	CC1G_12896, CC1G_06457, CC1G_09616, CC1G_01484	87	13	3953	13.9805	0.212046	0.0465451	2.65304			1>2up
25	GOTERM_BP_FAT	GO:0032259~methylation	4	1.1396	0.00306225	CC1G_12896, CC1G_06457, CC1G_09616, CC1G_01484	38	23	2824	12.9245	0.175697	0.0238629	3.05772			1>2up
26	GOTERM_BP_FAT	GO:0006730~one-carbon metabolic process	4	1.1396	0.00437573	CC1G_12896, CC1G_06457, CC1G_09616, CC1G_01484	38	26	2824	11.4332	0.241396	0.0248032	4.34324			1>2up
27
28	Annotation Cluster 3	Enrichment Score: 3.144990687188242											1>2up
29	Category	Term	Count	%	PValue	Genes	List Total	Pop Hits	Pop Total	Fold Enrichment	Bonferroni	Benjamini	FDR
30	GOTERM_CC_FAT	GO:0044421~extracellular region part	4	1.1396	2.6835e-05	CC1G_00723, CC1G_08927, CC1G_05005, CC1G_05003	22	4	1056	48	0.000268318	0.000268318	0.0161125	1		1>2up
31	GOTERM_CC_FAT	GO:0005578~proteinaceous extracellular matrix	4	1.1396	2.6835e-05	CC1G_00723, CC1G_08927, CC1G_05005, CC1G_05003	22	4	1056	48	0.000268318	0.000268318	0.0161125	1		1>2up
32	GOTERM_CC_FAT	GO:0031012~extracellular matrix	4	1.1396	2.6835e-05	CC1G_00723, CC1G_08927, CC1G_05005, CC1G_05003	22	4	1056	48	0.000268318	0.000268318	0.0161125	1		1>2up
33	SMART	SM00276:GLECT	3	0.854701	0.000522264	CC1G_00723, CC1G_05005, CC1G_05003	34	3	2453	72.1471	0.0145207	0.0145207	0.436067			1>2up
34	GOTERM_CC_FAT	GO:0005618~cell wall	6	1.7094	0.000542337	CC1G_00723, CC1G_04061, CC1G_04060, CC1G_05005, CC1G_01230, CC1G_05003	22	37	1056	7.78378	0.00541016	0.00270875	0.325216			1>2up
35	GOTERM_CC_FAT	GO:0030312~external encapsulating structure	6	1.7094	0.00069804	CC1G_00723, CC1G_04061, CC1G_04060, CC1G_05005, CC1G_01230, CC1G_05003	22	39	1056	7.38462	0.00695851	0.00232491	0.418421			1>2up
36	SP_PIR_KEYWORDS	fruiting body	3	0.854701	0.00103189	CC1G_00723, CC1G_05005, CC1G_05003	37	3	1903	51.4324	0.0314983	0.0314983	0.883017			1>2up
37	SP_PIR_KEYWORDS	cell wall	3	0.854701	0.00103189	CC1G_00723, CC1G_05005, CC1G_05003	37	3	1903	51.4324	0.0314983	0.0314983	0.883017			1>2up
38	SP_PIR_KEYWORDS	extracellular matrix	3	0.854701	0.00103189	CC1G_00723, CC1G_05005, CC1G_05003	37	3	1903	51.4324	0.0314983	0.0314983	0.883017			1>2up
39	SP_PIR_KEYWORDS	Lectin	3	0.854701	0.00103189	CC1G_00723, CC1G_05005, CC1G_05003	37	3	1903	51.4324	0.0314983	0.0314983	0.883017			1>2up
40	GOTERM_CC_FAT	GO:0005576~extracellular region	7	1.9943	0.00103652	CC1G_09921, CC1G_00723, CC1G_08927, CC1G_06945, CC1G_06006, CC1G_05005, CC1G_05003	22	64	1056	5.25	0.010317	0.00258928	0.620787			1>2up
41	INTERPRO	IPR001079:Galectin, carbohydrate recognition domain	3	0.854701	0.00142696	CC1G_00723, CC1G_05005, CC1G_05003	158	3	7124	45.0886	0.22223	0.0608978	1.73704			1>2up
42	SP_PIR_KEYWORDS	Secreted	3	0.854701	0.0020392	CC1G_00723, CC1G_05005, CC1G_05003	37	4	1903	38.5743	0.0613191	0.0208723	1.73835			1>2up
43	UP_SEQ_FEATURE	domain:Galectin	3	0.854701	0.00255102	CC1G_00723, CC1G_05005, CC1G_05003	3	3	49	16.3333	0.0101651	0.0101651	0.970502			1>2up
44	UP_SEQ_FEATURE	binding site:Carbohydrate	3	0.854701	0.00255102	CC1G_00723, CC1G_05005, CC1G_05003	3	3	49	16.3333	0.0101651	0.0101651	0.970502			1>2up
45	GOTERM_MF_FAT	GO:0030246~carbohydrate binding	7	1.9943	0.00440665	CC1G_09921, CC1G_00723, CC1G_06945, CC1G_06006, CC1G_11695, CC1G_05005, CC1G_05003	87	72	3953	4.41746	0.351314	0.0695941	4.76594			1>2up
46	GOTERM_MF_FAT	GO:0005529~sugar binding	3	0.854701	0.00915158	CC1G_00723, CC1G_05005, CC1G_05003	87	7	3953	19.4729	0.59383	0.120773	9.66596			1>2up
47
48	Annotation Cluster 4	Enrichment Score: 1.8574737146179636											1>2up
49	Category	Term	Count	%	PValue	Genes	List Total	Pop Hits	Pop Total	Fold Enrichment	Bonferroni	Benjamini	FDR
50	INTERPRO	IPR013781:Glycoside hydrolase, subgroup, catalytic core	7	1.9943	0.00212635	CC1G_09921, CC1G_01586, CC1G_06564, CC1G_01315, CC1G_10582, CC1G_06563, CC1G_05516	158	61	7124	5.1741	0.31246	0.0721889	2.57825			1>2up
51	GOTERM_BP_FAT	GO:0006032~chitin catabolic process	3	0.854701	0.00336626	CC1G_09921, CC1G_01586, CC1G_01315	38	7	2824	31.8496	0.191385	0.0233272	3.35664			1>2up
52	SMART	SM00636:Glyco_18	3	0.854701	0.00353432	CC1G_09921, CC1G_01586, CC1G_01315	34	7	2453	30.9202	0.0943807	0.0483597	2.91849			1>2up
53	GOTERM_BP_FAT	GO:0000272~polysaccharide catabolic process	4	1.1396	0.00390587	CC1G_09921, CC1G_01586, CC1G_01315, CC1G_11695	38	25	2824	11.8905	0.218509	0.0243537	3.88517			1>2up
54	GOTERM_BP_FAT	GO:0016052~carbohydrate catabolic process	5	1.4245	0.00808979	CC1G_09921, CC1G_06383, CC1G_01586, CC1G_01315, CC1G_11695	38	62	2824	5.99321	0.400542	0.0417476	7.89552			1>2up
55	GOTERM_MF_FAT	GO:0004568~chitinase activity	3	0.854701	0.00915158	CC1G_09921, CC1G_01586, CC1G_01315	87	7	3953	19.4729	0.59383	0.120773	9.66596			1>2up
56	INTERPRO	IPR011583:Chitinase II	3	0.854701	0.00942391	CC1G_09921, CC1G_01586, CC1G_01315	158	7	7124	19.3237	0.811088	0.188044	10.9695			1>2up
57	GOTERM_BP_FAT	GO:0006026~aminoglycan catabolic process	3	0.854701	0.0101518	CC1G_09921, CC1G_01586, CC1G_01315	38	12	2824	18.5789	0.474198	0.0482458	9.81595			1>2up
58	GOTERM_BP_FAT	GO:0006030~chitin metabolic process	3	0.854701	0.0101518	CC1G_09921, CC1G_01586, CC1G_01315	38	12	2824	18.5789	0.474198	0.0482458	9.81595			1>2up
59	INTERPRO	IPR001223:Glycoside hydrolase, family 18, catalytic domain	3	0.854701	0.0123845	CC1G_09921, CC1G_01586, CC1G_01315	158	8	7124	16.9082	0.88845	0.216276	14.1803			1>2up
60	INTERPRO	IPR001579:Glycoside hydrolase, chitinase active site	3	0.854701	0.0123845	CC1G_09921, CC1G_01586, CC1G_01315	158	8	7124	16.9082	0.88845	0.216276	14.1803			1>2up
61	GOTERM_BP_FAT	GO:0005976~polysaccharide metabolic process	4	1.1396	0.0127458	CC1G_09921, CC1G_01586, CC1G_01315, CC1G_11695	38	38	2824	7.82271	0.554318	0.0560904	12.1806			1>2up
62	GOTERM_BP_FAT	GO:0006022~aminoglycan metabolic process	3	0.854701	0.0200761	CC1G_09921, CC1G_01586, CC1G_01315	38	17	2824	13.1146	0.721313	0.0816509	18.5638			1>2up
63	SP_PIR_KEYWORDS	glycosidase	3	0.854701	0.0795356	CC1G_09921, CC1G_01586, CC1G_01315	37	25	1903	6.17189	0.923402	0.307209	50.933			1>2up
64	GOTERM_BP_FAT	GO:0009057~macromolecule catabolic process	4	1.1396	0.141187	CC1G_09921, CC1G_01586, CC1G_01315, CC1G_11695	38	100	2824	2.97263	0.999932	0.431101	78.5866			1>2up
65	SP_PIR_KEYWORDS	hydrolase	5	1.4245	0.60912	CC1G_09921, CC1G_01586, CC1G_01315, CC1G_03363, CC1G_03408	37	219	1903	1.17426	1	0.87507	99.9687			1>2up
66
67	Annotation Cluster 5	Enrichment Score: 1.4375005789008592											1>2up
68	Category	Term	Count	%	PValue	Genes	List Total	Pop Hits	Pop Total	Fold Enrichment	Bonferroni	Benjamini	FDR
69	GOTERM_CC_FAT	GO:0005618~cell wall	6	1.7094	0.000542337	CC1G_00723, CC1G_04061, CC1G_04060, CC1G_05005, CC1G_01230, CC1G_05003	22	37	1056	7.78378	0.00541016	0.00270875	0.325216			1>2up
70	GOTERM_CC_FAT	GO:0030312~external encapsulating structure	6	1.7094	0.00069804	CC1G_00723, CC1G_04061, CC1G_04060, CC1G_05005, CC1G_01230, CC1G_05003	22	39	1056	7.38462	0.00695851	0.00232491	0.418421			1>2up
71	SMART	SM00075:HYDRO	3	0.854701	0.0715208	CC1G_04061, CC1G_04060, CC1G_01230	34	33	2453	6.55882	0.874795	0.405153	46.2481			1>2up
72	GOTERM_CC_FAT	GO:0009277~fungal-type cell wall	3	0.854701	0.137523	CC1G_04061, CC1G_04060, CC1G_01230	22	33	1056	4.36364	0.77224	0.190511	58.8675			1>2up
73	GOTERM_MF_FAT	GO:0005199~structural constituent of cell wall	3	0.854701	0.160499	CC1G_04061, CC1G_04060, CC1G_01230	87	33	3953	4.13062	1	0.635242	85.5491			1>2up
74	INTERPRO	IPR001338:Hydrophobin, fungi	3	0.854701	0.163997	CC1G_04061, CC1G_04060, CC1G_01230	158	33	7124	4.09896	1	0.793258	88.8982			1>2up
75	GOTERM_MF_FAT	GO:0005198~structural molecule activity	3	0.854701	0.883553	CC1G_04061, CC1G_04060, CC1G_01230	87	166	3953	0.821147	1	0.999931	100			1>2up
76
77	Annotation Cluster 6	Enrichment Score: 1.3654095205595027											1>2up
78	Category	Term	Count	%	PValue	Genes	List Total	Pop Hits	Pop Total	Fold Enrichment	Bonferroni	Benjamini	FDR
79	GOTERM_MF_FAT	GO:0004806~triacylglycerol lipase activity	3	0.854701	0.0226519	CC1G_03312, CC1G_07550, CC1G_11285	87	11	3953	12.3918	0.894117	0.244728	22.38			1>2up
80	INTERPRO	IPR002921:Lipase, class 3	3	0.854701	0.0232958	CC1G_03312, CC1G_07550, CC1G_11285	158	11	7124	12.2969	0.984213	0.339565	25.1175			1>2up
81	GOTERM_MF_FAT	GO:0016298~lipase activity	3	0.854701	0.0690089	CC1G_03312, CC1G_07550, CC1G_11285	87	20	3953	6.81552	0.999095	0.442316	54.6448			1>2up
82	GOTERM_MF_FAT	GO:0004091~carboxylesterase activity	3	0.854701	0.0948582	CC1G_03312, CC1G_07550, CC1G_11285	87	24	3953	5.6796	0.999943	0.528252	66.7791			1>2up
83
84	Annotation Cluster 7	Enrichment Score: 1.2441427018612354											1>2up
85	Category	Term	Count	%	PValue	Genes	List Total	Pop Hits	Pop Total	Fold Enrichment	Bonferroni	Benjamini	FDR
86	SP_PIR_KEYWORDS	heme	9	2.5641	0.00120161	CC1G_01274, CC1G_05985, CC1G_07897, CC1G_12161, CC1G_01302, CC1G_01620, CC1G_02490, CC1G_01584, CC1G_01622	37	118	1903	3.92281	0.0365862	0.0184635	1.02759			1>2up
87	SP_PIR_KEYWORDS	metal-binding	16	4.5584	0.00207118	CC1G_07935, CC1G_05985, CC1G_01274, CC1G_01302, CC1G_01620, CC1G_09243, CC1G_01622, CC1G_01584, CC1G_07897, CC1G_08917, CC1G_12161, CC1G_09022, CC1G_02490, CC1G_08966, CC1G_02792, CC1G_03968	37	378	1903	2.17703	0.0622511	0.0159398	1.76539			1>2up
88	SP_PIR_KEYWORDS	iron	9	2.5641	0.00379659	CC1G_01274, CC1G_05985, CC1G_07897, CC1G_12161, CC1G_01302, CC1G_01620, CC1G_02490, CC1G_01584, CC1G_01622	37	141	1903	3.28292	0.111231	0.0233077	3.21499			1>2up
89	INTERPRO	IPR001128:Cytochrome P450	9	2.5641	0.00891573	CC1G_01274, CC1G_05985, CC1G_07897, CC1G_12161, CC1G_01302, CC1G_01620, CC1G_02490, CC1G_01584, CC1G_01622	158	133	7124	3.05111	0.793242	0.201621	10.4074			1>2up
90	SP_PIR_KEYWORDS	Monooxygenase	6	1.7094	0.016469	CC1G_01274, CC1G_05985, CC1G_07897, CC1G_12161, CC1G_01302, CC1G_02490	37	81	1903	3.80981	0.402374	0.0822207	13.2952			1>2up
91	GOTERM_MF_FAT	GO:0009055~electron carrier activity	11	3.1339	0.02489	CC1G_01274, CC1G_05985, CC1G_07897, CC1G_12161, CC1G_01302, CC1G_01620, CC1G_02491, CC1G_02490, CC1G_01584, CC1G_01639, CC1G_01622	87	228	3953	2.19213	0.915423	0.240014	24.3229			1>2up
92	GOTERM_MF_FAT	GO:0046906~tetrapyrrole binding	9	2.5641	0.0361614	CC1G_01274, CC1G_05985, CC1G_07897, CC1G_12161, CC1G_01302, CC1G_01620, CC1G_02490, CC1G_01584, CC1G_01622	87	176	3953	2.32347	0.972934	0.279734	33.4522			1>2up
93	GOTERM_MF_FAT	GO:0020037~heme binding	9	2.5641	0.0361614	CC1G_01274, CC1G_05985, CC1G_07897, CC1G_12161, CC1G_01302, CC1G_01620, CC1G_02490, CC1G_01584, CC1G_01622	87	176	3953	2.32347	0.972934	0.279734	33.4522			1>2up
94	GOTERM_BP_FAT	GO:0055114~oxidation reduction	9	2.5641	0.0601227	CC1G_04960, CC1G_07935, CC1G_01274, CC1G_05985, CC1G_07897, CC1G_12161, CC1G_01302, CC1G_03858, CC1G_02490	38	331	2824	2.02067	0.979887	0.216629	46.6259			1>2up
95	INTERPRO	IPR002401:Cytochrome P450, E-class, group I	6	1.7094	0.0624946	CC1G_01274, CC1G_05985, CC1G_07897, CC1G_12161, CC1G_01302, CC1G_02490	158	97	7124	2.78899	0.999988	0.611896	54.7016			1>2up
96	COG_ONTOLOGY	Secondary metabolites biosynthesis, transport, and catabolism	9	2.5641	0.086118	CC1G_01274, CC1G_05985, CC1G_07897, CC1G_12161, CC1G_01302, CC1G_01620, CC1G_02490, CC1G_01584, CC1G_01622	40	139	1155	1.8696	0.763276	0.763276	47.2446			1>2up
97	SP_PIR_KEYWORDS	oxidoreductase	8	2.2792	0.0879569	CC1G_07935, CC1G_01274, CC1G_05985, CC1G_07897, CC1G_12161, CC1G_01302, CC1G_03858, CC1G_02490	37	207	1903	1.98773	0.942393	0.300062	54.6583			1>2up
98	INTERPRO	IPR017972:Cytochrome P450, conserved site	5	1.4245	0.113779	CC1G_01274, CC1G_05985, CC1G_12161, CC1G_01302, CC1G_02490	158	84	7124	2.68385	1	0.713645	77.287			1>2up
99	GOTERM_MF_FAT	GO:0005506~iron ion binding	9	2.5641	0.129648	CC1G_01274, CC1G_05985, CC1G_07897, CC1G_12161, CC1G_01302, CC1G_01620, CC1G_02490, CC1G_01584, CC1G_01622	87	232	3953	1.76263	0.999999	0.596348	78.4623			1>2up
100	INTERPRO	IPR017973:Cytochrome P450, C-terminal region	4	1.1396	0.156044	CC1G_01274, CC1G_05985, CC1G_07897, CC1G_02490	158	62	7124	2.90894	1	0.792274	87.5303			1>2up
101	GOTERM_MF_FAT	GO:0043167~ion binding	27	7.69231	0.2831	CC1G_07935, CC1G_05985, CC1G_01620, CC1G_00600, CC1G_09243, CC1G_01622, CC1G_01315, CC1G_10582, CC1G_07897, CC1G_08917, CC1G_03587, CC1G_02792, CC1G_03968, CC1G_09921, CC1G_01586, CC1G_01274, CC1G_01302, CC1G_01584, CC1G_06383, CC1G_06564, CC1G_08927, CC1G_06563, CC1G_12161, CC1G_09022, CC1G_05516, CC1G_02490, CC1G_08966	87	1067	3953	1.14976	1	0.836675	97.4777			1>2up
102	GOTERM_MF_FAT	GO:0043169~cation binding	27	7.69231	0.2831	CC1G_07935, CC1G_05985, CC1G_01620, CC1G_00600, CC1G_09243, CC1G_01622, CC1G_01315, CC1G_10582, CC1G_07897, CC1G_08917, CC1G_03587, CC1G_02792, CC1G_03968, CC1G_09921, CC1G_01586, CC1G_01274, CC1G_01302, CC1G_01584, CC1G_06383, CC1G_06564, CC1G_08927, CC1G_06563, CC1G_12161, CC1G_09022, CC1G_05516, CC1G_02490, CC1G_08966	87	1067	3953	1.14976	1	0.836675	97.4777			1>2up
103	GOTERM_MF_FAT	GO:0046914~transition metal ion binding	19	5.41311	0.709579	CC1G_07935, CC1G_05985, CC1G_01274, CC1G_01302, CC1G_01620, CC1G_00600, CC1G_09243, CC1G_01622, CC1G_01584, CC1G_06383, CC1G_08927, CC1G_07897, CC1G_08917, CC1G_12161, CC1G_09022, CC1G_02490, CC1G_08966, CC1G_02792, CC1G_03968	87	905	3953	0.953921	1	0.9983	99.9999			1>2up
104	GOTERM_MF_FAT	GO:0046872~metal ion binding	20	5.69801	0.801585	CC1G_07935, CC1G_05985, CC1G_01274, CC1G_01302, CC1G_01620, CC1G_00600, CC1G_09243, CC1G_01622, CC1G_01584, CC1G_06383, CC1G_08927, CC1G_07897, CC1G_08917, CC1G_12161, CC1G_09022, CC1G_02490, CC1G_08966, CC1G_02792, CC1G_03587, CC1G_03968	87	1007	3953	0.902419	1	0.999638	100			1>2up
105	GOTERM_MF_FAT	GO:0008270~zinc ion binding	9	2.5641	0.971138	CC1G_06383, CC1G_08927, CC1G_08917, CC1G_09022, CC1G_00600, CC1G_08966, CC1G_02792, CC1G_09243, CC1G_03968	87	621	3953	0.658504	1	0.999997	100			1>2up
106
107	Annotation Cluster 8	Enrichment Score: 1.032474968034251											1>2up
108	Category	Term	Count	%	PValue	Genes	List Total	Pop Hits	Pop Total	Fold Enrichment	Bonferroni	Benjamini	FDR
109	GOTERM_CC_FAT	GO:0016021~integral to membrane	12	3.4188	0.0404898	CC1G_10326, CC1G_12896, CC1G_11437, CC1G_05502, CC1G_01034, CC1G_06698, CC1G_06457, CC1G_04344, CC1G_04990, CC1G_05616, CC1G_09616, CC1G_01484	22	338	1056	1.70414	0.338552	0.0793402	21.9787			1>2up
110	GOTERM_CC_FAT	GO:0031224~intrinsic to membrane	12	3.4188	0.0468461	CC1G_10326, CC1G_12896, CC1G_11437, CC1G_05502, CC1G_01034, CC1G_06698, CC1G_06457, CC1G_04344, CC1G_04990, CC1G_05616, CC1G_09616, CC1G_01484	22	345	1056	1.66957	0.381086	0.0768512	25.0313			1>2up
111	SP_PIR_KEYWORDS	transmembrane	5	1.4245	0.421265	CC1G_10326, CC1G_11437, CC1G_05502, CC1G_01034, CC1G_05616	37	174	1903	1.47794	1	0.785896	99.089			1>2up
112
113	Annotation Cluster 9	Enrichment Score: 0.9534429753036506											1>2up
114	Category	Term	Count	%	PValue	Genes	List Total	Pop Hits	Pop Total	Fold Enrichment	Bonferroni	Benjamini	FDR
115	GOTERM_MF_FAT	GO:0050660~FAD binding	7	1.9943	0.0326624	CC1G_01540, CC1G_08335, CC1G_07780, CC1G_06825, CC1G_10633, CC1G_07964, CC1G_01546	87	111	3953	2.86538	0.961394	0.277787	30.7316			1>2up
116	PIR_SUPERFAMILY	PIRSF000137:Alcohol_oxidase	3	0.854701	0.085781	CC1G_01540, CC1G_07964, CC1G_01546	21	27	1087	5.75132	0.860971	0.860971	50.4361			1>2up
117	INTERPRO	IPR016166:FAD-binding, type 2	3	0.854701	0.0903328	CC1G_07780, CC1G_06825, CC1G_10633	158	23	7124	5.88112	1	0.695845	68.7077			1>2up
118	INTERPRO	IPR006094:FAD linked oxidase, N-terminal	3	0.854701	0.097169	CC1G_07780, CC1G_06825, CC1G_10633	158	24	7124	5.63608	1	0.698619	71.4743			1>2up
119	INTERPRO	IPR012132:Glucose-methanol-choline oxidoreductase	3	0.854701	0.118489	CC1G_01540, CC1G_07964, CC1G_01546	158	27	7124	5.00985	1	0.708628	78.7247			1>2up
120	GOTERM_MF_FAT	GO:0050662~coenzyme binding	8	2.2792	0.132411	CC1G_05862, CC1G_01540, CC1G_08335, CC1G_07780, CC1G_06825, CC1G_10633, CC1G_07964, CC1G_01546	87	196	3953	1.85456	0.999999	0.58104	79.2064			1>2up
121	INTERPRO	IPR000172:Glucose-methanol-choline oxidoreductase, N-terminal	3	0.854701	0.179787	CC1G_01540, CC1G_07964, CC1G_01546	158	35	7124	3.86474	1	0.810058	91.2144			1>2up
122	INTERPRO	IPR007867:Glucose-methanol-choline oxidoreductase, C-terminal	3	0.854701	0.187768	CC1G_01540, CC1G_07964, CC1G_01546	158	36	7124	3.75738	1	0.810573	92.2077			1>2up
123	SP_PIR_KEYWORDS	Flavoprotein	3	0.854701	0.201472	CC1G_01540, CC1G_07964, CC1G_01546	37	44	1903	3.50676	0.999065	0.539273	85.526			1>2up
124
125	Annotation Cluster 10	Enrichment Score: 0.28083654982883693											1>2up
126	Category	Term	Count	%	PValue	Genes	List Total	Pop Hits	Pop Total	Fold Enrichment	Bonferroni	Benjamini	FDR
127	GOTERM_MF_FAT	GO:0050660~FAD binding	7	1.9943	0.0326624	CC1G_01540, CC1G_08335, CC1G_07780, CC1G_06825, CC1G_10633, CC1G_07964, CC1G_01546	87	111	3953	2.86538	0.961394	0.277787	30.7316			1>2up
128	GOTERM_MF_FAT	GO:0048037~cofactor binding	10	2.849	0.111661	CC1G_07935, CC1G_05862, CC1G_01540, CC1G_08335, CC1G_07780, CC1G_06825, CC1G_10633, CC1G_05236, CC1G_07964, CC1G_01546	87	261	3953	1.74087	0.999991	0.563434	72.9961			1>2up
129	GOTERM_MF_FAT	GO:0050662~coenzyme binding	8	2.2792	0.132411	CC1G_05862, CC1G_01540, CC1G_08335, CC1G_07780, CC1G_06825, CC1G_10633, CC1G_07964, CC1G_01546	87	196	3953	1.85456	0.999999	0.58104	79.2064			1>2up
130	GOTERM_MF_FAT	GO:0001883~purine nucleoside binding	11	3.1339	0.970676	CC1G_12343, CC1G_01540, CC1G_08335, CC1G_07780, CC1G_08657, CC1G_06825, CC1G_10633, CC1G_07964, CC1G_09242, CC1G_01546, CC1G_09243	87	733	3953	0.681862	1	0.999998	100			1>2up
131	GOTERM_MF_FAT	GO:0030554~adenyl nucleotide binding	11	3.1339	0.970676	CC1G_12343, CC1G_01540, CC1G_08335, CC1G_07780, CC1G_08657, CC1G_06825, CC1G_10633, CC1G_07964, CC1G_09242, CC1G_01546, CC1G_09243	87	733	3953	0.681862	1	0.999998	100			1>2up
132	GOTERM_MF_FAT	GO:0017076~purine nucleotide binding	13	3.7037	0.97183	CC1G_08657, CC1G_06825, CC1G_10633, CC1G_07964, CC1G_09242, CC1G_09243, CC1G_04608, CC1G_12343, CC1G_01540, CC1G_08335, CC1G_07780, CC1G_02704, CC1G_01546	87	846	3953	0.698201	1	0.999996	100			1>2up
133	GOTERM_MF_FAT	GO:0001882~nucleoside binding	11	3.1339	0.973256	CC1G_12343, CC1G_01540, CC1G_08335, CC1G_07780, CC1G_08657, CC1G_06825, CC1G_10633, CC1G_07964, CC1G_09242, CC1G_01546, CC1G_09243	87	740	3953	0.675412	1	0.999995	100			1>2up
134	GOTERM_MF_FAT	GO:0000166~nucleotide binding	14	3.9886	0.991554	CC1G_10966, CC1G_08657, CC1G_06825, CC1G_10633, CC1G_07964, CC1G_09242, CC1G_09243, CC1G_04608, CC1G_12343, CC1G_01540, CC1G_08335, CC1G_07780, CC1G_02704, CC1G_01546	87	991	3953	0.641892	1	1	100			1>2up
135	GOTERM_MF_FAT	GO:0032555~purine ribonucleotide binding	6	1.7094	0.999823	CC1G_12343, CC1G_08657, CC1G_02704, CC1G_09242, CC1G_09243, CC1G_04608	87	721	3953	0.378115	1	1	100			1>2up
136	GOTERM_MF_FAT	GO:0032553~ribonucleotide binding	6	1.7094	0.999823	CC1G_12343, CC1G_08657, CC1G_02704, CC1G_09242, CC1G_09243, CC1G_04608	87	721	3953	0.378115	1	1	100			1>2up
137	GOTERM_MF_FAT	GO:0032559~adenyl ribonucleotide binding	4	1.1396	0.999949	CC1G_12343, CC1G_08657, CC1G_09242, CC1G_09243	87	622	3953	0.292198	1	1	100			1>2up
138	GOTERM_MF_FAT	GO:0005524~ATP binding	4	1.1396	0.999949	CC1G_12343, CC1G_08657, CC1G_09242, CC1G_09243	87	622	3953	0.292198	1	1	100			1>2up
139
140	Annotation Cluster 11	Enrichment Score: 0.03560248349273562											1>2up
141	Category	Term	Count	%	PValue	Genes	List Total	Pop Hits	Pop Total	Fold Enrichment	Bonferroni	Benjamini	FDR
142	GOTERM_MF_FAT	GO:0004175~endopeptidase activity	3	0.854701	0.858353	CC1G_08927, CC1G_03570, CC1G_08840	87	155	3953	0.879422	1	0.999891	100			1>2up
143	GOTERM_MF_FAT	GO:0070011~peptidase activity, acting on L-amino acid peptides	3	0.854701	0.945463	CC1G_08927, CC1G_03570, CC1G_08840	87	207	3953	0.658504	1	0.999993	100			1>2up
144	GOTERM_MF_FAT	GO:0008233~peptidase activity	3	0.854701	0.963568	CC1G_08927, CC1G_03570, CC1G_08840	87	228	3953	0.597852	1	0.999998	100			1>2up
145
146	1>2down
147	DAVID-GO analysis for 134 downDEGs in 1-2 transition.
148	Annotation Cluster 1	Enrichment Score: 2.6552925679261494											1>2down
149	Category	Term	Count	%	PValue	Genes	List Total	Pop Hits	Pop Total	Fold Enrichment	Bonferroni	Benjamini	FDR
150	SP_PIR_KEYWORDS	iron	8	6.66667	2.72447e-06	CC1G_05409, CC1G_07230, CC1G_07228, CC1G_02104, CC1G_04037, CC1G_09889, CC1G_01916, CC1G_12229	12	141	1903	8.99764	5.44881e-05	5.44881e-05	0.00207356	1		1>2down
151	SP_PIR_KEYWORDS	heme	7	5.83333	1.79485e-05	CC1G_05409, CC1G_07230, CC1G_02104, CC1G_04037, CC1G_09889, CC1G_01916, CC1G_12229	12	118	1903	9.40749	0.000358909	0.000179471	0.0136597	1		1>2down
152	GOTERM_BP_FAT	GO:0055114~oxidation reduction	9	7.5	2.48668e-05	CC1G_05409, CC1G_07230, CC1G_07228, CC1G_02104, CC1G_04037, CC1G_09889, CC1G_05483, CC1G_01916, CC1G_12229	14	331	2824	5.48468	0.00086997	0.00086997	0.0220239	1		1>2down
153	GOTERM_MF_FAT	GO:0020037~heme binding	8	6.66667	9.86472e-05	CC1G_05409, CC1G_07230, CC1G_07228, CC1G_02104, CC1G_04037, CC1G_09889, CC1G_01916, CC1G_12229	27	176	3953	6.65488	0.0073716	0.0073716	0.103482			1>2down
154	GOTERM_MF_FAT	GO:0046906~tetrapyrrole binding	8	6.66667	9.86472e-05	CC1G_05409, CC1G_07230, CC1G_07228, CC1G_02104, CC1G_04037, CC1G_09889, CC1G_01916, CC1G_12229	27	176	3953	6.65488	0.0073716	0.0073716	0.103482			1>2down
155	SP_PIR_KEYWORDS	oxidoreductase	7	5.83333	0.000446147	CC1G_05409, CC1G_02104, CC1G_04037, CC1G_09889, CC1G_05483, CC1G_01916, CC1G_12229	12	207	1903	5.36272	0.00888523	0.00297056	0.339059			1>2down
156	GOTERM_MF_FAT	GO:0005506~iron ion binding	8	6.66667	0.000550683	CC1G_05409, CC1G_07230, CC1G_07228, CC1G_02104, CC1G_04037, CC1G_09889, CC1G_01916, CC1G_12229	27	232	3953	5.04853	0.0404709	0.0204444	0.576436			1>2down
157	SP_PIR_KEYWORDS	Monooxygenase	5	4.16667	0.000800714	CC1G_05409, CC1G_04037, CC1G_09889, CC1G_01916, CC1G_12229	12	81	1903	9.78909	0.015893	0.00399716	0.607806			1>2down
158	SP_PIR_KEYWORDS	metal-binding	8	6.66667	0.00182282	CC1G_05409, CC1G_07230, CC1G_07228, CC1G_02104, CC1G_04037, CC1G_09889, CC1G_01916, CC1G_12229	12	378	1903	3.35626	0.035832	0.00727138	1.37901			1>2down
159	INTERPRO	IPR017972:Cytochrome P450, conserved site	5	4.16667	0.00235887	CC1G_05409, CC1G_04037, CC1G_09889, CC1G_01916, CC1G_12229	49	84	7124	8.65403	0.202856	0.107171	2.56759			1>2down
160	GOTERM_MF_FAT	GO:0009055~electron carrier activity	7	5.83333	0.00298987	CC1G_05409, CC1G_07230, CC1G_07228, CC1G_04037, CC1G_09889, CC1G_01916, CC1G_12229	27	228	3953	4.49496	0.201145	0.0545971	3.09372			1>2down
161	INTERPRO	IPR002401:Cytochrome P450, E-class, group I	5	4.16667	0.00397386	CC1G_05409, CC1G_04037, CC1G_09889, CC1G_01916, CC1G_12229	49	97	7124	7.49421	0.317676	0.119633	4.29075			1>2down
162	INTERPRO	IPR001128:Cytochrome P450	5	4.16667	0.0119785	CC1G_05409, CC1G_04037, CC1G_09889, CC1G_01916, CC1G_12229	49	133	7124	5.46571	0.685535	0.251153	12.4296			1>2down
163	COG_ONTOLOGY	Secondary metabolites biosynthesis, transport, and catabolism	5	4.16667	0.0459384	CC1G_05409, CC1G_04037, CC1G_09889, CC1G_01916, CC1G_12229	13	139	1155	3.1959	0.313546	0.313546	22.6982			1>2down
164	INTERPRO	IPR017973:Cytochrome P450, C-terminal region	3	2.5	0.0651168	CC1G_05409, CC1G_01916, CC1G_12229	49	62	7124	7.03489	0.998441	0.7255	52.3654			1>2down
165	GOTERM_MF_FAT	GO:0043169~cation binding	11	9.16667	0.136539	CC1G_05409, CC1G_07230, CC1G_07228, CC1G_02104, CC1G_04037, CC1G_12253, CC1G_03453, CC1G_09889, CC1G_08284, CC1G_01916, CC1G_12229	27	1067	3953	1.50935	0.999983	0.8404	78.5778			1>2down
166	GOTERM_MF_FAT	GO:0043167~ion binding	11	9.16667	0.136539	CC1G_05409, CC1G_07230, CC1G_07228, CC1G_02104, CC1G_04037, CC1G_12253, CC1G_03453, CC1G_09889, CC1G_08284, CC1G_01916, CC1G_12229	27	1067	3953	1.50935	0.999983	0.8404	78.5778			1>2down
167	GOTERM_MF_FAT	GO:0046872~metal ion binding	10	8.33333	0.195388	CC1G_05409, CC1G_07230, CC1G_07228, CC1G_02104, CC1G_04037, CC1G_12253, CC1G_03453, CC1G_09889, CC1G_01916, CC1G_12229	27	1007	3953	1.4539	1	0.902629	89.7876			1>2down
168	GOTERM_MF_FAT	GO:0046914~transition metal ion binding	9	7.5	0.228289	CC1G_05409, CC1G_07230, CC1G_07228, CC1G_02104, CC1G_04037, CC1G_12253, CC1G_09889, CC1G_01916, CC1G_12229	27	905	3953	1.45599	1	0.911918	93.4108			1>2down
169
170	Annotation Cluster 2	Enrichment Score: 2.6250806152833968											1>2down
171	Category	Term	Count	%	PValue	Genes	List Total	Pop Hits	Pop Total	Fold Enrichment	Bonferroni	Benjamini	FDR
172	SMART	SM00075:HYDRO	4	3.33333	0.000449644	CC1G_04754, CC1G_04875, CC1G_10188, CC1G_10189	13	33	2453	22.8718	0.00403952	0.00403952	0.258494			1>2down
173	GOTERM_CC_FAT	GO:0009277~fungal-type cell wall	4	3.33333	0.000895067	CC1G_04754, CC1G_04875, CC1G_10188, CC1G_10189	8	33	1056	16	0.0053584	0.0053584	0.427642			1>2down
174	GOTERM_MF_FAT	GO:0005199~structural constituent of cell wall	4	3.33333	0.00120949	CC1G_04754, CC1G_04875, CC1G_10188, CC1G_10189	27	33	3953	17.7464	0.0867696	0.0298026	1.26211			1>2down
175	GOTERM_CC_FAT	GO:0005618~cell wall	4	3.33333	0.00125996	CC1G_04754, CC1G_04875, CC1G_10188, CC1G_10189	8	37	1056	14.2703	0.00753597	0.00377511	0.601563			1>2down
176	INTERPRO	IPR001338:Hydrophobin, fungi	4	3.33333	0.00135917	CC1G_04754, CC1G_04875, CC1G_10188, CC1G_10189	49	33	7124	17.6228	0.122404	0.122404	1.48684			1>2down
177	GOTERM_CC_FAT	GO:0030312~external encapsulating structure	4	3.33333	0.00147335	CC1G_04754, CC1G_04875, CC1G_10188, CC1G_10189	8	39	1056	13.5385	0.00880761	0.00294453	0.703163			1>2down
178	PIR_SUPERFAMILY	PIRSF004610:1G2 protein	3	2.5	0.00870925	CC1G_04875, CC1G_10188, CC1G_10189	10	18	1087	18.1167	0.091737	0.091737	5.30336			1>2down
179	GOTERM_MF_FAT	GO:0005198~structural molecule activity	4	3.33333	0.0933491	CC1G_04754, CC1G_04875, CC1G_10188, CC1G_10189	27	166	3953	3.52789	0.999357	0.770067	64.2454			1>2down
180
181	Annotation Cluster 3	Enrichment Score: 0.012148633631167463											1>2down
182	Category	Term	Count	%	PValue	Genes	List Total	Pop Hits	Pop Total	Fold Enrichment	Bonferroni	Benjamini	FDR
183	GOTERM_MF_FAT	GO:0030554~adenyl nucleotide binding	3	2.5	0.96697	CC1G_07228, CC1G_07332, CC1G_00820	27	733	3953	0.599212	1	1	100			1>2down
184	GOTERM_MF_FAT	GO:0001883~purine nucleoside binding	3	2.5	0.96697	CC1G_07228, CC1G_07332, CC1G_00820	27	733	3953	0.599212	1	1	100			1>2down
185	GOTERM_MF_FAT	GO:0001882~nucleoside binding	3	2.5	0.96848	CC1G_07228, CC1G_07332, CC1G_00820	27	740	3953	0.593544	1	1	100			1>2down
186	GOTERM_MF_FAT	GO:0000166~nucleotide binding	4	3.33333	0.974959	CC1G_07228, CC1G_07332, CC1G_00820, CC1G_10861	27	991	3953	0.590948	1	1	100			1>2down
187	GOTERM_MF_FAT	GO:0017076~purine nucleotide binding	3	2.5	0.984813	CC1G_07228, CC1G_07332, CC1G_00820	27	846	3953	0.519175	1	1	100			1>2down
188
189
190	2>3_up&down
191	DAVID-GO analysis for up&downDEGs in 2-3 transition.
192	Up												2>3_up&down
193	jgi|Copci_AmutBmut1|499834|gm1.7077_g					CC1G_02324T0	hypothetical_protein_CC1G_02324_[Coprinopsis_cinerea_okayama7									2>3_up&down
194	jgi|Copci_AmutBmut1|508339|MIX3628_1_16					CC1G_02311T0	hypothetical_protein_CC1G_02311_[Coprinopsis_cinerea_okayama7									2>3_up&down
195
196	Down
197	jgi|Copci_AmutBmut1|425848|estExt_Genewise1Plus.C_900019					CC1G_08735T0	hypothetical_protein_CC1G_08735_[Coprinopsis_cinerea_okayama7									2>3_up&down
198	jgi|Copci_AmutBmut1|444195|fgenesh1_kg.276_@_5_@_Locus1410v1rpkm213.07					CC1G_08572T0	mismatched_base_pair_and_cruciform_DNA_recognition_protein_[Coprinopsis_cinerea_okayama7									2>3_up&down
199	jgi|Copci_AmutBmut1|444194|fgenesh1_kg.276_@_4_@_Locus2862v1rpkm118.69					CC1G_08573T0	hypothetical_protein_CC1G_08573_[Coprinopsis_cinerea_okayama7									2>3_up&down
200
201	3>4_up
202	DAVID-GO analysis for 85 upDEGs in 3-4 transition.
203	Annotation Cluster 1	Enrichment Score: 0.5723152344455512											3>4_up
204	Category	Term	Count	%	PValue	Genes	List Total	Pop Hits	Pop Total	Fold Enrichment	Bonferroni	Benjamini	FDR
205	GOTERM_MF_FAT	GO:0001883~purine nucleoside binding	4	5.71429	0.223907	CC1G_09292, CC1G_07024, CC1G_08030, CC1G_07016	10	733	3953	2.15716	0.999961	0.999961	90.1641			3>4_up
206	GOTERM_MF_FAT	GO:0030554~adenyl nucleotide binding	4	5.71429	0.223907	CC1G_09292, CC1G_07024, CC1G_08030, CC1G_07016	10	733	3953	2.15716	0.999961	0.999961	90.1641			3>4_up
207	GOTERM_MF_FAT	GO:0001882~nucleoside binding	4	5.71429	0.228407	CC1G_09292, CC1G_07024, CC1G_08030, CC1G_07016	10	740	3953	2.13676	0.999969	0.994405	90.6736			3>4_up
208	GOTERM_MF_FAT	GO:0017076~purine nucleotide binding	4	5.71429	0.29932	CC1G_09292, CC1G_07024, CC1G_08030, CC1G_07016	10	846	3953	1.86903	0.999999	0.991285	96.1394			3>4_up
209	GOTERM_MF_FAT	GO:0000166~nucleotide binding	4	5.71429	0.401275	CC1G_09292, CC1G_07024, CC1G_08030, CC1G_07016	10	991	3953	1.59556	1	0.994081	99.0841			3>4_up
210
211	3>4_down
212	DAVID-GO analysis for 38 downDEGs in 3-4 transition.
213	Annotation Cluster 1	Enrichment Score: 3.359553056363248											3>4_down
214	Category	Term	Count	%	PValue	Genes	List Total	Pop Hits	Pop Total	Fold Enrichment	Bonferroni	Benjamini	FDR
215	SMART	SM00075:HYDRO	4	11.1111	7.49052e-05	CC1G_10206, CC1G_10186, CC1G_10188, CC1G_08363	8	33	2453	37.1667	0.00037447	0.00037447	0.0325727	1		3>4_down
216	GOTERM_MF_FAT	GO:0005199~structural constituent of cell wall	4	11.1111	8.36034e-05	CC1G_10206, CC1G_10186, CC1G_10188, CC1G_08363	12	33	3953	39.9293	0.00258846	0.00258846	0.0717997			3>4_down
217	INTERPRO	IPR001338:Hydrophobin, fungi	4	11.1111	9.78578e-05	CC1G_10206, CC1G_10186, CC1G_10188, CC1G_08363	21	33	7124	41.1198	0.0026388	0.0026388	0.0810446			3>4_down
218	GOTERM_CC_FAT	GO:0009277~fungal-type cell wall	4	11.1111	0.000267002	CC1G_10206, CC1G_10186, CC1G_10188, CC1G_08363	6	33	1056	21.3333	0.00160094	0.00160094	0.127719			3>4_down
219	GOTERM_CC_FAT	GO:0005618~cell wall	4	11.1111	0.000378035	CC1G_10206, CC1G_10186, CC1G_10188, CC1G_08363	6	37	1056	19.027	0.00226607	0.00113368	0.180793			3>4_down
220	GOTERM_CC_FAT	GO:0030312~external encapsulating structure	4	11.1111	0.000443346	CC1G_10206, CC1G_10186, CC1G_10188, CC1G_08363	6	39	1056	18.0513	0.00265713	0.000886495	0.212002			3>4_down
221	PIR_SUPERFAMILY	PIRSF004610:1G2 protein	3	8.33333	0.00518146	CC1G_10206, CC1G_10186, CC1G_10188	8	18	1087	22.6458	0.0306888	0.0306888	2.45557			3>4_down
222	GOTERM_MF_FAT	GO:0005198~structural molecule activity	4	11.1111	0.00935412	CC1G_10206, CC1G_10186, CC1G_10188, CC1G_08363	12	166	3953	7.93775	0.25274	0.135558	7.75647			3>4_down
223
224	Annotation Cluster 2	Enrichment Score: 0.5074639610970696											3>4_down
225	Category	Term	Count	%	PValue	Genes	List Total	Pop Hits	Pop Total	Fold Enrichment	Bonferroni	Benjamini	FDR
226	GOTERM_MF_FAT	GO:0050660~FAD binding	3	8.33333	0.0364264	CC1G_03087, CC1G_07964, CC1G_07862	12	111	3953	8.90315	0.683457	0.318482	27.2961			3>4_down
227	GOTERM_MF_FAT	GO:0050662~coenzyme binding	3	8.33333	0.10023	CC1G_03087, CC1G_07964, CC1G_07862	12	196	3953	5.04209	0.962149	0.558918	59.6401			3>4_down
228	GOTERM_MF_FAT	GO:0048037~cofactor binding	3	8.33333	0.161289	CC1G_03087, CC1G_07964, CC1G_07862	12	261	3953	3.7864	0.995715	0.663957	77.932			3>4_down
229	GOTERM_MF_FAT	GO:0001883~purine nucleoside binding	3	8.33333	0.633245	CC1G_03087, CC1G_07964, CC1G_07862	12	733	3953	1.34823	1	0.994386	99.9819			3>4_down
230	GOTERM_MF_FAT	GO:0030554~adenyl nucleotide binding	3	8.33333	0.633245	CC1G_03087, CC1G_07964, CC1G_07862	12	733	3953	1.34823	1	0.994386	99.9819			3>4_down
231	GOTERM_MF_FAT	GO:0001882~nucleoside binding	3	8.33333	0.638923	CC1G_03087, CC1G_07964, CC1G_07862	12	740	3953	1.33547	1	0.989015	99.9842			3>4_down
232	GOTERM_MF_FAT	GO:0017076~purine nucleotide binding	3	8.33333	0.71784	CC1G_03087, CC1G_07964, CC1G_07862	12	846	3953	1.16814	1	0.992575	99.9981			3>4_down
233	GOTERM_MF_FAT	GO:0000166~nucleotide binding	3	8.33333	0.804727	CC1G_03087, CC1G_07964, CC1G_07862	12	991	3953	0.997225	1	0.996397	99.9999			3>4_down
234
235	4>5_up
236	DAVID-GO analysis for 148 upDEGs in 4-5 transition.
237	Annotation Cluster 1	Enrichment Score: 8.880240922445426											4>5_up
238	Category	Term	Count	%	PValue	Genes	List Total	Pop Hits	Pop Total	Fold Enrichment	Bonferroni	Benjamini	FDR
239	GOTERM_MF_FAT	GO:0003735~structural constituent of ribosome	17	12.782	4.38528e-14	CC1G_03739, CC1G_09911, CC1G_00637, CC1G_08211, CC1G_00238, CC1G_05712, CC1G_10718, CC1G_05903, CC1G_00382, CC1G_11636, CC1G_05276, CC1G_10533, CC1G_08957, CC1G_09342, CC1G_00758, CC1G_09504, CC1G_11569	47	115	3953	12.4331	3.02591e-12	3.02591e-12	4.52527e-11	1		4>5_up
240	GOTERM_MF_FAT	GO:0005198~structural molecule activity	18	13.5338	1.05796e-12	CC1G_03739, CC1G_09911, CC1G_00637, CC1G_10186, CC1G_08211, CC1G_00238, CC1G_05712, CC1G_10718, CC1G_05903, CC1G_00382, CC1G_11636, CC1G_10533, CC1G_05276, CC1G_08957, CC1G_09342, CC1G_00758, CC1G_09504, CC1G_11569	47	166	3953	9.11997	7.29973e-11	3.64986e-11	1.09165e-09	1		4>5_up
241	GOTERM_BP_FAT	GO:0006412~translation	17	12.782	4.30706e-12	CC1G_03739, CC1G_09911, CC1G_00637, CC1G_08211, CC1G_00238, CC1G_05712, CC1G_10718, CC1G_05903, CC1G_00382, CC1G_11636, CC1G_05276, CC1G_10533, CC1G_08957, CC1G_09342, CC1G_00758, CC1G_09504, CC1G_11569	31	186	2824	8.32605	2.02434e-10	2.02434e-10	4.09098e-09	1		4>5_up
242	GOTERM_CC_FAT	GO:0030529~ribonucleoprotein complex	19	14.2857	5.77331e-12	CC1G_03739, CC1G_09911, CC1G_00637, CC1G_08211, CC1G_00238, CC1G_05712, CC1G_10718, CC1G_05903, CC1G_00382, CC1G_11636, CC1G_07750, CC1G_00309, CC1G_10533, CC1G_05276, CC1G_08957, CC1G_09342, CC1G_00758, CC1G_09504, CC1G_11569	25	143	1056	5.61231	7.50525e-11	7.50525e-11	3.82226e-09	1		4>5_up
243	GOTERM_CC_FAT	GO:0005840~ribosome	17	12.782	5.85998e-11	CC1G_03739, CC1G_09911, CC1G_00637, CC1G_08211, CC1G_00238, CC1G_05712, CC1G_10718, CC1G_05903, CC1G_00382, CC1G_11636, CC1G_05276, CC1G_10533, CC1G_08957, CC1G_09342, CC1G_00758, CC1G_09504, CC1G_11569	25	116	1056	6.19034	7.61797e-10	3.80899e-10	3.87967e-08	1		4>5_up
244	SP_PIR_KEYWORDS	ribonucleoprotein	9	6.76692	2.6131e-08	CC1G_05903, CC1G_00382, CC1G_09911, CC1G_05276, CC1G_10533, CC1G_08211, CC1G_09342, CC1G_00238, CC1G_09504	23	49	1903	15.197	7.31668e-07	7.31668e-07	2.18602e-05	1		4>5_up
245	SP_PIR_KEYWORDS	ribosomal protein	9	6.76692	4.27368e-08	CC1G_05903, CC1G_00382, CC1G_09911, CC1G_05276, CC1G_10533, CC1G_08211, CC1G_09342, CC1G_00238, CC1G_09504	23	52	1903	14.3202	1.19663e-06	5.98315e-07	3.5752e-05	1		4>5_up
246	GOTERM_CC_FAT	GO:0043228~non-membrane-bounded organelle	17	12.782	0.000398064	CC1G_03739, CC1G_09911, CC1G_00637, CC1G_08211, CC1G_00238, CC1G_05712, CC1G_10718, CC1G_05903, CC1G_00382, CC1G_11636, CC1G_05276, CC1G_10533, CC1G_08957, CC1G_09342, CC1G_00758, CC1G_09504, CC1G_11569	25	335	1056	2.14352	0.00516249	0.0017238	0.263248			4>5_up
247	GOTERM_CC_FAT	GO:0043232~intracellular non-membrane-bounded organelle	17	12.782	0.000398064	CC1G_03739, CC1G_09911, CC1G_00637, CC1G_08211, CC1G_00238, CC1G_05712, CC1G_10718, CC1G_05903, CC1G_00382, CC1G_11636, CC1G_05276, CC1G_10533, CC1G_08957, CC1G_09342, CC1G_00758, CC1G_09504, CC1G_11569	25	335	1056	2.14352	0.00516249	0.0017238	0.263248			4>5_up
248
249	Annotation Cluster 2	Enrichment Score: 0.23650942060408395											4>5_up
250	Category	Term	Count	%	PValue	Genes	List Total	Pop Hits	Pop Total	Fold Enrichment	Bonferroni	Benjamini	FDR
251	SP_PIR_KEYWORDS	zinc	4	3.00752	0.463693	CC1G_05903, CC1G_08105, CC1G_10636, CC1G_09243	23	216	1903	1.53221	1	0.997018	99.455			4>5_up
252	GOTERM_MF_FAT	GO:0046914~transition metal ion binding	12	9.02256	0.491788	CC1G_04282, CC1G_05903, CC1G_08105, CC1G_02850, CC1G_10636, CC1G_09674, CC1G_09712, CC1G_09909, CC1G_03087, CC1G_09926, CC1G_01434, CC1G_09243	47	905	3953	1.11522	1	0.999992	99.9074			4>5_up
253	GOTERM_MF_FAT	GO:0008270~zinc ion binding	8	6.01504	0.599692	CC1G_05903, CC1G_08105, CC1G_02850, CC1G_10636, CC1G_09712, CC1G_09909, CC1G_01434, CC1G_09243	47	621	3953	1.0835	1	0.999973	99.9921			4>5_up
254	GOTERM_MF_FAT	GO:0043167~ion binding	13	9.77444	0.611205	CC1G_09921, CC1G_04282, CC1G_05903, CC1G_08105, CC1G_02850, CC1G_10636, CC1G_09674, CC1G_09712, CC1G_09909, CC1G_03087, CC1G_09926, CC1G_01434, CC1G_09243	47	1067	3953	1.02473	1	0.99991	99.9942			4>5_up
255	GOTERM_MF_FAT	GO:0043169~cation binding	13	9.77444	0.611205	CC1G_09921, CC1G_04282, CC1G_05903, CC1G_08105, CC1G_02850, CC1G_10636, CC1G_09674, CC1G_09712, CC1G_09909, CC1G_03087, CC1G_09926, CC1G_01434, CC1G_09243	47	1067	3953	1.02473	1	0.99991	99.9942			4>5_up
256	GOTERM_MF_FAT	GO:0046872~metal ion binding	12	9.02256	0.652065	CC1G_04282, CC1G_05903, CC1G_08105, CC1G_02850, CC1G_10636, CC1G_09674, CC1G_09712, CC1G_09909, CC1G_03087, CC1G_09926, CC1G_01434, CC1G_09243	47	1007	3953	1.00226	1	0.999889	99.9981			4>5_up
257	SP_PIR_KEYWORDS	metal-binding	5	3.7594	0.663487	CC1G_05903, CC1G_08105, CC1G_10636, CC1G_09926, CC1G_09243	23	378	1903	1.09443	1	0.999511	99.989			4>5_up
258
259	Annotation Cluster 3	Enrichment Score: 0.08771900150481496											4>5_up
260	Category	Term	Count	%	PValue	Genes	List Total	Pop Hits	Pop Total	Fold Enrichment	Bonferroni	Benjamini	FDR
261	GOTERM_MF_FAT	GO:0050660~FAD binding	3	2.25564	0.372245	CC1G_03087, CC1G_07964, CC1G_07862	47	111	3953	2.27315	1	0.999978	99.1807			4>5_up
262	GOTERM_MF_FAT	GO:0050662~coenzyme binding	3	2.25564	0.673987	CC1G_03087, CC1G_07964, CC1G_07862	47	196	3953	1.28734	1	0.999815	99.9991			4>5_up
263	GOTERM_MF_FAT	GO:0017076~purine nucleotide binding	9	6.76692	0.799029	CC1G_02651, CC1G_08770, CC1G_03087, CC1G_07964, CC1G_07871, CC1G_07862, CC1G_09242, CC1G_09243, CC1G_05512	47	846	3953	0.894749	1	0.999957	100			4>5_up
264	GOTERM_MF_FAT	GO:0048037~cofactor binding	3	2.25564	0.818045	CC1G_03087, CC1G_07964, CC1G_07862	47	261	3953	0.96674	1	0.999944	100			4>5_up
265	GOTERM_MF_FAT	GO:0000166~nucleotide binding	10	7.5188	0.85105	CC1G_02651, CC1G_08770, CC1G_09909, CC1G_03087, CC1G_07964, CC1G_07871, CC1G_07862, CC1G_09242, CC1G_09243, CC1G_05512	47	991	3953	0.848702	1	0.999959	100			4>5_up
266	GOTERM_MF_FAT	GO:0030554~adenyl nucleotide binding	7	5.26316	0.879907	CC1G_08770, CC1G_03087, CC1G_07964, CC1G_07862, CC1G_09242, CC1G_09243, CC1G_05512	47	733	3953	0.803199	1	0.999971	100			4>5_up
267	GOTERM_MF_FAT	GO:0001883~purine nucleoside binding	7	5.26316	0.879907	CC1G_08770, CC1G_03087, CC1G_07964, CC1G_07862, CC1G_09242, CC1G_09243, CC1G_05512	47	733	3953	0.803199	1	0.999971	100			4>5_up
268	GOTERM_MF_FAT	GO:0001882~nucleoside binding	7	5.26316	0.885738	CC1G_08770, CC1G_03087, CC1G_07964, CC1G_07862, CC1G_09242, CC1G_09243, CC1G_05512	47	740	3953	0.795601	1	0.999954	100			4>5_up
269	GOTERM_MF_FAT	GO:0032555~purine ribonucleotide binding	5	3.7594	0.978613	CC1G_02651, CC1G_08770, CC1G_09242, CC1G_09243, CC1G_05512	47	721	3953	0.583262	1	1	100			4>5_up
270	GOTERM_MF_FAT	GO:0032553~ribonucleotide binding	5	3.7594	0.978613	CC1G_02651, CC1G_08770, CC1G_09242, CC1G_09243, CC1G_05512	47	721	3953	0.583262	1	1	100			4>5_up
271	GOTERM_MF_FAT	GO:0032559~adenyl ribonucleotide binding	4	3.00752	0.9831	CC1G_08770, CC1G_09242, CC1G_09243, CC1G_05512	47	622	3953	0.540877	1	1	100			4>5_up
272	GOTERM_MF_FAT	GO:0005524~ATP binding	4	3.00752	0.9831	CC1G_08770, CC1G_09242, CC1G_09243, CC1G_05512	47	622	3953	0.540877	1	1	100			4>5_up
273
274	4>5_down
275	DAVID-GO analysis for 590 downDEGs in 4-5 transition.
276	Annotation Cluster 1	Enrichment Score: 4.775184239772433											4>5_down
277	Category	Term	Count	%	PValue	Genes	List Total	Pop Hits	Pop Total	Fold Enrichment	Bonferroni	Benjamini	FDR
278	GOTERM_CC_FAT	GO:0005618~cell wall	11	2.22672	5.64845e-08	CC1G_09158, CC1G_00723, CC1G_09189, CC1G_06484, CC1G_06114, CC1G_02184, CC1G_04875, CC1G_02185, CC1G_05005, CC1G_06086, CC1G_02183	35	37	1056	8.96988	2.08993e-06	2.08993e-06	5.07183e-05	1		4>5_down
279	GOTERM_CC_FAT	GO:0030312~external encapsulating structure	11	2.22672	9.87545e-08	CC1G_09158, CC1G_00723, CC1G_09189, CC1G_06484, CC1G_06114, CC1G_02184, CC1G_04875, CC1G_02185, CC1G_05005, CC1G_06086, CC1G_02183	35	39	1056	8.50989	3.65391e-06	1.82696e-06	8.86731e-05	1		4>5_down
280	SMART	SM00075:HYDRO	9	1.82186	1.85348e-07	CC1G_09158, CC1G_09189, CC1G_06484, CC1G_06114, CC1G_02184, CC1G_04875, CC1G_02185, CC1G_06086, CC1G_02183	52	33	2453	12.8654	6.11648e-06	6.11648e-06	0.000161781	1		4>5_down
281	GOTERM_CC_FAT	GO:0009277~fungal-type cell wall	9	1.82186	3.85048e-06	CC1G_09158, CC1G_09189, CC1G_06484, CC1G_06114, CC1G_02184, CC1G_04875, CC1G_02185, CC1G_06086, CC1G_02183	35	33	1056	8.22857	0.000142458	4.74882e-05	0.00345735	1		4>5_down
282	INTERPRO	IPR001338:Hydrophobin, fungi	9	1.82186	6.54933e-06	CC1G_09158, CC1G_09189, CC1G_06484, CC1G_06114, CC1G_02184, CC1G_04875, CC1G_02185, CC1G_06086, CC1G_02183	228	33	7124	8.52153	0.00191712	0.00095902	0.00872002	1		4>5_down
283	GOTERM_MF_FAT	GO:0005199~structural constituent of cell wall	9	1.82186	6.82071e-06	CC1G_09158, CC1G_09189, CC1G_06484, CC1G_06114, CC1G_02184, CC1G_04875, CC1G_02185, CC1G_06086, CC1G_02183	129	33	3953	8.35729	0.00109072	0.00109072	0.00823561	1		4>5_down
284	PIR_SUPERFAMILY	PIRSF004610:1G2 protein	6	1.21457	0.000355571	CC1G_09158, CC1G_09189, CC1G_06484, CC1G_06114, CC1G_04875, CC1G_06086	42	18	1087	8.62698	0.0113158	0.00567399	0.307535			4>5_down
285	INTERPRO	IPR019778:Hydrophobin, fungi, conserved site	3	0.607287	0.0190979	CC1G_02184, CC1G_02185, CC1G_02183	228	7	7124	13.391	0.996482	0.506498	22.6436			4>5_down
286	GOTERM_MF_FAT	GO:0005198~structural molecule activity	10	2.02429	0.08738	CC1G_09158, CC1G_09189, CC1G_06484, CC1G_01375, CC1G_06114, CC1G_02184, CC1G_04875, CC1G_02185, CC1G_06086, CC1G_02183	129	166	3953	1.84599	1	0.675465	66.8483			4>5_down
287
288	Annotation Cluster 2	Enrichment Score: 2.2281216617804747											4>5_down
289	Category	Term	Count	%	PValue	Genes	List Total	Pop Hits	Pop Total	Fold Enrichment	Bonferroni	Benjamini	FDR
290	GOTERM_BP_FAT	GO:0008610~lipid biosynthetic process	10	2.02429	0.000153013	CC1G_06001, CC1G_07728, CC1G_09235, CC1G_09238, CC1G_09237, CC1G_04738, CC1G_03119, CC1G_06249, CC1G_11331, CC1G_06149	90	65	2824	4.82735	0.0293989	0.0148091	0.190822			4>5_down
291	INTERPRO	IPR005221:Phosphatidylserine decarboxylase	4	0.809717	0.00232612	CC1G_09235, CC1G_09238, CC1G_09237, CC1G_06249	228	9	7124	13.8869	0.494571	0.127567	3.05324			4>5_down
292	INTERPRO	IPR003817:Phosphatidylserine decarboxylase-related	4	0.809717	0.00232612	CC1G_09235, CC1G_09238, CC1G_09237, CC1G_06249	228	9	7124	13.8869	0.494571	0.127567	3.05324			4>5_down
293	GOTERM_MF_FAT	GO:0004609~phosphatidylserine decarboxylase activity	4	0.809717	0.00241462	CC1G_09235, CC1G_09238, CC1G_09237, CC1G_06249	129	9	3953	13.6193	0.320777	0.17585	2.87695			4>5_down
294	GOTERM_BP_FAT	GO:0008654~phospholipid biosynthetic process	5	1.01215	0.0105802	CC1G_06001, CC1G_09235, CC1G_09238, CC1G_09237, CC1G_06249	90	28	2824	5.60317	0.874334	0.404606	12.4329			4>5_down
295	GOTERM_MF_FAT	GO:0016831~carboxy-lyase activity	4	0.809717	0.0288	CC1G_09235, CC1G_09238, CC1G_09237, CC1G_06249	129	21	3953	5.83684	0.990681	0.487242	29.7326			4>5_down
296	GOTERM_BP_FAT	GO:0006644~phospholipid metabolic process	5	1.01215	0.0446501	CC1G_06001, CC1G_09235, CC1G_09238, CC1G_09237, CC1G_06249	90	43	2824	3.64858	0.999865	0.628305	43.4558			4>5_down
297	GOTERM_BP_FAT	GO:0019637~organophosphate metabolic process	5	1.01215	0.0550147	CC1G_06001, CC1G_09235, CC1G_09238, CC1G_09237, CC1G_06249	90	46	2824	3.41063	0.999984	0.668267	50.6535			4>5_down
298
299	Annotation Cluster 3	Enrichment Score: 1.8401085772177792											4>5_down
300	Category	Term	Count	%	PValue	Genes	List Total	Pop Hits	Pop Total	Fold Enrichment	Bonferroni	Benjamini	FDR
301	GOTERM_CC_FAT	GO:0032156~septin cytoskeleton	5	1.01215	4.39811e-06	CC1G_03218, CC1G_10270, CC1G_12292, CC1G_03701, CC1G_02638	35	5	1056	30.1714	0.000162717	4.06818e-05	0.00394907	1		4>5_down
302	GOTERM_CC_FAT	GO:0031105~septin complex	5	1.01215	4.39811e-06	CC1G_03218, CC1G_10270, CC1G_12292, CC1G_03701, CC1G_02638	35	5	1056	30.1714	0.000162717	4.06818e-05	0.00394907	1		4>5_down
303	INTERPRO	IPR016491:Septin	5	1.01215	4.89761e-06	CC1G_03218, CC1G_10270, CC1G_12292, CC1G_03701, CC1G_02638	228	5	7124	31.2456	0.00143398	0.00143398	0.00652093	1		4>5_down
304	PIR_SUPERFAMILY	PIRSF006698:Septin	5	1.01215	8.51351e-06	CC1G_03218, CC1G_10270, CC1G_12292, CC1G_03701, CC1G_02638	42	5	1087	25.881	0.000272396	0.000272396	0.00737316	1		4>5_down
305	INTERPRO	IPR000038:Cell division/GTP binding protein	5	1.01215	0.000111535	CC1G_03218, CC1G_10270, CC1G_12292, CC1G_03701, CC1G_02638	228	9	7124	17.3587	0.0321533	0.0108347	0.148406			4>5_down
306	GOTERM_CC_FAT	GO:0005938~cell cortex	5	1.01215	0.000164601	CC1G_03218, CC1G_10270, CC1G_12292, CC1G_03701, CC1G_02638	35	10	1056	15.0857	0.00607223	0.00121741	0.147701			4>5_down
307	GOTERM_CC_FAT	GO:0044448~cell cortex part	5	1.01215	0.000164601	CC1G_03218, CC1G_10270, CC1G_12292, CC1G_03701, CC1G_02638	35	10	1056	15.0857	0.00607223	0.00121741	0.147701			4>5_down
308	GOTERM_CC_FAT	GO:0044430~cytoskeletal part	6	1.21457	0.00363493	CC1G_03218, CC1G_10270, CC1G_12292, CC1G_01375(a-tub), CC1G_03701, CC1G_02638	35	34	1056	5.32437	0.126055	0.022206	3.21692			4>5_down
309	SP_PIR_KEYWORDS	gtp-binding	9	1.82186	0.00556105	CC1G_07971, CC1G_03218, CC1G_10270, CC1G_12292, CC1G_00269, CC1G_01375, CC1G_03701, CC1G_02638, CC1G_03164	60	90	1903	3.17167	0.199935	0.0716572	4.97405			4>5_down
310	COG_ONTOLOGY	Cell division and chromosome partitioning / Cytoskeleton	4	0.809717	0.00826059	CC1G_03218, CC1G_10270, CC1G_03701, CC1G_02638	53	10	1155	8.71698	0.145811	0.145811	6.02727			4>5_down
311	GOTERM_CC_FAT	GO:0005856~cytoskeleton	6	1.21457	0.0135382	CC1G_03218, CC1G_10270, CC1G_12292, CC1G_01375, CC1G_03701, CC1G_02638	35	46	1056	3.9354	0.396093	0.0695136	11.5198			4>5_down
312	GOTERM_MF_FAT	GO:0019001~guanyl nucleotide binding	10	2.02429	0.0141277	CC1G_07971, CC1G_03218, CC1G_10270, CC1G_12292, CC1G_00269, CC1G_01375, CC1G_03701, CC1G_02638, CC1G_03164, CC1G_02704	129	119	3953	2.57508	0.897362	0.365748	15.7858			4>5_down
313	GOTERM_MF_FAT	GO:0032561~guanyl ribonucleotide binding	9	1.82186	0.0194813	CC1G_03218, CC1G_10270, CC1G_12292, CC1G_00269, CC1G_01375, CC1G_03701, CC1G_02638, CC1G_03164, CC1G_02704	129	105	3953	2.62658	0.957052	0.408225	21.1447			4>5_down
314	GOTERM_MF_FAT	GO:0005525~GTP binding	9	1.82186	0.0194813	CC1G_03218, CC1G_10270, CC1G_12292, CC1G_00269, CC1G_01375, CC1G_03701, CC1G_02638, CC1G_03164, CC1G_02704	129	105	3953	2.62658	0.957052	0.408225	21.1447			4>5_down
315	GOTERM_BP_FAT	GO:0007049~cell cycle	5	1.01215	0.0207667	CC1G_03218, CC1G_10270, CC1G_12292, CC1G_03701, CC1G_02638	90	34	2824	4.61438	0.983297	0.494407	23.0442			4>5_down
316	GOTERM_MF_FAT	GO:0048037~cofactor binding	14	2.83401	0.0774489	CC1G_01630, CC1G_07228, CC1G_10446, CC1G_08030, CC1G_09292, CC1G_03496, CC1G_01099, CC1G_03083, CC1G_00940, CC1G_07780, CC1G_03119, CC1G_11360, CC1G_12670, CC1G_06748	129	261	3953	1.64371	0.999997	0.690422	62.2198			4>5_down
317	GOTERM_MF_FAT	GO:0050662~coenzyme binding	11	2.22672	0.10083	CC1G_09292, CC1G_03496, CC1G_00940, CC1G_07228, CC1G_03083, CC1G_07780, CC1G_10446, CC1G_11360, CC1G_03119, CC1G_12670, CC1G_08030	129	196	3953	1.71978	1	0.678155	72.2894			4>5_down
318	GOTERM_MF_FAT	GO:0050660~FAD binding	7	1.417	0.14904	CC1G_09292, CC1G_00940, CC1G_07228, CC1G_07780, CC1G_10446, CC1G_03119, CC1G_08030	129	111	3953	1.93247	1	0.781062	85.7551			4>5_down
319	SP_PIR_KEYWORDS	nucleotide-binding	13	2.63158	0.536842	CC1G_03218, CC1G_07971, CC1G_10270, CC1G_00269, CC1G_03701, CC1G_02638, CC1G_00228, CC1G_12292, CC1G_10502, CC1G_04010, CC1G_01375, CC1G_03607, CC1G_03164	60	383	1903	1.07654	1	0.967315	99.9126			4>5_down
320	GOTERM_MF_FAT	GO:0017076~purine nucleotide binding	23	4.65587	0.904328	CC1G_10270, CC1G_03218, CC1G_07971, CC1G_09797, CC1G_00269, CC1G_07228, CC1G_03701, CC1G_07024, CC1G_10446, CC1G_02638, CC1G_00228, CC1G_08030, CC1G_09292, CC1G_12292, CC1G_10502, CC1G_04010, CC1G_01375, CC1G_00940, CC1G_03607, CC1G_07780, CC1G_03164, CC1G_02704, CC1G_03119	129	846	3953	0.833095	1	0.999999	100			4>5_down
321	GOTERM_MF_FAT	GO:0000166~nucleotide binding	27	5.46559	0.916551	CC1G_07971, CC1G_03218, CC1G_10270, CC1G_09797, CC1G_00269, CC1G_04844, CC1G_07228, CC1G_03701, CC1G_07024, CC1G_10446, CC1G_02638, CC1G_00228, CC1G_08030, CC1G_09292, CC1G_03496, CC1G_12292, CC1G_04010, CC1G_10502, CC1G_01375, CC1G_00940, CC1G_03607, CC1G_07780, CC1G_03164, CC1G_02704, CC1G_03119, CC1G_11360, CC1G_12670	129	991	3953	0.834886	1	0.999999	100			4>5_down
322	GOTERM_CC_FAT	GO:0043228~non-membrane-bounded organelle	7	1.417	0.980828	CC1G_03218, CC1G_10270, CC1G_12292, CC1G_01375, CC1G_03701, CC1G_02638, CC1G_09034(histone2A)	35	335	1056	0.630448	1	0.999998	100			4>5_down
323	GOTERM_CC_FAT	GO:0043232~intracellular non-membrane-bounded organelle	7	1.417	0.980828	CC1G_03218, CC1G_10270, CC1G_12292, CC1G_01375, CC1G_03701, CC1G_02638, CC1G_09034	35	335	1056	0.630448	1	0.999998	100			4>5_down
324	GOTERM_MF_FAT	GO:0032553~ribonucleotide binding	15	3.03644	0.992175	CC1G_10270, CC1G_03218, CC1G_09797, CC1G_00269, CC1G_03701, CC1G_07024, CC1G_02638, CC1G_00228, CC1G_12292, CC1G_10502, CC1G_04010, CC1G_01375, CC1G_03607, CC1G_03164, CC1G_02704	129	721	3953	0.637519	1	1	100			4>5_down
325	GOTERM_MF_FAT	GO:0032555~purine ribonucleotide binding	15	3.03644	0.992175	CC1G_10270, CC1G_03218, CC1G_09797, CC1G_00269, CC1G_03701, CC1G_07024, CC1G_02638, CC1G_00228, CC1G_12292, CC1G_10502, CC1G_04010, CC1G_01375, CC1G_03607, CC1G_03164, CC1G_02704	129	721	3953	0.637519	1	1	100			4>5_down
326	GOTERM_MF_FAT	GO:0030554~adenyl nucleotide binding	13	2.63158	0.99884	CC1G_09797, CC1G_07228, CC1G_07024, CC1G_10446, CC1G_00228, CC1G_08030, CC1G_09292, CC1G_10502, CC1G_04010, CC1G_00940, CC1G_07780, CC1G_03607, CC1G_03119	129	733	3953	0.543471	1	1	100			4>5_down
327	GOTERM_MF_FAT	GO:0001883~purine nucleoside binding	13	2.63158	0.99884	CC1G_09797, CC1G_07228, CC1G_07024, CC1G_10446, CC1G_00228, CC1G_08030, CC1G_09292, CC1G_10502, CC1G_04010, CC1G_00940, CC1G_07780, CC1G_03607, CC1G_03119	129	733	3953	0.543471	1	1	100			4>5_down
328	GOTERM_MF_FAT	GO:0001882~nucleoside binding	13	2.63158	0.999012	CC1G_09797, CC1G_07228, CC1G_07024, CC1G_10446, CC1G_00228, CC1G_08030, CC1G_09292, CC1G_10502, CC1G_04010, CC1G_00940, CC1G_07780, CC1G_03607, CC1G_03119	129	740	3953	0.53833	1	1	100			4>5_down
329
330	Annotation Cluster 4	Enrichment Score: 1.7202481318273228											4>5_down
331	Category	Term	Count	%	PValue	Genes	List Total	Pop Hits	Pop Total	Fold Enrichment	Bonferroni	Benjamini	FDR
332	SP_PIR_KEYWORDS	oxidoreductase	18	3.64372	9.41848e-05	CC1G_08161, CC1G_12152, CC1G_05972, CC1G_03564, CC1G_04058, CC1G_10646, CC1G_02393, CC1G_08587, CC1G_03132, CC1G_06138, CC1G_09703, CC1G_07722, CC1G_09782, CC1G_02237, CC1G_02490, CC1G_08773, CC1G_10695, CC1G_10747	60	207	1903	2.75797	0.00376048	0.00376048	0.0861369			4>5_down
333	GOTERM_BP_FAT	GO:0055114~oxidation reduction	24	4.8583	0.000142527	CC1G_08161, CC1G_07228, CC1G_12152, CC1G_05972, CC1G_12688, CC1G_03564, CC1G_04738, CC1G_04058, CC1G_04960, CC1G_10646, CC1G_02393, CC1G_08587, CC1G_03132, CC1G_06138, CC1G_01923, CC1G_09703, CC1G_07722, CC1G_03119, CC1G_09782, CC1G_02237, CC1G_02490, CC1G_08773, CC1G_10747, CC1G_10695	90	331	2824	2.27513	0.0274121	0.0274121	0.177757			4>5_down
334	SP_PIR_KEYWORDS	iron	14	2.83401	0.000242147	CC1G_01585, CC1G_08161, CC1G_07228, CC1G_02813, CC1G_03564, CC1G_03132, CC1G_06138, CC1G_09703, CC1G_09782, CC1G_02237, CC1G_02490, CC1G_08773, CC1G_10695, CC1G_10747	60	141	1903	3.14917	0.00964028	0.00483181	0.221323			4>5_down
335	GOTERM_MF_FAT	GO:0005506~iron ion binding	17	3.4413	0.0029673	CC1G_01585, CC1G_08161, CC1G_07228, CC1G_03564, CC1G_02813, CC1G_04738, CC1G_11452, CC1G_03132, CC1G_06138, CC1G_09703, CC1G_08741, CC1G_09782, CC1G_02237, CC1G_02490, CC1G_08773, CC1G_10747, CC1G_10695	129	232	3953	2.24542	0.378409	0.146569	3.52468			4>5_down
336	INTERPRO	IPR001128:Cytochrome P450	12	2.42915	0.00334104	CC1G_08161, CC1G_01585, CC1G_11452, CC1G_06138, CC1G_03564, CC1G_09703, CC1G_08741, CC1G_02813, CC1G_09782, CC1G_02237, CC1G_02490, CC1G_10747	228	133	7124	2.81915	0.6249	0.150772	4.35819			4>5_down
337	SP_PIR_KEYWORDS	heme	10	2.02429	0.00899139	CC1G_08161, CC1G_01585, CC1G_06138, CC1G_03564, CC1G_09703, CC1G_02813, CC1G_09782, CC1G_02237, CC1G_02490, CC1G_10747	60	118	1903	2.68785	0.303218	0.0863617	7.93125			4>5_down
338	GOTERM_MF_FAT	GO:0020037~heme binding	13	2.63158	0.010803	CC1G_01585, CC1G_08161, CC1G_07228, CC1G_02813, CC1G_03564, CC1G_11452, CC1G_06138, CC1G_08741, CC1G_09703, CC1G_09782, CC1G_02237, CC1G_02490, CC1G_10747	129	176	3953	2.26343	0.824107	0.352392	12.2917			4>5_down
339	GOTERM_MF_FAT	GO:0046906~tetrapyrrole binding	13	2.63158	0.010803	CC1G_01585, CC1G_08161, CC1G_07228, CC1G_02813, CC1G_03564, CC1G_11452, CC1G_06138, CC1G_08741, CC1G_09703, CC1G_09782, CC1G_02237, CC1G_02490, CC1G_10747	129	176	3953	2.26343	0.824107	0.352392	12.2917			4>5_down
340	SP_PIR_KEYWORDS	Monooxygenase	8	1.61943	0.0110716	CC1G_08161, CC1G_06138, CC1G_03564, CC1G_09703, CC1G_09782, CC1G_02237, CC1G_02490, CC1G_10747	60	81	1903	3.13251	0.35939	0.0852155	9.68435			4>5_down
341	INTERPRO	IPR002401:Cytochrome P450, E-class, group I	9	1.82186	0.0118945	CC1G_08161, CC1G_11452, CC1G_06138, CC1G_03564, CC1G_09703, CC1G_08741, CC1G_09782, CC1G_02237, CC1G_02490	228	97	7124	2.89908	0.969983	0.393987	14.728			4>5_down
342	GOTERM_MF_FAT	GO:0009055~electron carrier activity	14	2.83401	0.0315784	CC1G_01585, CC1G_08161, CC1G_07228, CC1G_03564, CC1G_02813, CC1G_11452, CC1G_06138, CC1G_08741, CC1G_09703, CC1G_09782, CC1G_02237, CC1G_02490, CC1G_04305, CC1G_10747	129	228	3953	1.88161	0.994107	0.473632	32.1218			4>5_down
343	COG_ONTOLOGY	Secondary metabolites biosynthesis, transport, and catabolism	12	2.42915	0.0391616	CC1G_08161, CC1G_01585, CC1G_11452, CC1G_06138, CC1G_03564, CC1G_09703, CC1G_08741, CC1G_02813, CC1G_09782, CC1G_02237, CC1G_02490, CC1G_10747	53	139	1155	1.88136	0.531881	0.315808	25.8734			4>5_down
344	INTERPRO	IPR017972:Cytochrome P450, conserved site	7	1.417	0.050847	CC1G_08161, CC1G_06138, CC1G_03564, CC1G_09782, CC1G_02237, CC1G_02490, CC1G_10747	228	84	7124	2.6038	1	0.750931	50.0847			4>5_down
345	SP_PIR_KEYWORDS	metal-binding	16	3.23887	0.176869	CC1G_01585, CC1G_08161, CC1G_07228, CC1G_05972, CC1G_03564, CC1G_02813, CC1G_02084, CC1G_08587, CC1G_06138, CC1G_09703, CC1G_07722, CC1G_09782, CC1G_02237, CC1G_02490, CC1G_10695, CC1G_10747	60	378	1903	1.3425	0.999584	0.671174	83.1491			4>5_down
346	INTERPRO	IPR017973:Cytochrome P450, C-terminal region	4	0.809717	0.316512	CC1G_08161, CC1G_09703, CC1G_02237, CC1G_02490	228	62	7124	2.01585	1	0.993706	99.3698			4>5_down
347	GOTERM_MF_FAT	GO:0043169~cation binding	36	7.28745	0.498213	CC1G_04844, CC1G_02813, CC1G_00600, CC1G_12227, CC1G_03337, CC1G_03083, CC1G_11898, CC1G_03132, CC1G_01359, CC1G_07722, CC1G_08008, CC1G_09782, CC1G_02237, CC1G_03940, CC1G_08773, CC1G_04305, CC1G_08161, CC1G_01585, CC1G_07228, CC1G_05972, CC1G_01018, CC1G_03564, CC1G_04738, CC1G_02084, CC1G_06383, CC1G_04605, CC1G_08587, CC1G_11452, CC1G_06563, CC1G_06138, CC1G_09703, CC1G_08741, CC1G_07060, CC1…	129	1067	3953	1.03389	1	0.994773	99.9758			4>5_down
348	GOTERM_MF_FAT	GO:0043167~ion binding	36	7.28745	0.498213	CC1G_04844, CC1G_02813, CC1G_00600, CC1G_12227, CC1G_03337, CC1G_03083, CC1G_11898, CC1G_03132, CC1G_01359, CC1G_07722, CC1G_08008, CC1G_09782, CC1G_02237, CC1G_03940, CC1G_08773, CC1G_04305, CC1G_08161, CC1G_01585, CC1G_07228, CC1G_05972, CC1G_01018, CC1G_03564, CC1G_04738, CC1G_02084, CC1G_06383, CC1G_04605, CC1G_08587, CC1G_11452, CC1G_06563, CC1G_06138, CC1G_09703, CC1G_08741, CC1G_07060, CC1…	129	1067	3953	1.03389	1	0.994773	99.9758			4>5_down
349	GOTERM_MF_FAT	GO:0046914~transition metal ion binding	28	5.66802	0.721664	CC1G_02813, CC1G_00600, CC1G_11898, CC1G_03132, CC1G_07722, CC1G_09782, CC1G_02237, CC1G_08773, CC1G_03940, CC1G_04305, CC1G_01585, CC1G_08161, CC1G_07228, CC1G_05972, CC1G_01018, CC1G_03564, CC1G_04738, CC1G_02084, CC1G_06383, CC1G_08587, CC1G_11452, CC1G_06138, CC1G_09703, CC1G_08741, CC1G_07060, CC1G_02490, CC1G_10747, CC1G_10695	129	905	3953	0.948083	1	0.999618	100			4>5_down
350	GOTERM_MF_FAT	GO:0046872~metal ion binding	31	6.2753	0.736027	CC1G_04844, CC1G_02813, CC1G_00600, CC1G_03337, CC1G_03083, CC1G_11898, CC1G_03132, CC1G_07722, CC1G_09782, CC1G_02237, CC1G_08773, CC1G_03940, CC1G_04305, CC1G_01585, CC1G_08161, CC1G_07228, CC1G_05972, CC1G_01018, CC1G_03564, CC1G_04738, CC1G_02084, CC1G_06383, CC1G_08587, CC1G_11452, CC1G_06138, CC1G_09703, CC1G_08741, CC1G_07060, CC1G_02490, CC1G_10747, CC1G_10695	129	1007	3953	0.943342	1	0.999627	100			4>5_down
351
352	Annotation Cluster 5	Enrichment Score: 1.0668554563128292											4>5_down
353	Category	Term	Count	%	PValue	Genes	List Total	Pop Hits	Pop Total	Fold Enrichment	Bonferroni	Benjamini	FDR
354	GOTERM_BP_FAT	GO:0015837~amine transport	3	0.607287	0.0790593	CC1G_07764, CC1G_04074, CC1G_01034	90	15	2824	6.27556	1	0.767766	64.2282			4>5_down
355	GOTERM_BP_FAT	GO:0006865~amino acid transport	3	0.607287	0.0790593	CC1G_07764, CC1G_04074, CC1G_01034	90	15	2824	6.27556	1	0.767766	64.2282			4>5_down
356	INTERPRO	IPR002293:Amino acid/polyamine transporter I	3	0.607287	0.0808488	CC1G_07764, CC1G_04074, CC1G_01034	228	15	7124	6.24912	1	0.872347	67.4538			4>5_down
357	GOTERM_MF_FAT	GO:0015171~amino acid transmembrane transporter activity	3	0.607287	0.0829905	CC1G_07764, CC1G_04074, CC1G_01034	129	15	3953	6.12868	0.999999	0.684995	64.8708			4>5_down
358	GOTERM_MF_FAT	GO:0005275~amine transmembrane transporter activity	3	0.607287	0.0829905	CC1G_07764, CC1G_04074, CC1G_01034	129	15	3953	6.12868	0.999999	0.684995	64.8708			4>5_down
359	GOTERM_BP_FAT	GO:0015849~organic acid transport	3	0.607287	0.0885554	CC1G_07764, CC1G_04074, CC1G_01034	90	16	2824	5.88333	1	0.778376	68.5693			4>5_down
360	GOTERM_BP_FAT	GO:0046942~carboxylic acid transport	3	0.607287	0.0885554	CC1G_07764, CC1G_04074, CC1G_01034	90	16	2824	5.88333	1	0.778376	68.5693			4>5_down
361	PIR_SUPERFAMILY	PIRSF006060:AA_transporter	3	0.607287	0.106928	CC1G_07764, CC1G_04074, CC1G_01034	42	15	1087	5.17619	0.973185	0.700688	62.4476			4>5_down
362
363	Annotation Cluster 6	Enrichment Score: 1.0395109786504653											4>5_down
364	Category	Term	Count	%	PValue	Genes	List Total	Pop Hits	Pop Total	Fold Enrichment	Bonferroni	Benjamini	FDR
365	GOTERM_MF_FAT	GO:0005507~copper ion binding	4	0.809717	0.0771951	CC1G_08587, CC1G_05972, CC1G_03940, CC1G_04305	129	31	3953	3.95399	0.999997	0.72346	62.0941			4>5_down
366	INTERPRO	IPR001117:Multicopper oxidase, type 1	3	0.607287	0.0808488	CC1G_08587, CC1G_05972, CC1G_03940	228	15	7124	6.24912	1	0.872347	67.4538			4>5_down
367	INTERPRO	IPR011706:Multicopper oxidase, type 2	3	0.607287	0.100509	CC1G_08587, CC1G_05972, CC1G_03940	228	17	7124	5.51393	1	0.908133	75.5954			4>5_down
368	INTERPRO	IPR008972:Cupredoxin	3	0.607287	0.110787	CC1G_08587, CC1G_05972, CC1G_03940	228	18	7124	5.2076	1	0.914342	79.0579			4>5_down
369
370	Annotation Cluster 7	Enrichment Score: 0.9382926963423797											4>5_down
371	Category	Term	Count	%	PValue	Genes	List Total	Pop Hits	Pop Total	Fold Enrichment	Bonferroni	Benjamini	FDR
372	GOTERM_MF_FAT	GO:0032561~guanyl ribonucleotide binding	9	1.82186	0.0194813	CC1G_03218, CC1G_10270, CC1G_12292, CC1G_00269, CC1G_01375, CC1G_03701, CC1G_02638, CC1G_03164, CC1G_02704	129	105	3953	2.62658	0.957052	0.408225	21.1447			4>5_down
373	GOTERM_MF_FAT	GO:0005525~GTP binding	9	1.82186	0.0194813	CC1G_03218, CC1G_10270, CC1G_12292, CC1G_00269, CC1G_01375, CC1G_03701, CC1G_02638, CC1G_03164, CC1G_02704	129	105	3953	2.62658	0.957052	0.408225	21.1447			4>5_down
374	INTERPRO	IPR001806:Ras GTPase	3	0.607287	0.212051	CC1G_00269, CC1G_03164, CC1G_02704	228	27	7124	3.47173	1	0.969543	95.8132			4>5_down
375	GOTERM_BP_FAT	GO:0007264~small GTPase mediated signal transduction	3	0.607287	0.395454	CC1G_00269, CC1G_03164, CC1G_02704	90	43	2824	2.18915	1	0.999097	99.813			4>5_down
376	GOTERM_BP_FAT	GO:0007242~intracellular signaling cascade	3	0.607287	0.639386	CC1G_00269, CC1G_03164, CC1G_02704	90	68	2824	1.38431	1	0.999972	99.9997			4>5_down
377
378	Annotation Cluster 8	Enrichment Score: 0.8491634710315018											4>5_down
379	Category	Term	Count	%	PValue	Genes	List Total	Pop Hits	Pop Total	Fold Enrichment	Bonferroni	Benjamini	FDR
380	GOTERM_BP_FAT	GO:0045449~regulation of transcription	12	2.42915	0.0441596	CC1G_04606, CC1G_08099, CC1G_07536, CC1G_06239, CC1G_02748, CC1G_10208, CC1G_09101, CC1G_08609, CC1G_11898, CC1G_07060, CC1G_00475, CC1G_11360	90	198	2824	1.90168	0.99985	0.667422	43.0924			4>5_down
381	GOTERM_MF_FAT	GO:0003700~transcription factor activity	8	1.61943	0.0480178	CC1G_04606, CC1G_08099, CC1G_07536, CC1G_06239, CC1G_02748, CC1G_10208, CC1G_11898, CC1G_07060	129	103	3953	2.38007	0.999619	0.583065	44.7992			4>5_down
382	GOTERM_MF_FAT	GO:0030528~transcription regulator activity	10	2.02429	0.0951632	CC1G_04606, CC1G_08099, CC1G_07536, CC1G_06239, CC1G_02748, CC1G_10208, CC1G_11898, CC1G_07060, CC1G_09966, CC1G_00475	129	169	3953	1.81322	1	0.681096	70.1055			4>5_down
383	GOTERM_BP_FAT	GO:0006355~regulation of transcription, DNA-dependent	9	1.82186	0.100186	CC1G_04606, CC1G_08099, CC1G_07536, CC1G_06239, CC1G_02748, CC1G_10208, CC1G_08609, CC1G_11898, CC1G_07060	90	151	2824	1.8702	1	0.794745	73.2245			4>5_down
384	GOTERM_BP_FAT	GO:0051252~regulation of RNA metabolic process	9	1.82186	0.100186	CC1G_04606, CC1G_08099, CC1G_07536, CC1G_06239, CC1G_02748, CC1G_10208, CC1G_08609, CC1G_11898, CC1G_07060	90	151	2824	1.8702	1	0.794745	73.2245			4>5_down
385	GOTERM_MF_FAT	GO:0043565~sequence-specific DNA binding	3	0.607287	0.565963	CC1G_07536, CC1G_06239, CC1G_10208	129	58	3953	1.585	1	0.996991	99.9958			4>5_down
386	GOTERM_MF_FAT	GO:0003677~DNA binding	11	2.22672	0.992111	CC1G_04606, CC1G_08099, CC1G_07536, CC1G_11980, CC1G_06239, CC1G_02748, CC1G_10208, CC1G_03536, CC1G_11898, CC1G_09034, CC1G_07060	129	565	3953	0.596597	1	1	100			4>5_down
387
388	Annotation Cluster 9	Enrichment Score: 0.7973092090333326											4>5_down
389	Category	Term	Count	%	PValue	Genes	List Total	Pop Hits	Pop Total	Fold Enrichment	Bonferroni	Benjamini	FDR
390	COG_ONTOLOGY	Energy production and conversion	5	1.01215	0.148074	CC1G_09292, CC1G_07228, CC1G_07780, CC1G_04762, CC1G_08030	53	46	1155	2.36874	0.952397	0.532902	69.9115			4>5_down
391	GOTERM_MF_FAT	GO:0050660~FAD binding	7	1.417	0.14904	CC1G_09292, CC1G_00940, CC1G_07228, CC1G_07780, CC1G_10446, CC1G_03119, CC1G_08030	129	111	3953	1.93247	1	0.781062	85.7551			4>5_down
392	INTERPRO	IPR016166:FAD-binding, type 2	3	0.607287	0.165559	CC1G_09292, CC1G_07780, CC1G_08030	228	23	7124	4.07551	1	0.963646	91.0176			4>5_down
393	INTERPRO	IPR006094:FAD linked oxidase, N-terminal	3	0.607287	0.177022	CC1G_09292, CC1G_07780, CC1G_08030	228	24	7124	3.9057	1	0.965191	92.5286			4>5_down
394
395	Annotation Cluster 10	Enrichment Score: 0.7252394039149046											4>5_down
396	Category	Term	Count	%	PValue	Genes	List Total	Pop Hits	Pop Total	Fold Enrichment	Bonferroni	Benjamini	FDR
397	SP_PIR_KEYWORDS	transmembrane	10	2.02429	0.0834819	CC1G_07764, CC1G_03170, CC1G_00859, CC1G_04074, CC1G_01034, CC1G_00228, CC1G_08477, CC1G_05616, CC1G_05632, CC1G_10695	60	174	1903	1.8228	0.969406	0.440749	54.957			4>5_down
398	GOTERM_CC_FAT	GO:0016021~integral to membrane	14	2.83401	0.268602	CC1G_07764, CC1G_13260, CC1G_03328, CC1G_00859, CC1G_04074, CC1G_06485, CC1G_01034, CC1G_00228, CC1G_08477, CC1G_05616, CC1G_05632, CC1G_03119, CC1G_10695, CC1G_03588	35	338	1056	1.2497	0.999991	0.764651	93.9714			4>5_down
399	GOTERM_CC_FAT	GO:0031224~intrinsic to membrane	14	2.83401	0.297564	CC1G_07764, CC1G_13260, CC1G_03328, CC1G_00859, CC1G_04074, CC1G_06485, CC1G_01034, CC1G_00228, CC1G_08477, CC1G_05616, CC1G_05632, CC1G_03119, CC1G_10695, CC1G_03588	35	345	1056	1.22435	0.999998	0.76591	95.8057			4>5_down
400
401	Annotation Cluster 11	Enrichment Score: 0.40820514369633226											4>5_down
402	Category	Term	Count	%	PValue	Genes	List Total	Pop Hits	Pop Total	Fold Enrichment	Bonferroni	Benjamini	FDR
403	GOTERM_MF_FAT	GO:0016769~transferase activity, transferring nitrogenous groups	3	0.607287	0.205115	CC1G_01099, CC1G_01630, CC1G_06748	129	26	3953	3.53578	1	0.870038	93.7456			4>5_down
404	INTERPRO	IPR015421:Pyridoxal phosphate-dependent transferase, major region, subdomain 1	3	0.607287	0.377482	CC1G_01099, CC1G_01630, CC1G_06748	228	41	7124	2.28626	1	0.997614	99.8184			4>5_down
405	GOTERM_MF_FAT	GO:0019842~vitamin binding	4	0.809717	0.423187	CC1G_01099, CC1G_01630, CC1G_03083, CC1G_06748	129	73	3953	1.67909	1	0.99028	99.8698			4>5_down
406	GOTERM_MF_FAT	GO:0070279~vitamin B6 binding	3	0.607287	0.526955	CC1G_01099, CC1G_01630, CC1G_06748	129	54	3953	1.70241	1	0.995678	99.9881			4>5_down
407	GOTERM_MF_FAT	GO:0030170~pyridoxal phosphate binding	3	0.607287	0.526955	CC1G_01099, CC1G_01630, CC1G_06748	129	54	3953	1.70241	1	0.995678	99.9881			4>5_down
408
409	Annotation Cluster 12	Enrichment Score: 0.31887609149024254											4>5_down
410	Category	Term	Count	%	PValue	Genes	List Total	Pop Hits	Pop Total	Fold Enrichment	Bonferroni	Benjamini	FDR
411	INTERPRO	IPR016040:NAD(P)-binding domain	7	1.417	0.413147	CC1G_11787, CC1G_06001, CC1G_02393, CC1G_12152, CC1G_09966, CC1G_08592, CC1G_11331	228	162	7124	1.35012	1	0.998507	99.9172			4>5_down
412	INTERPRO	IPR002347:Glucose/ribitol dehydrogenase	3	0.607287	0.444597	CC1G_02393, CC1G_12152, CC1G_08592	228	47	7124	1.9944	1	0.998984	99.9602			4>5_down
413	INTERPRO	IPR002198:Short-chain dehydrogenase/reductase SDR	3	0.607287	0.60159	CC1G_02393, CC1G_12152, CC1G_08592	228	63	7124	1.48789	1	0.999969	99.9995			4>5_down
414
415	Annotation Cluster 13	Enrichment Score: 0.22946454834450306											4>5_down
416	Category	Term	Count	%	PValue	Genes	List Total	Pop Hits	Pop Total	Fold Enrichment	Bonferroni	Benjamini	FDR
417	GOTERM_BP_FAT	GO:0016053~organic acid biosynthetic process	4	0.809717	0.46558	CC1G_10646, CC1G_04738, CC1G_00362, CC1G_12670	90	80	2824	1.56889	1	0.999517	99.9599			4>5_down
418	GOTERM_BP_FAT	GO:0046394~carboxylic acid biosynthetic process	4	0.809717	0.46558	CC1G_10646, CC1G_04738, CC1G_00362, CC1G_12670	90	80	2824	1.56889	1	0.999517	99.9599			4>5_down
419	GOTERM_BP_FAT	GO:0008652~cellular amino acid biosynthetic process	3	0.607287	0.588503	CC1G_10646, CC1G_00362, CC1G_12670	90	62	2824	1.51828	1	0.999962	99.9985			4>5_down
420	GOTERM_BP_FAT	GO:0009309~amine biosynthetic process	3	0.607287	0.614575	CC1G_10646, CC1G_00362, CC1G_12670	90	65	2824	1.44821	1	0.999967	99.9993			4>5_down
421	GOTERM_BP_FAT	GO:0044271~nitrogen compound biosynthetic process	4	0.809717	0.908582	CC1G_10646, CC1G_00228, CC1G_00362, CC1G_12670	90	168	2824	0.74709	1	1	100			4>5_down
422
423	Annotation Cluster 14	Enrichment Score: 0.0074881293151516											4>5_down
424	Category	Term	Count	%	PValue	Genes	List Total	Pop Hits	Pop Total	Fold Enrichment	Bonferroni	Benjamini	FDR
425	GOTERM_MF_FAT	GO:0004175~endopeptidase activity	3	0.607287	0.964874	CC1G_01943, CC1G_03570, CC1G_10366	129	155	3953	0.593098	1	1	100			4>5_down
426	GOTERM_BP_FAT	GO:0006508~proteolysis	5	1.01215	0.978632	CC1G_01943, CC1G_08562, CC1G_09101, CC1G_03570, CC1G_10366	90	273	2824	0.574685	1	1	100			4>5_down
427	GOTERM_MF_FAT	GO:0070011~peptidase activity, acting on L-amino acid peptides	3	0.607287	0.992418	CC1G_01943, CC1G_03570, CC1G_10366	129	207	3953	0.444107	1	1	100			4>5_down
428	GOTERM_MF_FAT	GO:0008233~peptidase activity	3	0.607287	0.996008	CC1G_01943, CC1G_03570, CC1G_10366	129	228	3953	0.403203	1	1	100			4>5_down
429
430	Annotation Cluster 15	Enrichment Score: 0.0020376342751233997											4>5_down
431	Category	Term	Count	%	PValue	Genes	List Total	Pop Hits	Pop Total	Fold Enrichment	Bonferroni	Benjamini	FDR
432	INTERPRO	IPR000719:Protein kinase, core	3	0.607287	0.977757	CC1G_09797, CC1G_03607, CC1G_07024	228	175	7124	0.535639	1	1	100			4>5_down
433	GOTERM_BP_FAT	GO:0006468~protein amino acid phosphorylation	3	0.607287	0.992502	CC1G_09797, CC1G_03607, CC1G_07024	90	211	2824	0.44613	1	1	100			4>5_down
434	GOTERM_MF_FAT	GO:0004672~protein kinase activity	3	0.607287	0.99387	CC1G_09797, CC1G_03607, CC1G_07024	129	214	3953	0.429581	1	1	100			4>5_down
435	GOTERM_BP_FAT	GO:0016310~phosphorylation	3	0.607287	0.997512	CC1G_09797, CC1G_03607, CC1G_07024	90	247	2824	0.381107	1	1	100			4>5_down
436	SP_PIR_KEYWORDS	atp-binding	4	0.809717	0.998503	CC1G_04010, CC1G_10502, CC1G_03607, CC1G_00228	60	318	1903	0.398952	1	1	100			4>5_down
437	GOTERM_BP_FAT	GO:0006793~phosphorus metabolic process	3	0.607287	0.99897	CC1G_09797, CC1G_03607, CC1G_07024	90	275	2824	0.342303	1	1	100			4>5_down
438	GOTERM_BP_FAT	GO:0006796~phosphate metabolic process	3	0.607287	0.99897	CC1G_09797, CC1G_03607, CC1G_07024	90	275	2824	0.342303	1	1	100			4>5_down
439	GOTERM_MF_FAT	GO:0032559~adenyl ribonucleotide binding	6	1.21457	0.999996	CC1G_09797, CC1G_04010, CC1G_10502, CC1G_03607, CC1G_07024, CC1G_00228	129	622	3953	0.295596	1	1	100			4>5_down
440	GOTERM_MF_FAT	GO:0005524~ATP binding	6	1.21457	0.999996	CC1G_09797, CC1G_04010, CC1G_10502, CC1G_03607, CC1G_07024, CC1G_00228	129	622	3953	0.295596	1	1	100			4>5_down
441
442	5>6_up
443	DAVID-GO analysis for 949 upDEGs in 5-6 transition.
444	Annotation Cluster 1	Enrichment Score: 3.500654257015718											5>6_up
445	Category	Term	Count	%	PValue	Genes	List Total	Pop Hits	Pop Total	Fold Enrichment	Bonferroni	Benjamini	FDR
446	GOTERM_BP_FAT	GO:0033554~cellular response to stress	18	2.27848	1.74211e-05	CC1G_08633, CC1G_03361, CC1G_01574, CC1G_05221, CC1G_07657, CC1G_05322, CC1G_03866, CC1G_06293, CC1G_08033, CC1G_03890, CC1G_04546, CC1G_05544, CC1G_03010, CC1G_07381, CC1G_10319, CC1G_01194, CC1G_11852, CC1G_08319	192	81	2824	3.26852	0.00699617	0.00699617	0.0243227	1		5>6_up
447	GOTERM_BP_FAT	GO:0006281~DNA repair	17	2.1519	2.51091e-05	CC1G_08633, CC1G_03361, CC1G_01574, CC1G_05221, CC1G_07657, CC1G_05322, CC1G_03866, CC1G_06293, CC1G_08033, CC1G_04546, CC1G_05544, CC1G_03010, CC1G_07381, CC1G_10319, CC1G_01194, CC1G_11852, CC1G_08319	192	75	2824	3.33389	0.0100681	0.00504678	0.0350548	1		5>6_up
448	GOTERM_BP_FAT	GO:0006974~response to DNA damage stimulus	17	2.1519	2.99323e-05	CC1G_08633, CC1G_03361, CC1G_01574, CC1G_05221, CC1G_07657, CC1G_05322, CC1G_03866, CC1G_06293, CC1G_08033, CC1G_04546, CC1G_05544, CC1G_03010, CC1G_07381, CC1G_10319, CC1G_01194, CC1G_11852, CC1G_08319	192	76	2824	3.29002	0.0119904	0.0040129	0.0417871	1		5>6_up
449	GOTERM_BP_FAT	GO:0006259~DNA metabolic process	26	3.29114	0.759164	CC1G_08633, CC1G_03361, CC1G_01574, CC1G_02333, CC1G_05221, CC1G_11164, CC1G_07657, CC1G_05322, CC1G_00877, CC1G_03866, CC1G_11942, CC1G_08033, CC1G_06293, CC1G_04546, CC1G_06263, CC1G_06193, CC1G_05544, CC1G_03010, CC1G_03320, CC1G_07381, CC1G_03792, CC1G_10319, CC1G_01194, CC1G_11852, CC1G_08319, CC1G_01354	192	412	2824	0.928196	1	0.999889	100			5>6_up
450
451	Annotation Cluster 2	Enrichment Score: 3.414360511340383											5>6_up
452	Category	Term	Count	%	PValue	Genes	List Total	Pop Hits	Pop Total	Fold Enrichment	Bonferroni	Benjamini	FDR
453	INTERPRO	IPR017998:Chaperone, tailless complex polypeptide 1	6	0.759494	2.00481e-05	CC1G_11835, CC1G_11153, CC1G_00527, CC1G_11423, CC1G_04183, CC1G_06646	458	7	7124	13.3325	0.014667	0.014667	0.0304379	1		5>6_up
454	INTERPRO	IPR002423:Chaperonin Cpn60/TCP-1	6	0.759494	0.000107942	CC1G_11835, CC1G_11153, CC1G_00527, CC1G_11423, CC1G_04183, CC1G_06646	458	9	7124	10.3697	0.0764749	0.0389979	0.163779			5>6_up
455	INTERPRO	IPR002194:Chaperonin TCP-1, conserved site	5	0.632911	0.000226039	CC1G_11835, CC1G_00527, CC1G_11423, CC1G_04183, CC1G_06646	458	6	7124	12.9622	0.15347	0.0540226	0.342681			5>6_up
456	GOTERM_MF_FAT	GO:0051082~unfolded protein binding	10	1.26582	0.000310576	CC1G_11835, CC1G_11153, CC1G_00561, CC1G_00527, CC1G_11423, CC1G_03927, CC1G_04183, CC1G_01715, CC1G_00326, CC1G_06646	261	35	3953	4.32731	0.0923665	0.0923665	0.416699			5>6_up
457	PIR_SUPERFAMILY	PIRSF002584:molecular chaperone t-complex-type	5	0.632911	0.000476715	CC1G_11835, CC1G_11153, CC1G_00527, CC1G_11423, CC1G_06646	112	5	1087	9.70536	0.0547121	0.0547121	0.544214			5>6_up
458	GOTERM_BP_FAT	GO:0006457~protein folding	12	1.51899	0.00119216	CC1G_00513, CC1G_07051, CC1G_11835, CC1G_11153, CC1G_00561, CC1G_00527, CC1G_11423, CC1G_03927, CC1G_04183, CC1G_01715, CC1G_00326, CC1G_06646	192	57	2824	3.09649	0.381665	0.0392687	1.65183			5>6_up
459	SP_PIR_KEYWORDS	cytoplasm	8	1.01266	0.00229253	CC1G_11835, CC1G_11153, CC1G_00527, CC1G_00621, CC1G_11423, CC1G_06515, CC1G_04183, CC1G_06646	112	33	1903	4.11905	0.175348	0.175348	2.4335			5>6_up
460	SP_PIR_KEYWORDS	Chaperone	7	0.886076	0.00244677	CC1G_11835, CC1G_11300, CC1G_11153, CC1G_00527, CC1G_11423, CC1G_04183, CC1G_06646	112	25	1903	4.7575	0.185989	0.0977742	2.59528			5>6_up
461
462	Annotation Cluster 3	Enrichment Score: 2.8303782561333386											5>6_up
463	Category	Term	Count	%	PValue	Genes	List Total	Pop Hits	Pop Total	Fold Enrichment	Bonferroni	Benjamini	FDR
464	GOTERM_BP_FAT	GO:0019320~hexose catabolic process	9	1.13924	0.000205017	CC1G_06383, CC1G_06653, CC1G_02768, CC1G_00616, CC1G_07747, CC1G_09115, CC1G_09117, CC1G_09116, CC1G_07287	192	26	2824	5.09135	0.0793085	0.0204457	0.28589			5>6_up
465	GOTERM_BP_FAT	GO:0006007~glucose catabolic process	9	1.13924	0.000205017	CC1G_06383, CC1G_06653, CC1G_02768, CC1G_00616, CC1G_07747, CC1G_09115, CC1G_09117, CC1G_09116, CC1G_07287	192	26	2824	5.09135	0.0793085	0.0204457	0.28589			5>6_up
466	GOTERM_BP_FAT	GO:0046365~monosaccharide catabolic process	9	1.13924	0.000205017	CC1G_06383, CC1G_06653, CC1G_02768, CC1G_00616, CC1G_07747, CC1G_09115, CC1G_09117, CC1G_09116, CC1G_07287	192	26	2824	5.09135	0.0793085	0.0204457	0.28589			5>6_up
467	GOTERM_BP_FAT	GO:0006006~glucose metabolic process	10	1.26582	0.000228005	CC1G_06383, CC1G_06653, CC1G_02768, CC1G_00616, CC1G_07747, CC1G_09115, CC1G_09117, CC1G_05664, CC1G_09116, CC1G_07287	192	33	2824	4.45707	0.0878005	0.0182114	0.317899			5>6_up
468	GOTERM_BP_FAT	GO:0005996~monosaccharide metabolic process	12	1.51899	0.000250345	CC1G_05295, CC1G_06383, CC1G_06653, CC1G_02768, CC1G_00616, CC1G_05690, CC1G_07747, CC1G_09115, CC1G_09117, CC1G_05664, CC1G_09116, CC1G_07287	192	48	2824	3.67708	0.0959781	0.0166763	0.348996			5>6_up
469	GOTERM_BP_FAT	GO:0019318~hexose metabolic process	11	1.39241	0.000345367	CC1G_06383, CC1G_06653, CC1G_02768, CC1G_00616, CC1G_05690, CC1G_07747, CC1G_09115, CC1G_09117, CC1G_05664, CC1G_09116, CC1G_07287	192	42	2824	3.85218	0.129952	0.0196903	0.481166			5>6_up
470	GOTERM_BP_FAT	GO:0046164~alcohol catabolic process	9	1.13924	0.00036255	CC1G_06383, CC1G_06653, CC1G_02768, CC1G_00616, CC1G_07747, CC1G_09115, CC1G_09117, CC1G_09116, CC1G_07287	192	28	2824	4.72768	0.135958	0.0181009	0.505049			5>6_up
471	GOTERM_BP_FAT	GO:0044275~cellular carbohydrate catabolic process	9	1.13924	0.000472054	CC1G_06383, CC1G_06653, CC1G_02768, CC1G_00616, CC1G_07747, CC1G_09115, CC1G_09117, CC1G_09116, CC1G_07287	192	29	2824	4.56466	0.173275	0.0209206	0.657126			5>6_up
472	GOTERM_BP_FAT	GO:0006096~glycolysis	7	0.886076	0.000826815	CC1G_06383, CC1G_06653, CC1G_00616, CC1G_09115, CC1G_09117, CC1G_09116, CC1G_07287	192	18	2824	5.71991	0.283477	0.0298495	1.14833			5>6_up
473	SP_PIR_KEYWORDS	glycolysis	4	0.506329	0.012532	CC1G_00616, CC1G_09117, CC1G_09116, CC1G_07287	112	9	1903	7.55159	0.653314	0.232667	12.6604			5>6_up
474	GOTERM_BP_FAT	GO:0006091~generation of precursor metabolites and energy	10	1.26582	0.0372635	CC1G_06383, CC1G_06653, CC1G_02345, CC1G_00616, CC1G_09115, CC1G_06197, CC1G_09117, CC1G_09116, CC1G_10695, CC1G_07287	192	68	2824	2.16299	1	0.534762	41.1549			5>6_up
475	GOTERM_BP_FAT	GO:0016052~carbohydrate catabolic process	9	1.13924	0.054768	CC1G_06383, CC1G_06653, CC1G_02768, CC1G_00616, CC1G_07747, CC1G_09115, CC1G_09117, CC1G_09116, CC1G_07287	192	62	2824	2.13508	1	0.660711	54.4554			5>6_up
476	SP_PIR_KEYWORDS	nad	3	0.379747	0.260826	CC1G_09115, CC1G_09117, CC1G_09116	112	17	1903	2.99842	1	0.879434	96.0993			5>6_up
477
478	Annotation Cluster 4	Enrichment Score: 1.9557841098461646											5>6_up
479	Category	Term	Count	%	PValue	Genes	List Total	Pop Hits	Pop Total	Fold Enrichment	Bonferroni	Benjamini	FDR
480	GOTERM_BP_FAT	GO:0016053~organic acid biosynthetic process	13	1.64557	0.00658757	CC1G_01077, CC1G_00367, CC1G_12638, CC1G_04794, CC1G_02901, CC1G_04385, CC1G_05760, CC1G_08172, CC1G_04977, CC1G_10536, CC1G_12670, CC1G_00401, CC1G_07287	192	80	2824	2.3901	0.930301	0.185263	8.81576			5>6_up
481	GOTERM_BP_FAT	GO:0046394~carboxylic acid biosynthetic process	13	1.64557	0.00658757	CC1G_01077, CC1G_00367, CC1G_12638, CC1G_04794, CC1G_02901, CC1G_04385, CC1G_05760, CC1G_08172, CC1G_04977, CC1G_10536, CC1G_12670, CC1G_00401, CC1G_07287	192	80	2824	2.3901	0.930301	0.185263	8.81576			5>6_up
482	GOTERM_BP_FAT	GO:0009309~amine biosynthetic process	11	1.39241	0.010722	CC1G_01077, CC1G_00367, CC1G_12638, CC1G_07409, CC1G_02901, CC1G_05760, CC1G_08172, CC1G_04977, CC1G_10536, CC1G_12670, CC1G_00401	192	65	2824	2.4891	0.987019	0.266778	13.9741			5>6_up
483	GOTERM_BP_FAT	GO:0044271~nitrogen compound biosynthetic process	20	2.53165	0.0164449	CC1G_07409, CC1G_12638, CC1G_08733, CC1G_04385, CC1G_05760, CC1G_08172, CC1G_05488, CC1G_03517, CC1G_03855, CC1G_10536, CC1G_03377, CC1G_00401, CC1G_01077, CC1G_00367, CC1G_02901, CC1G_11378, CC1G_04977, CC1G_00634, CC1G_08328, CC1G_12670	192	168	2824	1.75099	0.998747	0.359491	20.6683			5>6_up
484	GOTERM_BP_FAT	GO:0008652~cellular amino acid biosynthetic process	10	1.26582	0.0217432	CC1G_01077, CC1G_00367, CC1G_12638, CC1G_02901, CC1G_05760, CC1G_08172, CC1G_04977, CC1G_10536, CC1G_12670, CC1G_00401	192	62	2824	2.37231	0.999858	0.406149	26.4315			5>6_up
485
486	Annotation Cluster 5	Enrichment Score: 1.841457836940548											5>6_up
487	Category	Term	Count	%	PValue	Genes	List Total	Pop Hits	Pop Total	Fold Enrichment	Bonferroni	Benjamini	FDR
488	GOTERM_CC_FAT	GO:0005829~cytosol	6	0.759494	0.00345014	CC1G_00561, CC1G_00616, CC1G_00621, CC1G_05307, CC1G_01715, CC1G_00326	59	20	1056	5.36949	0.201202	0.201202	3.46114			5>6_up
489	GOTERM_CC_FAT	GO:0044445~cytosolic part	4	0.506329	0.0143279	CC1G_00561, CC1G_00616, CC1G_01715, CC1G_00326	59	10	1056	7.15932	0.608609	0.268518	13.678			5>6_up
490	INTERPRO	IPR002777:Prefoldin beta-like	3	0.379747	0.0225915	CC1G_00561, CC1G_01715, CC1G_00326	458	4	7124	11.6659	1	0.878168	29.3179			5>6_up
491	GOTERM_CC_FAT	GO:0016272~prefoldin complex	3	0.379747	0.038566	CC1G_00561, CC1G_01715, CC1G_00326	59	6	1056	8.94915	0.922417	0.400274	33.0246			5>6_up
492
493	Annotation Cluster 6	Enrichment Score: 1.4460997176735395											5>6_up
494	Category	Term	Count	%	PValue	Genes	List Total	Pop Hits	Pop Total	Fold Enrichment	Bonferroni	Benjamini	FDR
495	GOTERM_BP_FAT	GO:0006412~translation	26	3.29114	0.00052344	CC1G_11878, CC1G_09911, CC1G_04740, CC1G_04212, CC1G_02312, CC1G_00412, CC1G_11441, CC1G_10718, CC1G_05903, CC1G_01078, CC1G_05568, CC1G_01604, CC1G_07540, CC1G_04635, CC1G_11568, CC1G_00798, CC1G_12235, CC1G_00303, CC1G_00876, CC1G_10823, CC1G_11636, CC1G_00346, CC1G_06927, CC1G_10533, CC1G_06749, CC1G_01716	192	186	2824	2.056	0.190227	0.0208791	0.728416			5>6_up
496	GOTERM_CC_FAT	GO:0005840~ribosome	14	1.77215	0.00738578	CC1G_09911, CC1G_00303, CC1G_00876, CC1G_10823, CC1G_04212, CC1G_11441, CC1G_10718, CC1G_05903, CC1G_11636, CC1G_00346, CC1G_10533, CC1G_07540, CC1G_11568, CC1G_01716	59	116	1056	2.16014	0.382365	0.214102	7.27713			5>6_up
497	GOTERM_CC_FAT	GO:0030529~ribonucleoprotein complex	15	1.89873	0.0177216	CC1G_09911, CC1G_00303, CC1G_00876, CC1G_10823, CC1G_04212, CC1G_11441, CC1G_10718, CC1G_05903, CC1G_11636, CC1G_00346, CC1G_07750, CC1G_10533, CC1G_07540, CC1G_11568, CC1G_01716	59	143	1056	1.87744	0.687214	0.252154	16.6597			5>6_up
498	GOTERM_MF_FAT	GO:0003735~structural constituent of ribosome	14	1.77215	0.0371303	CC1G_09911, CC1G_00303, CC1G_00876, CC1G_10823, CC1G_04212, CC1G_11441, CC1G_10718, CC1G_05903, CC1G_11636, CC1G_00346, CC1G_10533, CC1G_07540, CC1G_11568, CC1G_01716	261	115	3953	1.84381	0.999993	0.860199	39.8689			5>6_up
499	GOTERM_CC_FAT	GO:0043232~intracellular non-membrane-bounded organelle	26	3.29114	0.0405963	CC1G_02333, CC1G_12433, CC1G_09911, CC1G_10710, CC1G_06515, CC1G_11942, CC1G_04212, CC1G_11441, CC1G_10718, CC1G_05903, CC1G_03010, CC1G_03320, CC1G_07540, CC1G_11568, CC1G_04396, CC1G_00303, CC1G_00876, CC1G_00877, CC1G_10823, CC1G_05765, CC1G_11636, CC1G_08749, CC1G_00346, CC1G_10533, CC1G_03666, CC1G_01716	59	335	1056	1.38912	0.932378	0.361714	34.4521			5>6_up
500	GOTERM_CC_FAT	GO:0043228~non-membrane-bounded organelle	26	3.29114	0.0405963	CC1G_02333, CC1G_12433, CC1G_09911, CC1G_10710, CC1G_06515, CC1G_11942, CC1G_04212, CC1G_11441, CC1G_10718, CC1G_05903, CC1G_03010, CC1G_03320, CC1G_07540, CC1G_11568, CC1G_04396, CC1G_00303, CC1G_00876, CC1G_00877, CC1G_10823, CC1G_05765, CC1G_11636, CC1G_08749, CC1G_00346, CC1G_10533, CC1G_03666, CC1G_01716	59	335	1056	1.38912	0.932378	0.361714	34.4521			5>6_up
501	GOTERM_MF_FAT	GO:0005198~structural molecule activity	15	1.89873	0.200329	CC1G_09911, CC1G_00303, CC1G_00876, CC1G_10823, CC1G_04212, CC1G_11441, CC1G_10718, CC1G_05903, CC1G_11636, CC1G_00346, CC1G_10533, CC1G_07540, CC1G_01230, CC1G_11568, CC1G_01716	261	166	3953	1.36858	1	0.983475	95.0472			5>6_up
502	SP_PIR_KEYWORDS	ribonucleoprotein	5	0.632911	0.319364	CC1G_05903, CC1G_09911, CC1G_10533, CC1G_10823, CC1G_11568	112	49	1903	1.73378	1	0.900577	98.3911			5>6_up
503	SP_PIR_KEYWORDS	ribosomal protein	5	0.632911	0.36025	CC1G_05903, CC1G_09911, CC1G_10533, CC1G_10823, CC1G_11568	112	52	1903	1.63376	1	0.91803	99.1725			5>6_up
504
505	Annotation Cluster 7	Enrichment Score: 1.4366138767970318											5>6_up
506	Category	Term	Count	%	PValue	Genes	List Total	Pop Hits	Pop Total	Fold Enrichment	Bonferroni	Benjamini	FDR
507	SP_PIR_KEYWORDS	protein biosynthesis	6	0.759494	0.0107398	CC1G_01078, CC1G_01604, CC1G_12235, CC1G_04635, CC1G_06749, CC1G_02312	112	24	1903	4.24777	0.596277	0.260915	10.9439			5>6_up
508	GOTERM_MF_FAT	GO:0004812~aminoacyl-tRNA ligase activity	7	0.886076	0.0215897	CC1G_01078, CC1G_11878, CC1G_06927, CC1G_04635, CC1G_06749, CC1G_02312, CC1G_00412	261	34	3953	3.11821	0.998897	0.74384	25.4282			5>6_up
509	GOTERM_MF_FAT	GO:0016875~ligase activity, forming carbon-oxygen bonds	7	0.886076	0.0215897	CC1G_01078, CC1G_11878, CC1G_06927, CC1G_04635, CC1G_06749, CC1G_02312, CC1G_00412	261	34	3953	3.11821	0.998897	0.74384	25.4282			5>6_up
510	GOTERM_MF_FAT	GO:0016876~ligase activity, forming aminoacyl-tRNA and related compounds	7	0.886076	0.0215897	CC1G_01078, CC1G_11878, CC1G_06927, CC1G_04635, CC1G_06749, CC1G_02312, CC1G_00412	261	34	3953	3.11821	0.998897	0.74384	25.4282			5>6_up
511	GOTERM_BP_FAT	GO:0043038~amino acid activation	7	0.886076	0.024202	CC1G_01078, CC1G_11878, CC1G_06927, CC1G_04635, CC1G_06749, CC1G_02312, CC1G_00412	192	34	2824	3.02819	0.999948	0.422197	28.9719			5>6_up
512	GOTERM_BP_FAT	GO:0006418~tRNA aminoacylation for protein translation	7	0.886076	0.024202	CC1G_01078, CC1G_11878, CC1G_06927, CC1G_04635, CC1G_06749, CC1G_02312, CC1G_00412	192	34	2824	3.02819	0.999948	0.422197	28.9719			5>6_up
513	GOTERM_BP_FAT	GO:0043039~tRNA aminoacylation	7	0.886076	0.024202	CC1G_01078, CC1G_11878, CC1G_06927, CC1G_04635, CC1G_06749, CC1G_02312, CC1G_00412	192	34	2824	3.02819	0.999948	0.422197	28.9719			5>6_up
514	SP_PIR_KEYWORDS	ligase	6	0.759494	0.0351023	CC1G_01078, CC1G_05760, CC1G_01847, CC1G_04635, CC1G_06749, CC1G_02312	112	32	1903	3.18583	0.950292	0.39363	31.8565			5>6_up
515	SP_PIR_KEYWORDS	Aminoacyl-tRNA synthetase	4	0.506329	0.0359724	CC1G_01078, CC1G_04635, CC1G_06749, CC1G_02312	112	13	1903	5.22802	0.95392	0.355722	32.5132			5>6_up
516	INTERPRO	IPR018150:Aminoacyl-tRNA synthetase, class II (D, K and N)-like	3	0.379747	0.0360665	CC1G_04635, CC1G_06749, CC1G_02312	458	5	7124	9.33275	1	0.933278	42.7518			5>6_up
517	INTERPRO	IPR004364:Aminoacyl-tRNA synthetase, class II (D, K and N)	3	0.379747	0.0360665	CC1G_04635, CC1G_06749, CC1G_02312	458	5	7124	9.33275	1	0.933278	42.7518			5>6_up
518	INTERPRO	IPR006195:Aminoacyl-tRNA synthetase, class II, conserved region	4	0.506329	0.0463183	CC1G_06927, CC1G_04635, CC1G_06749, CC1G_02312	458	13	7124	4.78603	1	0.95831	51.3312			5>6_up
519	GOTERM_BP_FAT	GO:0006399~tRNA metabolic process	9	1.13924	0.054768	CC1G_01078, CC1G_11878, CC1G_06927, CC1G_10554, CC1G_12013, CC1G_04635, CC1G_06749, CC1G_02312, CC1G_00412	192	62	2824	2.13508	1	0.660711	54.4554			5>6_up
520	INTERPRO	IPR004365:Nucleic acid binding, OB-fold, tRNA/helicase-type	3	0.379747	0.0888867	CC1G_04635, CC1G_06749, CC1G_02312	458	8	7124	5.83297	1	0.986266	75.671			5>6_up
521	GOTERM_BP_FAT	GO:0034660~ncRNA metabolic process	10	1.26582	0.0989355	CC1G_01078, CC1G_11878, CC1G_06927, CC1G_10554, CC1G_12013, CC1G_04635, CC1G_03666, CC1G_06749, CC1G_02312, CC1G_00412	192	82	2824	1.7937	1	0.813506	76.6522			5>6_up
522	INTERPRO	IPR012340:Nucleic acid-binding, OB-fold	5	0.632911	0.184036	CC1G_02930, CC1G_04635, CC1G_06749, CC1G_01716, CC1G_02312	458	35	7124	2.22208	1	0.998522	95.4421			5>6_up
523
524	Annotation Cluster 8	Enrichment Score: 1.2419880751237526											5>6_up
525	Category	Term	Count	%	PValue	Genes	List Total	Pop Hits	Pop Total	Fold Enrichment	Bonferroni	Benjamini	FDR
526	GOTERM_BP_FAT	GO:0018130~heterocycle biosynthetic process	8	1.01266	0.018218	CC1G_00367, CC1G_02901, CC1G_04385, CC1G_11378, CC1G_00634, CC1G_08328, CC1G_03377, CC1G_10536	192	41	2824	2.86992	0.999395	0.370669	22.6422			5>6_up
527	GOTERM_BP_FAT	GO:0009075~histidine family amino acid metabolic process	3	0.379747	0.0762763	CC1G_00367, CC1G_02901, CC1G_10536	192	7	2824	6.30357	1	0.750978	66.974			5>6_up
528	GOTERM_BP_FAT	GO:0006547~histidine metabolic process	3	0.379747	0.0762763	CC1G_00367, CC1G_02901, CC1G_10536	192	7	2824	6.30357	1	0.750978	66.974			5>6_up
529	GOTERM_BP_FAT	GO:0009076~histidine family amino acid biosynthetic process	3	0.379747	0.0762763	CC1G_00367, CC1G_02901, CC1G_10536	192	7	2824	6.30357	1	0.750978	66.974			5>6_up
530	GOTERM_BP_FAT	GO:0000105~histidine biosynthetic process	3	0.379747	0.0762763	CC1G_00367, CC1G_02901, CC1G_10536	192	7	2824	6.30357	1	0.750978	66.974			5>6_up
531
532	Annotation Cluster 9	Enrichment Score: 1.0794259296254285											5>6_up
533	Category	Term	Count	%	PValue	Genes	List Total	Pop Hits	Pop Total	Fold Enrichment	Bonferroni	Benjamini	FDR
534	INTERPRO	IPR012335:Thioredoxin fold	9	1.13924	0.0278625	CC1G_08218, CC1G_04959, CC1G_04730, CC1G_01604, CC1G_10843, CC1G_05417, CC1G_01736, CC1G_07749, CC1G_03259	458	57	7124	2.45599	1	0.901136	34.8896			5>6_up
535	GOTERM_BP_FAT	GO:0045454~cell redox homeostasis	5	0.632911	0.0652406	CC1G_08218, CC1G_03850, CC1G_04730, CC1G_07749, CC1G_03259	192	23	2824	3.19746	1	0.709414	61.017			5>6_up
536	GOTERM_BP_FAT	GO:0019725~cellular homeostasis	5	0.632911	0.0840026	CC1G_08218, CC1G_03850, CC1G_04730, CC1G_07749, CC1G_03259	192	25	2824	2.94167	1	0.770839	70.6289			5>6_up
537	GOTERM_BP_FAT	GO:0042592~homeostatic process	5	0.632911	0.105103	CC1G_08218, CC1G_03850, CC1G_04730, CC1G_07749, CC1G_03259	192	27	2824	2.72377	1	0.821152	78.7872			5>6_up
538	INTERPRO	IPR017936:Thioredoxin-like	3	0.379747	0.249705	CC1G_08218, CC1G_04730, CC1G_07749	458	15	7124	3.11092	1	0.999607	98.7252			5>6_up
539
540	Annotation Cluster 10	Enrichment Score: 1.0768893469542105											5>6_up
541	Category	Term	Count	%	PValue	Genes	List Total	Pop Hits	Pop Total	Fold Enrichment	Bonferroni	Benjamini	FDR
542	GOTERM_BP_FAT	GO:0018130~heterocycle biosynthetic process	8	1.01266	0.018218	CC1G_00367, CC1G_02901, CC1G_04385, CC1G_11378, CC1G_00634, CC1G_08328, CC1G_03377, CC1G_10536	192	41	2824	2.86992	0.999395	0.370669	22.6422			5>6_up
543	GOTERM_BP_FAT	GO:0033014~tetrapyrrole biosynthetic process	3	0.379747	0.167577	CC1G_11378, CC1G_08328, CC1G_03377	192	11	2824	4.01136	1	0.914894	92.2777			5>6_up
544	GOTERM_BP_FAT	GO:0033013~tetrapyrrole metabolic process	3	0.379747	0.192583	CC1G_11378, CC1G_08328, CC1G_03377	192	12	2824	3.67708	1	0.938017	94.9558			5>6_up
545
546	Annotation Cluster 11	Enrichment Score: 1.0518159752958285											5>6_up
547	Category	Term	Count	%	PValue	Genes	List Total	Pop Hits	Pop Total	Fold Enrichment	Bonferroni	Benjamini	FDR
548	GOTERM_MF_FAT	GO:0043566~structure-specific DNA binding	4	0.506329	0.0397174	CC1G_05221, CC1G_07657, CC1G_05322, CC1G_06293	261	12	3953	5.04853	0.999997	0.835752	42.0048			5>6_up
549	GOTERM_MF_FAT	GO:0003690~double-stranded DNA binding	3	0.379747	0.114246	CC1G_05221, CC1G_07657, CC1G_05322	261	9	3953	5.04853	1	0.94561	80.4235			5>6_up
550	GOTERM_MF_FAT	GO:0030983~mismatched DNA binding	3	0.379747	0.114246	CC1G_05221, CC1G_07657, CC1G_05322	261	9	3953	5.04853	1	0.94561	80.4235			5>6_up
551	GOTERM_BP_FAT	GO:0006298~mismatch repair	3	0.379747	0.119694	CC1G_05221, CC1G_07657, CC1G_05322	192	9	2824	4.90278	1	0.840368	83.1381			5>6_up
552
553	Annotation Cluster 12	Enrichment Score: 1.0297847445056452											5>6_up
554	Category	Term	Count	%	PValue	Genes	List Total	Pop Hits	Pop Total	Fold Enrichment	Bonferroni	Benjamini	FDR
555	SP_PIR_KEYWORDS	zinc-finger	8	1.01266	0.0446168	CC1G_01100, CC1G_05460, CC1G_02425, CC1G_01912, CC1G_08756, CC1G_00785, CC1G_11940, CC1G_09243	112	57	1903	2.38471	0.978377	0.380752	38.7326			5>6_up
556	INTERPRO	IPR017907:Zinc finger, RING-type, conserved site	5	0.632911	0.0639925	CC1G_05460, CC1G_01912, CC1G_08756, CC1G_00785, CC1G_09243	458	24	7124	3.24054	1	0.976463	63.3656			5>6_up
557	INTERPRO	IPR000330:SNF2-related	5	0.632911	0.0724885	CC1G_04178, CC1G_01912, CC1G_08756, CC1G_09242, CC1G_09243	458	25	7124	3.11092	1	0.980963	68.1025			5>6_up
558	INTERPRO	IPR018957:Zinc finger, C3HC4 RING-type	6	0.759494	0.110513	CC1G_05460, CC1G_02425, CC1G_01912, CC1G_08756, CC1G_00785, CC1G_09243	458	40	7124	2.33319	1	0.989355	83.1071			5>6_up
559	SP_PIR_KEYWORDS	zinc	18	2.27848	0.11681	CC1G_01100, CC1G_02425, CC1G_00785, CC1G_02275, CC1G_11940, CC1G_09243, CC1G_10440, CC1G_05460, CC1G_12374, CC1G_05903, CC1G_03145, CC1G_00573, CC1G_12389, CC1G_01912, CC1G_01056, CC1G_08756, CC1G_08430, CC1G_08013	112	216	1903	1.41592	0.999971	0.686307	73.6396			5>6_up
560	SMART	SM00184:RING	7	0.886076	0.13207	CC1G_05460, CC1G_02425, CC1G_01912, CC1G_08756, CC1G_00785, CC1G_11940, CC1G_09243	146	59	2453	1.99338	0.999999	0.988728	78.9224			5>6_up
561	INTERPRO	IPR001841:Zinc finger, RING-type	7	0.886076	0.175352	CC1G_05460, CC1G_02425, CC1G_01912, CC1G_08756, CC1G_00785, CC1G_11940, CC1G_09243	458	59	7124	1.84546	1	0.998433	94.6473			5>6_up
562
563	Annotation Cluster 13	Enrichment Score: 0.9740975836398802											5>6_up
564	Category	Term	Count	%	PValue	Genes	List Total	Pop Hits	Pop Total	Fold Enrichment	Bonferroni	Benjamini	FDR
565	SMART	SM00485:XPGN	3	0.379747	0.0444827	CC1G_07381, CC1G_06293, CC1G_08033	146	6	2453	8.40068	0.986736	0.986736	39.3569			5>6_up
566	INTERPRO	IPR006085:XPG N-terminal	3	0.379747	0.0518336	CC1G_07381, CC1G_06293, CC1G_08033	458	6	7124	7.77729	1	0.961953	55.4342			5>6_up
567	SMART	SM00484:XPGI	3	0.379747	0.0950588	CC1G_07381, CC1G_06293, CC1G_08033	146	9	2453	5.60046	0.999924	0.991301	66.6444			5>6_up
568	INTERPRO	IPR006086:XPG I	3	0.379747	0.109578	CC1G_07381, CC1G_06293, CC1G_08033	458	9	7124	5.18486	1	0.991366	82.8355			5>6_up
569	INTERPRO	IPR006084:DNA repair protein (XPGC)/yeast Rad	3	0.379747	0.131368	CC1G_07381, CC1G_06293, CC1G_08033	458	10	7124	4.66638	1	0.994427	88.2172			5>6_up
570	GOTERM_MF_FAT	GO:0004518~nuclease activity	6	0.759494	0.45332	CC1G_07381, CC1G_10319, CC1G_03866, CC1G_06293, CC1G_08033, CC1G_04546	261	67	3953	1.35632	1	0.998804	99.9702			5>6_up
571
572	Annotation Cluster 14	Enrichment Score: 0.9310206911984532											5>6_up
573	Category	Term	Count	%	PValue	Genes	List Total	Pop Hits	Pop Total	Fold Enrichment	Bonferroni	Benjamini	FDR
574	INTERPRO	IPR002347:Glucose/ribitol dehydrogenase	7	0.886076	0.0780252	CC1G_01096, CC1G_03219, CC1G_00369, CC1G_03357, CC1G_11040, CC1G_00069, CC1G_05380	458	47	7124	2.31664	1	0.981527	70.8745			5>6_up
575	INTERPRO	IPR016040:NAD(P)-binding domain	16	2.02532	0.0957833	CC1G_10335, CC1G_09478, CC1G_03219, CC1G_03357, CC1G_04761, CC1G_00069, CC1G_11040, CC1G_05380, CC1G_05483, CC1G_01096, CC1G_03671, CC1G_03921, CC1G_00369, CC1G_05582, CC1G_09115, CC1G_00438	458	162	7124	1.53626	1	0.987286	78.3221			5>6_up
576	INTERPRO	IPR002198:Short-chain dehydrogenase/reductase SDR	7	0.886076	0.215483	CC1G_01096, CC1G_03219, CC1G_00369, CC1G_03357, CC1G_11040, CC1G_00069, CC1G_05380	458	63	7124	1.72829	1	0.999219	97.4905			5>6_up
577
578	Annotation Cluster 15	Enrichment Score: 0.8466530752398417											5>6_up
579	Category	Term	Count	%	PValue	Genes	List Total	Pop Hits	Pop Total	Fold Enrichment	Bonferroni	Benjamini	FDR
580	GOTERM_MF_FAT	GO:0005524~ATP binding	52	6.58228	0.0483449	CC1G_12692, CC1G_05221, CC1G_11835, CC1G_11766, CC1G_10710, CC1G_05322, CC1G_03517, CC1G_05158, CC1G_04183, CC1G_09242, CC1G_09243, CC1G_01078, CC1G_10439, CC1G_04984, CC1G_04178, CC1G_03010, CC1G_03758, CC1G_11423, CC1G_03320, CC1G_08756, CC1G_11300, CC1G_00527, CC1G_07657, CC1G_06646, CC1G_01088, CC1G_06927, CC1G_06749, CC1G_02503, CC1G_00106, CC1G_12433, CC1G_11878, CC1G_11153, CC1G_01847, CC1…	261	622	3953	1.26619	1	0.855222	48.6308			5>6_up
581	GOTERM_MF_FAT	GO:0032559~adenyl ribonucleotide binding	52	6.58228	0.0483449	CC1G_12692, CC1G_05221, CC1G_11835, CC1G_11766, CC1G_10710, CC1G_05322, CC1G_03517, CC1G_05158, CC1G_04183, CC1G_09242, CC1G_09243, CC1G_01078, CC1G_10439, CC1G_04984, CC1G_04178, CC1G_03010, CC1G_03758, CC1G_11423, CC1G_03320, CC1G_08756, CC1G_11300, CC1G_00527, CC1G_07657, CC1G_06646, CC1G_01088, CC1G_06927, CC1G_06749, CC1G_02503, CC1G_00106, CC1G_12433, CC1G_11878, CC1G_11153, CC1G_01847, CC1…	261	622	3953	1.26619	1	0.855222	48.6308			5>6_up
582	GOTERM_MF_FAT	GO:0032553~ribonucleotide binding	57	7.21519	0.0915501	CC1G_02651, CC1G_12692, CC1G_05221, CC1G_11835, CC1G_11766, CC1G_10710, CC1G_06939, CC1G_05322, CC1G_03517, CC1G_05158, CC1G_04183, CC1G_09242, CC1G_09243, CC1G_01078, CC1G_10439, CC1G_04984, CC1G_04178, CC1G_03010, CC1G_03758, CC1G_03320, CC1G_11423, CC1G_08756, CC1G_11300, CC1G_00527, CC1G_07657, CC1G_06646, CC1G_01088, CC1G_02026, CC1G_06927, CC1G_02704, CC1G_06749, CC1G_02503, CC1G_00106, CC1…	261	721	3953	1.19736	1	0.934346	72.493			5>6_up
583	GOTERM_MF_FAT	GO:0032555~purine ribonucleotide binding	57	7.21519	0.0915501	CC1G_02651, CC1G_12692, CC1G_05221, CC1G_11835, CC1G_11766, CC1G_10710, CC1G_06939, CC1G_05322, CC1G_03517, CC1G_05158, CC1G_04183, CC1G_09242, CC1G_09243, CC1G_01078, CC1G_10439, CC1G_04984, CC1G_04178, CC1G_03010, CC1G_03758, CC1G_03320, CC1G_11423, CC1G_08756, CC1G_11300, CC1G_00527, CC1G_07657, CC1G_06646, CC1G_01088, CC1G_02026, CC1G_06927, CC1G_02704, CC1G_06749, CC1G_02503, CC1G_00106, CC1…	261	721	3953	1.19736	1	0.934346	72.493			5>6_up
584	SP_PIR_KEYWORDS	atp-binding	24	3.03797	0.150268	CC1G_00106, CC1G_11300, CC1G_11835, CC1G_05760, CC1G_11153, CC1G_11164, CC1G_03517, CC1G_03855, CC1G_00527, CC1G_00877, CC1G_05158, CC1G_04183, CC1G_00862, CC1G_00312, CC1G_02312, CC1G_06646, CC1G_01078, CC1G_06193, CC1G_03758, CC1G_11423, CC1G_04635, CC1G_06749, CC1G_02974, CC1G_02503	112	318	1903	1.28235	0.999999	0.745334	82.5849			5>6_up
585	GOTERM_MF_FAT	GO:0000166~nucleotide binding	73	9.24051	0.174397	CC1G_02651, CC1G_12692, CC1G_05221, CC1G_11835, CC1G_11766, CC1G_04039, CC1G_10710, CC1G_06939, CC1G_05322, CC1G_03517, CC1G_05158, CC1G_04183, CC1G_09242, CC1G_03416, CC1G_09243, CC1G_01078, CC1G_10439, CC1G_04984, CC1G_03010, CC1G_04178, CC1G_03758, CC1G_03320, CC1G_11423, CC1G_08756, CC1G_01254, CC1G_06972, CC1G_11300, CC1G_01806, CC1G_02548, CC1G_02958, CC1G_07657, CC1G_00527, CC1G_06646, CC1…	261	991	3953	1.11567	1	0.981429	92.3939			5>6_up
586	GOTERM_MF_FAT	GO:0030554~adenyl nucleotide binding	55	6.96203	0.190293	CC1G_12692, CC1G_05221, CC1G_11835, CC1G_11766, CC1G_10710, CC1G_05322, CC1G_03517, CC1G_05158, CC1G_04183, CC1G_09242, CC1G_09243, CC1G_01078, CC1G_10439, CC1G_04984, CC1G_04178, CC1G_03010, CC1G_03758, CC1G_03320, CC1G_11423, CC1G_08756, CC1G_06972, CC1G_11300, CC1G_00527, CC1G_07657, CC1G_06646, CC1G_01088, CC1G_06927, CC1G_05418, CC1G_06749, CC1G_02503, CC1G_00106, CC1G_12433, CC1G_11878, CC1…	261	733	3953	1.13644	1	0.983692	94.1433			5>6_up
587	GOTERM_MF_FAT	GO:0001883~purine nucleoside binding	55	6.96203	0.190293	CC1G_12692, CC1G_05221, CC1G_11835, CC1G_11766, CC1G_10710, CC1G_05322, CC1G_03517, CC1G_05158, CC1G_04183, CC1G_09242, CC1G_09243, CC1G_01078, CC1G_10439, CC1G_04984, CC1G_04178, CC1G_03010, CC1G_03758, CC1G_03320, CC1G_11423, CC1G_08756, CC1G_06972, CC1G_11300, CC1G_00527, CC1G_07657, CC1G_06646, CC1G_01088, CC1G_06927, CC1G_05418, CC1G_06749, CC1G_02503, CC1G_00106, CC1G_12433, CC1G_11878, CC1…	261	733	3953	1.13644	1	0.983692	94.1433			5>6_up
588	GOTERM_MF_FAT	GO:0001882~nucleoside binding	55	6.96203	0.211937	CC1G_12692, CC1G_05221, CC1G_11835, CC1G_11766, CC1G_10710, CC1G_05322, CC1G_03517, CC1G_05158, CC1G_04183, CC1G_09242, CC1G_09243, CC1G_01078, CC1G_10439, CC1G_04984, CC1G_04178, CC1G_03010, CC1G_03758, CC1G_03320, CC1G_11423, CC1G_08756, CC1G_06972, CC1G_11300, CC1G_00527, CC1G_07657, CC1G_06646, CC1G_01088, CC1G_06927, CC1G_05418, CC1G_06749, CC1G_02503, CC1G_00106, CC1G_12433, CC1G_11878, CC1…	261	740	3953	1.12569	1	0.979982	95.9311			5>6_up
589	GOTERM_MF_FAT	GO:0017076~purine nucleotide binding	60	7.59494	0.323807	CC1G_02651, CC1G_12692, CC1G_05221, CC1G_11835, CC1G_11766, CC1G_10710, CC1G_06939, CC1G_05322, CC1G_03517, CC1G_05158, CC1G_04183, CC1G_09242, CC1G_09243, CC1G_01078, CC1G_10439, CC1G_04984, CC1G_03010, CC1G_04178, CC1G_03758, CC1G_03320, CC1G_11423, CC1G_08756, CC1G_06972, CC1G_11300, CC1G_00527, CC1G_07657, CC1G_06646, CC1G_01088, CC1G_02026, CC1G_06927, CC1G_05418, CC1G_02704, CC1G_06749, CC1…	261	846	3953	1.07416	1	0.997012	99.4804			5>6_up
590	SP_PIR_KEYWORDS	nucleotide-binding	25	3.16456	0.381111	CC1G_00106, CC1G_02651, CC1G_11835, CC1G_11153, CC1G_03517, CC1G_04183, CC1G_00862, CC1G_00312, CC1G_02312, CC1G_01078, CC1G_03758, CC1G_11423, CC1G_04635, CC1G_11300, CC1G_05760, CC1G_11164, CC1G_12235, CC1G_00527, CC1G_03855, CC1G_00877, CC1G_06646, CC1G_02026, CC1G_02974, CC1G_06749, CC1G_02503	112	383	1903	1.10908	1	0.919469	99.4203			5>6_up
591
592	Annotation Cluster 16	Enrichment Score: 0.6816409190775422											5>6_up
593	Category	Term	Count	%	PValue	Genes	List Total	Pop Hits	Pop Total	Fold Enrichment	Bonferroni	Benjamini	FDR
594	GOTERM_BP_FAT	GO:0019319~hexose biosynthetic process	3	0.379747	0.119694	CC1G_05690, CC1G_05664, CC1G_07287	192	9	2824	4.90278	1	0.840368	83.1381			5>6_up
595	GOTERM_BP_FAT	GO:0046364~monosaccharide biosynthetic process	3	0.379747	0.119694	CC1G_05690, CC1G_05664, CC1G_07287	192	9	2824	4.90278	1	0.840368	83.1381			5>6_up
596	GOTERM_BP_FAT	GO:0046165~alcohol biosynthetic process	3	0.379747	0.143206	CC1G_05690, CC1G_05664, CC1G_07287	192	10	2824	4.4125	1	0.883263	88.4459			5>6_up
597	GOTERM_BP_FAT	GO:0034637~cellular carbohydrate biosynthetic process	3	0.379747	0.371635	CC1G_05690, CC1G_05664, CC1G_07287	192	19	2824	2.32237	1	0.984409	99.8478			5>6_up
598	GOTERM_BP_FAT	GO:0016051~carbohydrate biosynthetic process	3	0.379747	0.512354	CC1G_05690, CC1G_05664, CC1G_07287	192	25	2824	1.765	1	0.996569	99.9956			5>6_up
599
600	Annotation Cluster 17	Enrichment Score: 0.5371344577402913											5>6_up
601	Category	Term	Count	%	PValue	Genes	List Total	Pop Hits	Pop Total	Fold Enrichment	Bonferroni	Benjamini	FDR
602	GOTERM_BP_FAT	GO:0032774~RNA biosynthetic process	5	0.632911	0.105103	CC1G_01807, CC1G_05568, CC1G_11942, CC1G_04740, CC1G_11509	192	27	2824	2.72377	1	0.821152	78.7872			5>6_up
603	GOTERM_CC_FAT	GO:0005654~nucleoplasm	4	0.506329	0.115357	CC1G_05568, CC1G_03666, CC1G_04740, CC1G_11509	59	22	1056	3.25424	0.999653	0.679593	71.3279			5>6_up
604	GOTERM_CC_FAT	GO:0031981~nuclear lumen	4	0.506329	0.153681	CC1G_05568, CC1G_03666, CC1G_04740, CC1G_11509	59	25	1056	2.86373	0.999981	0.742242	81.7431			5>6_up
605	GOTERM_CC_FAT	GO:0005667~transcription factor complex	3	0.379747	0.217876	CC1G_05568, CC1G_04740, CC1G_11509	59	16	1056	3.35593	1	0.830483	91.8291			5>6_up
606	GOTERM_BP_FAT	GO:0006351~transcription, DNA-dependent	4	0.506329	0.23688	CC1G_01807, CC1G_05568, CC1G_04740, CC1G_11509	192	25	2824	2.35333	1	0.955522	97.7059			5>6_up
607	GOTERM_CC_FAT	GO:0043233~organelle lumen	4	0.506329	0.254838	CC1G_05568, CC1G_03666, CC1G_04740, CC1G_11509	59	32	1056	2.23729	1	0.852215	95.0114			5>6_up
608	GOTERM_CC_FAT	GO:0070013~intracellular organelle lumen	4	0.506329	0.254838	CC1G_05568, CC1G_03666, CC1G_04740, CC1G_11509	59	32	1056	2.23729	1	0.852215	95.0114			5>6_up
609	GOTERM_CC_FAT	GO:0044451~nucleoplasm part	3	0.379747	0.280578	CC1G_05568, CC1G_04740, CC1G_11509	59	19	1056	2.82605	1	0.857142	96.5136			5>6_up
610	GOTERM_BP_FAT	GO:0070271~protein complex biogenesis	5	0.632911	0.299672	CC1G_08218, CC1G_08000, CC1G_05568, CC1G_04740, CC1G_11509	192	41	2824	1.7937	1	0.972368	99.3083			5>6_up
611	GOTERM_BP_FAT	GO:0006461~protein complex assembly	5	0.632911	0.299672	CC1G_08218, CC1G_08000, CC1G_05568, CC1G_04740, CC1G_11509	192	41	2824	1.7937	1	0.972368	99.3083			5>6_up
612	GOTERM_BP_FAT	GO:0065003~macromolecular complex assembly	7	0.886076	0.310523	CC1G_08218, CC1G_08000, CC1G_05568, CC1G_04396, CC1G_04740, CC1G_05765, CC1G_11509	192	68	2824	1.51409	1	0.974132	99.4438			5>6_up
613	GOTERM_CC_FAT	GO:0031974~membrane-enclosed lumen	4	0.506329	0.332077	CC1G_05568, CC1G_03666, CC1G_04740, CC1G_11509	59	37	1056	1.93495	1	0.887642	98.3646			5>6_up
614	GOTERM_BP_FAT	GO:0006352~transcription initiation	3	0.379747	0.346506	CC1G_05568, CC1G_04740, CC1G_11509	192	18	2824	2.45139	1	0.981446	99.7369			5>6_up
615	GOTERM_BP_FAT	GO:0043933~macromolecular complex subunit organization	7	0.886076	0.359825	CC1G_08218, CC1G_08000, CC1G_05568, CC1G_04396, CC1G_04740, CC1G_05765, CC1G_11509	192	72	2824	1.42998	1	0.983178	99.8026			5>6_up
616	COG_ONTOLOGY	Transcription	3	0.379747	0.430926	CC1G_05568, CC1G_04740, CC1G_11509	63	27	1155	2.03704	0.999996	0.983983	98.787			5>6_up
617	GOTERM_BP_FAT	GO:0006350~transcription	7	0.886076	0.565714	CC1G_12374, CC1G_01807, CC1G_05568, CC1G_02275, CC1G_01056, CC1G_04740, CC1G_11509	192	89	2824	1.15684	1	0.998441	99.9991			5>6_up
618	GOTERM_BP_FAT	GO:0034622~cellular macromolecular complex assembly	4	0.506329	0.626382	CC1G_08218, CC1G_08000, CC1G_04396, CC1G_05765	192	47	2824	1.25177	1	0.999356	99.9999			5>6_up
619	GOTERM_BP_FAT	GO:0034621~cellular macromolecular complex subunit organization	4	0.506329	0.694569	CC1G_08218, CC1G_08000, CC1G_04396, CC1G_05765	192	52	2824	1.13141	1	0.999804	100			5>6_up
620
621	Annotation Cluster 18	Enrichment Score: 0.5146792706401022											5>6_up
622	Category	Term	Count	%	PValue	Genes	List Total	Pop Hits	Pop Total	Fold Enrichment	Bonferroni	Benjamini	FDR
623	GOTERM_BP_FAT	GO:0000279~M phase	3	0.379747	0.269569	CC1G_03361, CC1G_10319, CC1G_01823	192	15	2824	2.94167	1	0.964255	98.7551			5>6_up
624	GOTERM_BP_FAT	GO:0022403~cell cycle phase	3	0.379747	0.269569	CC1G_03361, CC1G_10319, CC1G_01823	192	15	2824	2.94167	1	0.964255	98.7551			5>6_up
625	GOTERM_BP_FAT	GO:0022402~cell cycle process	3	0.379747	0.295381	CC1G_03361, CC1G_10319, CC1G_01823	192	16	2824	2.75781	1	0.973155	99.2467			5>6_up
626	GOTERM_BP_FAT	GO:0007049~cell cycle	4	0.506329	0.406967	CC1G_03361, CC1G_01116, CC1G_10319, CC1G_01823	192	34	2824	1.73039	1	0.988669	99.9322			5>6_up
627
628	Annotation Cluster 19	Enrichment Score: 0.4996847577159333											5>6_up
629	Category	Term	Count	%	PValue	Genes	List Total	Pop Hits	Pop Total	Fold Enrichment	Bonferroni	Benjamini	FDR
630	GOTERM_BP_FAT	GO:0006732~coenzyme metabolic process	8	1.01266	0.114495	CC1G_03850, CC1G_07135, CC1G_02345, CC1G_04423, CC1G_07747, CC1G_09115, CC1G_06197, CC1G_07287	192	61	2824	1.92896	1	0.837155	81.6931			5>6_up
631	GOTERM_BP_FAT	GO:0009060~aerobic respiration	3	0.379747	0.321059	CC1G_02345, CC1G_09115, CC1G_06197	192	17	2824	2.59559	1	0.975656	99.5514			5>6_up
632	GOTERM_BP_FAT	GO:0009109~coenzyme catabolic process	3	0.379747	0.321059	CC1G_02345, CC1G_09115, CC1G_06197	192	17	2824	2.59559	1	0.975656	99.5514			5>6_up
633	GOTERM_BP_FAT	GO:0046356~acetyl-CoA catabolic process	3	0.379747	0.321059	CC1G_02345, CC1G_09115, CC1G_06197	192	17	2824	2.59559	1	0.975656	99.5514			5>6_up
634	GOTERM_BP_FAT	GO:0006099~tricarboxylic acid cycle	3	0.379747	0.321059	CC1G_02345, CC1G_09115, CC1G_06197	192	17	2824	2.59559	1	0.975656	99.5514			5>6_up
635	GOTERM_BP_FAT	GO:0051187~cofactor catabolic process	3	0.379747	0.346506	CC1G_02345, CC1G_09115, CC1G_06197	192	18	2824	2.45139	1	0.981446	99.7369			5>6_up
636	GOTERM_BP_FAT	GO:0006084~acetyl-CoA metabolic process	3	0.379747	0.346506	CC1G_02345, CC1G_09115, CC1G_06197	192	18	2824	2.45139	1	0.981446	99.7369			5>6_up
637	GOTERM_BP_FAT	GO:0045333~cellular respiration	3	0.379747	0.444436	CC1G_02345, CC1G_09115, CC1G_06197	192	22	2824	2.00568	1	0.992808	99.9727			5>6_up
638	GOTERM_BP_FAT	GO:0015980~energy derivation by oxidation of organic compounds	3	0.379747	0.490316	CC1G_02345, CC1G_09115, CC1G_06197	192	24	2824	1.83854	1	0.996085	99.9918			5>6_up
639
640	Annotation Cluster 20	Enrichment Score: 0.4764189477441547											5>6_up
641	Category	Term	Count	%	PValue	Genes	List Total	Pop Hits	Pop Total	Fold Enrichment	Bonferroni	Benjamini	FDR
642	SMART	SM00066:GAL4	5	0.632911	0.208521	CC1G_12374, CC1G_01086, CC1G_11170, CC1G_02275, CC1G_01056	146	40	2453	2.10017	1	0.988242	92.3504			5>6_up
643	GOTERM_BP_FAT	GO:0006355~regulation of transcription, DNA-dependent	14	1.77215	0.217543	CC1G_11170, CC1G_00083, CC1G_10492, CC1G_02275, CC1G_04740, CC1G_01086, CC1G_12374, CC1G_01886, CC1G_04998, CC1G_05568, CC1G_13211, CC1G_01056, CC1G_08430, CC1G_11509	192	151	2824	1.36369	1	0.954473	96.7464			5>6_up
644	GOTERM_BP_FAT	GO:0051252~regulation of RNA metabolic process	14	1.77215	0.217543	CC1G_11170, CC1G_00083, CC1G_10492, CC1G_02275, CC1G_04740, CC1G_01086, CC1G_12374, CC1G_01886, CC1G_04998, CC1G_05568, CC1G_13211, CC1G_01056, CC1G_08430, CC1G_11509	192	151	2824	1.36369	1	0.954473	96.7464			5>6_up
645	INTERPRO	IPR001138:Fungal transcriptional regulatory protein, N-terminal	5	0.632911	0.253046	CC1G_12374, CC1G_01086, CC1G_11170, CC1G_02275, CC1G_01056	458	40	7124	1.94432	1	0.999538	98.8087			5>6_up
646	GOTERM_BP_FAT	GO:0045449~regulation of transcription	17	2.1519	0.260702	CC1G_00073, CC1G_01816, CC1G_11170, CC1G_00083, CC1G_04039, CC1G_10492, CC1G_02275, CC1G_04740, CC1G_01086, CC1G_12374, CC1G_01886, CC1G_04998, CC1G_05568, CC1G_13211, CC1G_01056, CC1G_08430, CC1G_11509	192	198	2824	1.26284	1	0.962744	98.5267			5>6_up
647	SP_PIR_KEYWORDS	transcription regulation	3	0.379747	0.305191	CC1G_12374, CC1G_02275, CC1G_01056	112	19	1903	2.6828	1	0.904894	97.9927			5>6_up
648	GOTERM_MF_FAT	GO:0003700~transcription factor activity	9	1.13924	0.365924	CC1G_12374, CC1G_01086, CC1G_04998, CC1G_11170, CC1G_10492, CC1G_13211, CC1G_02275, CC1G_01056, CC1G_08430	261	103	3953	1.3234	1	0.997322	99.7811			5>6_up
649	GOTERM_MF_FAT	GO:0030528~transcription regulator activity	13	1.64557	0.435082	CC1G_11170, CC1G_10492, CC1G_02275, CC1G_04740, CC1G_01086, CC1G_12374, CC1G_01886, CC1G_04998, CC1G_05568, CC1G_13211, CC1G_01056, CC1G_08430, CC1G_11509	261	169	3953	1.16505	1	0.998944	99.9537			5>6_up
650	SP_PIR_KEYWORDS	Transcription	3	0.379747	0.493205	CC1G_12374, CC1G_02275, CC1G_01056	112	28	1903	1.82047	1	0.942417	99.9321			5>6_up
651	GOTERM_BP_FAT	GO:0006350~transcription	7	0.886076	0.565714	CC1G_12374, CC1G_01807, CC1G_05568, CC1G_02275, CC1G_01056, CC1G_04740, CC1G_11509	192	89	2824	1.15684	1	0.998441	99.9991			5>6_up
652	INTERPRO	IPR007219:Fungal specific transcription factor	3	0.379747	0.651101	CC1G_12374, CC1G_02275, CC1G_01056	458	34	7124	1.37246	1	1	100			5>6_up
653
654	Annotation Cluster 21	Enrichment Score: 0.419592696220318											5>6_up
655	Category	Term	Count	%	PValue	Genes	List Total	Pop Hits	Pop Total	Fold Enrichment	Bonferroni	Benjamini	FDR
656	SMART	SM00213:UBQ	3	0.379747	0.355134	CC1G_12576, CC1G_00876, CC1G_04810	146	21	2453	2.4002	1	0.990254	99.1952			5>6_up
657	INTERPRO	IPR000626:Ubiquitin	3	0.379747	0.393926	CC1G_12576, CC1G_00876, CC1G_04810	458	21	7124	2.22208	1	0.999981	99.9501			5>6_up
658	INTERPRO	IPR019955:Ubiquitin supergroup	3	0.379747	0.393926	CC1G_12576, CC1G_00876, CC1G_04810	458	21	7124	2.22208	1	0.999981	99.9501			5>6_up
659
660	Annotation Cluster 22	Enrichment Score: 0.34794236536476647											5>6_up
661	Category	Term	Count	%	PValue	Genes	List Total	Pop Hits	Pop Total	Fold Enrichment	Bonferroni	Benjamini	FDR
662	INTERPRO	IPR000330:SNF2-related	5	0.632911	0.0724885	CC1G_04178, CC1G_01912, CC1G_08756, CC1G_09242, CC1G_09243	458	25	7124	3.11092	1	0.980963	68.1025			5>6_up
663	GOTERM_MF_FAT	GO:0008094~DNA-dependent ATPase activity	4	0.506329	0.125098	CC1G_06263, CC1G_08633, CC1G_00877, CC1G_02974	261	19	3953	3.18855	1	0.949123	83.4132			5>6_up
664	SMART	SM00490:HELICc	8	1.01266	0.289973	CC1G_06193, CC1G_01117, CC1G_04178, CC1G_05158, CC1G_01912, CC1G_08756, CC1G_00312, CC1G_09243	146	91	2453	1.47704	1	0.995582	97.6815			5>6_up
665	GOTERM_MF_FAT	GO:0004386~helicase activity	10	1.26582	0.296778	CC1G_08633, CC1G_06193, CC1G_01117, CC1G_04178, CC1G_05158, CC1G_01912, CC1G_08756, CC1G_00312, CC1G_02974, CC1G_09243	261	110	3953	1.37687	1	0.995882	99.12			5>6_up
666	INTERPRO	IPR001650:DNA/RNA helicase, C-terminal	8	1.01266	0.366448	CC1G_06193, CC1G_01117, CC1G_04178, CC1G_05158, CC1G_01912, CC1G_08756, CC1G_00312, CC1G_09243	458	91	7124	1.36744	1	0.999986	99.9022			5>6_up
667	SMART	SM00487:DEXDc	6	0.759494	0.593561	CC1G_06193, CC1G_04178, CC1G_05158, CC1G_01912, CC1G_08756, CC1G_00312	146	87	2453	1.15872	1	0.997778	99.995			5>6_up
668	SP_PIR_KEYWORDS	helicase	4	0.506329	0.607376	CC1G_06193, CC1G_05158, CC1G_00312, CC1G_02974	112	53	1903	1.28235	1	0.971834	99.9956			5>6_up
669	INTERPRO	IPR014021:Helicase, superfamily 1 and 2, ATP-binding	6	0.759494	0.644042	CC1G_06193, CC1G_04178, CC1G_05158, CC1G_01912, CC1G_08756, CC1G_00312	458	85	7124	1.09797	1	1	100			5>6_up
670	INTERPRO	IPR014001:DEAD-like helicase, N-terminal	6	0.759494	0.664427	CC1G_06193, CC1G_04178, CC1G_05158, CC1G_01912, CC1G_08756, CC1G_00312	458	87	7124	1.07273	1	1	100			5>6_up
671	GOTERM_MF_FAT	GO:0008026~ATP-dependent helicase activity	5	0.632911	0.71778	CC1G_08633, CC1G_06193, CC1G_05158, CC1G_00312, CC1G_02974	261	73	3953	1.03737	1	0.999977	100			5>6_up
672	GOTERM_MF_FAT	GO:0070035~purine NTP-dependent helicase activity	5	0.632911	0.71778	CC1G_08633, CC1G_06193, CC1G_05158, CC1G_00312, CC1G_02974	261	73	3953	1.03737	1	0.999977	100			5>6_up
673	GOTERM_MF_FAT	GO:0042623~ATPase activity, coupled	8	1.01266	0.814134	CC1G_06263, CC1G_08633, CC1G_06193, CC1G_03517, CC1G_00877, CC1G_05158, CC1G_00312, CC1G_02974	261	138	3953	0.878005	1	0.999999	100			5>6_up
674	INTERPRO	IPR011545:DNA/RNA helicase, DEAD/DEAH box type, N-terminal	3	0.379747	0.831745	CC1G_06193, CC1G_05158, CC1G_00312	458	49	7124	0.952322	1	1	100			5>6_up
675	GOTERM_MF_FAT	GO:0016887~ATPase activity	9	1.13924	0.874038	CC1G_06263, CC1G_08633, CC1G_06193, CC1G_11164, CC1G_03517, CC1G_00877, CC1G_05158, CC1G_00312, CC1G_02974	261	168	3953	0.811371	1	1	100			5>6_up
676
677	Annotation Cluster 23	Enrichment Score: 0.2958191429220746											5>6_up
678	Category	Term	Count	%	PValue	Genes	List Total	Pop Hits	Pop Total	Fold Enrichment	Bonferroni	Benjamini	FDR
679	SMART	SM00360:RRM	6	0.759494	0.458849	CC1G_10966, CC1G_10051, CC1G_01806, CC1G_02548, CC1G_02958, CC1G_01254	146	75	2453	1.34411	1	0.997072	99.8829			5>6_up
680	INTERPRO	IPR012677:Nucleotide-binding, alpha-beta plait	6	0.759494	0.531418	CC1G_10966, CC1G_10051, CC1G_01806, CC1G_02548, CC1G_02958, CC1G_01254	458	75	7124	1.24437	1	1	99.999			5>6_up
681	INTERPRO	IPR000504:RNA recognition motif, RNP-1	6	0.759494	0.531418	CC1G_10966, CC1G_10051, CC1G_01806, CC1G_02548, CC1G_02958, CC1G_01254	458	75	7124	1.24437	1	1	99.999			5>6_up
682
683	Annotation Cluster 24	Enrichment Score: 0.2824297948426622											5>6_up
684	Category	Term	Count	%	PValue	Genes	List Total	Pop Hits	Pop Total	Fold Enrichment	Bonferroni	Benjamini	FDR
685	GOTERM_MF_FAT	GO:0046872~metal ion binding	70	8.86076	0.365799	CC1G_01100, CC1G_06653, CC1G_03559, CC1G_02333, CC1G_06963, CC1G_02850, CC1G_04749, CC1G_06612, CC1G_11170, CC1G_02432, CC1G_00600, CC1G_00785, CC1G_04740, CC1G_11940, CC1G_09243, CC1G_05460, CC1G_05903, CC1G_04794, CC1G_05568, CC1G_07897, CC1G_06207, CC1G_00573, CC1G_08756, CC1G_02425, CC1G_00925, CC1G_03562, CC1G_02275, CC1G_00367, CC1G_01086, CC1G_05077, CC1G_00038, CC1G_04492, CC1G_10841, CC1…	261	1007	3953	1.05282	1	0.997924	99.7805			5>6_up
686	GOTERM_MF_FAT	GO:0008270~zinc ion binding	43	5.44304	0.447191	CC1G_01100, CC1G_06653, CC1G_02333, CC1G_02850, CC1G_11170, CC1G_00600, CC1G_00785, CC1G_01121, CC1G_04740, CC1G_00814, CC1G_01434, CC1G_11940, CC1G_09243, CC1G_05460, CC1G_12374, CC1G_11441, CC1G_05903, CC1G_04794, CC1G_03921, CC1G_05568, CC1G_06207, CC1G_00573, CC1G_13210, CC1G_01912, CC1G_08756, CC1G_01056, CC1G_02425, CC1G_00083, CC1G_02275, CC1G_00401, CC1G_10440, CC1G_00367, CC1G_01086, CC1…	261	621	3953	1.04873	1	0.99894	99.9654			5>6_up
687	GOTERM_MF_FAT	GO:0043169~cation binding	70	8.86076	0.592351	CC1G_01100, CC1G_06653, CC1G_03559, CC1G_02333, CC1G_06963, CC1G_02850, CC1G_04749, CC1G_06612, CC1G_11170, CC1G_02432, CC1G_00600, CC1G_00785, CC1G_04740, CC1G_11940, CC1G_09243, CC1G_05460, CC1G_05903, CC1G_04794, CC1G_05568, CC1G_07897, CC1G_06207, CC1G_00573, CC1G_08756, CC1G_02425, CC1G_00925, CC1G_03562, CC1G_02275, CC1G_00367, CC1G_01086, CC1G_05077, CC1G_00038, CC1G_04492, CC1G_10841, CC1…	261	1067	3953	0.993619	1	0.999735	99.9994			5>6_up
688	GOTERM_MF_FAT	GO:0043167~ion binding	70	8.86076	0.592351	CC1G_01100, CC1G_06653, CC1G_03559, CC1G_02333, CC1G_06963, CC1G_02850, CC1G_04749, CC1G_06612, CC1G_11170, CC1G_02432, CC1G_00600, CC1G_00785, CC1G_04740, CC1G_11940, CC1G_09243, CC1G_05460, CC1G_05903, CC1G_04794, CC1G_05568, CC1G_07897, CC1G_06207, CC1G_00573, CC1G_08756, CC1G_02425, CC1G_00925, CC1G_03562, CC1G_02275, CC1G_00367, CC1G_01086, CC1G_05077, CC1G_00038, CC1G_04492, CC1G_10841, CC1…	261	1067	3953	0.993619	1	0.999735	99.9994			5>6_up
689	GOTERM_MF_FAT	GO:0046914~transition metal ion binding	58	7.34177	0.674461	CC1G_01100, CC1G_06653, CC1G_02333, CC1G_02850, CC1G_04749, CC1G_06612, CC1G_11170, CC1G_02432, CC1G_00600, CC1G_00785, CC1G_04740, CC1G_11940, CC1G_09243, CC1G_05460, CC1G_05903, CC1G_04794, CC1G_05568, CC1G_07897, CC1G_06207, CC1G_00573, CC1G_08756, CC1G_02425, CC1G_03562, CC1G_02275, CC1G_00367, CC1G_01086, CC1G_00038, CC1G_04492, CC1G_10841, CC1G_11452, CC1G_12482, CC1G_12389, CC1G_01851, CC1…	261	905	3953	0.970657	1	0.99994	100			5>6_up
690
691	Annotation Cluster 25	Enrichment Score: 0.2595788244846489											5>6_up
692	Category	Term	Count	%	PValue	Genes	List Total	Pop Hits	Pop Total	Fold Enrichment	Bonferroni	Benjamini	FDR
693	GOTERM_BP_FAT	GO:0030001~metal ion transport	4	0.506329	0.255481	CC1G_08218, CC1G_00696, CC1G_00701, CC1G_10263	192	26	2824	2.26282	1	0.963211	98.3745			5>6_up
694	GOTERM_BP_FAT	GO:0006812~cation transport	5	0.632911	0.749154	CC1G_08218, CC1G_00696, CC1G_00701, CC1G_10263, CC1G_03517	192	74	2824	0.993806	1	0.999892	100			5>6_up
695	GOTERM_BP_FAT	GO:0006811~ion transport	5	0.632911	0.869629	CC1G_08218, CC1G_00696, CC1G_00701, CC1G_10263, CC1G_03517	192	90	2824	0.81713	1	0.999993	100			5>6_up
696
697	Annotation Cluster 26	Enrichment Score: 0.1997388325012722											5>6_up
698	Category	Term	Count	%	PValue	Genes	List Total	Pop Hits	Pop Total	Fold Enrichment	Bonferroni	Benjamini	FDR
699	SMART	SM00028:TPR	4	0.506329	0.547297	CC1G_05736, CC1G_07051, CC1G_00558, CC1G_07882	146	48	2453	1.40011	1	0.996947	99.9835			5>6_up
700	INTERPRO	IPR013026:Tetratricopeptide region	4	0.506329	0.588406	CC1G_05736, CC1G_07051, CC1G_00558, CC1G_07882	458	47	7124	1.32379	1	1	99.9999			5>6_up
701	INTERPRO	IPR019734:Tetratricopeptide repeat	4	0.506329	0.602898	CC1G_05736, CC1G_07051, CC1G_00558, CC1G_07882	458	48	7124	1.29622	1	1	99.9999			5>6_up
702	INTERPRO	IPR011990:Tetratricopeptide-like helical	5	0.632911	0.818276	CC1G_11093, CC1G_05736, CC1G_07051, CC1G_00558, CC1G_07882	458	87	7124	0.893942	1	1	100			5>6_up
703
704	Annotation Cluster 27	Enrichment Score: 0.1908181676086052											5>6_up
705	Category	Term	Count	%	PValue	Genes	List Total	Pop Hits	Pop Total	Fold Enrichment	Bonferroni	Benjamini	FDR
706	SMART	SM00355:ZnF_C2H2	6	0.759494	0.52825	CC1G_11441, CC1G_00038, CC1G_02850, CC1G_10841, CC1G_00814, CC1G_09145	146	81	2453	1.24455	1	0.997389	99.9741			5>6_up
707	INTERPRO	IPR015880:Zinc finger, C2H2-like	6	0.759494	0.601035	CC1G_11441, CC1G_00038, CC1G_02850, CC1G_10841, CC1G_00814, CC1G_09145	458	81	7124	1.15219	1	1	99.9999			5>6_up
708	INTERPRO	IPR007087:Zinc finger, C2H2-type	4	0.506329	0.842959	CC1G_11441, CC1G_00038, CC1G_02850, CC1G_00814	458	71	7124	0.876315	1	1	100			5>6_up
709
710	Annotation Cluster 28	Enrichment Score: 0.1860421151132584											5>6_up
711	Category	Term	Count	%	PValue	Genes	List Total	Pop Hits	Pop Total	Fold Enrichment	Bonferroni	Benjamini	FDR
712	SP_PIR_KEYWORDS	ank repeat	6	0.759494	0.571721	CC1G_01182, CC1G_07524, CC1G_06392, CC1G_07503, CC1G_00593, CC1G_10046	112	86	1903	1.18542	1	0.966356	99.9889			5>6_up
713	SMART	SM00248:ANK	6	0.759494	0.663116	CC1G_01182, CC1G_07524, CC1G_06392, CC1G_07503, CC1G_00593, CC1G_10046	146	94	2453	1.07243	1	0.998983	99.9994			5>6_up
714	INTERPRO	IPR002110:Ankyrin	6	0.759494	0.729626	CC1G_01182, CC1G_07524, CC1G_06392, CC1G_07503, CC1G_00593, CC1G_10046	458	94	7124	0.992846	1	1	100			5>6_up
715
716	Annotation Cluster 29	Enrichment Score: 0.18043877511052847											5>6_up
717	Category	Term	Count	%	PValue	Genes	List Total	Pop Hits	Pop Total	Fold Enrichment	Bonferroni	Benjamini	FDR
718	GOTERM_CC_FAT	GO:0032993~protein-DNA complex	3	0.379747	0.403854	CC1G_04396, CC1G_11942, CC1G_05765	59	25	1056	2.1478	1	0.924705	99.4867			5>6_up
719	GOTERM_CC_FAT	GO:0005694~chromosome	9	1.13924	0.717213	CC1G_12433, CC1G_02333, CC1G_04396, CC1G_03010, CC1G_10710, CC1G_03320, CC1G_00877, CC1G_11942, CC1G_05765	59	166	1056	0.97039	1	0.995802	99.9997			5>6_up
720	GOTERM_CC_FAT	GO:0044427~chromosomal part	4	0.506329	0.992685	CC1G_04396, CC1G_00877, CC1G_11942, CC1G_05765	59	148	1056	0.483738	1	0.999999	100			5>6_up
721
722	Annotation Cluster 30	Enrichment Score: 0.14793404416725695											5>6_up
723	Category	Term	Count	%	PValue	Genes	List Total	Pop Hits	Pop Total	Fold Enrichment	Bonferroni	Benjamini	FDR
724	GOTERM_BP_FAT	GO:0044265~cellular macromolecule catabolic process	6	0.759494	0.491796	CC1G_02840, CC1G_01847, CC1G_00621, CC1G_01998, CC1G_08031, CC1G_05307	192	68	2824	1.29779	1	0.995728	99.9921			5>6_up
725	GOTERM_BP_FAT	GO:0051603~proteolysis involved in cellular protein catabolic process	5	0.632911	0.651233	CC1G_02840, CC1G_01847, CC1G_00621, CC1G_01998, CC1G_05307	192	65	2824	1.13141	1	0.999555	100			5>6_up
726	GOTERM_BP_FAT	GO:0044257~cellular protein catabolic process	5	0.632911	0.651233	CC1G_02840, CC1G_01847, CC1G_00621, CC1G_01998, CC1G_05307	192	65	2824	1.13141	1	0.999555	100			5>6_up
727	GOTERM_BP_FAT	GO:0019941~modification-dependent protein catabolic process	4	0.506329	0.719093	CC1G_02840, CC1G_01847, CC1G_00621, CC1G_01998	192	54	2824	1.08951	1	0.999853	100			5>6_up
728	GOTERM_BP_FAT	GO:0043632~modification-dependent macromolecule catabolic process	4	0.506329	0.719093	CC1G_02840, CC1G_01847, CC1G_00621, CC1G_01998	192	54	2824	1.08951	1	0.999853	100			5>6_up
729	GOTERM_BP_FAT	GO:0006511~ubiquitin-dependent protein catabolic process	3	0.379747	0.725921	CC1G_02840, CC1G_00621, CC1G_01998	192	37	2824	1.19257	1	0.999855	100			5>6_up
730	GOTERM_BP_FAT	GO:0030163~protein catabolic process	5	0.632911	0.729378	CC1G_02840, CC1G_01847, CC1G_00621, CC1G_01998, CC1G_05307	192	72	2824	1.02141	1	0.999846	100			5>6_up
731	GOTERM_BP_FAT	GO:0009057~macromolecule catabolic process	6	0.759494	0.81891	CC1G_02840, CC1G_01847, CC1G_00621, CC1G_01998, CC1G_08031, CC1G_05307	192	100	2824	0.8825	1	0.999971	100			5>6_up
732	GOTERM_BP_FAT	GO:0006508~proteolysis	10	1.26582	0.99698	CC1G_09842, CC1G_04794, CC1G_11395, CC1G_02840, CC1G_01847, CC1G_00621, CC1G_01998, CC1G_11192, CC1G_05307, CC1G_04657	192	273	2824	0.538767	1	1	100			5>6_up
733
734	Annotation Cluster 31	Enrichment Score: 0.13889529890968835											5>6_up
735	Category	Term	Count	%	PValue	Genes	List Total	Pop Hits	Pop Total	Fold Enrichment	Bonferroni	Benjamini	FDR
736	GOTERM_BP_FAT	GO:0009116~nucleoside metabolic process	3	0.379747	0.371635	CC1G_03855, CC1G_00634, CC1G_05488	192	19	2824	2.32237	1	0.984409	99.8478			5>6_up
737	GOTERM_BP_FAT	GO:0034654~nucleobase, nucleoside, nucleotide and nucleic acid biosynthetic process	6	0.759494	0.605053	CC1G_08733, CC1G_03855, CC1G_00634, CC1G_05488, CC1G_03517, CC1G_12670	192	77	2824	1.1461	1	0.999145	99.9998			5>6_up
738	GOTERM_BP_FAT	GO:0034404~nucleobase, nucleoside and nucleotide biosynthetic process	6	0.759494	0.605053	CC1G_08733, CC1G_03855, CC1G_00634, CC1G_05488, CC1G_03517, CC1G_12670	192	77	2824	1.1461	1	0.999145	99.9998			5>6_up
739	GOTERM_BP_FAT	GO:0009165~nucleotide biosynthetic process	5	0.632911	0.708472	CC1G_08733, CC1G_03855, CC1G_05488, CC1G_03517, CC1G_12670	192	70	2824	1.0506	1	0.999836	100			5>6_up
740	GOTERM_BP_FAT	GO:0006163~purine nucleotide metabolic process	4	0.506329	0.752995	CC1G_08733, CC1G_13164, CC1G_03855, CC1G_03517	192	57	2824	1.03216	1	0.999887	100			5>6_up
741	GOTERM_BP_FAT	GO:0009150~purine ribonucleotide metabolic process	3	0.379747	0.88395	CC1G_08733, CC1G_03855, CC1G_03517	192	53	2824	0.832547	1	0.999996	100			5>6_up
742	GOTERM_BP_FAT	GO:0009152~purine ribonucleotide biosynthetic process	3	0.379747	0.88395	CC1G_08733, CC1G_03855, CC1G_03517	192	53	2824	0.832547	1	0.999996	100			5>6_up
743	GOTERM_BP_FAT	GO:0006164~purine nucleotide biosynthetic process	3	0.379747	0.89631	CC1G_08733, CC1G_03855, CC1G_03517	192	55	2824	0.802273	1	0.999997	100			5>6_up
744	GOTERM_BP_FAT	GO:0009260~ribonucleotide biosynthetic process	3	0.379747	0.89631	CC1G_08733, CC1G_03855, CC1G_03517	192	55	2824	0.802273	1	0.999997	100			5>6_up
745	GOTERM_BP_FAT	GO:0009259~ribonucleotide metabolic process	3	0.379747	0.89631	CC1G_08733, CC1G_03855, CC1G_03517	192	55	2824	0.802273	1	0.999997	100			5>6_up
746
747	Annotation Cluster 32	Enrichment Score: 0.08003278133465984											5>6_up
748	Category	Term	Count	%	PValue	Genes	List Total	Pop Hits	Pop Total	Fold Enrichment	Bonferroni	Benjamini	FDR
749	GOTERM_CC_FAT	GO:0031967~organelle envelope	4	0.506329	0.773542	CC1G_08218, CC1G_08000, CC1G_08689, CC1G_10695	59	72	1056	0.99435	1	0.997603	100			5>6_up
750	GOTERM_CC_FAT	GO:0031975~envelope	4	0.506329	0.789818	CC1G_08218, CC1G_08000, CC1G_08689, CC1G_10695	59	74	1056	0.967476	1	0.99743	100			5>6_up
751	GOTERM_CC_FAT	GO:0005740~mitochondrial envelope	3	0.379747	0.81178	CC1G_08218, CC1G_08689, CC1G_10695	59	54	1056	0.99435	1	0.997597	100			5>6_up
752	GOTERM_CC_FAT	GO:0044429~mitochondrial part	3	0.379747	0.863034	CC1G_08218, CC1G_08689, CC1G_10695	59	61	1056	0.880245	1	0.998887	100			5>6_up
753	GOTERM_CC_FAT	GO:0005739~mitochondrion	3	0.379747	0.929734	CC1G_08218, CC1G_08689, CC1G_10695	59	75	1056	0.715932	1	0.999821	100			5>6_up
754
755	Annotation Cluster 33	Enrichment Score: 0.07682408575866312											5>6_up
756	Category	Term	Count	%	PValue	Genes	List Total	Pop Hits	Pop Total	Fold Enrichment	Bonferroni	Benjamini	FDR
757	SP_PIR_KEYWORDS	oxidoreductase	14	1.77215	0.432728	CC1G_03559, CC1G_03850, CC1G_04749, CC1G_05802, CC1G_03562, CC1G_01302, CC1G_05483, CC1G_03890, CC1G_00369, CC1G_07897, CC1G_09115, CC1G_09117, CC1G_09116, CC1G_10695	112	207	1903	1.14915	1	0.939265	99.7724			5>6_up
758	COG_ONTOLOGY	Secondary metabolites biosynthesis, transport, and catabolism	8	1.01266	0.635011	CC1G_07067, CC1G_04749, CC1G_07897, CC1G_11452, CC1G_02432, CC1G_01302, CC1G_03562, CC1G_10571	63	139	1155	1.05516	1	0.975167	99.9625			5>6_up
759	SP_PIR_KEYWORDS	Monooxygenase	4	0.506329	0.863844	CC1G_04749, CC1G_07897, CC1G_01302, CC1G_03562	112	81	1903	0.839065	1	0.998407	100			5>6_up
760	INTERPRO	IPR002401:Cytochrome P450, E-class, group I	5	0.632911	0.877659	CC1G_04749, CC1G_07897, CC1G_11452, CC1G_01302, CC1G_03562	458	97	7124	0.801783	1	1	100			5>6_up
761	GOTERM_MF_FAT	GO:0009055~electron carrier activity	12	1.51899	0.89644	CC1G_09478, CC1G_03850, CC1G_04749, CC1G_07897, CC1G_11452, CC1G_02432, CC1G_01302, CC1G_03562, CC1G_03377, CC1G_06197, CC1G_03259, CC1G_00438	261	228	3953	0.797137	1	1	100			5>6_up
762	SP_PIR_KEYWORDS	heme	5	0.632911	0.924799	CC1G_04749, CC1G_07897, CC1G_01302, CC1G_03562, CC1G_03890	112	118	1903	0.719961	1	0.999681	100			5>6_up
763	SP_PIR_KEYWORDS	iron	6	0.759494	0.926656	CC1G_04749, CC1G_07897, CC1G_01302, CC1G_03562, CC1G_10695, CC1G_03890	112	141	1903	0.723024	1	0.999605	100			5>6_up
764	INTERPRO	IPR001128:Cytochrome P450	6	0.759494	0.935154	CC1G_04749, CC1G_07897, CC1G_11452, CC1G_02432, CC1G_01302, CC1G_03562	458	133	7124	0.701711	1	1	100			5>6_up
765	GOTERM_MF_FAT	GO:0046906~tetrapyrrole binding	7	0.886076	0.97915	CC1G_04749, CC1G_07897, CC1G_11452, CC1G_02432, CC1G_01302, CC1G_03562, CC1G_03890	261	176	3953	0.602382	1	1	100			5>6_up
766	GOTERM_MF_FAT	GO:0020037~heme binding	7	0.886076	0.97915	CC1G_04749, CC1G_07897, CC1G_11452, CC1G_02432, CC1G_01302, CC1G_03562, CC1G_03890	261	176	3953	0.602382	1	1	100			5>6_up
767	GOTERM_MF_FAT	GO:0005506~iron ion binding	8	1.01266	0.995655	CC1G_04749, CC1G_07897, CC1G_11452, CC1G_02432, CC1G_01302, CC1G_03562, CC1G_10695, CC1G_03890	261	232	3953	0.522262	1	1	100			5>6_up
768
769	Annotation Cluster 34	Enrichment Score: 0.07134868111235027											5>6_up
770	Category	Term	Count	%	PValue	Genes	List Total	Pop Hits	Pop Total	Fold Enrichment	Bonferroni	Benjamini	FDR
771	INTERPRO	IPR003959:ATPase, AAA-type, core	3	0.379747	0.761347	CC1G_00106, CC1G_11300, CC1G_00877	458	42	7124	1.11104	1	1	100			5>6_up
772	SMART	SM00382:AAA	5	0.632911	0.879489	CC1G_00106, CC1G_11300, CC1G_11164, CC1G_00877, CC1G_00862	146	105	2453	0.800065	1	0.999993	100			5>6_up
773	INTERPRO	IPR003593:ATPase, AAA+ type, core	5	0.632911	0.912307	CC1G_00106, CC1G_11300, CC1G_11164, CC1G_00877, CC1G_00862	458	105	7124	0.740695	1	1	100			5>6_up
774
775	Annotation Cluster 35	Enrichment Score: 0.03575989855349256											5>6_up
776	Category	Term	Count	%	PValue	Genes	List Total	Pop Hits	Pop Total	Fold Enrichment	Bonferroni	Benjamini	FDR
777	GOTERM_MF_FAT	GO:0008237~metallopeptidase activity	3	0.379747	0.724447	CC1G_09842, CC1G_04794, CC1G_11395	261	38	3953	1.1957	1	0.999975	100			5>6_up
778	GOTERM_MF_FAT	GO:0070011~peptidase activity, acting on L-amino acid peptides	7	0.886076	0.995026	CC1G_09842, CC1G_04794, CC1G_11395, CC1G_00621, CC1G_11192, CC1G_05307, CC1G_04657	261	207	3953	0.51217	1	1	100			5>6_up
779	GOTERM_MF_FAT	GO:0008233~peptidase activity	7	0.886076	0.998236	CC1G_09842, CC1G_04794, CC1G_11395, CC1G_00621, CC1G_11192, CC1G_05307, CC1G_04657	261	228	3953	0.464996	1	1	100			5>6_up
780	GOTERM_MF_FAT	GO:0004175~endopeptidase activity	3	0.379747	0.999738	CC1G_00621, CC1G_11192, CC1G_05307	261	155	3953	0.293141	1	1	100			5>6_up
781
782	Annotation Cluster 36	Enrichment Score: 0.024814389745192907											5>6_up
783	Category	Term	Count	%	PValue	Genes	List Total	Pop Hits	Pop Total	Fold Enrichment	Bonferroni	Benjamini	FDR
784	GOTERM_MF_FAT	GO:0005525~GTP binding	5	0.632911	0.92308	CC1G_02651, CC1G_02026, CC1G_06939, CC1G_12235, CC1G_02704	261	105	3953	0.721219	1	1	100			5>6_up
785	GOTERM_MF_FAT	GO:0032561~guanyl ribonucleotide binding	5	0.632911	0.92308	CC1G_02651, CC1G_02026, CC1G_06939, CC1G_12235, CC1G_02704	261	105	3953	0.721219	1	1	100			5>6_up
786	GOTERM_MF_FAT	GO:0019001~guanyl nucleotide binding	5	0.632911	0.959597	CC1G_02651, CC1G_02026, CC1G_06939, CC1G_12235, CC1G_02704	261	119	3953	0.636369	1	1	100			5>6_up
787	SP_PIR_KEYWORDS	gtp-binding	3	0.379747	0.973139	CC1G_02651, CC1G_02026, CC1G_12235	112	90	1903	0.566369	1	0.999945	100			5>6_up
788
789	Annotation Cluster 37	Enrichment Score: 0.013661002494934273											5>6_up
790	Category	Term	Count	%	PValue	Genes	List Total	Pop Hits	Pop Total	Fold Enrichment	Bonferroni	Benjamini	FDR
791	SP_PIR_KEYWORDS	membrane	6	0.759494	0.941801	CC1G_10326, CC1G_00931, CC1G_03517, CC1G_06087, CC1G_08689, CC1G_10695	112	147	1903	0.693513	1	0.999735	100			5>6_up
792	SP_PIR_KEYWORDS	transmembrane	7	0.886076	0.951524	CC1G_10326, CC1G_01034, CC1G_00931, CC1G_03517, CC1G_06087, CC1G_08689, CC1G_10695	112	174	1903	0.683549	1	0.999791	100			5>6_up
793	GOTERM_CC_FAT	GO:0016021~integral to membrane	13	1.64557	0.982615	CC1G_10326, CC1G_04311, CC1G_00366, CC1G_08000, CC1G_01034, CC1G_00931, CC1G_03517, CC1G_06087, CC1G_09985, CC1G_08689, CC1G_06284, CC1G_10695, CC1G_10973	59	338	1056	0.688396	1	0.999996	100			5>6_up
794	SP_PIR_KEYWORDS	transport	3	0.379747	0.983434	CC1G_00931, CC1G_06087, CC1G_08689	112	99	1903	0.514881	1	0.999979	100			5>6_up
795	GOTERM_CC_FAT	GO:0031224~intrinsic to membrane	13	1.64557	0.986705	CC1G_10326, CC1G_04311, CC1G_00366, CC1G_08000, CC1G_01034, CC1G_00931, CC1G_03517, CC1G_06087, CC1G_09985, CC1G_08689, CC1G_06284, CC1G_10695, CC1G_10973	59	345	1056	0.674429	1	0.999997	100			5>6_up
796
797	Annotation Cluster 38	Enrichment Score: 0.0015023511445493851											5>6_up
798	Category	Term	Count	%	PValue	Genes	List Total	Pop Hits	Pop Total	Fold Enrichment	Bonferroni	Benjamini	FDR
799	GOTERM_MF_FAT	GO:0004674~protein serine/threonine kinase activity	4	0.506329	0.991963	CC1G_04984, CC1G_08690, CC1G_08833, CC1G_02503	261	127	3953	0.477027	1	1	100			5>6_up
800	INTERPRO	IPR008271:Serine/threonine protein kinase, active site	3	0.379747	0.992957	CC1G_08690, CC1G_08833, CC1G_02503	458	106	7124	0.440224	1	1	100			5>6_up
801	INTERPRO	IPR017442:Serine/threonine protein kinase-related	4	0.506329	0.993858	CC1G_03441, CC1G_08690, CC1G_08833, CC1G_02503	458	136	7124	0.457488	1	1	100			5>6_up
802	GOTERM_MF_FAT	GO:0004672~protein kinase activity	7	0.886076	0.99646	CC1G_03441, CC1G_10439, CC1G_12692, CC1G_04984, CC1G_08690, CC1G_08833, CC1G_02503	261	214	3953	0.495417	1	1	100			5>6_up
803	INTERPRO	IPR000719:Protein kinase, core	5	0.632911	0.996908	CC1G_03441, CC1G_12692, CC1G_08690, CC1G_08833, CC1G_02503	458	175	7124	0.444417	1	1	100			5>6_up
804	GOTERM_BP_FAT	GO:0006793~phosphorus metabolic process	9	1.13924	0.999016	CC1G_03441, CC1G_10439, CC1G_12692, CC1G_08690, CC1G_03758, CC1G_01737, CC1G_05293, CC1G_08833, CC1G_02503	192	275	2824	0.481364	1	1	100			5>6_up
805	GOTERM_BP_FAT	GO:0006796~phosphate metabolic process	9	1.13924	0.999016	CC1G_03441, CC1G_10439, CC1G_12692, CC1G_08690, CC1G_03758, CC1G_01737, CC1G_05293, CC1G_08833, CC1G_02503	192	275	2824	0.481364	1	1	100			5>6_up
806	GOTERM_BP_FAT	GO:0006468~protein amino acid phosphorylation	6	0.759494	0.999183	CC1G_03441, CC1G_10439, CC1G_12692, CC1G_08690, CC1G_08833, CC1G_02503	192	211	2824	0.418246	1	1	100			5>6_up
807	GOTERM_BP_FAT	GO:0016310~phosphorylation	7	0.886076	0.999595	CC1G_03441, CC1G_10439, CC1G_12692, CC1G_08690, CC1G_03758, CC1G_08833, CC1G_02503	192	247	2824	0.416835	1	1	100			5>6_up
808
809	5>6_down
810	DAVID-GO analysis for 1660 downDEGs in 5-6 transition.
811	Annotation Cluster 1	Enrichment Score: 4.474711290337845											5>6_down
812	Category	Term	Count	%	PValue	Genes	List Total	Pop Hits	Pop Total	Fold Enrichment	Bonferroni	Benjamini	FDR
813	GOTERM_CC_FAT	GO:0005618~cell wall	15	1.07914	5.9231e-08	CC1G_04893, CC1G_00723, CC1G_09189, CC1G_04843, CC1G_06484, CC1G_10186, CC1G_02184, CC1G_10188, CC1G_05005, CC1G_02185, CC1G_10189, CC1G_05003, CC1G_02183, CC1G_04061, CC1G_04060	78	37	1056	5.48857	4.32386e-06	4.32386e-06	6.18249e-05	1		5>6_down
814	GOTERM_CC_FAT	GO:0030312~external encapsulating structure	15	1.07914	1.30032e-07	CC1G_04893, CC1G_00723, CC1G_09189, CC1G_04843, CC1G_06484, CC1G_10186, CC1G_02184, CC1G_10188, CC1G_05005, CC1G_02185, CC1G_10189, CC1G_05003, CC1G_02183, CC1G_04061, CC1G_04060	78	39	1056	5.2071	9.49229e-06	4.74616e-06	0.000135726	1		5>6_down
815	GOTERM_CC_FAT	GO:0009277~fungal-type cell wall	12	0.863309	7.99456e-06	CC1G_04893, CC1G_09189, CC1G_06484, CC1G_04843, CC1G_04061, CC1G_04060, CC1G_10186, CC1G_02184, CC1G_10188, CC1G_02185, CC1G_10189, CC1G_02183	78	33	1056	4.92308	0.000583435	0.000194516	0.00834435	1		5>6_down
816	SMART	SM00075:HYDRO	12	0.863309	1.83054e-05	CC1G_04893, CC1G_09189, CC1G_06484, CC1G_04843, CC1G_04061, CC1G_04060, CC1G_10186, CC1G_02184, CC1G_10188, CC1G_02185, CC1G_10189, CC1G_02183	190	33	2453	4.69474	0.00139026	0.00139026	0.0192611	1		5>6_down
817	GOTERM_MF_FAT	GO:0005199~structural constituent of cell wall	12	0.863309	7.86511e-05	CC1G_04893, CC1G_09189, CC1G_06484, CC1G_04843, CC1G_04061, CC1G_04060, CC1G_10186, CC1G_02184, CC1G_10188, CC1G_02185, CC1G_10189, CC1G_02183	354	33	3953	4.06061	0.0195486	0.00492339	0.102191			5>6_down
818	PIR_SUPERFAMILY	PIRSF004610:1G2 protein	9	0.647482	0.000129483	CC1G_04893, CC1G_09189, CC1G_06484, CC1G_04843, CC1G_04061, CC1G_04060, CC1G_10186, CC1G_10188, CC1G_10189	108	18	1087	5.03241	0.00902346	0.00902346	0.133923			5>6_down
819	INTERPRO	IPR001338:Hydrophobin, fungi	12	0.863309	0.000169022	CC1G_04893, CC1G_09189, CC1G_06484, CC1G_04843, CC1G_04061, CC1G_04060, CC1G_10186, CC1G_02184, CC1G_10188, CC1G_02185, CC1G_10189, CC1G_02183	690	33	7124	3.75441	0.0959901	0.0249132	0.249172			5>6_down
820	GOTERM_MF_FAT	GO:0005198~structural molecule activity	13	0.935252	0.821245	CC1G_04893, CC1G_06484, CC1G_04843, CC1G_09189, CC1G_04061, CC1G_04060, CC1G_10186, CC1G_02184, CC1G_10188, CC1G_05227, CC1G_02185, CC1G_10189, CC1G_02183	354	166	3953	0.874498	1	0.99949	100			5>6_down
821
822	Annotation Cluster 2	Enrichment Score: 3.950955245657817											5>6_down
823	Category	Term	Count	%	PValue	Genes	List Total	Pop Hits	Pop Total	Fold Enrichment	Bonferroni	Benjamini	FDR
824	GOTERM_BP_FAT	GO:0055114~oxidation reduction	56	4.02878	3.13866e-09	CC1G_05055, CC1G_09717, CC1G_09611, CC1G_07818, CC1G_12391, CC1G_10713, CC1G_12498, CC1G_10712, CC1G_07722, CC1G_03946, CC1G_02237, CC1G_02843, CC1G_00063, CC1G_10321, CC1G_00065, CC1G_03936, CC1G_06396, CC1G_11080, CC1G_09926, CC1G_06506, CC1G_09107, CC1G_06843, CC1G_06840, CC1G_06073, CC1G_06787, CC1G_07935, CC1G_05826, CC1G_10879, CC1G_05135, CC1G_02533, CC1G_07936, CC1G_00597, CC1G_02244, CC1…	216	331	2824	2.21193	1.01693e-06	1.01693e-06	4.24339e-06	1		5>6_down
825	SP_PIR_KEYWORDS	heme	29	2.08633	9.04411e-07	CC1G_10879, CC1G_02244, CC1G_01620, CC1G_07782, CC1G_12570, CC1G_01599, CC1G_07818, CC1G_01622, CC1G_02036, CC1G_12391, CC1G_12498, CC1G_09782, CC1G_02237, CC1G_01916, CC1G_06140, CC1G_02843, CC1G_06334, CC1G_01274, CC1G_10321, CC1G_11080, CC1G_01582, CC1G_09926, CC1G_01584, CC1G_09107, CC1G_10385, CC1G_06138, CC1G_06073, CC1G_06787, CC1G_10384	176	118	1903	2.65731	5.51676e-05	5.51676e-05	0.000909552	1		5>6_down
826	GOTERM_MF_FAT	GO:0009055~electron carrier activity	44	3.16547	9.96389e-07	CC1G_00658, CC1G_10879, CC1G_07972, CC1G_02244, CC1G_09431, CC1G_10525, CC1G_01620, CC1G_07782, CC1G_12570, CC1G_01599, CC1G_07818, CC1G_01622, CC1G_02036, CC1G_12391, CC1G_12498, CC1G_10894, CC1G_08777, CC1G_09782, CC1G_02237, CC1G_04305, CC1G_06122, CC1G_01916, CC1G_06140, CC1G_02843, CC1G_02507, CC1G_06334, CC1G_10321, CC1G_01274, CC1G_03568, CC1G_11080, CC1G_01582, CC1G_05333, CC1G_01584, CC1…	354	228	3953	2.15497	0.000250062	0.000250062	0.00129521	1		5>6_down
827	INTERPRO	IPR001128:Cytochrome P450	32	2.30216	2.4043e-06	CC1G_10879, CC1G_02244, CC1G_09431, CC1G_01620, CC1G_07782, CC1G_12570, CC1G_01599, CC1G_07818, CC1G_01622, CC1G_12391, CC1G_12498, CC1G_09782, CC1G_02237, CC1G_01916, CC1G_06140, CC1G_02843, CC1G_02507, CC1G_06334, CC1G_01274, CC1G_10321, CC1G_11080, CC1G_01582, CC1G_01584, CC1G_09107, CC1G_10385, CC1G_01619, CC1G_12502, CC1G_06138, CC1G_08741, CC1G_06073, CC1G_06787, CC1G_10384	690	133	7124	2.48412	0.00143434	0.000717428	0.00354848	1		5>6_down
828	GOTERM_MF_FAT	GO:0020037~heme binding	36	2.58993	3.15197e-06	CC1G_10879, CC1G_02244, CC1G_09431, CC1G_01620, CC1G_07782, CC1G_12570, CC1G_01599, CC1G_07818, CC1G_01622, CC1G_02036, CC1G_12391, CC1G_12498, CC1G_09782, CC1G_02237, CC1G_06122, CC1G_01916, CC1G_06140, CC1G_02843, CC1G_02507, CC1G_06334, CC1G_10321, CC1G_01274, CC1G_11080, CC1G_01582, CC1G_09926, CC1G_01584, CC1G_09107, CC1G_10385, CC1G_01619, CC1G_12502, CC1G_06138, CC1G_08741, CC1G_00844, CC1…	354	176	3953	2.28409	0.000790833	0.000395495	0.00409721	1		5>6_down
829	GOTERM_MF_FAT	GO:0046906~tetrapyrrole binding	36	2.58993	3.15197e-06	CC1G_10879, CC1G_02244, CC1G_09431, CC1G_01620, CC1G_07782, CC1G_12570, CC1G_01599, CC1G_07818, CC1G_01622, CC1G_02036, CC1G_12391, CC1G_12498, CC1G_09782, CC1G_02237, CC1G_06122, CC1G_01916, CC1G_06140, CC1G_02843, CC1G_02507, CC1G_06334, CC1G_10321, CC1G_01274, CC1G_11080, CC1G_01582, CC1G_09926, CC1G_01584, CC1G_09107, CC1G_10385, CC1G_01619, CC1G_12502, CC1G_06138, CC1G_08741, CC1G_00844, CC1…	354	176	3953	2.28409	0.000790833	0.000395495	0.00409721	1		5>6_down
830	SP_PIR_KEYWORDS	oxidoreductase	39	2.80576	8.54456e-06	CC1G_07935, CC1G_05826, CC1G_10879, CC1G_09717, CC1G_02533, CC1G_07936, CC1G_00597, CC1G_09611, CC1G_02244, CC1G_10525, CC1G_09263, CC1G_07782, CC1G_12570, CC1G_04058, CC1G_07818, CC1G_12391, CC1G_12498, CC1G_07722, CC1G_03946, CC1G_09782, CC1G_02237, CC1G_01916, CC1G_06140, CC1G_02843, CC1G_10321, CC1G_01274, CC1G_03936, CC1G_11080, CC1G_03858, CC1G_06396, CC1G_09926, CC1G_09107, CC1G_10385, CC1…	176	207	1903	2.03714	0.000521084	0.000260576	0.00859283	1		5>6_down
831	INTERPRO	IPR002401:Cytochrome P450, E-class, group I	25	1.79856	1.12818e-05	CC1G_10879, CC1G_09431, CC1G_02244, CC1G_07782, CC1G_12570, CC1G_07818, CC1G_12391, CC1G_12498, CC1G_09782, CC1G_02237, CC1G_01916, CC1G_06140, CC1G_02507, CC1G_02843, CC1G_01274, CC1G_10321, CC1G_11080, CC1G_09107, CC1G_10385, CC1G_12502, CC1G_06138, CC1G_08741, CC1G_06073, CC1G_06787, CC1G_10384	690	97	7124	2.66099	0.00671262	0.00224256	0.0166496	1		5>6_down
832	SP_PIR_KEYWORDS	Monooxygenase	21	1.51079	2.06795e-05	CC1G_06140, CC1G_02843, CC1G_10879, CC1G_01274, CC1G_10321, CC1G_02244, CC1G_11080, CC1G_07782, CC1G_12570, CC1G_07818, CC1G_09107, CC1G_10385, CC1G_12391, CC1G_12498, CC1G_06138, CC1G_06073, CC1G_09782, CC1G_02237, CC1G_06787, CC1G_10384, CC1G_01916	176	81	1903	2.80324	0.00126067	0.000420399	0.0207952	1		5>6_down
833	GOTERM_MF_FAT	GO:0005506~iron ion binding	41	2.94964	2.406e-05	CC1G_10879, CC1G_02244, CC1G_09431, CC1G_10525, CC1G_01620, CC1G_07782, CC1G_12570, CC1G_01599, CC1G_07818, CC1G_01622, CC1G_02036, CC1G_12391, CC1G_10713, CC1G_12498, CC1G_09782, CC1G_02237, CC1G_06122, CC1G_01916, CC1G_06140, CC1G_02843, CC1G_02507, CC1G_06334, CC1G_00063, CC1G_10321, CC1G_01274, CC1G_00065, CC1G_03568, CC1G_11080, CC1G_01582, CC1G_09926, CC1G_01584, CC1G_09107, CC1G_10385, CC1…	354	232	3953	1.97342	0.00602092	0.00201102	0.0312713	1		5>6_down
834	SP_PIR_KEYWORDS	iron	29	2.08633	3.70776e-05	CC1G_10879, CC1G_02244, CC1G_01620, CC1G_07782, CC1G_12570, CC1G_01599, CC1G_07818, CC1G_01622, CC1G_02036, CC1G_12391, CC1G_12498, CC1G_09782, CC1G_02237, CC1G_01916, CC1G_06140, CC1G_02843, CC1G_06334, CC1G_01274, CC1G_10321, CC1G_11080, CC1G_01582, CC1G_09926, CC1G_01584, CC1G_09107, CC1G_10385, CC1G_06138, CC1G_06073, CC1G_06787, CC1G_10384	176	141	1903	2.22385	0.00225922	0.000565284	0.0372822	1		5>6_down
835	SP_PIR_KEYWORDS	metal-binding	56	4.02878	9.14214e-05	CC1G_09717, CC1G_09611, CC1G_09595, CC1G_01620, CC1G_01599, CC1G_07818, CC1G_01622, CC1G_02036, CC1G_12391, CC1G_08324, CC1G_12498, CC1G_00981, CC1G_08917, CC1G_06409, CC1G_07722, CC1G_03946, CC1G_02237, CC1G_02792, CC1G_02843, CC1G_05683, CC1G_10321, CC1G_03936, CC1G_08980, CC1G_11080, CC1G_09926, CC1G_09107, CC1G_09298, CC1G_06075, CC1G_09022, CC1G_06073, CC1G_06787, CC1G_09300, CC1G_07935, CC1…	176	378	1903	1.60185	0.00556144	0.00111477	0.0919034			5>6_down
836	COG_ONTOLOGY	Secondary metabolites biosynthesis, transport, and catabolism	34	2.44604	0.000107685	CC1G_10879, CC1G_00597, CC1G_02244, CC1G_09431, CC1G_01620, CC1G_07782, CC1G_12570, CC1G_01599, CC1G_07818, CC1G_01622, CC1G_12391, CC1G_12498, CC1G_09782, CC1G_02237, CC1G_01916, CC1G_06140, CC1G_02843, CC1G_02507, CC1G_06334, CC1G_10321, CC1G_01274, CC1G_11080, CC1G_01582, CC1G_01584, CC1G_09107, CC1G_10385, CC1G_01619, CC1G_12502, CC1G_06138, CC1G_08741, CC1G_00844, CC1G_06073, CC1G_06787, CC1…	149	139	1155	1.89609	0.00290343	0.00290343	0.0891802			5>6_down
837	INTERPRO	IPR017972:Cytochrome P450, conserved site	20	1.43885	0.000324177	CC1G_06140, CC1G_02843, CC1G_01274, CC1G_10321, CC1G_02244, CC1G_11080, CC1G_07782, CC1G_01599, CC1G_01582, CC1G_07818, CC1G_10385, CC1G_12391, CC1G_12498, CC1G_06138, CC1G_06073, CC1G_09782, CC1G_02237, CC1G_06787, CC1G_10384, CC1G_01916	690	84	7124	2.45825	0.175984	0.031746	0.47739			5>6_down
838	INTERPRO	IPR017973:Cytochrome P450, C-terminal region	14	1.00719	0.00553475	CC1G_02843, CC1G_06334, CC1G_10879, CC1G_10321, CC1G_01274, CC1G_02244, CC1G_07782, CC1G_11080, CC1G_12570, CC1G_07818, CC1G_09107, CC1G_12391, CC1G_02237, CC1G_01916	690	62	7124	2.33137	0.963609	0.22499	7.86497			5>6_down
839	GOTERM_MF_FAT	GO:0043167~ion binding	112	8.05755	0.0291902	CC1G_09717, CC1G_04844, CC1G_09611, CC1G_09595, CC1G_02690, CC1G_07029, CC1G_12391, CC1G_08917, CC1G_00981, CC1G_12498, CC1G_06409, CC1G_07722, CC1G_03946, CC1G_02513, CC1G_02792, CC1G_04305, CC1G_09921, CC1G_02507, CC1G_10321, CC1G_03936, CC1G_08980, CC1G_09926, CC1G_09107, CC1G_12015, CC1G_09298, CC1G_12502, CC1G_10050, CC1G_03121, CC1G_06075, CC1G_09022, CC1G_06073, CC1G_06787, CC1G_00597, CC1…	354	1067	3953	1.17213	0.99941	0.390868	31.9614			5>6_down
840	GOTERM_MF_FAT	GO:0043169~cation binding	112	8.05755	0.0291902	CC1G_09717, CC1G_04844, CC1G_09611, CC1G_09595, CC1G_02690, CC1G_07029, CC1G_12391, CC1G_08917, CC1G_00981, CC1G_12498, CC1G_06409, CC1G_07722, CC1G_03946, CC1G_02513, CC1G_02792, CC1G_04305, CC1G_09921, CC1G_02507, CC1G_10321, CC1G_03936, CC1G_08980, CC1G_09926, CC1G_09107, CC1G_12015, CC1G_09298, CC1G_12502, CC1G_10050, CC1G_03121, CC1G_06075, CC1G_09022, CC1G_06073, CC1G_06787, CC1G_00597, CC1…	354	1067	3953	1.17213	0.99941	0.390868	31.9614			5>6_down
841	GOTERM_MF_FAT	GO:0046914~transition metal ion binding	88	6.33094	0.223997	CC1G_02558, CC1G_02169, CC1G_09611, CC1G_09431, CC1G_01620, CC1G_09595, CC1G_01599, CC1G_02690, CC1G_07818, CC1G_01622, CC1G_02036, CC1G_12391, CC1G_10713, CC1G_08917, CC1G_00981, CC1G_12498, CC1G_08324, CC1G_06409, CC1G_07722, CC1G_03946, CC1G_02513, CC1G_02237, CC1G_04305, CC1G_02792, CC1G_02843, CC1G_02507, CC1G_05683, CC1G_00063, CC1G_10321, CC1G_00065, CC1G_03568, CC1G_03936, CC1G_12253, CC1…	354	905	3953	1.08582	1	0.863191	96.299			5>6_down
842	GOTERM_MF_FAT	GO:0046872~metal ion binding	97	6.97842	0.23642	CC1G_09717, CC1G_04844, CC1G_10178, CC1G_11133, CC1G_02558, CC1G_02169, CC1G_09611, CC1G_09431, CC1G_01620, CC1G_09595, CC1G_01599, CC1G_02690, CC1G_07818, CC1G_01622, CC1G_02036, CC1G_12391, CC1G_10713, CC1G_08917, CC1G_00981, CC1G_12498, CC1G_08324, CC1G_06409, CC1G_07722, CC1G_03946, CC1G_02513, CC1G_02237, CC1G_04305, CC1G_02792, CC1G_02843, CC1G_02507, CC1G_05683, CC1G_00063, CC1G_10321, CC1…	354	1007	3953	1.07564	1	0.871476	96.9994			5>6_down
843	GOTERM_MF_FAT	GO:0008270~zinc ion binding	37	2.66187	0.999325	CC1G_09300, CC1G_03235, CC1G_02558, CC1G_02169, CC1G_09318, CC1G_09595, CC1G_02690, CC1G_01888, CC1G_01609, CC1G_02190, CC1G_00981, CC1G_07804, CC1G_08324, CC1G_08917, CC1G_06409, CC1G_00854, CC1G_07722, CC1G_02513, CC1G_02792, CC1G_03968, CC1G_07779, CC1G_10146, CC1G_05683, CC1G_03183, CC1G_08980, CC1G_12253, CC1G_02084, CC1G_00897, CC1G_04172, CC1G_08927, CC1G_09298, CC1G_09022, CC1G_07060, CC1…	354	621	3953	0.665325	1	1	100			5>6_down
844
845	Annotation Cluster 3	Enrichment Score: 3.2096680752376043											5>6_down
846	Category	Term	Count	%	PValue	Genes	List Total	Pop Hits	Pop Total	Fold Enrichment	Bonferroni	Benjamini	FDR
847	GOTERM_BP_FAT	GO:0005976~polysaccharide metabolic process	14	1.00719	1.97779e-06	CC1G_09921, CC1G_06961, CC1G_08277, CC1G_04252, CC1G_06628, CC1G_00272, CC1G_12049, CC1G_08222, CC1G_05866, CC1G_01973, CC1G_12474, CC1G_03047, CC1G_05285, CC1G_03049	216	38	2824	4.81676	0.000640599	0.000320351	0.00267389	1		5>6_down
848	GOTERM_BP_FAT	GO:0000271~polysaccharide biosynthetic process	8	0.57554	3.42e-06	CC1G_06961, CC1G_01973, CC1G_04252, CC1G_06628, CC1G_00272, CC1G_08222, CC1G_12049, CC1G_05866	216	11	2824	9.50842	0.00110747	0.000369293	0.00462367	1		5>6_down
849	GOTERM_BP_FAT	GO:0016051~carbohydrate biosynthetic process	10	0.719424	5.06342e-05	CC1G_06961, CC1G_02063, CC1G_01973, CC1G_04252, CC1G_06628, CC1G_00272, CC1G_08222, CC1G_12049, CC1G_11726, CC1G_05866	216	25	2824	5.22963	0.016272	0.00409307	0.0684345			5>6_down
850	GOTERM_BP_FAT	GO:0044264~cellular polysaccharide metabolic process	5	0.359712	0.000434086	CC1G_06961, CC1G_01973, CC1G_04252, CC1G_08222, CC1G_12049	216	6	2824	10.8951	0.131228	0.0277428	0.585281			5>6_down
851	GOTERM_BP_FAT	GO:0033692~cellular polysaccharide biosynthetic process	5	0.359712	0.000434086	CC1G_06961, CC1G_01973, CC1G_04252, CC1G_08222, CC1G_12049	216	6	2824	10.8951	0.131228	0.0277428	0.585281			5>6_down
852	GOTERM_BP_FAT	GO:0006073~cellular glucan metabolic process	4	0.28777	0.00164424	CC1G_06961, CC1G_01973, CC1G_04252, CC1G_12049	216	4	2824	13.0741	0.413259	0.0733388	2.20023			5>6_down
853	GOTERM_BP_FAT	GO:0009250~glucan biosynthetic process	4	0.28777	0.00164424	CC1G_06961, CC1G_01973, CC1G_04252, CC1G_12049	216	4	2824	13.0741	0.413259	0.0733388	2.20023			5>6_down
854	GOTERM_BP_FAT	GO:0034637~cellular carbohydrate biosynthetic process	7	0.503597	0.00212111	CC1G_06961, CC1G_02063, CC1G_01973, CC1G_04252, CC1G_08222, CC1G_12049, CC1G_11726	216	19	2824	4.81676	0.497404	0.0824021	2.82992			5>6_down
855	GOTERM_BP_FAT	GO:0044042~glucan metabolic process	5	0.359712	0.00303412	CC1G_06961, CC1G_01973, CC1G_08277, CC1G_04252, CC1G_12049	216	9	2824	7.26337	0.626393	0.103623	4.02505			5>6_down
856	GOTERM_MF_FAT	GO:0046527~glucosyltransferase activity	3	0.215827	0.0663228	CC1G_06961, CC1G_01973, CC1G_04252	354	5	3953	6.7	1	0.577361	59.0189			5>6_down
857	GOTERM_MF_FAT	GO:0035251~UDP-glucosyltransferase activity	3	0.215827	0.0663228	CC1G_06961, CC1G_01973, CC1G_04252	354	5	3953	6.7	1	0.577361	59.0189			5>6_down
858
859	Annotation Cluster 4	Enrichment Score: 3.0590111001313685											5>6_down
860	Category	Term	Count	%	PValue	Genes	List Total	Pop Hits	Pop Total	Fold Enrichment	Bonferroni	Benjamini	FDR
861	GOTERM_CC_FAT	GO:0016021~integral to membrane	41	2.94964	0.0001293	CC1G_05825, CC1G_07354, CC1G_13261, CC1G_00859, CC1G_10178, CC1G_06485, CC1G_07450, CC1G_10525, CC1G_00228, CC1G_09616, CC1G_06386, CC1G_05632, CC1G_02630, CC1G_07764, CC1G_03328, CC1G_05405, CC1G_03307, CC1G_08477, CC1G_05545, CC1G_07644, CC1G_04344, CC1G_02511, CC1G_11420, CC1G_07229, CC1G_03568, CC1G_04855, CC1G_05502, CC1G_13258, CC1G_07797, CC1G_02465, CC1G_03025, CC1G_07574, CC1G_08138, CC1…	78	338	1056	1.64224	0.00939509	0.00235709	0.13488			5>6_down
862	GOTERM_CC_FAT	GO:0031224~intrinsic to membrane	41	2.94964	0.00021728	CC1G_05825, CC1G_07354, CC1G_13261, CC1G_00859, CC1G_10178, CC1G_06485, CC1G_07450, CC1G_10525, CC1G_00228, CC1G_09616, CC1G_06386, CC1G_05632, CC1G_02630, CC1G_07764, CC1G_03328, CC1G_05405, CC1G_03307, CC1G_08477, CC1G_05545, CC1G_07644, CC1G_04344, CC1G_02511, CC1G_11420, CC1G_07229, CC1G_03568, CC1G_04855, CC1G_05502, CC1G_13258, CC1G_07797, CC1G_02465, CC1G_03025, CC1G_07574, CC1G_08138, CC1…	78	345	1056	1.60892	0.015738	0.0031676	0.226563			5>6_down
863	SP_PIR_KEYWORDS	transmembrane	25	1.79856	0.0236782	CC1G_07354, CC1G_13261, CC1G_10178, CC1G_00859, CC1G_05502, CC1G_07797, CC1G_00228, CC1G_10525, CC1G_07450, CC1G_01485, CC1G_05632, CC1G_02465, CC1G_10170, CC1G_02630, CC1G_07764, CC1G_08138, CC1G_07574, CC1G_04785, CC1G_03307, CC1G_08477, CC1G_05616, CC1G_07644, CC1G_05395, CC1G_04288, CC1G_03688	176	174	1903	1.55352	0.768169	0.149913	21.4154			5>6_down
864
865	Annotation Cluster 5	Enrichment Score: 2.814818945181616											5>6_down
866	Category	Term	Count	%	PValue	Genes	List Total	Pop Hits	Pop Total	Fold Enrichment	Bonferroni	Benjamini	FDR
867	GOTERM_MF_FAT	GO:0050660~FAD binding	24	1.72662	8.53081e-05	CC1G_04923, CC1G_03568, CC1G_08481, CC1G_07972, CC1G_06825, CC1G_10525, CC1G_10633, CC1G_07964, CC1G_07862, CC1G_08727, CC1G_05087, CC1G_09291, CC1G_13340, CC1G_01540, CC1G_09287, CC1G_07595, CC1G_08335, CC1G_07780, CC1G_10894, CC1G_08425, CC1G_03945, CC1G_09770, CC1G_01546, CC1G_03941	354	111	3953	2.41441	0.0211856	0.00427349	0.110836			5>6_down
868	INTERPRO	IPR000172:Glucose-methanol-choline oxidoreductase, N-terminal	12	0.863309	0.000304329	CC1G_13340, CC1G_01540, CC1G_07595, CC1G_08481, CC1G_08425, CC1G_03945, CC1G_09770, CC1G_07964, CC1G_08727, CC1G_07862, CC1G_03941, CC1G_01546	690	35	7124	3.53988	0.166159	0.03569	0.448224			5>6_down
869	INTERPRO	IPR007867:Glucose-methanol-choline oxidoreductase, C-terminal	12	0.863309	0.000400544	CC1G_13340, CC1G_01540, CC1G_07595, CC1G_08481, CC1G_08425, CC1G_03945, CC1G_09770, CC1G_07964, CC1G_08727, CC1G_07862, CC1G_03941, CC1G_01546	690	36	7124	3.44155	0.212721	0.0335904	0.589541			5>6_down
870	PIR_SUPERFAMILY	PIRSF000137:Alcohol_oxidase	10	0.719424	0.000641417	CC1G_13340, CC1G_01540, CC1G_07595, CC1G_08481, CC1G_08425, CC1G_07964, CC1G_08727, CC1G_07862, CC1G_03941, CC1G_01546	108	27	1087	3.72771	0.0439199	0.0222065	0.661825			5>6_down
871	INTERPRO	IPR012132:Glucose-methanol-choline oxidoreductase	10	0.719424	0.000664178	CC1G_13340, CC1G_01540, CC1G_07595, CC1G_08481, CC1G_08425, CC1G_07964, CC1G_08727, CC1G_07862, CC1G_03941, CC1G_01546	690	27	7124	3.82394	0.327428	0.0431147	0.975801			5>6_down
872	GOTERM_MF_FAT	GO:0050662~coenzyme binding	31	2.23022	0.00201863	CC1G_04923, CC1G_08481, CC1G_07972, CC1G_06825, CC1G_10525, CC1G_10633, CC1G_05087, CC1G_09287, CC1G_10894, CC1G_08425, CC1G_03945, CC1G_03941, CC1G_07057, CC1G_03568, CC1G_07964, CC1G_07862, CC1G_08727, CC1G_06506, CC1G_09291, CC1G_13340, CC1G_01540, CC1G_07595, CC1G_08335, CC1G_07780, CC1G_06841, CC1G_03705, CC1G_09770, CC1G_09001, CC1G_11360, CC1G_10861, CC1G_01546	354	196	3953	1.76616	0.397813	0.049454	2.59249			5>6_down
873	SP_PIR_KEYWORDS	Flavoprotein	10	0.719424	0.0159824	CC1G_13340, CC1G_01540, CC1G_07595, CC1G_08481, CC1G_09770, CC1G_07964, CC1G_08727, CC1G_07862, CC1G_03941, CC1G_01546	176	44	1903	2.45739	0.62574	0.115604	14.9586			5>6_down
874	COG_ONTOLOGY	Amino acid transport and metabolism	10	0.719424	0.212003	CC1G_07574, CC1G_03945, CC1G_09770, CC1G_07964, CC1G_02491, CC1G_08727, CC1G_07862, CC1G_03941, CC1G_02987, CC1G_01546	149	52	1155	1.49071	0.998392	0.723794	86.1093			5>6_down
875
876	Annotation Cluster 6	Enrichment Score: 2.440954654758334											5>6_down
877	Category	Term	Count	%	PValue	Genes	List Total	Pop Hits	Pop Total	Fold Enrichment	Bonferroni	Benjamini	FDR
878	SMART	SM00248:ANK	18	1.29496	0.000605985	CC1G_03977, CC1G_01149, CC1G_09901, CC1G_12757, CC1G_11473, CC1G_05909, CC1G_02654, CC1G_05931, CC1G_10706, CC1G_10723, CC1G_12362, CC1G_12363, CC1G_08321, CC1G_09470, CC1G_10703, CC1G_12448, CC1G_11248, CC1G_03967	190	94	2453	2.47223	0.0450237	0.015239	0.635841			5>6_down
879	INTERPRO	IPR002110:Ankyrin	18	1.29496	0.00801466	CC1G_03977, CC1G_01149, CC1G_09901, CC1G_12757, CC1G_11473, CC1G_05909, CC1G_02654, CC1G_05931, CC1G_10706, CC1G_10723, CC1G_12362, CC1G_12363, CC1G_08321, CC1G_09470, CC1G_10703, CC1G_12448, CC1G_11248, CC1G_03967	690	94	7124	1.97706	0.991803	0.290465	11.1984			5>6_down
880	SP_PIR_KEYWORDS	ank repeat	16	1.15108	0.00979014	CC1G_03977, CC1G_01149, CC1G_09901, CC1G_12757, CC1G_11473, CC1G_05909, CC1G_02654, CC1G_05931, CC1G_10706, CC1G_10723, CC1G_12362, CC1G_08321, CC1G_09470, CC1G_10703, CC1G_11248, CC1G_03967	176	86	1903	2.01163	0.451266	0.0821621	9.42061			5>6_down
881
882	Annotation Cluster 7	Enrichment Score: 2.130358513904083											5>6_down
883	Category	Term	Count	%	PValue	Genes	List Total	Pop Hits	Pop Total	Fold Enrichment	Bonferroni	Benjamini	FDR
884	GOTERM_CC_FAT	GO:0005578~proteinaceous extracellular matrix	4	0.28777	0.00141629	CC1G_00723, CC1G_08927, CC1G_05005, CC1G_05003	78	4	1056	13.5385	0.0982903	0.0146717	1.46848			5>6_down
885	GOTERM_CC_FAT	GO:0044421~extracellular region part	4	0.28777	0.00141629	CC1G_00723, CC1G_08927, CC1G_05005, CC1G_05003	78	4	1056	13.5385	0.0982903	0.0146717	1.46848			5>6_down
886	GOTERM_CC_FAT	GO:0031012~extracellular matrix	4	0.28777	0.00141629	CC1G_00723, CC1G_08927, CC1G_05005, CC1G_05003	78	4	1056	13.5385	0.0982903	0.0146717	1.46848			5>6_down
887	GOTERM_MF_FAT	GO:0005529~sugar binding	5	0.359712	0.00175984	CC1G_00723, CC1G_09293, CC1G_03185, CC1G_05005, CC1G_05003	354	7	3953	7.97619	0.357321	0.0479363	2.26364			5>6_down
888	UP_SEQ_FEATURE	binding site:Carbohydrate	3	0.215827	0.00255102	CC1G_00723, CC1G_05005, CC1G_05003	3	3	49	16.3333	0.0101651	0.0101651	0.970502			5>6_down
889	UP_SEQ_FEATURE	domain:Galectin	3	0.215827	0.00255102	CC1G_00723, CC1G_05005, CC1G_05003	3	3	49	16.3333	0.0101651	0.0101651	0.970502			5>6_down
890	SMART	SM00276:GLECT	3	0.215827	0.016821	CC1G_00723, CC1G_05005, CC1G_05003	190	3	2453	12.9105	0.724528	0.168215	16.3487			5>6_down
891	SP_PIR_KEYWORDS	Lectin	3	0.215827	0.0237071	CC1G_00723, CC1G_05005, CC1G_05003	176	3	1903	10.8125	0.768586	0.136149	21.4387			5>6_down
892	SP_PIR_KEYWORDS	fruiting body	3	0.215827	0.0237071	CC1G_00723, CC1G_05005, CC1G_05003	176	3	1903	10.8125	0.768586	0.136149	21.4387			5>6_down
893	SP_PIR_KEYWORDS	extracellular matrix	3	0.215827	0.0237071	CC1G_00723, CC1G_05005, CC1G_05003	176	3	1903	10.8125	0.768586	0.136149	21.4387			5>6_down
894	SP_PIR_KEYWORDS	cell wall	3	0.215827	0.0237071	CC1G_00723, CC1G_05005, CC1G_05003	176	3	1903	10.8125	0.768586	0.136149	21.4387			5>6_down
895	INTERPRO	IPR001079:Galectin, carbohydrate recognition domain	3	0.215827	0.0262226	CC1G_00723, CC1G_05005, CC1G_05003	690	3	7124	10.3246	1	0.530186	32.4422			5>6_down
896	SP_PIR_KEYWORDS	Secreted	3	0.215827	0.0445596	CC1G_00723, CC1G_05005, CC1G_05003	176	4	1903	8.10938	0.937996	0.22336	36.7719			5>6_down
897
898	Annotation Cluster 8	Enrichment Score: 1.9810263875587597											5>6_down
899	Category	Term	Count	%	PValue	Genes	List Total	Pop Hits	Pop Total	Fold Enrichment	Bonferroni	Benjamini	FDR
900	GOTERM_MF_FAT	GO:0004609~phosphatidylserine decarboxylase activity	6	0.431655	0.000514338	CC1G_09208, CC1G_09235, CC1G_09238, CC1G_09237, CC1G_09240, CC1G_06249	354	9	3953	7.44444	0.121142	0.0212921	0.666535			5>6_down
901	INTERPRO	IPR005221:Phosphatidylserine decarboxylase	6	0.431655	0.000754584	CC1G_09208, CC1G_09235, CC1G_09238, CC1G_09237, CC1G_09240, CC1G_06249	690	9	7124	6.88309	0.36279	0.0440653	1.10794			5>6_down
902	INTERPRO	IPR003817:Phosphatidylserine decarboxylase-related	6	0.431655	0.000754584	CC1G_09208, CC1G_09235, CC1G_09238, CC1G_09237, CC1G_09240, CC1G_06249	690	9	7124	6.88309	0.36279	0.0440653	1.10794			5>6_down
903	GOTERM_MF_FAT	GO:0016831~carboxy-lyase activity	8	0.57554	0.00164541	CC1G_02063, CC1G_09208, CC1G_09235, CC1G_09238, CC1G_09693, CC1G_09237, CC1G_09240, CC1G_06249	354	21	3953	4.25397	0.338561	0.0503551	2.1179			5>6_down
904	GOTERM_BP_FAT	GO:0008654~phospholipid biosynthetic process	6	0.431655	0.0568063	CC1G_09208, CC1G_09235, CC1G_09238, CC1G_09237, CC1G_09240, CC1G_06249	216	28	2824	2.80159	1	0.594372	54.6466			5>6_down
905	GOTERM_BP_FAT	GO:0006644~phospholipid metabolic process	7	0.503597	0.104132	CC1G_09208, CC1G_09235, CC1G_09238, CC1G_09237, CC1G_09240, CC1G_06249, CC1G_02835	216	43	2824	2.12834	1	0.745968	77.3873			5>6_down
906	GOTERM_BP_FAT	GO:0019637~organophosphate metabolic process	7	0.503597	0.132941	CC1G_09208, CC1G_09235, CC1G_09238, CC1G_09237, CC1G_09240, CC1G_06249, CC1G_02835	216	46	2824	1.98953	1	0.819455	85.4643			5>6_down
907	GOTERM_BP_FAT	GO:0008610~lipid biosynthetic process	7	0.503597	0.374295	CC1G_09208, CC1G_02580, CC1G_09235, CC1G_09238, CC1G_09237, CC1G_09240, CC1G_06249	216	65	2824	1.40798	1	0.973138	99.8234			5>6_down
908
909	Annotation Cluster 9	Enrichment Score: 1.9283260675522165											5>6_down
910	Category	Term	Count	%	PValue	Genes	List Total	Pop Hits	Pop Total	Fold Enrichment	Bonferroni	Benjamini	FDR
911	GOTERM_BP_FAT	GO:0000271~polysaccharide biosynthetic process	8	0.57554	3.42e-06	CC1G_06961, CC1G_01973, CC1G_04252, CC1G_06628, CC1G_00272, CC1G_08222, CC1G_12049, CC1G_05866	216	11	2824	9.50842	0.00110747	0.000369293	0.00462367	1		5>6_down
912	GOTERM_BP_FAT	GO:0006022~aminoglycan metabolic process	7	0.503597	0.00110125	CC1G_09921, CC1G_03047, CC1G_06628, CC1G_05285, CC1G_00272, CC1G_03049, CC1G_05866	216	17	2824	5.38344	0.300229	0.0577649	1.47865			5>6_down
913	GOTERM_BP_FAT	GO:0006030~chitin metabolic process	5	0.359712	0.00993285	CC1G_09921, CC1G_06628, CC1G_05285, CC1G_00272, CC1G_05866	216	12	2824	5.44753	0.960614	0.254746	12.625			5>6_down
914	GOTERM_BP_FAT	GO:0006023~aminoglycan biosynthetic process	3	0.215827	0.0494824	CC1G_06628, CC1G_00272, CC1G_05866	216	5	2824	7.84444	1	0.560504	49.6469			5>6_down
915	GOTERM_BP_FAT	GO:0006031~chitin biosynthetic process	3	0.215827	0.0494824	CC1G_06628, CC1G_00272, CC1G_05866	216	5	2824	7.84444	1	0.560504	49.6469			5>6_down
916	GOTERM_MF_FAT	GO:0004100~chitin synthase activity	3	0.215827	0.0663228	CC1G_06628, CC1G_00272, CC1G_05866	354	5	3953	6.7	1	0.577361	59.0189			5>6_down
917	INTERPRO	IPR004834:Chitin synthase	3	0.215827	0.0766625	CC1G_06628, CC1G_00272, CC1G_05866	690	5	7124	6.19478	1	0.753526	69.1858			5>6_down
918	INTERPRO	IPR013616:Chitin synthase N-terminal	3	0.215827	0.0766625	CC1G_06628, CC1G_00272, CC1G_05866	690	5	7124	6.19478	1	0.753526	69.1858			5>6_down
919	GOTERM_MF_FAT	GO:0008375~acetylglucosaminyltransferase activity	3	0.215827	0.123693	CC1G_06628, CC1G_00272, CC1G_05866	354	7	3953	4.78571	1	0.706969	82.0287			5>6_down
920
921	Annotation Cluster 10	Enrichment Score: 1.722692578073323											5>6_down
922	Category	Term	Count	%	PValue	Genes	List Total	Pop Hits	Pop Total	Fold Enrichment	Bonferroni	Benjamini	FDR
923	GOTERM_BP_FAT	GO:0005976~polysaccharide metabolic process	14	1.00719	1.97779e-06	CC1G_09921, CC1G_06961, CC1G_08277, CC1G_04252, CC1G_06628, CC1G_00272, CC1G_12049, CC1G_08222, CC1G_05866, CC1G_01973, CC1G_12474, CC1G_03047, CC1G_05285, CC1G_03049	216	38	2824	4.81676	0.000640599	0.000320351	0.00267389	1		5>6_down
924	GOTERM_BP_FAT	GO:0006022~aminoglycan metabolic process	7	0.503597	0.00110125	CC1G_09921, CC1G_03047, CC1G_06628, CC1G_05285, CC1G_00272, CC1G_03049, CC1G_05866	216	17	2824	5.38344	0.300229	0.0577649	1.47865			5>6_down
925	GOTERM_BP_FAT	GO:0000272~polysaccharide catabolic process	6	0.431655	0.0369284	CC1G_09921, CC1G_08277, CC1G_12474, CC1G_03047, CC1G_05285, CC1G_03049	216	25	2824	3.13778	0.999995	0.492011	39.8732			5>6_down
926	GOTERM_BP_FAT	GO:0016052~carbohydrate catabolic process	10	0.719424	0.0425359	CC1G_09808, CC1G_09921, CC1G_05144, CC1G_08277, CC1G_12474, CC1G_03047, CC1G_10713, CC1G_05285, CC1G_03705, CC1G_03049	216	62	2824	2.10872	0.999999	0.523471	44.4376			5>6_down
927	GOTERM_BP_FAT	GO:0006026~aminoglycan catabolic process	4	0.28777	0.0573253	CC1G_09921, CC1G_03047, CC1G_05285, CC1G_03049	216	12	2824	4.35802	1	0.580802	54.9828			5>6_down
928	GOTERM_BP_FAT	GO:0044036~cell wall macromolecule metabolic process	3	0.215827	0.318304	CC1G_12474, CC1G_03047, CC1G_03049	216	15	2824	2.61481	1	0.95855	99.4374			5>6_down
929	SP_PIR_KEYWORDS	glycosidase	4	0.28777	0.40781	CC1G_09921, CC1G_12474, CC1G_00190, CC1G_05285	176	25	1903	1.73	1	0.898005	99.4852			5>6_down
930	GOTERM_BP_FAT	GO:0009057~macromolecule catabolic process	8	0.57554	0.649576	CC1G_09921, CC1G_08277, CC1G_10183, CC1G_12474, CC1G_03047, CC1G_05285, CC1G_03049, CC1G_02656	216	100	2824	1.04593	1	0.997421	99.9999			5>6_down
931
932	Annotation Cluster 11	Enrichment Score: 1.6230714306176068											5>6_down
933	Category	Term	Count	%	PValue	Genes	List Total	Pop Hits	Pop Total	Fold Enrichment	Bonferroni	Benjamini	FDR
934	SP_PIR_KEYWORDS	copper	8	0.57554	0.00136057	CC1G_07935, CC1G_02533, CC1G_07936, CC1G_03936, CC1G_09611, CC1G_00597, CC1G_09263, CC1G_03946	176	20	1903	4.325	0.0796961	0.0137465	1.35991			5>6_down
935	INTERPRO	IPR002355:Multicopper oxidase, copper-binding site	7	0.503597	0.00389869	CC1G_03331, CC1G_02533, CC1G_03936, CC1G_09611, CC1G_09263, CC1G_03946, CC1G_05931	690	17	7124	4.25132	0.902905	0.176621	5.60232			5>6_down
936	GOTERM_MF_FAT	GO:0005507~copper ion binding	9	0.647482	0.00470519	CC1G_07935, CC1G_02533, CC1G_07936, CC1G_03936, CC1G_09611, CC1G_00597, CC1G_09263, CC1G_03946, CC1G_04305	354	31	3953	3.24194	0.693883	0.102029	5.94661			5>6_down
937	GOTERM_MF_FAT	GO:0016682~oxidoreductase activity, acting on diphenols and related substances as donors, oxygen as acceptor	4	0.28777	0.0281492	CC1G_02533, CC1G_03936, CC1G_09263, CC1G_03946	354	8	3953	5.58333	0.999228	0.400652	31.0069			5>6_down
938	GOTERM_MF_FAT	GO:0008471~laccase activity	4	0.28777	0.0281492	CC1G_02533, CC1G_03936, CC1G_09263, CC1G_03946	354	8	3953	5.58333	0.999228	0.400652	31.0069			5>6_down
939	PIR_SUPERFAMILY	PIRSF000291:laccase	5	0.359712	0.0409042	CC1G_02533, CC1G_03936, CC1G_09611, CC1G_09263, CC1G_03946	108	14	1087	3.59458	0.946255	0.442727	35.0936			5>6_down
940	INTERPRO	IPR001117:Multicopper oxidase, type 1	5	0.359712	0.0499053	CC1G_02533, CC1G_03936, CC1G_09611, CC1G_09263, CC1G_03946	690	15	7124	3.44155	1	0.651418	53.0259			5>6_down
941	INTERPRO	IPR011707:Multicopper oxidase, type 3	5	0.359712	0.0616263	CC1G_02533, CC1G_03936, CC1G_09611, CC1G_09263, CC1G_03946	690	16	7124	3.22645	1	0.717981	60.8897			5>6_down
942	INTERPRO	IPR011706:Multicopper oxidase, type 2	5	0.359712	0.0746619	CC1G_02533, CC1G_03936, CC1G_09611, CC1G_09263, CC1G_03946	690	17	7124	3.03666	1	0.764878	68.1856			5>6_down
943	GOTERM_MF_FAT	GO:0016679~oxidoreductase activity, acting on diphenols and related substances as donors	4	0.28777	0.0847357	CC1G_02533, CC1G_03936, CC1G_09263, CC1G_03946	354	12	3953	3.72222	1	0.588919	68.3671			5>6_down
944	INTERPRO	IPR008972:Cupredoxin	5	0.359712	0.0889652	CC1G_02533, CC1G_03936, CC1G_09611, CC1G_09263, CC1G_03946	690	18	7124	2.86795	1	0.786718	74.7203			5>6_down
945
946	Annotation Cluster 12	Enrichment Score: 1.4773205364768471											5>6_down
947	Category	Term	Count	%	PValue	Genes	List Total	Pop Hits	Pop Total	Fold Enrichment	Bonferroni	Benjamini	FDR
948	GOTERM_BP_FAT	GO:0015837~amine transport	5	0.359712	0.0228594	CC1G_07354, CC1G_07764, CC1G_07574, CC1G_04288, CC1G_03688	216	15	2824	4.35802	0.999443	0.393162	26.8487			5>6_down
949	GOTERM_BP_FAT	GO:0006865~amino acid transport	5	0.359712	0.0228594	CC1G_07354, CC1G_07764, CC1G_07574, CC1G_04288, CC1G_03688	216	15	2824	4.35802	0.999443	0.393162	26.8487			5>6_down
950	GOTERM_BP_FAT	GO:0015849~organic acid transport	5	0.359712	0.0287062	CC1G_07354, CC1G_07764, CC1G_07574, CC1G_04288, CC1G_03688	216	16	2824	4.08565	0.99992	0.445566	32.5498			5>6_down
951	GOTERM_BP_FAT	GO:0046942~carboxylic acid transport	5	0.359712	0.0287062	CC1G_07354, CC1G_07764, CC1G_07574, CC1G_04288, CC1G_03688	216	16	2824	4.08565	0.99992	0.445566	32.5498			5>6_down
952	INTERPRO	IPR004841:Amino acid permease-associated region	5	0.359712	0.0305064	CC1G_07354, CC1G_07764, CC1G_07574, CC1G_04288, CC1G_03688	690	13	7124	3.97101	1	0.568601	36.6983			5>6_down
953	GOTERM_MF_FAT	GO:0015171~amino acid transmembrane transporter activity	5	0.359712	0.0386512	CC1G_07354, CC1G_07764, CC1G_07574, CC1G_04288, CC1G_03688	354	15	3953	3.72222	0.99995	0.461177	40.0943			5>6_down
954	GOTERM_MF_FAT	GO:0005275~amine transmembrane transporter activity	5	0.359712	0.0386512	CC1G_07354, CC1G_07764, CC1G_07574, CC1G_04288, CC1G_03688	354	15	3953	3.72222	0.99995	0.461177	40.0943			5>6_down
955	INTERPRO	IPR002293:Amino acid/polyamine transporter I	5	0.359712	0.0499053	CC1G_07354, CC1G_07764, CC1G_07574, CC1G_04288, CC1G_03688	690	15	7124	3.44155	1	0.651418	53.0259			5>6_down
956	PIR_SUPERFAMILY	PIRSF006060:AA_transporter	5	0.359712	0.0516622	CC1G_07354, CC1G_07764, CC1G_07574, CC1G_04288, CC1G_03688	108	15	1087	3.35494	0.975599	0.461438	42.2453			5>6_down
957
958	Annotation Cluster 13	Enrichment Score: 1.4436386124669716											5>6_down
959	Category	Term	Count	%	PValue	Genes	List Total	Pop Hits	Pop Total	Fold Enrichment	Bonferroni	Benjamini	FDR
960	SP_PIR_KEYWORDS	copper	8	0.57554	0.00136057	CC1G_07935, CC1G_02533, CC1G_07936, CC1G_03936, CC1G_09611, CC1G_00597, CC1G_09263, CC1G_03946	176	20	1903	4.325	0.0796961	0.0137465	1.35991			5>6_down
961	GOTERM_MF_FAT	GO:0005507~copper ion binding	9	0.647482	0.00470519	CC1G_07935, CC1G_02533, CC1G_07936, CC1G_03936, CC1G_09611, CC1G_00597, CC1G_09263, CC1G_03946, CC1G_04305	354	31	3953	3.24194	0.693883	0.102029	5.94661			5>6_down
962	SP_PIR_KEYWORDS	TPQ	3	0.215827	0.0237071	CC1G_07935, CC1G_07936, CC1G_00597	176	3	1903	10.8125	0.768586	0.136149	21.4387			5>6_down
963	GOTERM_MF_FAT	GO:0016638~oxidoreductase activity, acting on the CH-NH2 group of donors	4	0.28777	0.0527634	CC1G_07935, CC1G_05055, CC1G_07936, CC1G_00597	354	10	3953	4.46667	0.999999	0.530402	50.5711			5>6_down
964	GOTERM_MF_FAT	GO:0008131~amine oxidase activity	3	0.215827	0.0663228	CC1G_07935, CC1G_07936, CC1G_00597	354	5	3953	6.7	1	0.577361	59.0189			5>6_down
965	INTERPRO	IPR000269:Copper amine oxidase	3	0.215827	0.0766625	CC1G_07935, CC1G_07936, CC1G_00597	690	5	7124	6.19478	1	0.753526	69.1858			5>6_down
966	INTERPRO	IPR015801:Copper amine oxidase, N2/N3-terminal	3	0.215827	0.0766625	CC1G_07935, CC1G_07936, CC1G_00597	690	5	7124	6.19478	1	0.753526	69.1858			5>6_down
967	INTERPRO	IPR015798:Copper amine oxidase, C-terminal	3	0.215827	0.0766625	CC1G_07935, CC1G_07936, CC1G_00597	690	5	7124	6.19478	1	0.753526	69.1858			5>6_down
968	GOTERM_MF_FAT	GO:0048038~quinone binding	3	0.215827	0.123693	CC1G_07935, CC1G_07936, CC1G_00597	354	7	3953	4.78571	1	0.706969	82.0287			5>6_down
969	GOTERM_MF_FAT	GO:0016641~oxidoreductase activity, acting on the CH-NH2 group of donors, oxygen as acceptor	3	0.215827	0.123693	CC1G_07935, CC1G_07936, CC1G_00597	354	7	3953	4.78571	1	0.706969	82.0287			5>6_down
970
971	Annotation Cluster 14	Enrichment Score: 1.370581523290813											5>6_down
972	Category	Term	Count	%	PValue	Genes	List Total	Pop Hits	Pop Total	Fold Enrichment	Bonferroni	Benjamini	FDR
973	GOTERM_BP_FAT	GO:0045449~regulation of transcription	27	1.94245	0.00340449	CC1G_08279, CC1G_03194, CC1G_09318, CC1G_06611, CC1G_08099, CC1G_02967, CC1G_03464, CC1G_06409, CC1G_00475, CC1G_11894, CC1G_02962, CC1G_06608, CC1G_11160, CC1G_04069, CC1G_05683, CC1G_13258, CC1G_04606, CC1G_07536, CC1G_02748, CC1G_06239, CC1G_01991, CC1G_09022, CC1G_06940, CC1G_07060, CC1G_11360, CC1G_06609, CC1G_02207	216	198	2824	1.78283	0.668768	0.104608	4.50597			5>6_down
974	GOTERM_BP_FAT	GO:0051252~regulation of RNA metabolic process	20	1.43885	0.0183421	CC1G_08279, CC1G_06608, CC1G_04069, CC1G_03194, CC1G_11160, CC1G_05683, CC1G_09318, CC1G_13258, CC1G_04606, CC1G_08099, CC1G_07536, CC1G_06239, CC1G_02748, CC1G_01991, CC1G_02967, CC1G_06409, CC1G_09022, CC1G_07060, CC1G_06609, CC1G_02207	216	151	2824	1.73167	0.997516	0.369591	22.142			5>6_down
975	GOTERM_BP_FAT	GO:0006355~regulation of transcription, DNA-dependent	20	1.43885	0.0183421	CC1G_08279, CC1G_06608, CC1G_04069, CC1G_03194, CC1G_11160, CC1G_05683, CC1G_09318, CC1G_13258, CC1G_04606, CC1G_08099, CC1G_07536, CC1G_06239, CC1G_02748, CC1G_01991, CC1G_02967, CC1G_06409, CC1G_09022, CC1G_07060, CC1G_06609, CC1G_02207	216	151	2824	1.73167	0.997516	0.369591	22.142			5>6_down
976	GOTERM_MF_FAT	GO:0003700~transcription factor activity	15	1.07914	0.0718974	CC1G_04069, CC1G_03194, CC1G_11160, CC1G_05683, CC1G_09318, CC1G_04606, CC1G_08099, CC1G_07536, CC1G_06239, CC1G_02748, CC1G_01991, CC1G_06409, CC1G_09022, CC1G_07060, CC1G_02207	354	103	3953	1.62621	1	0.557031	62.088			5>6_down
977	GOTERM_MF_FAT	GO:0030528~transcription regulator activity	22	1.58273	0.0725997	CC1G_08279, CC1G_11160, CC1G_04069, CC1G_03194, CC1G_05683, CC1G_09318, CC1G_13258, CC1G_04606, CC1G_08099, CC1G_07536, CC1G_01991, CC1G_06239, CC1G_02748, CC1G_08047, CC1G_02967, CC1G_06409, CC1G_09022, CC1G_06940, CC1G_07060, CC1G_09966, CC1G_00475, CC1G_02207	354	169	3953	1.45365	1	0.545358	62.4593			5>6_down
978	GOTERM_MF_FAT	GO:0003677~DNA binding	31	2.23022	0.999799	CC1G_07858, CC1G_06617, CC1G_11980, CC1G_03194, CC1G_07859, CC1G_09318, CC1G_02690, CC1G_08099, CC1G_07030, CC1G_07744, CC1G_03464, CC1G_06409, CC1G_11894, CC1G_02962, CC1G_10146, CC1G_11160, CC1G_04069, CC1G_05683, CC1G_05834, CC1G_04172, CC1G_11633, CC1G_04606, CC1G_03813, CC1G_07536, CC1G_02882, CC1G_01991, CC1G_02748, CC1G_06239, CC1G_09022, CC1G_07060, CC1G_02207	354	565	3953	0.612684	1	1	100			5>6_down
979
980	Annotation Cluster 15	Enrichment Score: 1.2421093610254381											5>6_down
981	Category	Term	Count	%	PValue	Genes	List Total	Pop Hits	Pop Total	Fold Enrichment	Bonferroni	Benjamini	FDR
982	SMART	SM00225:BTB	8	0.57554	0.0151844	CC1G_10647, CC1G_04513, CC1G_04665, CC1G_06812, CC1G_04675, CC1G_02725, CC1G_07632, CC1G_02709	190	35	2453	2.95098	0.687411	0.176186	14.8717			5>6_down
983	INTERPRO	IPR000210:BTB/POZ-like	8	0.57554	0.0470464	CC1G_10647, CC1G_04513, CC1G_04665, CC1G_06812, CC1G_04675, CC1G_02725, CC1G_07632, CC1G_02709	690	35	7124	2.35992	1	0.669284	50.8959			5>6_down
984	INTERPRO	IPR013089:Kelch related	3	0.215827	0.0491011	CC1G_10647, CC1G_02725, CC1G_02709	690	4	7124	7.74348	1	0.658184	52.4356			5>6_down
985	INTERPRO	IPR011333:BTB/POZ fold	4	0.28777	0.102448	CC1G_10647, CC1G_04665, CC1G_02725, CC1G_02709	690	12	7124	3.44155	1	0.816962	79.7138			5>6_down
986	INTERPRO	IPR013069:BTB/POZ	4	0.28777	0.17137	CC1G_10647, CC1G_04665, CC1G_02725, CC1G_02709	690	15	7124	2.75324	1	0.91281	93.7615			5>6_down
987
988	Annotation Cluster 16	Enrichment Score: 1.1737448302434133											5>6_down
989	Category	Term	Count	%	PValue	Genes	List Total	Pop Hits	Pop Total	Fold Enrichment	Bonferroni	Benjamini	FDR
990	GOTERM_MF_FAT	GO:0016684~oxidoreductase activity, acting on peroxide as acceptor	6	0.431655	0.0408083	CC1G_05355, CC1G_09530, CC1G_08427, CC1G_00844, CC1G_09926, CC1G_10471	354	22	3953	3.04545	0.999971	0.459447	41.8183			5>6_down
991	GOTERM_MF_FAT	GO:0004601~peroxidase activity	6	0.431655	0.0408083	CC1G_05355, CC1G_09530, CC1G_08427, CC1G_00844, CC1G_09926, CC1G_10471	354	22	3953	3.04545	0.999971	0.459447	41.8183			5>6_down
992	GOTERM_MF_FAT	GO:0016209~antioxidant activity	7	0.503597	0.0684359	CC1G_05355, CC1G_09530, CC1G_07744, CC1G_08427, CC1G_00844, CC1G_09926, CC1G_10471	354	33	3953	2.36869	1	0.554605	60.2083			5>6_down
993	INTERPRO	IPR000028:Chloroperoxidase	3	0.215827	0.177108	CC1G_09530, CC1G_08427, CC1G_10471	690	8	7124	3.87174	1	0.915924	94.3697			5>6_down
994
995	Annotation Cluster 17	Enrichment Score: 1.1729178004249947											5>6_down
996	Category	Term	Count	%	PValue	Genes	List Total	Pop Hits	Pop Total	Fold Enrichment	Bonferroni	Benjamini	FDR
997	INTERPRO	IPR001019:Guanine nucleotide binding protein (G-protein), alpha subunit	6	0.431655	0.0192606	CC1G_07971, CC1G_08586, CC1G_01656, CC1G_12358, CC1G_02317, CC1G_13233	690	17	7124	3.64399	0.999991	0.494894	24.9521			5>6_down
998	GOTERM_BP_FAT	GO:0007166~cell surface receptor linked signal transduction	6	0.431655	0.0369284	CC1G_07971, CC1G_08586, CC1G_01656, CC1G_12358, CC1G_02317, CC1G_13233	216	25	2824	3.13778	0.999995	0.492011	39.8732			5>6_down
999	GOTERM_BP_FAT	GO:0007186~G-protein coupled receptor protein signaling pathway	6	0.431655	0.0369284	CC1G_07971, CC1G_08586, CC1G_01656, CC1G_12358, CC1G_02317, CC1G_13233	216	25	2824	3.13778	0.999995	0.492011	39.8732			5>6_down
1000	SP_PIR_KEYWORDS	gtp-binding	12	0.863309	0.198628	CC1G_07971, CC1G_08586, CC1G_00269, CC1G_01656, CC1G_12358, CC1G_04008, CC1G_02317, CC1G_03164, CC1G_03167, CC1G_13233, CC1G_03166, CC1G_04608	176	90	1903	1.44167	0.999999	0.675544	89.2138			5>6_down
1001	GOTERM_MF_FAT	GO:0019001~guanyl nucleotide binding	14	1.00719	0.261806	CC1G_07971, CC1G_00269, CC1G_01656, CC1G_03098, CC1G_02317, CC1G_04608, CC1G_08586, CC1G_08595, CC1G_12358, CC1G_04008, CC1G_03164, CC1G_03167, CC1G_13233, CC1G_03166	354	119	3953	1.31373	1	0.886605	98.0665			5>6_down
1002
1003	Annotation Cluster 18	Enrichment Score: 1.1277706263403622											5>6_down
1004	Category	Term	Count	%	PValue	Genes	List Total	Pop Hits	Pop Total	Fold Enrichment	Bonferroni	Benjamini	FDR
1005	GOTERM_MF_FAT	GO:0004091~carboxylesterase activity	6	0.431655	0.0569196	CC1G_07482, CC1G_03312, CC1G_09868, CC1G_04266, CC1G_07550, CC1G_11285	354	24	3953	2.79167	1	0.538921	53.3173			5>6_down
1006	GOTERM_MF_FAT	GO:0004806~triacylglycerol lipase activity	4	0.28777	0.0678896	CC1G_03312, CC1G_09868, CC1G_07550, CC1G_11285	354	11	3953	4.06061	1	0.568419	59.9039			5>6_down
1007	INTERPRO	IPR002921:Lipase, class 3	4	0.28777	0.0825427	CC1G_03312, CC1G_09868, CC1G_07550, CC1G_11285	690	11	7124	3.75441	1	0.76995	71.9585			5>6_down
1008	GOTERM_MF_FAT	GO:0016298~lipase activity	5	0.359712	0.0966437	CC1G_03312, CC1G_09868, CC1G_07550, CC1G_02835, CC1G_11285	354	20	3953	2.79167	1	0.625139	73.3187			5>6_down
1009
1010	Annotation Cluster 19	Enrichment Score: 1.0357799090625595											5>6_down
1011	Category	Term	Count	%	PValue	Genes	List Total	Pop Hits	Pop Total	Fold Enrichment	Bonferroni	Benjamini	FDR
1012	GOTERM_CC_FAT	GO:0005576~extracellular region	14	1.00719	0.000383904	CC1G_09921, CC1G_09523, CC1G_00723, CC1G_08927, CC1G_07482, CC1G_07378, CC1G_06006, CC1G_06278, CC1G_04169, CC1G_05005, CC1G_06007, CC1G_07179, CC1G_05003, CC1G_12250	78	64	1056	2.96154	0.0276412	0.00466083	0.399991			5>6_down
1013	GOTERM_MF_FAT	GO:0030246~carbohydrate binding	13	0.935252	0.0240579	CC1G_09921, CC1G_09523, CC1G_00723, CC1G_07378, CC1G_09293, CC1G_06006, CC1G_04169, CC1G_03185, CC1G_05005, CC1G_06007, CC1G_07179, CC1G_05003, CC1G_12250	354	72	3953	2.0162	0.997785	0.375111	27.1345			5>6_down
1014	SMART	SM00236:fCBD	6	0.431655	0.248051	CC1G_09523, CC1G_06006, CC1G_04169, CC1G_06007, CC1G_07179, CC1G_12250	190	44	2453	1.76053	1	0.88544	95.0211			5>6_down
1015	GOTERM_MF_FAT	GO:0030248~cellulose binding	6	0.431655	0.374717	CC1G_09523, CC1G_06006, CC1G_04169, CC1G_06007, CC1G_07179, CC1G_12250	354	45	3953	1.48889	1	0.958635	99.7766			5>6_down
1016	GOTERM_MF_FAT	GO:0030247~polysaccharide binding	6	0.431655	0.393095	CC1G_09523, CC1G_06006, CC1G_04169, CC1G_06007, CC1G_07179, CC1G_12250	354	46	3953	1.45652	1	0.963064	99.8484			5>6_down
1017	GOTERM_MF_FAT	GO:0001871~pattern binding	6	0.431655	0.393095	CC1G_09523, CC1G_06006, CC1G_04169, CC1G_06007, CC1G_07179, CC1G_12250	354	46	3953	1.45652	1	0.963064	99.8484			5>6_down
1018	INTERPRO	IPR000254:Cellulose-binding region, fungal	6	0.431655	0.423468	CC1G_09523, CC1G_06006, CC1G_04169, CC1G_06007, CC1G_07179, CC1G_12250	690	44	7124	1.40791	1	0.994126	99.9705			5>6_down
1019
1020	Annotation Cluster 20	Enrichment Score: 0.9977618865899563											5>6_down
1021	Category	Term	Count	%	PValue	Genes	List Total	Pop Hits	Pop Total	Fold Enrichment	Bonferroni	Benjamini	FDR
1022	GOTERM_BP_FAT	GO:0034637~cellular carbohydrate biosynthetic process	7	0.503597	0.00212111	CC1G_06961, CC1G_02063, CC1G_01973, CC1G_04252, CC1G_08222, CC1G_12049, CC1G_11726	216	19	2824	4.81676	0.497404	0.0824021	2.82992			5>6_down
1023	GOTERM_BP_FAT	GO:0006006~glucose metabolic process	5	0.359712	0.23999	CC1G_09808, CC1G_02063, CC1G_01973, CC1G_12049, CC1G_03705	216	33	2824	1.98092	1	0.92684	97.5526			5>6_down
1024	GOTERM_BP_FAT	GO:0019318~hexose metabolic process	5	0.359712	0.398819	CC1G_09808, CC1G_02063, CC1G_01973, CC1G_12049, CC1G_03705	216	42	2824	1.55644	1	0.976413	99.8972			5>6_down
1025	GOTERM_BP_FAT	GO:0005996~monosaccharide metabolic process	5	0.359712	0.502828	CC1G_09808, CC1G_02063, CC1G_01973, CC1G_12049, CC1G_03705	216	48	2824	1.36188	1	0.990155	99.9921			5>6_down
1026
1027	Annotation Cluster 21	Enrichment Score: 0.9576116451915833											5>6_down
1028	Category	Term	Count	%	PValue	Genes	List Total	Pop Hits	Pop Total	Fold Enrichment	Bonferroni	Benjamini	FDR
1029	GOTERM_BP_FAT	GO:0009064~glutamine family amino acid metabolic process	6	0.431655	0.0220387	CC1G_05055, CC1G_04764, CC1G_09001, CC1G_01969, CC1G_00362, CC1G_06506	216	22	2824	3.56566	0.999268	0.402943	26.0137			5>6_down
1030	GOTERM_BP_FAT	GO:0006541~glutamine metabolic process	3	0.215827	0.0705609	CC1G_04764, CC1G_01969, CC1G_00362	216	6	2824	6.53704	1	0.627623	62.8161			5>6_down
1031	GOTERM_MF_FAT	GO:0016879~ligase activity, forming carbon-nitrogen bonds	5	0.359712	0.861818	CC1G_04764, CC1G_12298, CC1G_11823, CC1G_01969, CC1G_00362	354	67	3953	0.833333	1	0.99978	100			5>6_down
1032
1033	Annotation Cluster 22	Enrichment Score: 0.8348400649572534											5>6_down
1034	Category	Term	Count	%	PValue	Genes	List Total	Pop Hits	Pop Total	Fold Enrichment	Bonferroni	Benjamini	FDR
1035	INTERPRO	IPR016166:FAD-binding, type 2	6	0.431655	0.0647806	CC1G_04923, CC1G_09291, CC1G_05087, CC1G_07780, CC1G_06825, CC1G_10633	690	23	7124	2.69338	1	0.724672	62.7857			5>6_down
1036	INTERPRO	IPR006094:FAD linked oxidase, N-terminal	6	0.431655	0.0756026	CC1G_04923, CC1G_09291, CC1G_05087, CC1G_07780, CC1G_06825, CC1G_10633	690	24	7124	2.58116	1	0.758813	68.6596			5>6_down
1037	INTERPRO	IPR012951:Berberine/berberine-like	4	0.28777	0.249621	CC1G_04923, CC1G_09291, CC1G_06825, CC1G_10633	690	18	7124	2.29436	1	0.965322	98.557			5>6_down
1038	COG_ONTOLOGY	Energy production and conversion	8	0.57554	0.374436	CC1G_04923, CC1G_09291, CC1G_05087, CC1G_07780, CC1G_07972, CC1G_10894, CC1G_06825, CC1G_06122	149	46	1155	1.34812	0.999997	0.878878	97.9481			5>6_down
1039
1040	Annotation Cluster 23	Enrichment Score: 0.8278399542486848											5>6_down
1041	Category	Term	Count	%	PValue	Genes	List Total	Pop Hits	Pop Total	Fold Enrichment	Bonferroni	Benjamini	FDR
1042	SMART	SM00448:REC	3	0.215827	0.121563	CC1G_08279, CC1G_02967, CC1G_13258	190	8	2453	4.84145	0.999947	0.665289	74.4336			5>6_down
1043	GOTERM_BP_FAT	GO:0000160~two-component signal transduction system (phosphorelay)	3	0.215827	0.145799	CC1G_08279, CC1G_02967, CC1G_13258	216	9	2824	4.35802	1	0.838545	88.123			5>6_down
1044	GOTERM_MF_FAT	GO:0000156~two-component response regulator activity	3	0.215827	0.155542	CC1G_08279, CC1G_02967, CC1G_13258	354	8	3953	4.1875	1	0.780302	88.8934			5>6_down
1045	INTERPRO	IPR001789:Signal transduction response regulator, receiver region	3	0.215827	0.177108	CC1G_08279, CC1G_02967, CC1G_13258	690	8	7124	3.87174	1	0.915924	94.3697			5>6_down
1046
1047	Annotation Cluster 24	Enrichment Score: 0.8077155292709656											5>6_down
1048	Category	Term	Count	%	PValue	Genes	List Total	Pop Hits	Pop Total	Fold Enrichment	Bonferroni	Benjamini	FDR
1049	SP_PIR_KEYWORDS	transmembrane	25	1.79856	0.0236782	CC1G_07354, CC1G_13261, CC1G_10178, CC1G_00859, CC1G_05502, CC1G_07797, CC1G_00228, CC1G_10525, CC1G_07450, CC1G_01485, CC1G_05632, CC1G_02465, CC1G_10170, CC1G_02630, CC1G_07764, CC1G_08138, CC1G_07574, CC1G_04785, CC1G_03307, CC1G_08477, CC1G_05616, CC1G_07644, CC1G_05395, CC1G_04288, CC1G_03688	176	174	1903	1.55352	0.768169	0.149913	21.4154			5>6_down
1050	SP_PIR_KEYWORDS	membrane	16	1.15108	0.373409	CC1G_00859, CC1G_10178, CC1G_07797, CC1G_00228, CC1G_05005, CC1G_07450, CC1G_10525, CC1G_05003, CC1G_02630, CC1G_08138, CC1G_04785, CC1G_03307, CC1G_08477, CC1G_07644, CC1G_05616, CC1G_03166	176	147	1903	1.17687	1	0.888472	99.0916			5>6_down
1051	SP_PIR_KEYWORDS	transport	11	0.791367	0.426892	CC1G_02630, CC1G_13261, CC1G_04785, CC1G_00859, CC1G_03307, CC1G_05502, CC1G_07797, CC1G_05616, CC1G_07644, CC1G_05632, CC1G_02465	176	99	1903	1.20139	1	0.896049	99.6297			5>6_down
1052
1053	Annotation Cluster 25	Enrichment Score: 0.792087245098158											5>6_down
1054	Category	Term	Count	%	PValue	Genes	List Total	Pop Hits	Pop Total	Fold Enrichment	Bonferroni	Benjamini	FDR
1055	INTERPRO	IPR000169:Peptidase, cysteine peptidase active site	5	0.359712	0.0746619	CC1G_04830, CC1G_07471, CC1G_13411, CC1G_06225, CC1G_07476	690	17	7124	3.03666	1	0.764878	68.1856			5>6_down
1056	SMART	SM00720:calpain_III	3	0.215827	0.121563	CC1G_07471, CC1G_13411, CC1G_07476	190	8	2453	4.84145	0.999947	0.665289	74.4336			5>6_down
1057	SMART	SM00230:CysPc	3	0.215827	0.121563	CC1G_07471, CC1G_13411, CC1G_07476	190	8	2453	4.84145	0.999947	0.665289	74.4336			5>6_down
1058	GOTERM_MF_FAT	GO:0004198~calcium-dependent cysteine-type endopeptidase activity	3	0.215827	0.155542	CC1G_07471, CC1G_13411, CC1G_07476	354	8	3953	4.1875	1	0.780302	88.8934			5>6_down
1059	INTERPRO	IPR001300:Peptidase C2, calpain	3	0.215827	0.177108	CC1G_07471, CC1G_13411, CC1G_07476	690	8	7124	3.87174	1	0.915924	94.3697			5>6_down
1060	GOTERM_MF_FAT	GO:0004197~cysteine-type endopeptidase activity	5	0.359712	0.179041	CC1G_07471, CC1G_08798, CC1G_01508, CC1G_13411, CC1G_07476	354	25	3953	2.23333	1	0.818684	92.3042			5>6_down
1061	GOTERM_MF_FAT	GO:0008234~cysteine-type peptidase activity	5	0.359712	0.524387	CC1G_07471, CC1G_08798, CC1G_01508, CC1G_13411, CC1G_07476	354	42	3953	1.32937	1	0.984159	99.9936			5>6_down
1062
1063	Annotation Cluster 26	Enrichment Score: 0.789356038482572											5>6_down
1064	Category	Term	Count	%	PValue	Genes	List Total	Pop Hits	Pop Total	Fold Enrichment	Bonferroni	Benjamini	FDR
1065	GOTERM_MF_FAT	GO:0000772~mating pheromone activity	3	0.215827	0.155542	CC1G_03585, CC1G_02132, CC1G_12644	354	8	3953	4.1875	1	0.780302	88.8934			5>6_down
1066	GOTERM_MF_FAT	GO:0005186~pheromone activity	3	0.215827	0.155542	CC1G_03585, CC1G_02132, CC1G_12644	354	8	3953	4.1875	1	0.780302	88.8934			5>6_down
1067	INTERPRO	IPR012597:Fungal mating-type pheromone	3	0.215827	0.177108	CC1G_03585, CC1G_02132, CC1G_12644	690	8	7124	3.87174	1	0.915924	94.3697			5>6_down
1068
1069	Annotation Cluster 27	Enrichment Score: 0.7344824280145275											5>6_down
1070	Category	Term	Count	%	PValue	Genes	List Total	Pop Hits	Pop Total	Fold Enrichment	Bonferroni	Benjamini	FDR
1071	GOTERM_BP_FAT	GO:0019362~pyridine nucleotide metabolic process	5	0.359712	0.0135058	CC1G_09808, CC1G_13492, CC1G_09352, CC1G_03705, CC1G_13504	216	13	2824	5.02849	0.987793	0.307289	16.7931			5>6_down
1072	GOTERM_BP_FAT	GO:0006733~oxidoreduction coenzyme metabolic process	5	0.359712	0.0353615	CC1G_09808, CC1G_13492, CC1G_09352, CC1G_03705, CC1G_13504	216	17	2824	3.84532	0.999991	0.496491	38.5371			5>6_down
1073	GOTERM_BP_FAT	GO:0019363~pyridine nucleotide biosynthetic process	3	0.215827	0.0494824	CC1G_13492, CC1G_09352, CC1G_13504	216	5	2824	7.84444	1	0.560504	49.6469			5>6_down
1074	GOTERM_BP_FAT	GO:0009110~vitamin biosynthetic process	4	0.28777	0.152619	CC1G_13492, CC1G_09352, CC1G_13504, CC1G_04976	216	18	2824	2.90535	1	0.842795	89.3428			5>6_down
1075	GOTERM_BP_FAT	GO:0042364~water-soluble vitamin biosynthetic process	4	0.28777	0.152619	CC1G_13492, CC1G_09352, CC1G_13504, CC1G_04976	216	18	2824	2.90535	1	0.842795	89.3428			5>6_down
1076	GOTERM_BP_FAT	GO:0006767~water-soluble vitamin metabolic process	4	0.28777	0.171648	CC1G_13492, CC1G_09352, CC1G_13504, CC1G_04976	216	19	2824	2.75244	1	0.869166	92.1605			5>6_down
1077	GOTERM_BP_FAT	GO:0006766~vitamin metabolic process	4	0.28777	0.171648	CC1G_13492, CC1G_09352, CC1G_13504, CC1G_04976	216	19	2824	2.75244	1	0.869166	92.1605			5>6_down
1078	GOTERM_BP_FAT	GO:0006769~nicotinamide metabolic process	3	0.215827	0.20195	CC1G_09808, CC1G_09352, CC1G_03705	216	11	2824	3.56566	1	0.905364	95.2634			5>6_down
1079	GOTERM_BP_FAT	GO:0046496~nicotinamide nucleotide metabolic process	3	0.215827	0.20195	CC1G_09808, CC1G_09352, CC1G_03705	216	11	2824	3.56566	1	0.905364	95.2634			5>6_down
1080	GOTERM_BP_FAT	GO:0009820~alkaloid metabolic process	3	0.215827	0.26004	CC1G_09808, CC1G_09352, CC1G_03705	216	13	2824	3.01709	1	0.938448	98.295			5>6_down
1081	GOTERM_BP_FAT	GO:0043603~cellular amide metabolic process	3	0.215827	0.318304	CC1G_09808, CC1G_09352, CC1G_03705	216	15	2824	2.61481	1	0.95855	99.4374			5>6_down
1082	GOTERM_BP_FAT	GO:0006732~coenzyme metabolic process	7	0.503597	0.318423	CC1G_09808, CC1G_13492, CC1G_08888, CC1G_07784, CC1G_09352, CC1G_03705, CC1G_13504	216	61	2824	1.5003	1	0.95518	99.4387			5>6_down
1083	GOTERM_BP_FAT	GO:0019748~secondary metabolic process	3	0.215827	0.347082	CC1G_09808, CC1G_09352, CC1G_03705	216	16	2824	2.45139	1	0.96557	99.686			5>6_down
1084	GOTERM_BP_FAT	GO:0051186~cofactor metabolic process	7	0.503597	0.499419	CC1G_09808, CC1G_13492, CC1G_08888, CC1G_07784, CC1G_09352, CC1G_03705, CC1G_13504	216	74	2824	1.23674	1	0.990636	99.9914			5>6_down
1085	GOTERM_BP_FAT	GO:0009108~coenzyme biosynthetic process	3	0.215827	0.696358	CC1G_13492, CC1G_09352, CC1G_13504	216	31	2824	1.26523	1	0.998563	100			5>6_down
1086	GOTERM_BP_FAT	GO:0051188~cofactor biosynthetic process	3	0.215827	0.841745	CC1G_13492, CC1G_09352, CC1G_13504	216	42	2824	0.933862	1	0.999935	100			5>6_down
1087
1088	Annotation Cluster 28	Enrichment Score: 0.7221399101544591											5>6_down
1089	Category	Term	Count	%	PValue	Genes	List Total	Pop Hits	Pop Total	Fold Enrichment	Bonferroni	Benjamini	FDR
1090	INTERPRO	IPR005828:General substrate transporter	6	0.431655	0.0379076	CC1G_02630, CC1G_00859, CC1G_07797, CC1G_05616, CC1G_07644, CC1G_05395	690	20	7124	3.09739	1	0.633253	43.4679			5>6_down
1091	INTERPRO	IPR003663:Sugar/inositol transporter	5	0.359712	0.0746619	CC1G_02630, CC1G_00859, CC1G_07797, CC1G_05616, CC1G_07644	690	17	7124	3.03666	1	0.764878	68.1856			5>6_down
1092	GOTERM_BP_FAT	GO:0055085~transmembrane transport	6	0.431655	0.270122	CC1G_02630, CC1G_02990, CC1G_00859, CC1G_07797, CC1G_05616, CC1G_07644	216	46	2824	1.70531	1	0.941217	98.5836			5>6_down
1093	SP_PIR_KEYWORDS	transport	11	0.791367	0.426892	CC1G_02630, CC1G_13261, CC1G_04785, CC1G_00859, CC1G_03307, CC1G_05502, CC1G_07797, CC1G_05616, CC1G_07644, CC1G_05632, CC1G_02465	176	99	1903	1.20139	1	0.896049	99.6297			5>6_down
1094	INTERPRO	IPR005829:Sugar transporter, conserved site	3	0.215827	0.750927	CC1G_00859, CC1G_07797, CC1G_07644	690	27	7124	1.14718	1	0.999973	100			5>6_down
1095
1096	Annotation Cluster 29	Enrichment Score: 0.6632248187096942											5>6_down
1097	Category	Term	Count	%	PValue	Genes	List Total	Pop Hits	Pop Total	Fold Enrichment	Bonferroni	Benjamini	FDR
1098	INTERPRO	IPR013154:Alcohol dehydrogenase GroES-like	6	0.431655	0.113445	CC1G_01888, CC1G_01609, CC1G_00854, CC1G_07722, CC1G_11887, CC1G_11888	690	27	7124	2.29436	1	0.834229	83.0884			5>6_down
1099	INTERPRO	IPR013149:Alcohol dehydrogenase, zinc-binding	6	0.431655	0.127746	CC1G_01888, CC1G_01609, CC1G_00854, CC1G_07722, CC1G_11887, CC1G_11888	690	28	7124	2.21242	1	0.856689	86.6972			5>6_down
1100	INTERPRO	IPR002085:Alcohol dehydrogenase superfamily, zinc-containing	6	0.431655	0.142823	CC1G_01888, CC1G_01609, CC1G_00854, CC1G_07722, CC1G_11887, CC1G_11888	690	29	7124	2.13613	1	0.87056	89.7156			5>6_down
1101	PIR_SUPERFAMILY	PIRSF000091:alcohol dehydrogenase	3	0.215827	0.371396	CC1G_01888, CC1G_07722, CC1G_11887	108	13	1087	2.32265	1	0.972971	99.1808			5>6_down
1102	COG_ONTOLOGY	Energy production and conversion / General function prediction only	3	0.215827	0.628215	CC1G_01888, CC1G_01609, CC1G_11888	149	16	1155	1.45344	1	0.948611	99.9725			5>6_down
1103
1104	Annotation Cluster 30	Enrichment Score: 0.6296473429047753											5>6_down
1105	Category	Term	Count	%	PValue	Genes	List Total	Pop Hits	Pop Total	Fold Enrichment	Bonferroni	Benjamini	FDR
1106	INTERPRO	IPR004045:Glutathione S-transferase, N-terminal	6	0.431655	0.0999625	CC1G_11890, CC1G_10742, CC1G_01486, CC1G_02842, CC1G_12718, CC1G_07900	690	26	7124	2.38261	1	0.817195	78.8687			5>6_down
1107	INTERPRO	IPR017933:Glutathione S-transferase/chloride channel, C-terminal	5	0.359712	0.218173	CC1G_11890, CC1G_10742, CC1G_01486, CC1G_02842, CC1G_12718	690	25	7124	2.06493	1	0.950146	97.3551			5>6_down
1108	INTERPRO	IPR010987:Glutathione S-transferase, C-terminal-like	3	0.215827	0.288638	CC1G_11890, CC1G_10742, CC1G_12718	690	11	7124	2.81581	1	0.976838	99.3439			5>6_down
1109	INTERPRO	IPR012335:Thioredoxin fold	8	0.57554	0.31144	CC1G_11890, CC1G_10742, CC1G_02672, CC1G_01486, CC1G_02842, CC1G_07744, CC1G_12718, CC1G_07900	690	57	7124	1.44907	1	0.978526	99.5943			5>6_down
1110	INTERPRO	IPR004046:Glutathione S-transferase, C-terminal	3	0.215827	0.362575	CC1G_10742, CC1G_01486, CC1G_12718	690	13	7124	2.38261	1	0.988674	99.8701			5>6_down
1111
1112	Annotation Cluster 31	Enrichment Score: 0.5927388030836327											5>6_down
1113	Category	Term	Count	%	PValue	Genes	List Total	Pop Hits	Pop Total	Fold Enrichment	Bonferroni	Benjamini	FDR
1114	GOTERM_BP_FAT	GO:0009156~ribonucleoside monophosphate biosynthetic process	3	0.215827	0.230875	CC1G_09717, CC1G_02853, CC1G_06075	216	12	2824	3.26852	1	0.9299	97.1246			5>6_down
1115	GOTERM_BP_FAT	GO:0009161~ribonucleoside monophosphate metabolic process	3	0.215827	0.230875	CC1G_09717, CC1G_02853, CC1G_06075	216	12	2824	3.26852	1	0.9299	97.1246			5>6_down
1116	GOTERM_BP_FAT	GO:0009259~ribonucleotide metabolic process	7	0.503597	0.237879	CC1G_02990, CC1G_09717, CC1G_10178, CC1G_02853, CC1G_06075, CC1G_00228, CC1G_07450	216	55	2824	1.66397	1	0.930547	97.4591			5>6_down
1117	GOTERM_BP_FAT	GO:0009260~ribonucleotide biosynthetic process	7	0.503597	0.237879	CC1G_02990, CC1G_09717, CC1G_10178, CC1G_02853, CC1G_06075, CC1G_00228, CC1G_07450	216	55	2824	1.66397	1	0.930547	97.4591			5>6_down
1118	GOTERM_BP_FAT	GO:0009124~nucleoside monophosphate biosynthetic process	3	0.215827	0.28924	CC1G_09717, CC1G_02853, CC1G_06075	216	14	2824	2.80159	1	0.9497	99.0107			5>6_down
1119	GOTERM_BP_FAT	GO:0009123~nucleoside monophosphate metabolic process	3	0.215827	0.318304	CC1G_09717, CC1G_02853, CC1G_06075	216	15	2824	2.61481	1	0.95855	99.4374			5>6_down
1120
1121	Annotation Cluster 32	Enrichment Score: 0.5002022421105103											5>6_down
1122	Category	Term	Count	%	PValue	Genes	List Total	Pop Hits	Pop Total	Fold Enrichment	Bonferroni	Benjamini	FDR
1123	GOTERM_MF_FAT	GO:0015103~inorganic anion transmembrane transporter activity	3	0.215827	0.188701	CC1G_09076, CC1G_07317, CC1G_07229	354	9	3953	3.72222	1	0.826161	93.4017			5>6_down
1124	GOTERM_BP_FAT	GO:0015698~inorganic anion transport	3	0.215827	0.230875	CC1G_09076, CC1G_07317, CC1G_07229	216	12	2824	3.26852	1	0.9299	97.1246			5>6_down
1125	GOTERM_BP_FAT	GO:0006820~anion transport	3	0.215827	0.318304	CC1G_09076, CC1G_07317, CC1G_07229	216	15	2824	2.61481	1	0.95855	99.4374			5>6_down
1126	GOTERM_MF_FAT	GO:0008509~anion transmembrane transporter activity	3	0.215827	0.425132	CC1G_09076, CC1G_07317, CC1G_07229	354	16	3953	2.09375	1	0.969005	99.9251			5>6_down
1127	GOTERM_BP_FAT	GO:0006811~ion transport	8	0.57554	0.535146	CC1G_09076, CC1G_07317, CC1G_07229, CC1G_02990, CC1G_00228, CC1G_07450, CC1G_05632, CC1G_02465	216	90	2824	1.16214	1	0.993014	99.9968			5>6_down
1128
1129	Annotation Cluster 33	Enrichment Score: 0.45194588732263186											5>6_down
1130	Category	Term	Count	%	PValue	Genes	List Total	Pop Hits	Pop Total	Fold Enrichment	Bonferroni	Benjamini	FDR
1131	GOTERM_MF_FAT	GO:0050660~FAD binding	24	1.72662	8.53081e-05	CC1G_04923, CC1G_03568, CC1G_08481, CC1G_07972, CC1G_06825, CC1G_10525, CC1G_10633, CC1G_07964, CC1G_07862, CC1G_08727, CC1G_05087, CC1G_09291, CC1G_13340, CC1G_01540, CC1G_09287, CC1G_07595, CC1G_08335, CC1G_07780, CC1G_10894, CC1G_08425, CC1G_03945, CC1G_09770, CC1G_01546, CC1G_03941	354	111	3953	2.41441	0.0211856	0.00427349	0.110836			5>6_down
1132	GOTERM_MF_FAT	GO:0048037~cofactor binding	40	2.8777	0.000711947	CC1G_04923, CC1G_07935, CC1G_09693, CC1G_07936, CC1G_00597, CC1G_08481, CC1G_07972, CC1G_06825, CC1G_10633, CC1G_10525, CC1G_05087, CC1G_09287, CC1G_10894, CC1G_08425, CC1G_03945, CC1G_03941, CC1G_00425, CC1G_07057, CC1G_03568, CC1G_07964, CC1G_08727, CC1G_07862, CC1G_10441, CC1G_12134, CC1G_06506, CC1G_09291, CC1G_13340, CC1G_01540, CC1G_07595, CC1G_08335, CC1G_07780, CC1G_06841, CC1G_03705, CC1…	354	261	3953	1.71137	0.163695	0.0252142	0.921526			5>6_down
1133	GOTERM_MF_FAT	GO:0050662~coenzyme binding	31	2.23022	0.00201863	CC1G_04923, CC1G_08481, CC1G_07972, CC1G_06825, CC1G_10525, CC1G_10633, CC1G_05087, CC1G_09287, CC1G_10894, CC1G_08425, CC1G_03945, CC1G_03941, CC1G_07057, CC1G_03568, CC1G_07964, CC1G_07862, CC1G_08727, CC1G_06506, CC1G_09291, CC1G_13340, CC1G_01540, CC1G_07595, CC1G_08335, CC1G_07780, CC1G_06841, CC1G_03705, CC1G_09770, CC1G_09001, CC1G_11360, CC1G_10861, CC1G_01546	354	196	3953	1.76616	0.397813	0.049454	2.59249			5>6_down
1134	GOTERM_BP_FAT	GO:0006468~protein amino acid phosphorylation	18	1.29496	0.440509	CC1G_04381, CC1G_06674, CC1G_06676, CC1G_01579, CC1G_13258, CC1G_05652, CC1G_03062, CC1G_02232, CC1G_01990, CC1G_11711, CC1G_02007, CC1G_02967, CC1G_02205, CC1G_02719, CC1G_02514, CC1G_07007, CC1G_02847, CC1G_03802	216	211	2824	1.11532	1	0.981745	99.9611			5>6_down
1135	GOTERM_MF_FAT	GO:0017076~purine nucleotide binding	76	5.46763	0.552468	CC1G_00269, CC1G_03098, CC1G_10178, CC1G_02594, CC1G_00228, CC1G_02232, CC1G_05087, CC1G_08595, CC1G_10502, CC1G_09287, CC1G_12358, CC1G_10894, CC1G_08425, CC1G_02511, CC1G_03945, CC1G_02719, CC1G_02514, CC1G_03941, CC1G_13233, CC1G_03802, CC1G_01656, CC1G_03568, CC1G_04855, CC1G_07964, CC1G_03062, CC1G_07862, CC1G_04608, CC1G_12343, CC1G_02063, CC1G_09291, CC1G_03025, CC1G_01990, CC1G_02882, CC1…	354	846	3953	1.00315	1	0.986346	99.9971			5>6_down
1136	GOTERM_BP_FAT	GO:0016310~phosphorylation	19	1.36691	0.618283	CC1G_04381, CC1G_06674, CC1G_06676, CC1G_01579, CC1G_13258, CC1G_05652, CC1G_03062, CC1G_02232, CC1G_01990, CC1G_11711, CC1G_02007, CC1G_02990, CC1G_02967, CC1G_02205, CC1G_02719, CC1G_02514, CC1G_07007, CC1G_02847, CC1G_03802	216	247	2824	1.0057	1	0.997523	99.9998			5>6_down
1137	GOTERM_BP_FAT	GO:0006793~phosphorus metabolic process	21	1.51079	0.625235	CC1G_04381, CC1G_06674, CC1G_06676, CC1G_01579, CC1G_13258, CC1G_07860, CC1G_03062, CC1G_05652, CC1G_02232, CC1G_01990, CC1G_11711, CC1G_02007, CC1G_02990, CC1G_02967, CC1G_02205, CC1G_02719, CC1G_02514, CC1G_03118, CC1G_07007, CC1G_02847, CC1G_03802	216	275	2824	0.998384	1	0.997521	99.9998			5>6_down
1138	GOTERM_BP_FAT	GO:0006796~phosphate metabolic process	21	1.51079	0.625235	CC1G_04381, CC1G_06674, CC1G_06676, CC1G_01579, CC1G_13258, CC1G_07860, CC1G_03062, CC1G_05652, CC1G_02232, CC1G_01990, CC1G_11711, CC1G_02007, CC1G_02990, CC1G_02967, CC1G_02205, CC1G_02719, CC1G_02514, CC1G_03118, CC1G_07007, CC1G_02847, CC1G_03802	216	275	2824	0.998384	1	0.997521	99.9998			5>6_down
1139	GOTERM_MF_FAT	GO:0004672~protein kinase activity	18	1.29496	0.734093	CC1G_04381, CC1G_06674, CC1G_06676, CC1G_01579, CC1G_13258, CC1G_05652, CC1G_03062, CC1G_02232, CC1G_01990, CC1G_11711, CC1G_02007, CC1G_02967, CC1G_02205, CC1G_02719, CC1G_02514, CC1G_07007, CC1G_02847, CC1G_03802	354	214	3953	0.939252	1	0.998525	100			5>6_down
1140	GOTERM_MF_FAT	GO:0030554~adenyl nucleotide binding	62	4.46043	0.759617	CC1G_10178, CC1G_02594, CC1G_00228, CC1G_02232, CC1G_05087, CC1G_10502, CC1G_09287, CC1G_10894, CC1G_08425, CC1G_03945, CC1G_02511, CC1G_02719, CC1G_02514, CC1G_03941, CC1G_03802, CC1G_03568, CC1G_04855, CC1G_07964, CC1G_03062, CC1G_07862, CC1G_12343, CC1G_02063, CC1G_09291, CC1G_03025, CC1G_02882, CC1G_01990, CC1G_13340, CC1G_02805, CC1G_07595, CC1G_08335, CC1G_09770, CC1G_07007, CC1G_02709, CC1…	354	733	3953	0.94452	1	0.99883	100			5>6_down
1141	GOTERM_MF_FAT	GO:0001883~purine nucleoside binding	62	4.46043	0.759617	CC1G_10178, CC1G_02594, CC1G_00228, CC1G_02232, CC1G_05087, CC1G_10502, CC1G_09287, CC1G_10894, CC1G_08425, CC1G_03945, CC1G_02511, CC1G_02719, CC1G_02514, CC1G_03941, CC1G_03802, CC1G_03568, CC1G_04855, CC1G_07964, CC1G_03062, CC1G_07862, CC1G_12343, CC1G_02063, CC1G_09291, CC1G_03025, CC1G_02882, CC1G_01990, CC1G_13340, CC1G_02805, CC1G_07595, CC1G_08335, CC1G_09770, CC1G_07007, CC1G_02709, CC1…	354	733	3953	0.94452	1	0.99883	100			5>6_down
1142	GOTERM_MF_FAT	GO:0000166~nucleotide binding	84	6.04317	0.778732	CC1G_00269, CC1G_03098, CC1G_04844, CC1G_10178, CC1G_02594, CC1G_00228, CC1G_02232, CC1G_05087, CC1G_08595, CC1G_10502, CC1G_09287, CC1G_12358, CC1G_10894, CC1G_08425, CC1G_02511, CC1G_03945, CC1G_02719, CC1G_02514, CC1G_03941, CC1G_13233, CC1G_03802, CC1G_01656, CC1G_03568, CC1G_04855, CC1G_07964, CC1G_03062, CC1G_07862, CC1G_04608, CC1G_06506, CC1G_12343, CC1G_03025, CC1G_02063, CC1G_09291, CC1…	354	991	3953	0.946519	1	0.998976	100			5>6_down
1143	GOTERM_MF_FAT	GO:0001882~nucleoside binding	62	4.46043	0.786277	CC1G_10178, CC1G_02594, CC1G_00228, CC1G_02232, CC1G_05087, CC1G_10502, CC1G_09287, CC1G_10894, CC1G_08425, CC1G_03945, CC1G_02511, CC1G_02719, CC1G_02514, CC1G_03941, CC1G_03802, CC1G_03568, CC1G_04855, CC1G_07964, CC1G_03062, CC1G_07862, CC1G_12343, CC1G_02063, CC1G_09291, CC1G_03025, CC1G_02882, CC1G_01990, CC1G_13340, CC1G_02805, CC1G_07595, CC1G_08335, CC1G_09770, CC1G_07007, CC1G_02709, CC1…	354	740	3953	0.935586	1	0.999008	100			5>6_down
1144	SP_PIR_KEYWORDS	serine/threonine-protein kinase	6	0.431655	0.8082	CC1G_02232, CC1G_02007, CC1G_01990, CC1G_04381, CC1G_02205, CC1G_03802	176	72	1903	0.901042	1	0.996288	100			5>6_down
1145	INTERPRO	IPR017441:Protein kinase, ATP binding site	7	0.503597	0.817767	CC1G_02232, CC1G_02007, CC1G_01990, CC1G_04381, CC1G_07030, CC1G_02205, CC1G_03802	690	82	7124	0.881372	1	0.999995	100			5>6_down
1146	SMART	SM00220:S_TKc	4	0.28777	0.853942	CC1G_02007, CC1G_01990, CC1G_04381, CC1G_03802	190	60	2453	0.860702	1	0.999892	100			5>6_down
1147	INTERPRO	IPR017442:Serine/threonine protein kinase-related	11	0.791367	0.85964	CC1G_02007, CC1G_01990, CC1G_11711, CC1G_06674, CC1G_04381, CC1G_06676, CC1G_01579, CC1G_02719, CC1G_02205, CC1G_05652, CC1G_03802	690	136	7124	0.835081	1	0.999999	100			5>6_down
1148	INTERPRO	IPR000719:Protein kinase, core	14	1.00719	0.876891	CC1G_04381, CC1G_06674, CC1G_06676, CC1G_01579, CC1G_05652, CC1G_02232, CC1G_01990, CC1G_11711, CC1G_02007, CC1G_02205, CC1G_02719, CC1G_07007, CC1G_03802, CC1G_02847	690	175	7124	0.825971	1	0.999999	100			5>6_down
1149	SP_PIR_KEYWORDS	nucleotide-binding	30	2.15827	0.910507	CC1G_07971, CC1G_00269, CC1G_10178, CC1G_07450, CC1G_02317, CC1G_00228, CC1G_02232, CC1G_10502, CC1G_04010, CC1G_12358, CC1G_02511, CC1G_13233, CC1G_03802, CC1G_11021, CC1G_04381, CC1G_01656, CC1G_04855, CC1G_04608, CC1G_02392, CC1G_12343, CC1G_03025, CC1G_02007, CC1G_01990, CC1G_08586, CC1G_02805, CC1G_04008, CC1G_03164, CC1G_03167, CC1G_02205, CC1G_03166	176	383	1903	0.846932	1	0.999098	100			5>6_down
1150	INTERPRO	IPR002290:Serine/threonine protein kinase	4	0.28777	0.938785	CC1G_02007, CC1G_01990, CC1G_04381, CC1G_03802	690	60	7124	0.688309	1	1	100			5>6_down
1151	INTERPRO	IPR008271:Serine/threonine protein kinase, active site	7	0.503597	0.951521	CC1G_02232, CC1G_02007, CC1G_01990, CC1G_06674, CC1G_04381, CC1G_02205, CC1G_03802	690	106	7124	0.681816	1	1	100			5>6_down
1152	GOTERM_MF_FAT	GO:0004674~protein serine/threonine kinase activity	7	0.503597	0.976283	CC1G_02232, CC1G_02007, CC1G_01990, CC1G_06674, CC1G_04381, CC1G_02205, CC1G_03802	354	127	3953	0.615486	1	0.999999	100			5>6_down
1153	SP_PIR_KEYWORDS	atp-binding	18	1.29496	0.997931	CC1G_11021, CC1G_04381, CC1G_10178, CC1G_04855, CC1G_00228, CC1G_07450, CC1G_02392, CC1G_02232, CC1G_03025, CC1G_12343, CC1G_01990, CC1G_02007, CC1G_10502, CC1G_04010, CC1G_02805, CC1G_02511, CC1G_02205, CC1G_03802	176	318	1903	0.612028	1	1	100			5>6_down
1154	GOTERM_MF_FAT	GO:0032553~ribonucleotide binding	46	3.30935	0.998559	CC1G_11217, CC1G_00269, CC1G_06674, CC1G_03098, CC1G_10178, CC1G_06676, CC1G_01579, CC1G_04764, CC1G_02594, CC1G_07450, CC1G_00228, CC1G_05652, CC1G_02232, CC1G_08595, CC1G_11711, CC1G_04010, CC1G_10502, CC1G_02967, CC1G_02511, CC1G_02719, CC1G_02514, CC1G_03802, CC1G_11021, CC1G_04381, CC1G_04855, CC1G_13258, CC1G_02725, CC1G_11823, CC1G_03062, CC1G_04608, CC1G_02392, CC1G_12343, CC1G_03025, CC1…	354	721	3953	0.712436	1	1	100			5>6_down
1155	GOTERM_MF_FAT	GO:0032555~purine ribonucleotide binding	46	3.30935	0.998559	CC1G_11217, CC1G_00269, CC1G_06674, CC1G_03098, CC1G_10178, CC1G_06676, CC1G_01579, CC1G_04764, CC1G_02594, CC1G_07450, CC1G_00228, CC1G_05652, CC1G_02232, CC1G_08595, CC1G_11711, CC1G_04010, CC1G_10502, CC1G_02967, CC1G_02511, CC1G_02719, CC1G_02514, CC1G_03802, CC1G_11021, CC1G_04381, CC1G_04855, CC1G_13258, CC1G_02725, CC1G_11823, CC1G_03062, CC1G_04608, CC1G_02392, CC1G_12343, CC1G_03025, CC1…	354	721	3953	0.712436	1	1	100			5>6_down
1156	GOTERM_MF_FAT	GO:0032559~adenyl ribonucleotide binding	38	2.73381	0.998846	CC1G_11217, CC1G_06674, CC1G_10178, CC1G_06676, CC1G_01579, CC1G_04764, CC1G_02594, CC1G_07450, CC1G_00228, CC1G_05652, CC1G_02232, CC1G_11711, CC1G_04010, CC1G_10502, CC1G_02967, CC1G_02511, CC1G_02719, CC1G_02514, CC1G_03802, CC1G_11021, CC1G_04381, CC1G_04855, CC1G_13258, CC1G_02725, CC1G_11823, CC1G_03062, CC1G_02392, CC1G_12343, CC1G_03025, CC1G_02063, CC1G_02882, CC1G_02007, CC1G_01990, CC1…	354	622	3953	0.682208	1	1	100			5>6_down
1157	GOTERM_MF_FAT	GO:0005524~ATP binding	38	2.73381	0.998846	CC1G_11217, CC1G_06674, CC1G_10178, CC1G_06676, CC1G_01579, CC1G_04764, CC1G_02594, CC1G_07450, CC1G_00228, CC1G_05652, CC1G_02232, CC1G_11711, CC1G_04010, CC1G_10502, CC1G_02967, CC1G_02511, CC1G_02719, CC1G_02514, CC1G_03802, CC1G_11021, CC1G_04381, CC1G_04855, CC1G_13258, CC1G_02725, CC1G_11823, CC1G_03062, CC1G_02392, CC1G_12343, CC1G_03025, CC1G_02063, CC1G_02882, CC1G_02007, CC1G_01990, CC1…	354	622	3953	0.682208	1	1	100			5>6_down
1158
1159	Annotation Cluster 34	Enrichment Score: 0.42663091664769087											5>6_down
1160	Category	Term	Count	%	PValue	Genes	List Total	Pop Hits	Pop Total	Fold Enrichment	Bonferroni	Benjamini	FDR
1161	INTERPRO	IPR002347:Glucose/ribitol dehydrogenase	7	0.503597	0.300323	CC1G_07319, CC1G_02393, CC1G_03858, CC1G_06396, CC1G_08592, CC1G_05242, CC1G_05835	690	47	7124	1.53771	1	0.979278	99.4862			5>6_down
1162	INTERPRO	IPR016040:NAD(P)-binding domain	19	1.36691	0.302026	CC1G_11787, CC1G_07319, CC1G_11777, CC1G_05055, CC1G_01000, CC1G_08222, CC1G_06396, CC1G_03858, CC1G_08592, CC1G_05835, CC1G_01888, CC1G_02393, CC1G_01609, CC1G_08047, CC1G_00854, CC1G_09966, CC1G_03705, CC1G_05242, CC1G_10895	690	162	7124	1.21091	1	0.978362	99.5043			5>6_down
1163	INTERPRO	IPR002198:Short-chain dehydrogenase/reductase SDR	7	0.503597	0.578729	CC1G_07319, CC1G_02393, CC1G_03858, CC1G_06396, CC1G_08592, CC1G_05242, CC1G_05835	690	63	7124	1.14718	1	0.999229	99.9997			5>6_down
1164
1165	Annotation Cluster 35	Enrichment Score: 0.41883641570858043											5>6_down
1166	Category	Term	Count	%	PValue	Genes	List Total	Pop Hits	Pop Total	Fold Enrichment	Bonferroni	Benjamini	FDR
1167	GOTERM_BP_FAT	GO:0009064~glutamine family amino acid metabolic process	6	0.431655	0.0220387	CC1G_05055, CC1G_04764, CC1G_09001, CC1G_01969, CC1G_00362, CC1G_06506	216	22	2824	3.56566	0.999268	0.402943	26.0137			5>6_down
1168	GOTERM_BP_FAT	GO:0009084~glutamine family amino acid biosynthetic process	3	0.215827	0.20195	CC1G_09001, CC1G_00362, CC1G_06506	216	11	2824	3.56566	1	0.905364	95.2634			5>6_down
1169	GOTERM_BP_FAT	GO:0008652~cellular amino acid biosynthetic process	4	0.28777	0.863128	CC1G_11133, CC1G_09001, CC1G_00362, CC1G_06506	216	62	2824	0.843489	1	0.999958	100			5>6_down
1170	GOTERM_BP_FAT	GO:0009309~amine biosynthetic process	4	0.28777	0.883747	CC1G_11133, CC1G_09001, CC1G_00362, CC1G_06506	216	65	2824	0.804558	1	0.999978	100			5>6_down
1171	GOTERM_BP_FAT	GO:0016053~organic acid biosynthetic process	4	0.28777	0.950767	CC1G_11133, CC1G_09001, CC1G_00362, CC1G_06506	216	80	2824	0.653704	1	0.999999	100			5>6_down
1172	GOTERM_BP_FAT	GO:0046394~carboxylic acid biosynthetic process	4	0.28777	0.950767	CC1G_11133, CC1G_09001, CC1G_00362, CC1G_06506	216	80	2824	0.653704	1	0.999999	100			5>6_down
1173
1174	Annotation Cluster 36	Enrichment Score: 0.34897854157933045											5>6_down
1175	Category	Term	Count	%	PValue	Genes	List Total	Pop Hits	Pop Total	Fold Enrichment	Bonferroni	Benjamini	FDR
1176	GOTERM_MF_FAT	GO:0015299~solute:hydrogen antiporter activity	3	0.215827	0.425132	CC1G_02495, CC1G_05632, CC1G_02465	354	16	3953	2.09375	1	0.969005	99.9251			5>6_down
1177	GOTERM_MF_FAT	GO:0015298~solute:cation antiporter activity	3	0.215827	0.425132	CC1G_02495, CC1G_05632, CC1G_02465	354	16	3953	2.09375	1	0.969005	99.9251			5>6_down
1178	GOTERM_MF_FAT	GO:0015300~solute:solute antiporter activity	3	0.215827	0.456573	CC1G_02495, CC1G_05632, CC1G_02465	354	17	3953	1.97059	1	0.976092	99.9639			5>6_down
1179	GOTERM_MF_FAT	GO:0015297~antiporter activity	3	0.215827	0.487	CC1G_02495, CC1G_05632, CC1G_02465	354	18	3953	1.86111	1	0.979681	99.9829			5>6_down
1180
1181	Annotation Cluster 37	Enrichment Score: 0.3361274185708053											5>6_down
1182	Category	Term	Count	%	PValue	Genes	List Total	Pop Hits	Pop Total	Fold Enrichment	Bonferroni	Benjamini	FDR
1183	PIR_SUPERFAMILY	PIRSF002773:multidrug resistance protein	3	0.215827	0.0269642	CC1G_03025, CC1G_04855, CC1G_02511	108	3	1087	10.0648	0.852424	0.380196	24.6396			5>6_down
1184	GOTERM_BP_FAT	GO:0034654~nucleobase, nucleoside, nucleotide and nucleic acid biosynthetic process	11	0.791367	0.0641511	CC1G_13492, CC1G_02990, CC1G_09717, CC1G_10178, CC1G_04764, CC1G_02853, CC1G_06075, CC1G_09352, CC1G_00228, CC1G_07450, CC1G_13504	216	77	2824	1.86772	1	0.607015	59.1955			5>6_down
1185	GOTERM_BP_FAT	GO:0034404~nucleobase, nucleoside and nucleotide biosynthetic process	11	0.791367	0.0641511	CC1G_13492, CC1G_02990, CC1G_09717, CC1G_10178, CC1G_04764, CC1G_02853, CC1G_06075, CC1G_09352, CC1G_00228, CC1G_07450, CC1G_13504	216	77	2824	1.86772	1	0.607015	59.1955			5>6_down
1186	GOTERM_BP_FAT	GO:0009165~nucleotide biosynthetic process	10	0.719424	0.0808301	CC1G_13492, CC1G_02990, CC1G_09717, CC1G_10178, CC1G_02853, CC1G_06075, CC1G_09352, CC1G_00228, CC1G_07450, CC1G_13504	216	70	2824	1.86772	1	0.664564	68.0022			5>6_down
1187	GOTERM_BP_FAT	GO:0009259~ribonucleotide metabolic process	7	0.503597	0.237879	CC1G_02990, CC1G_09717, CC1G_10178, CC1G_02853, CC1G_06075, CC1G_00228, CC1G_07450	216	55	2824	1.66397	1	0.930547	97.4591			5>6_down
1188	GOTERM_BP_FAT	GO:0009260~ribonucleotide biosynthetic process	7	0.503597	0.237879	CC1G_02990, CC1G_09717, CC1G_10178, CC1G_02853, CC1G_06075, CC1G_00228, CC1G_07450	216	55	2824	1.66397	1	0.930547	97.4591			5>6_down
1189	GOTERM_BP_FAT	GO:0044271~nitrogen compound biosynthetic process	16	1.15108	0.294541	CC1G_09717, CC1G_10178, CC1G_11133, CC1G_02853, CC1G_04764, CC1G_00228, CC1G_07450, CC1G_06506, CC1G_13492, CC1G_02990, CC1G_06075, CC1G_09352, CC1G_13504, CC1G_09001, CC1G_00362, CC1G_04976	216	168	2824	1.24515	1	0.948947	99.1059			5>6_down
1190	GOTERM_BP_FAT	GO:0009150~purine ribonucleotide metabolic process	6	0.431655	0.378102	CC1G_02990, CC1G_09717, CC1G_10178, CC1G_02853, CC1G_00228, CC1G_07450	216	53	2824	1.48008	1	0.972094	99.8374			5>6_down
1191	GOTERM_BP_FAT	GO:0009152~purine ribonucleotide biosynthetic process	6	0.431655	0.378102	CC1G_02990, CC1G_09717, CC1G_10178, CC1G_02853, CC1G_00228, CC1G_07450	216	53	2824	1.48008	1	0.972094	99.8374			5>6_down
1192	GOTERM_BP_FAT	GO:0006164~purine nucleotide biosynthetic process	6	0.431655	0.409299	CC1G_02990, CC1G_09717, CC1G_10178, CC1G_02853, CC1G_00228, CC1G_07450	216	55	2824	1.42626	1	0.977414	99.9189			5>6_down
1193	INTERPRO	IPR018303:ATPase, P-type phosphorylation site	3	0.215827	0.433433	CC1G_10178, CC1G_00228, CC1G_07450	690	15	7124	2.06493	1	0.994584	99.9772			5>6_down
1194	GOTERM_BP_FAT	GO:0006163~purine nucleotide metabolic process	6	0.431655	0.440288	CC1G_02990, CC1G_09717, CC1G_10178, CC1G_02853, CC1G_00228, CC1G_07450	216	57	2824	1.37622	1	0.98322	99.9609			5>6_down
1195	INTERPRO	IPR008250:ATPase, P-type, ATPase-associated region	3	0.215827	0.467253	CC1G_10178, CC1G_00228, CC1G_07450	690	16	7124	1.93587	1	0.996343	99.9908			5>6_down
1196	GOTERM_MF_FAT	GO:0015662~ATPase activity, coupled to transmembrane movement of ions, phosphorylative mechanism	3	0.215827	0.487	CC1G_10178, CC1G_00228, CC1G_07450	354	18	3953	1.86111	1	0.979681	99.9829			5>6_down
1197	INTERPRO	IPR001757:ATPase, P-type, K/Mg/Cd/Cu/Zn/Na/Ca/Na/H-transporter	3	0.215827	0.499841	CC1G_10178, CC1G_00228, CC1G_07450	690	17	7124	1.82199	1	0.997718	99.9964			5>6_down
1198	GOTERM_BP_FAT	GO:0006811~ion transport	8	0.57554	0.535146	CC1G_09076, CC1G_07317, CC1G_07229, CC1G_02990, CC1G_00228, CC1G_07450, CC1G_05632, CC1G_02465	216	90	2824	1.16214	1	0.993014	99.9968			5>6_down
1199	GOTERM_MF_FAT	GO:0042626~ATPase activity, coupled to transmembrane movement of substances	6	0.431655	0.535724	CC1G_03025, CC1G_10178, CC1G_04855, CC1G_00228, CC1G_07450, CC1G_02511	354	54	3953	1.24074	1	0.984803	99.9953			5>6_down
1200	GOTERM_MF_FAT	GO:0043492~ATPase activity, coupled to movement of substances	6	0.431655	0.535724	CC1G_03025, CC1G_10178, CC1G_04855, CC1G_00228, CC1G_07450, CC1G_02511	354	54	3953	1.24074	1	0.984803	99.9953			5>6_down
1201	SMART	SM00382:AAA	9	0.647482	0.568799	CC1G_02392, CC1G_12343, CC1G_03025, CC1G_11021, CC1G_04010, CC1G_10502, CC1G_02805, CC1G_04855, CC1G_02511	190	105	2453	1.10662	1	0.989605	99.9857			5>6_down
1202	GOTERM_MF_FAT	GO:0016820~hydrolase activity, acting on acid anhydrides, catalyzing transmembrane movement of substances	6	0.431655	0.569088	CC1G_03025, CC1G_10178, CC1G_04855, CC1G_00228, CC1G_07450, CC1G_02511	354	56	3953	1.19643	1	0.987749	99.9982			5>6_down
1203	INTERPRO	IPR017940:ABC transporter integral membrane type 1	3	0.215827	0.589559	CC1G_03025, CC1G_04855, CC1G_02511	690	20	7124	1.5487	1	0.999242	99.9998			5>6_down
1204	INTERPRO	IPR001140:ABC transporter, transmembrane region	3	0.215827	0.589559	CC1G_03025, CC1G_04855, CC1G_02511	690	20	7124	1.5487	1	0.999242	99.9998			5>6_down
1205	GOTERM_BP_FAT	GO:0046034~ATP metabolic process	4	0.28777	0.597626	CC1G_02990, CC1G_10178, CC1G_00228, CC1G_07450	216	40	2824	1.30741	1	0.996922	99.9995			5>6_down
1206	GOTERM_BP_FAT	GO:0006754~ATP biosynthetic process	4	0.28777	0.597626	CC1G_02990, CC1G_10178, CC1G_00228, CC1G_07450	216	40	2824	1.30741	1	0.996922	99.9995			5>6_down
1207	GOTERM_MF_FAT	GO:0015399~primary active transmembrane transporter activity	6	0.431655	0.616714	CC1G_03025, CC1G_10178, CC1G_04855, CC1G_00228, CC1G_07450, CC1G_02511	354	59	3953	1.13559	1	0.992644	99.9996			5>6_down
1208	GOTERM_MF_FAT	GO:0015405~P-P-bond-hydrolysis-driven transmembrane transporter activity	6	0.431655	0.616714	CC1G_03025, CC1G_10178, CC1G_04855, CC1G_00228, CC1G_07450, CC1G_02511	354	59	3953	1.13559	1	0.992644	99.9996			5>6_down
1209	GOTERM_BP_FAT	GO:0009199~ribonucleoside triphosphate metabolic process	4	0.28777	0.631335	CC1G_02990, CC1G_10178, CC1G_00228, CC1G_07450	216	42	2824	1.24515	1	0.997489	99.9999			5>6_down
1210	GOTERM_BP_FAT	GO:0009201~ribonucleoside triphosphate biosynthetic process	4	0.28777	0.631335	CC1G_02990, CC1G_10178, CC1G_00228, CC1G_07450	216	42	2824	1.24515	1	0.997489	99.9999			5>6_down
1211	GOTERM_BP_FAT	GO:0009205~purine ribonucleoside triphosphate metabolic process	4	0.28777	0.631335	CC1G_02990, CC1G_10178, CC1G_00228, CC1G_07450	216	42	2824	1.24515	1	0.997489	99.9999			5>6_down
1212	GOTERM_BP_FAT	GO:0009206~purine ribonucleoside triphosphate biosynthetic process	4	0.28777	0.631335	CC1G_02990, CC1G_10178, CC1G_00228, CC1G_07450	216	42	2824	1.24515	1	0.997489	99.9999			5>6_down
1213	GOTERM_BP_FAT	GO:0009145~purine nucleoside triphosphate biosynthetic process	4	0.28777	0.631335	CC1G_02990, CC1G_10178, CC1G_00228, CC1G_07450	216	42	2824	1.24515	1	0.997489	99.9999			5>6_down
1214	GOTERM_BP_FAT	GO:0009144~purine nucleoside triphosphate metabolic process	4	0.28777	0.631335	CC1G_02990, CC1G_10178, CC1G_00228, CC1G_07450	216	42	2824	1.24515	1	0.997489	99.9999			5>6_down
1215	GOTERM_BP_FAT	GO:0009142~nucleoside triphosphate biosynthetic process	4	0.28777	0.631335	CC1G_02990, CC1G_10178, CC1G_00228, CC1G_07450	216	42	2824	1.24515	1	0.997489	99.9999			5>6_down
1216	GOTERM_BP_FAT	GO:0009141~nucleoside triphosphate metabolic process	4	0.28777	0.647445	CC1G_02990, CC1G_10178, CC1G_00228, CC1G_07450	216	43	2824	1.21619	1	0.997599	99.9999			5>6_down
1217	GOTERM_MF_FAT	GO:0042625~ATPase activity, coupled to transmembrane movement of ions	3	0.215827	0.746049	CC1G_10178, CC1G_00228, CC1G_07450	354	29	3953	1.15517	1	0.998661	100			5>6_down
1218	INTERPRO	IPR003959:ATPase, AAA-type, core	4	0.28777	0.786435	CC1G_02392, CC1G_11021, CC1G_04010, CC1G_02805	690	42	7124	0.983299	1	0.999989	100			5>6_down
1219	INTERPRO	IPR003593:ATPase, AAA+ type, core	9	0.647482	0.809104	CC1G_02392, CC1G_12343, CC1G_03025, CC1G_11021, CC1G_04010, CC1G_10502, CC1G_02805, CC1G_04855, CC1G_02511	690	105	7124	0.884969	1	0.999994	100			5>6_down
1220	GOTERM_BP_FAT	GO:0006812~cation transport	5	0.359712	0.82764	CC1G_02990, CC1G_00228, CC1G_07450, CC1G_05632, CC1G_02465	216	74	2824	0.883383	1	0.999912	100			5>6_down
1221	INTERPRO	IPR003439:ABC transporter-like	4	0.28777	0.846307	CC1G_03025, CC1G_10502, CC1G_04855, CC1G_02511	690	47	7124	0.878693	1	0.999998	100			5>6_down
1222	INTERPRO	IPR017871:ABC transporter, conserved site	3	0.215827	0.935552	CC1G_03025, CC1G_04855, CC1G_02511	690	44	7124	0.703953	1	1	100			5>6_down
1223	GOTERM_MF_FAT	GO:0042623~ATPase activity, coupled	7	0.503597	0.987869	CC1G_03025, CC1G_11021, CC1G_10178, CC1G_04855, CC1G_00228, CC1G_07450, CC1G_02511	354	138	3953	0.566425	1	1	100			5>6_down
1224	GOTERM_MF_FAT	GO:0016887~ATPase activity	8	0.57554	0.994941	CC1G_03025, CC1G_11021, CC1G_10502, CC1G_10178, CC1G_04855, CC1G_00228, CC1G_07450, CC1G_02511	354	168	3953	0.531746	1	1	100			5>6_down
1225	SP_PIR_KEYWORDS	atp-binding	18	1.29496	0.997931	CC1G_11021, CC1G_04381, CC1G_10178, CC1G_04855, CC1G_00228, CC1G_07450, CC1G_02392, CC1G_02232, CC1G_03025, CC1G_12343, CC1G_01990, CC1G_02007, CC1G_10502, CC1G_04010, CC1G_02805, CC1G_02511, CC1G_02205, CC1G_03802	176	318	1903	0.612028	1	1	100			5>6_down
1226
1227	Annotation Cluster 38	Enrichment Score: 0.24305950814850263											5>6_down
1228	Category	Term	Count	%	PValue	Genes	List Total	Pop Hits	Pop Total	Fold Enrichment	Bonferroni	Benjamini	FDR
1229	GOTERM_MF_FAT	GO:0019842~vitamin binding	8	0.57554	0.480897	CC1G_00425, CC1G_00063, CC1G_09693, CC1G_00065, CC1G_02204, CC1G_10441, CC1G_03954, CC1G_12134	354	73	3953	1.22374	1	0.980125	99.9801			5>6_down
1230	GOTERM_MF_FAT	GO:0070279~vitamin B6 binding	6	0.431655	0.535724	CC1G_00425, CC1G_09693, CC1G_02204, CC1G_10441, CC1G_03954, CC1G_12134	354	54	3953	1.24074	1	0.984803	99.9953			5>6_down
1231	GOTERM_MF_FAT	GO:0030170~pyridoxal phosphate binding	6	0.431655	0.535724	CC1G_00425, CC1G_09693, CC1G_02204, CC1G_10441, CC1G_03954, CC1G_12134	354	54	3953	1.24074	1	0.984803	99.9953			5>6_down
1232	INTERPRO	IPR015421:Pyridoxal phosphate-dependent transferase, major region, subdomain 1	4	0.28777	0.772373	CC1G_00425, CC1G_09693, CC1G_10441, CC1G_03954	690	41	7124	1.00728	1	0.999984	100			5>6_down
1233
1234	Annotation Cluster 39	Enrichment Score: 0.21843525499507743											5>6_down
1235	Category	Term	Count	%	PValue	Genes	List Total	Pop Hits	Pop Total	Fold Enrichment	Bonferroni	Benjamini	FDR
1236	GOTERM_MF_FAT	GO:0004197~cysteine-type endopeptidase activity	5	0.359712	0.179041	CC1G_07471, CC1G_08798, CC1G_01508, CC1G_13411, CC1G_07476	354	25	3953	2.23333	1	0.818684	92.3042			5>6_down
1237	GOTERM_MF_FAT	GO:0008234~cysteine-type peptidase activity	5	0.359712	0.524387	CC1G_07471, CC1G_08798, CC1G_01508, CC1G_13411, CC1G_07476	354	42	3953	1.32937	1	0.984159	99.9936			5>6_down
1238	GOTERM_BP_FAT	GO:0006508~proteolysis	20	1.43885	0.701536	CC1G_07779, CC1G_11021, CC1G_12113, CC1G_04948, CC1G_11687, CC1G_10183, CC1G_11162, CC1G_07471, CC1G_01508, CC1G_06611, CC1G_02656, CC1G_13411, CC1G_08840, CC1G_10366, CC1G_08798, CC1G_01543, CC1G_05883, CC1G_00851, CC1G_02987, CC1G_07476	216	273	2824	0.957808	1	0.99854	100			5>6_down
1239	GOTERM_MF_FAT	GO:0008233~peptidase activity	17	1.22302	0.880131	CC1G_07779, CC1G_11021, CC1G_12113, CC1G_04948, CC1G_11687, CC1G_07471, CC1G_01508, CC1G_13411, CC1G_08840, CC1G_10366, CC1G_08927, CC1G_08798, CC1G_01543, CC1G_05883, CC1G_00851, CC1G_02987, CC1G_07476	354	228	3953	0.832602	1	0.99986	100			5>6_down
1240	GOTERM_MF_FAT	GO:0004175~endopeptidase activity	11	0.791367	0.898595	CC1G_08927, CC1G_11021, CC1G_12113, CC1G_11687, CC1G_07471, CC1G_08798, CC1G_01508, CC1G_13411, CC1G_10366, CC1G_08840, CC1G_07476	354	155	3953	0.792473	1	0.999905	100			5>6_down
1241	GOTERM_MF_FAT	GO:0070011~peptidase activity, acting on L-amino acid peptides	14	1.00719	0.938906	CC1G_07779, CC1G_11021, CC1G_12113, CC1G_11687, CC1G_07471, CC1G_01508, CC1G_08840, CC1G_10366, CC1G_13411, CC1G_08927, CC1G_08798, CC1G_00851, CC1G_02987, CC1G_07476	354	207	3953	0.755233	1	0.999983	100			5>6_down
1242
1243	Annotation Cluster 40	Enrichment Score: 0.1967220999186777											5>6_down
1244	Category	Term	Count	%	PValue	Genes	List Total	Pop Hits	Pop Total	Fold Enrichment	Bonferroni	Benjamini	FDR
1245	SMART	SM00066:GAL4	5	0.359712	0.371758	CC1G_05683, CC1G_09318, CC1G_06409, CC1G_09022, CC1G_07060	190	40	2453	1.61382	1	0.933958	99.2489			5>6_down
1246	INTERPRO	IPR007219:Fungal specific transcription factor	5	0.359712	0.420336	CC1G_10146, CC1G_05683, CC1G_06409, CC1G_09022, CC1G_02690	690	34	7124	1.51833	1	0.994301	99.968			5>6_down
1247	SP_PIR_KEYWORDS	transcription regulation	3	0.215827	0.533321	CC1G_05683, CC1G_06409, CC1G_09022	176	19	1903	1.70724	1	0.945282	99.9531			5>6_down
1248	INTERPRO	IPR001138:Fungal transcriptional regulatory protein, N-terminal	5	0.359712	0.549848	CC1G_05683, CC1G_09318, CC1G_06409, CC1G_09022, CC1G_07060	690	40	7124	1.29058	1	0.998894	99.9992			5>6_down
1249	SP_PIR_KEYWORDS	Transcription	3	0.215827	0.744719	CC1G_05683, CC1G_06409, CC1G_09022	176	28	1903	1.15848	1	0.992549	99.9999			5>6_down
1250	SP_PIR_KEYWORDS	dna-binding	7	0.503597	0.85195	CC1G_03813, CC1G_01991, CC1G_06239, CC1G_05683, CC1G_06409, CC1G_09022, CC1G_11894	176	90	1903	0.840972	1	0.997829	100			5>6_down
1251	GOTERM_BP_FAT	GO:0006350~transcription	5	0.359712	0.917762	CC1G_10146, CC1G_05683, CC1G_06409, CC1G_09022, CC1G_02690	216	89	2824	0.734499	1	0.999994	100			5>6_down
1252	SP_PIR_KEYWORDS	nucleus	6	0.431655	0.999995	CC1G_03813, CC1G_01991, CC1G_05683, CC1G_06409, CC1G_09022, CC1G_11894	176	214	1903	0.303154	1	1	100			5>6_down
1253
1254	Annotation Cluster 41	Enrichment Score: 0.18881685343850246											5>6_down
1255	Category	Term	Count	%	PValue	Genes	List Total	Pop Hits	Pop Total	Fold Enrichment	Bonferroni	Benjamini	FDR
1256	SP_PIR_KEYWORDS	gtp-binding	12	0.863309	0.198628	CC1G_07971, CC1G_08586, CC1G_00269, CC1G_01656, CC1G_12358, CC1G_04008, CC1G_02317, CC1G_03164, CC1G_03167, CC1G_13233, CC1G_03166, CC1G_04608	176	90	1903	1.44167	0.999999	0.675544	89.2138			5>6_down
1257	INTERPRO	IPR013753:Ras	4	0.28777	0.588279	CC1G_00269, CC1G_03164, CC1G_03167, CC1G_03166	690	31	7124	1.33221	1	0.999295	99.9998			5>6_down
1258	INTERPRO	IPR001806:Ras GTPase	3	0.215827	0.750927	CC1G_00269, CC1G_03164, CC1G_03166	690	27	7124	1.14718	1	0.999973	100			5>6_down
1259	GOTERM_MF_FAT	GO:0005525~GTP binding	8	0.57554	0.841414	CC1G_08595, CC1G_00269, CC1G_03098, CC1G_04008, CC1G_03164, CC1G_03167, CC1G_03166, CC1G_04608	354	105	3953	0.850794	1	0.999654	100			5>6_down
1260	GOTERM_MF_FAT	GO:0032561~guanyl ribonucleotide binding	8	0.57554	0.841414	CC1G_08595, CC1G_00269, CC1G_03098, CC1G_04008, CC1G_03164, CC1G_03167, CC1G_03166, CC1G_04608	354	105	3953	0.850794	1	0.999654	100			5>6_down
1261	GOTERM_BP_FAT	GO:0007264~small GTPase mediated signal transduction	3	0.215827	0.851223	CC1G_00269, CC1G_03164, CC1G_03166	216	43	2824	0.912145	1	0.999944	100			5>6_down
1262	GOTERM_BP_FAT	GO:0007242~intracellular signaling cascade	4	0.28777	0.901565	CC1G_00269, CC1G_09036, CC1G_03164, CC1G_03166	216	68	2824	0.769063	1	0.999989	100			5>6_down
1263
1264	Annotation Cluster 42	Enrichment Score: 0.12292955270478854											5>6_down
1265	Category	Term	Count	%	PValue	Genes	List Total	Pop Hits	Pop Total	Fold Enrichment	Bonferroni	Benjamini	FDR
1266	INTERPRO	IPR009007:Peptidase aspartic, catalytic	3	0.215827	0.433433	CC1G_12113, CC1G_11687, CC1G_10366	690	15	7124	2.06493	1	0.994584	99.9772			5>6_down
1267	GOTERM_MF_FAT	GO:0004190~aspartic-type endopeptidase activity	3	0.215827	0.993446	CC1G_12113, CC1G_11687, CC1G_10366	354	76	3953	0.440789	1	1	100			5>6_down
1268	GOTERM_MF_FAT	GO:0070001~aspartic-type peptidase activity	3	0.215827	0.993446	CC1G_12113, CC1G_11687, CC1G_10366	354	76	3953	0.440789	1	1	100			5>6_down
1269
1270	Annotation Cluster 43	Enrichment Score: 0.035419867398537926											5>6_down
1271	Category	Term	Count	%	PValue	Genes	List Total	Pop Hits	Pop Total	Fold Enrichment	Bonferroni	Benjamini	FDR
1272	SMART	SM00355:ZnF_C2H2	5	0.359712	0.883214	CC1G_03235, CC1G_12253, CC1G_00897, CC1G_02207, CC1G_12714	190	81	2453	0.796946	1	0.999932	100			5>6_down
1273	INTERPRO	IPR007087:Zinc finger, C2H2-type	5	0.359712	0.922691	CC1G_03235, CC1G_12253, CC1G_00897, CC1G_02207, CC1G_03968	690	71	7124	0.727087	1	1	100			5>6_down
1274	INTERPRO	IPR015880:Zinc finger, C2H2-like	5	0.359712	0.960768	CC1G_03235, CC1G_12253, CC1G_00897, CC1G_02207, CC1G_12714	690	81	7124	0.637323	1	1	100			5>6_down
1275
1276	Annotation Cluster 44	Enrichment Score: 0.010759616296089913											5>6_down
1277	Category	Term	Count	%	PValue	Genes	List Total	Pop Hits	Pop Total	Fold Enrichment	Bonferroni	Benjamini	FDR
1278	SMART	SM00320:WD40	7	0.503597	0.961372	CC1G_06922, CC1G_03943, CC1G_07477, CC1G_03127, CC1G_06504, CC1G_08285, CC1G_03103	190	137	2453	0.659662	1	0.999998	100			5>6_down
1279	SP_PIR_KEYWORDS	wd repeat	7	0.503597	0.969432	CC1G_06922, CC1G_03943, CC1G_07477, CC1G_03127, CC1G_06504, CC1G_08285, CC1G_03103	176	118	1903	0.641419	1	0.999904	100			5>6_down
1280	INTERPRO	IPR019782:WD40 repeat 2	7	0.503597	0.970346	CC1G_06922, CC1G_03943, CC1G_07477, CC1G_03127, CC1G_06504, CC1G_08285, CC1G_03103	690	114	7124	0.633969	1	1	100			5>6_down
1281	INTERPRO	IPR019781:WD40 repeat, subgroup	7	0.503597	0.972155	CC1G_06922, CC1G_03943, CC1G_07477, CC1G_03127, CC1G_06504, CC1G_08285, CC1G_03103	690	115	7124	0.628456	1	1	100			5>6_down
1282	INTERPRO	IPR019775:WD40 repeat, conserved site	5	0.359712	0.972442	CC1G_06922, CC1G_03943, CC1G_09618, CC1G_06504, CC1G_08285	690	86	7124	0.60027	1	1	100			5>6_down
1283	INTERPRO	IPR017986:WD40 repeat, region	7	0.503597	0.973862	CC1G_06922, CC1G_03943, CC1G_07477, CC1G_03127, CC1G_06504, CC1G_08285, CC1G_03103	690	116	7124	0.623038	1	1	100			5>6_down
1284	INTERPRO	IPR015943:WD40/YVTN repeat-like	8	0.57554	0.99155	CC1G_06922, CC1G_07821, CC1G_03943, CC1G_07477, CC1G_03127, CC1G_06504, CC1G_08285, CC1G_03103	690	148	7124	0.558089	1	1	100			5>6_down
1285	INTERPRO	IPR001680:WD40 repeat	7	0.503597	0.993519	CC1G_06922, CC1G_03943, CC1G_07477, CC1G_03127, CC1G_06504, CC1G_08285, CC1G_03103	690	137	7124	0.527536	1	1	100			5>6_down
1286
1287	Annotation Cluster 45	Enrichment Score: 2.5357103460718567E-5											5>6_down
1288	Category	Term	Count	%	PValue	Genes	List Total	Pop Hits	Pop Total	Fold Enrichment	Bonferroni	Benjamini	FDR
1289	GOTERM_CC_FAT	GO:0005694~chromosome	4	0.28777	0.999848	CC1G_03813, CC1G_03652, CC1G_07744, CC1G_03464	78	166	1056	0.326228	1	1	100			5>6_down
1290	GOTERM_CC_FAT	GO:0044427~chromosomal part	3	0.215827	0.999919	CC1G_03813, CC1G_07744, CC1G_03464	78	148	1056	0.274428	1	1	100			5>6_down
1291	GOTERM_CC_FAT	GO:0043232~intracellular non-membrane-bounded organelle	5	0.359712	1	CC1G_03813, CC1G_03652, CC1G_02190, CC1G_07744, CC1G_03464	78	335	1056	0.202067	1	1	100			5>6_down
1292	GOTERM_CC_FAT	GO:0043228~non-membrane-bounded organelle	5	0.359712	1	CC1G_03813, CC1G_03652, CC1G_02190, CC1G_07744, CC1G_03464	78	335	1056	0.202067	1	1	100			5>6_down
1293
1294	6>8_up
1295	DAVID-GO analysis for 2471 upDEGs in 6-8 transition.
1296	Annotation Cluster 1	Enrichment Score: 8.895063578130829											6>8_up
1297	Category	Term	Count	%	PValue	Genes	List Total	Pop Hits	Pop Total	Fold Enrichment	Bonferroni	Benjamini	FDR
1298	GOTERM_CC_FAT	GO:0031224~intrinsic to membrane	117	5.88827	1.08154e-14	CC1G_06488, CC1G_09910, CC1G_12416, CC1G_02699, CC1G_00129, CC1G_06485, CC1G_03517, CC1G_06384, CC1G_09616, CC1G_05632, CC1G_06386, CC1G_11662, CC1G_00221, CC1G_03328, CC1G_01863, CC1G_02511, CC1G_05702, CC1G_12114, CC1G_08989, CC1G_03263, CC1G_10320, CC1G_04596, CC1G_00963, CC1G_04311, CC1G_02990, CC1G_12486, CC1G_07351, CC1G_11558, CC1G_10056, CC1G_10327, CC1G_10057, CC1G_06313, CC1G_11306, CC1…	209	345	1056	1.7135	1.60461e-12	1.60461e-12	1.28453e-11	1		6>8_up
1299	GOTERM_CC_FAT	GO:0016021~integral to membrane	115	5.78762	1.87311e-14	CC1G_06488, CC1G_09910, CC1G_12416, CC1G_02699, CC1G_00129, CC1G_06485, CC1G_03517, CC1G_06384, CC1G_09616, CC1G_05632, CC1G_06386, CC1G_00221, CC1G_03328, CC1G_01863, CC1G_02511, CC1G_05702, CC1G_12114, CC1G_08989, CC1G_03263, CC1G_10320, CC1G_04596, CC1G_00963, CC1G_04311, CC1G_02990, CC1G_12486, CC1G_07351, CC1G_11558, CC1G_10056, CC1G_10327, CC1G_10057, CC1G_06313, CC1G_11306, CC1G_05750, CC1…	209	338	1056	1.71909	2.79565e-12	1.39777e-12	2.23821e-11	1		6>8_up
1300	SP_PIR_KEYWORDS	transmembrane	60	3.01963	4.89679e-08	CC1G_06488, CC1G_01594, CC1G_09338, CC1G_09910, CC1G_12416, CC1G_10178, CC1G_00129, CC1G_04074, CC1G_03552, CC1G_06384, CC1G_03517, CC1G_05632, CC1G_00221, CC1G_10813, CC1G_08094, CC1G_00931, CC1G_01863, CC1G_06755, CC1G_06547, CC1G_03263, CC1G_10320, CC1G_04596, CC1G_00963, CC1G_01897, CC1G_02956, CC1G_10327, CC1G_06313, CC1G_03861, CC1G_07354, CC1G_00859, CC1G_07290, CC1G_12575, CC1G_02318, CC1…	339	174	1903	1.93571	5.72923e-06	2.86462e-06	5.59541e-05	1		6>8_up
1301	SP_PIR_KEYWORDS	membrane	49	2.46603	3.7404e-06	CC1G_03861, CC1G_06488, CC1G_01594, CC1G_09338, CC1G_12416, CC1G_00859, CC1G_10178, CC1G_00129, CC1G_07290, CC1G_12575, CC1G_10549, CC1G_10525, CC1G_03517, CC1G_06384, CC1G_03552, CC1G_06823, CC1G_00221, CC1G_02630, CC1G_03673, CC1G_02019, CC1G_10813, CC1G_12848, CC1G_01863, CC1G_00931, CC1G_06755, CC1G_03772, CC1G_05143, CC1G_06547, CC1G_06790, CC1G_00905, CC1G_07183, CC1G_03263, CC1G_10320, CC1…	339	147	1903	1.87119	0.000437531	0.000145865	0.00427395	1		6>8_up
1302	SP_PIR_KEYWORDS	transport	34	1.71112	9.02089e-05	CC1G_06488, CC1G_12416, CC1G_00859, CC1G_07290, CC1G_12575, CC1G_02318, CC1G_10549, CC1G_05632, CC1G_02630, CC1G_12318, CC1G_10813, CC1G_12848, CC1G_00931, CC1G_06755, CC1G_03772, CC1G_05143, CC1G_02462, CC1G_06547, CC1G_07183, CC1G_08655, CC1G_08223, CC1G_04596, CC1G_06087, CC1G_00963, CC1G_03572, CC1G_01082, CC1G_07126, CC1G_06562, CC1G_05193, CC1G_02956, CC1G_01060, CC1G_05616, CC1G_09000, CC1…	339	99	1903	1.92789	0.0104994	0.00210876	0.10303			6>8_up
1303
1304	Annotation Cluster 2	Enrichment Score: 4.225191976298183											6>8_up
1305	Category	Term	Count	%	PValue	Genes	List Total	Pop Hits	Pop Total	Fold Enrichment	Bonferroni	Benjamini	FDR
1306	GOTERM_MF_FAT	GO:0048037~cofactor binding	70	3.5229	1.52813e-06	CC1G_09430, CC1G_04039, CC1G_01108, CC1G_01142, CC1G_06806, CC1G_05520, CC1G_06402, CC1G_05087, CC1G_01310, CC1G_11465, CC1G_03467, CC1G_06084, CC1G_10894, CC1G_05873, CC1G_00372, CC1G_03657, CC1G_04510, CC1G_00425, CC1G_07057, CC1G_06970, CC1G_03565, CC1G_03568, CC1G_08490, CC1G_11975, CC1G_07964, CC1G_06455, CC1G_07862, CC1G_12977, CC1G_13340, CC1G_07713, CC1G_02020, CC1G_01999, CC1G_04317, CC1…	612	261	3953	1.73234	0.000702692	0.000351408	0.00217473	1		6>8_up
1307	GOTERM_MF_FAT	GO:0050662~coenzyme binding	52	2.61701	6.14174e-05	CC1G_04039, CC1G_09430, CC1G_01142, CC1G_06806, CC1G_06402, CC1G_05520, CC1G_05087, CC1G_01310, CC1G_11465, CC1G_03467, CC1G_10894, CC1G_06084, CC1G_00372, CC1G_03657, CC1G_04510, CC1G_07057, CC1G_06970, CC1G_03565, CC1G_03568, CC1G_08490, CC1G_11975, CC1G_06455, CC1G_07964, CC1G_07862, CC1G_12977, CC1G_13340, CC1G_07713, CC1G_01999, CC1G_04923, CC1G_01286, CC1G_10315, CC1G_08171, CC1G_07972, CC1…	612	196	3953	1.71365	0.0278575	0.00402799	0.0873708			6>8_up
1308	GOTERM_MF_FAT	GO:0050660~FAD binding	30	1.50981	0.00224891	CC1G_04923, CC1G_08171, CC1G_07972, CC1G_07310, CC1G_10525, CC1G_01142, CC1G_06402, CC1G_05520, CC1G_05087, CC1G_07600, CC1G_01310, CC1G_06084, CC1G_10894, CC1G_03657, CC1G_07228, CC1G_09789, CC1G_03568, CC1G_08490, CC1G_03087, CC1G_07964, CC1G_06455, CC1G_07862, CC1G_01443, CC1G_12977, CC1G_13340, CC1G_07780, CC1G_01999, CC1G_09790, CC1G_01546, CC1G_01545	612	111	3953	1.74572	0.64501	0.0765758	3.15336			6>8_up
1309
1310	Annotation Cluster 3	Enrichment Score: 3.3612324912404863											6>8_up
1311	Category	Term	Count	%	PValue	Genes	List Total	Pop Hits	Pop Total	Fold Enrichment	Bonferroni	Benjamini	FDR
1312	GOTERM_BP_FAT	GO:0055114~oxidation reduction	102	5.13337	3.54181e-13	CC1G_00436, CC1G_09813, CC1G_05055, CC1G_06963, CC1G_10751, CC1G_09717, CC1G_05985, CC1G_12391, CC1G_11465, CC1G_12498, CC1G_06084, CC1G_03946, CC1G_02512, CC1G_09422, CC1G_08161, CC1G_02508, CC1G_04223, CC1G_10321, CC1G_03936, CC1G_05972, CC1G_12688, CC1G_09926, CC1G_00131, CC1G_12977, CC1G_09575, CC1G_11659, CC1G_06073, CC1G_06787, CC1G_10747, CC1G_01124, CC1G_00597, CC1G_01028, CC1G_04058, CC1…	446	331	2824	1.9512	2.02934e-10	2.02934e-10	5.19773e-10	1		6>8_up
1313	SP_PIR_KEYWORDS	oxidoreductase	70	3.5229	6.16718e-09	CC1G_09717, CC1G_10751, CC1G_05985, CC1G_10408, CC1G_07818, CC1G_10657, CC1G_12391, CC1G_07167, CC1G_07897, CC1G_11465, CC1G_12498, CC1G_03946, CC1G_02512, CC1G_02237, CC1G_08161, CC1G_02508, CC1G_10321, CC1G_06640, CC1G_03936, CC1G_05972, CC1G_09926, CC1G_08591, CC1G_00131, CC1G_08587, CC1G_01796, CC1G_00369, CC1G_11659, CC1G_06073, CC1G_08945, CC1G_06787, CC1G_10747, CC1G_05826, CC1G_02533, CC1…	339	207	1903	1.89831	7.2156e-07	7.2156e-07	7.04705e-06	1		6>8_up
1314	GOTERM_MF_FAT	GO:0009055~electron carrier activity	68	3.42224	2.77755e-08	CC1G_00436, CC1G_09478, CC1G_10751, CC1G_10408, CC1G_05985, CC1G_07665, CC1G_01621, CC1G_05846, CC1G_07818, CC1G_09914, CC1G_03259, CC1G_06402, CC1G_02036, CC1G_12391, CC1G_07897, CC1G_12498, CC1G_10894, CC1G_06084, CC1G_02512, CC1G_02237, CC1G_00438, CC1G_08161, CC1G_02508, CC1G_04223, CC1G_01296, CC1G_10323, CC1G_10321, CC1G_06640, CC1G_03568, CC1G_10429, CC1G_12977, CC1G_11452, CC1G_11659, CC1…	612	228	3953	1.92641	1.27767e-05	1.27767e-05	3.95288e-05	1		6>8_up
1315	INTERPRO	IPR017972:Cytochrome P450, conserved site	30	1.50981	2.57985e-05	CC1G_10751, CC1G_05985, CC1G_10408, CC1G_04866, CC1G_06326, CC1G_07818, CC1G_12229, CC1G_05409, CC1G_12391, CC1G_12498, CC1G_02512, CC1G_09782, CC1G_02237, CC1G_07605, CC1G_10392, CC1G_06140, CC1G_08161, CC1G_01274, CC1G_06640, CC1G_10321, CC1G_01302, CC1G_12233, CC1G_01582, CC1G_10386, CC1G_10385, CC1G_11659, CC1G_06073, CC1G_08945, CC1G_06787, CC1G_10747	1149	84	7124	2.21435	0.0306344	0.0154363	0.0417254	1		6>8_up
1316	SP_PIR_KEYWORDS	Monooxygenase	30	1.50981	5.66391e-05	CC1G_10751, CC1G_05985, CC1G_10408, CC1G_04866, CC1G_07818, CC1G_12229, CC1G_05409, CC1G_12391, CC1G_02050, CC1G_07897, CC1G_12498, CC1G_02512, CC1G_09782, CC1G_02237, CC1G_10392, CC1G_06140, CC1G_08161, CC1G_02508, CC1G_01274, CC1G_06640, CC1G_10321, CC1G_01302, CC1G_12233, CC1G_10386, CC1G_10385, CC1G_11659, CC1G_06073, CC1G_08945, CC1G_06787, CC1G_10747	339	81	1903	2.0791	0.00660505	0.00165537	0.0647006			6>8_up
1317	INTERPRO	IPR002401:Cytochrome P450, E-class, group I	31	1.56014	0.000190007	CC1G_10751, CC1G_05985, CC1G_10408, CC1G_04866, CC1G_07818, CC1G_12229, CC1G_05409, CC1G_12391, CC1G_02050, CC1G_07897, CC1G_12498, CC1G_02512, CC1G_09782, CC1G_02237, CC1G_10392, CC1G_06140, CC1G_08161, CC1G_02508, CC1G_01274, CC1G_06640, CC1G_10321, CC1G_01302, CC1G_12233, CC1G_10386, CC1G_10429, CC1G_10385, CC1G_11452, CC1G_11659, CC1G_06073, CC1G_08945, CC1G_06787	1149	97	7124	1.9815	0.204807	0.0735452	0.306926			6>8_up
1318	SP_PIR_KEYWORDS	heme	37	1.8621	0.000332468	CC1G_10751, CC1G_05985, CC1G_10408, CC1G_04866, CC1G_07818, CC1G_12229, CC1G_02036, CC1G_06402, CC1G_05409, CC1G_12391, CC1G_02050, CC1G_07897, CC1G_12498, CC1G_09160, CC1G_02512, CC1G_09782, CC1G_02237, CC1G_07605, CC1G_10392, CC1G_08161, CC1G_06140, CC1G_02508, CC1G_01274, CC1G_06640, CC1G_10321, CC1G_01302, CC1G_12233, CC1G_01582, CC1G_09926, CC1G_03890, CC1G_10386, CC1G_10385, CC1G_11659, CC1…	339	118	1903	1.76019	0.0381581	0.00646322	0.379243			6>8_up
1319	INTERPRO	IPR001128:Cytochrome P450	38	1.91243	0.000397379	CC1G_10751, CC1G_05985, CC1G_10408, CC1G_04866, CC1G_01621, CC1G_07818, CC1G_09914, CC1G_12229, CC1G_05409, CC1G_12391, CC1G_02050, CC1G_07897, CC1G_12498, CC1G_09160, CC1G_02512, CC1G_09782, CC1G_02237, CC1G_07605, CC1G_10392, CC1G_08161, CC1G_06140, CC1G_02508, CC1G_10323, CC1G_01274, CC1G_06640, CC1G_10321, CC1G_01302, CC1G_12233, CC1G_01582, CC1G_10386, CC1G_10385, CC1G_10429, CC1G_11452, CC1…	1149	133	7124	1.77148	0.380804	0.112932	0.640894			6>8_up
1320	GOTERM_MF_FAT	GO:0020037~heme binding	45	2.26472	0.000515827	CC1G_10751, CC1G_10408, CC1G_05985, CC1G_04866, CC1G_01621, CC1G_01028, CC1G_07818, CC1G_09914, CC1G_12229, CC1G_06402, CC1G_02036, CC1G_05409, CC1G_12391, CC1G_02050, CC1G_07897, CC1G_12498, CC1G_09160, CC1G_02512, CC1G_09782, CC1G_02237, CC1G_07605, CC1G_10392, CC1G_08161, CC1G_06140, CC1G_02508, CC1G_10323, CC1G_10321, CC1G_06640, CC1G_07228, CC1G_01274, CC1G_01302, CC1G_12233, CC1G_09926, CC1…	612	176	3953	1.65149	0.211278	0.0292319	0.7316			6>8_up
1321	GOTERM_MF_FAT	GO:0046906~tetrapyrrole binding	45	2.26472	0.000515827	CC1G_10751, CC1G_10408, CC1G_05985, CC1G_04866, CC1G_01621, CC1G_01028, CC1G_07818, CC1G_09914, CC1G_12229, CC1G_06402, CC1G_02036, CC1G_05409, CC1G_12391, CC1G_02050, CC1G_07897, CC1G_12498, CC1G_09160, CC1G_02512, CC1G_09782, CC1G_02237, CC1G_07605, CC1G_10392, CC1G_08161, CC1G_06140, CC1G_02508, CC1G_10323, CC1G_10321, CC1G_06640, CC1G_07228, CC1G_01274, CC1G_01302, CC1G_12233, CC1G_09926, CC1…	612	176	3953	1.65149	0.211278	0.0292319	0.7316			6>8_up
1322	SP_PIR_KEYWORDS	iron	41	2.06341	0.00082467	CC1G_10751, CC1G_10408, CC1G_05985, CC1G_04866, CC1G_07818, CC1G_12229, CC1G_02036, CC1G_06402, CC1G_10657, CC1G_05409, CC1G_12391, CC1G_01338, CC1G_02050, CC1G_07897, CC1G_12498, CC1G_09160, CC1G_02512, CC1G_09782, CC1G_02237, CC1G_07605, CC1G_10392, CC1G_08161, CC1G_06140, CC1G_02508, CC1G_10321, CC1G_07228, CC1G_01274, CC1G_06640, CC1G_01302, CC1G_12233, CC1G_01582, CC1G_09926, CC1G_03890, CC1…	339	141	1903	1.63231	0.0920138	0.0136948	0.938283			6>8_up
1323	COG_ONTOLOGY	Secondary metabolites biosynthesis, transport, and catabolism	42	2.11374	0.00119969	CC1G_10751, CC1G_10408, CC1G_05985, CC1G_00597, CC1G_04866, CC1G_01621, CC1G_04548, CC1G_04210, CC1G_07818, CC1G_09914, CC1G_12229, CC1G_05409, CC1G_12391, CC1G_02050, CC1G_07897, CC1G_12498, CC1G_07071, CC1G_09160, CC1G_02512, CC1G_09782, CC1G_02237, CC1G_07605, CC1G_10392, CC1G_08161, CC1G_06140, CC1G_02508, CC1G_10323, CC1G_10321, CC1G_01274, CC1G_06640, CC1G_01302, CC1G_12233, CC1G_01582, CC1…	223	139	1155	1.56499	0.0388393	0.019612	1.04231			6>8_up
1324	GOTERM_MF_FAT	GO:0005506~iron ion binding	54	2.71766	0.0014459	CC1G_09813, CC1G_10751, CC1G_10408, CC1G_05985, CC1G_01621, CC1G_07818, CC1G_09914, CC1G_06402, CC1G_02036, CC1G_12391, CC1G_07897, CC1G_12498, CC1G_02512, CC1G_02237, CC1G_08161, CC1G_02508, CC1G_10323, CC1G_06640, CC1G_10321, CC1G_00065, CC1G_03568, CC1G_09926, CC1G_12977, CC1G_10429, CC1G_09575, CC1G_11452, CC1G_11659, CC1G_06073, CC1G_08945, CC1G_06787, CC1G_10747, CC1G_04866, CC1G_10525, CC1…	612	232	3953	1.50342	0.486033	0.0587145	2.03817			6>8_up
1325	INTERPRO	IPR017973:Cytochrome P450, C-terminal region	19	0.956215	0.0073214	CC1G_08161, CC1G_02508, CC1G_10751, CC1G_05985, CC1G_01274, CC1G_06640, CC1G_10408, CC1G_10321, CC1G_12233, CC1G_07818, CC1G_12229, CC1G_05409, CC1G_12391, CC1G_02050, CC1G_07897, CC1G_09160, CC1G_08945, CC1G_02237, CC1G_07605	1149	62	7124	1.90005	0.999858	0.62644	11.2078			6>8_up
1326	SP_PIR_KEYWORDS	metal-binding	75	3.77453	0.169914	CC1G_12599, CC1G_10751, CC1G_09717, CC1G_05985, CC1G_10408, CC1G_09692, CC1G_05984, CC1G_07818, CC1G_06402, CC1G_05460, CC1G_02036, CC1G_12391, CC1G_07167, CC1G_07897, CC1G_12498, CC1G_08324, CC1G_03946, CC1G_02512, CC1G_02237, CC1G_07076, CC1G_09064, CC1G_08161, CC1G_02508, CC1G_10321, CC1G_06640, CC1G_03936, CC1G_05972, CC1G_10163, CC1G_02275, CC1G_09926, CC1G_08591, CC1G_00131, CC1G_12019, CC1…	339	378	1903	1.1138	1	0.766029	88.0918			6>8_up
1327	GOTERM_MF_FAT	GO:0043169~cation binding	171	8.60594	0.331126	CC1G_09813, CC1G_12599, CC1G_01868, CC1G_06963, CC1G_09717, CC1G_10751, CC1G_04844, CC1G_05985, CC1G_09692, CC1G_09430, CC1G_05984, CC1G_01142, CC1G_09914, CC1G_05460, CC1G_06402, CC1G_12391, CC1G_06391, CC1G_06207, CC1G_11465, CC1G_12498, CC1G_00021, CC1G_01359, CC1G_06492, CC1G_02512, CC1G_03946, CC1G_03940, CC1G_08161, CC1G_02508, CC1G_02462, CC1G_10323, CC1G_10321, CC1G_03936, CC1G_06494, CC1…	612	1067	3953	1.03516	1	0.944453	99.6731			6>8_up
1328	GOTERM_MF_FAT	GO:0043167~ion binding	171	8.60594	0.331126	CC1G_09813, CC1G_12599, CC1G_01868, CC1G_06963, CC1G_09717, CC1G_10751, CC1G_04844, CC1G_05985, CC1G_09692, CC1G_09430, CC1G_05984, CC1G_01142, CC1G_09914, CC1G_05460, CC1G_06402, CC1G_12391, CC1G_06391, CC1G_06207, CC1G_11465, CC1G_12498, CC1G_00021, CC1G_01359, CC1G_06492, CC1G_02512, CC1G_03946, CC1G_03940, CC1G_08161, CC1G_02508, CC1G_02462, CC1G_10323, CC1G_10321, CC1G_03936, CC1G_06494, CC1…	612	1067	3953	1.03516	1	0.944453	99.6731			6>8_up
1329	GOTERM_MF_FAT	GO:0046872~metal ion binding	155	7.8007	0.583729	CC1G_09813, CC1G_12599, CC1G_01868, CC1G_06963, CC1G_09717, CC1G_10751, CC1G_04844, CC1G_05985, CC1G_09430, CC1G_09692, CC1G_05984, CC1G_01142, CC1G_09914, CC1G_05460, CC1G_06402, CC1G_12391, CC1G_06391, CC1G_06207, CC1G_11465, CC1G_12498, CC1G_00021, CC1G_06492, CC1G_02512, CC1G_03946, CC1G_03940, CC1G_08161, CC1G_02508, CC1G_02462, CC1G_10323, CC1G_10321, CC1G_06494, CC1G_03936, CC1G_05972, CC1…	612	1007	3953	0.994209	1	0.994677	99.9996			6>8_up
1330	GOTERM_MF_FAT	GO:0046914~transition metal ion binding	130	6.54253	0.883942	CC1G_09813, CC1G_12599, CC1G_10751, CC1G_05985, CC1G_09430, CC1G_09692, CC1G_05984, CC1G_09914, CC1G_06402, CC1G_05460, CC1G_12391, CC1G_06391, CC1G_06207, CC1G_12498, CC1G_00021, CC1G_06492, CC1G_02512, CC1G_03946, CC1G_03940, CC1G_08161, CC1G_02508, CC1G_02462, CC1G_10323, CC1G_10321, CC1G_06494, CC1G_03936, CC1G_05972, CC1G_03839, CC1G_01704, CC1G_02275, CC1G_09926, CC1G_00131, CC1G_01086, CC1…	612	905	3953	0.927834	1	0.999963	100			6>8_up
1331	GOTERM_MF_FAT	GO:0008270~zinc ion binding	59	2.9693	1	CC1G_12599, CC1G_06653, CC1G_05800, CC1G_02558, CC1G_02169, CC1G_09692, CC1G_09430, CC1G_05984, CC1G_07171, CC1G_05460, CC1G_00609, CC1G_02362, CC1G_07167, CC1G_06391, CC1G_06207, CC1G_08324, CC1G_00021, CC1G_05872, CC1G_06492, CC1G_07076, CC1G_05125, CC1G_09064, CC1G_02462, CC1G_07820, CC1G_06494, CC1G_03839, CC1G_10163, CC1G_01704, CC1G_02275, CC1G_00131, CC1G_02643, CC1G_01086, CC1G_12019, CC1…	612	621	3953	0.613671	1	1	100			6>8_up
1332
1333	Annotation Cluster 4	Enrichment Score: 3.144555945703185											6>8_up
1334	Category	Term	Count	%	PValue	Genes	List Total	Pop Hits	Pop Total	Fold Enrichment	Bonferroni	Benjamini	FDR
1335	GOTERM_BP_FAT	GO:0009145~purine nucleoside triphosphate biosynthetic process	20	1.00654	5.07959e-06	CC1G_03431, CC1G_01594, CC1G_09910, CC1G_04394, CC1G_10178, CC1G_07307, CC1G_03855, CC1G_03517, CC1G_06089, CC1G_03231, CC1G_06823, CC1G_02009, CC1G_05172, CC1G_12318, CC1G_10813, CC1G_01082, CC1G_02990, CC1G_05193, CC1G_09000, CC1G_01918	446	42	2824	3.01516	0.00290638	0.00145425	0.00745462	1		6>8_up
1336	GOTERM_BP_FAT	GO:0009142~nucleoside triphosphate biosynthetic process	20	1.00654	5.07959e-06	CC1G_03431, CC1G_01594, CC1G_09910, CC1G_04394, CC1G_10178, CC1G_07307, CC1G_03855, CC1G_03517, CC1G_06089, CC1G_03231, CC1G_06823, CC1G_02009, CC1G_05172, CC1G_12318, CC1G_10813, CC1G_01082, CC1G_02990, CC1G_05193, CC1G_09000, CC1G_01918	446	42	2824	3.01516	0.00290638	0.00145425	0.00745462	1		6>8_up
1337	GOTERM_BP_FAT	GO:0009144~purine nucleoside triphosphate metabolic process	20	1.00654	5.07959e-06	CC1G_03431, CC1G_01594, CC1G_09910, CC1G_04394, CC1G_10178, CC1G_07307, CC1G_03855, CC1G_03517, CC1G_06089, CC1G_03231, CC1G_06823, CC1G_02009, CC1G_05172, CC1G_12318, CC1G_10813, CC1G_01082, CC1G_02990, CC1G_05193, CC1G_09000, CC1G_01918	446	42	2824	3.01516	0.00290638	0.00145425	0.00745462	1		6>8_up
1338	GOTERM_BP_FAT	GO:0009206~purine ribonucleoside triphosphate biosynthetic process	20	1.00654	5.07959e-06	CC1G_03431, CC1G_01594, CC1G_09910, CC1G_04394, CC1G_10178, CC1G_07307, CC1G_03855, CC1G_03517, CC1G_06089, CC1G_03231, CC1G_06823, CC1G_02009, CC1G_05172, CC1G_12318, CC1G_10813, CC1G_01082, CC1G_02990, CC1G_05193, CC1G_09000, CC1G_01918	446	42	2824	3.01516	0.00290638	0.00145425	0.00745462	1		6>8_up
1339	GOTERM_BP_FAT	GO:0009205~purine ribonucleoside triphosphate metabolic process	20	1.00654	5.07959e-06	CC1G_03431, CC1G_01594, CC1G_09910, CC1G_04394, CC1G_10178, CC1G_07307, CC1G_03855, CC1G_03517, CC1G_06089, CC1G_03231, CC1G_06823, CC1G_02009, CC1G_05172, CC1G_12318, CC1G_10813, CC1G_01082, CC1G_02990, CC1G_05193, CC1G_09000, CC1G_01918	446	42	2824	3.01516	0.00290638	0.00145425	0.00745462	1		6>8_up
1340	GOTERM_BP_FAT	GO:0009201~ribonucleoside triphosphate biosynthetic process	20	1.00654	5.07959e-06	CC1G_03431, CC1G_01594, CC1G_09910, CC1G_04394, CC1G_10178, CC1G_07307, CC1G_03855, CC1G_03517, CC1G_06089, CC1G_03231, CC1G_06823, CC1G_02009, CC1G_05172, CC1G_12318, CC1G_10813, CC1G_01082, CC1G_02990, CC1G_05193, CC1G_09000, CC1G_01918	446	42	2824	3.01516	0.00290638	0.00145425	0.00745462	1		6>8_up
1341	GOTERM_BP_FAT	GO:0009199~ribonucleoside triphosphate metabolic process	20	1.00654	5.07959e-06	CC1G_03431, CC1G_01594, CC1G_09910, CC1G_04394, CC1G_10178, CC1G_07307, CC1G_03855, CC1G_03517, CC1G_06089, CC1G_03231, CC1G_06823, CC1G_02009, CC1G_05172, CC1G_12318, CC1G_10813, CC1G_01082, CC1G_02990, CC1G_05193, CC1G_09000, CC1G_01918	446	42	2824	3.01516	0.00290638	0.00145425	0.00745462	1		6>8_up
1342	GOTERM_BP_FAT	GO:0009152~purine ribonucleotide biosynthetic process	23	1.15752	5.22318e-06	CC1G_03431, CC1G_01594, CC1G_09910, CC1G_04394, CC1G_09717, CC1G_10178, CC1G_07307, CC1G_06089, CC1G_03855, CC1G_03517, CC1G_03349, CC1G_03231, CC1G_06823, CC1G_02009, CC1G_05172, CC1G_12318, CC1G_10813, CC1G_01082, CC1G_02990, CC1G_05193, CC1G_09000, CC1G_01918, CC1G_11893	446	53	2824	2.74778	0.00298842	0.000997133	0.00766535	1		6>8_up
1343	GOTERM_BP_FAT	GO:0009150~purine ribonucleotide metabolic process	23	1.15752	5.22318e-06	CC1G_03431, CC1G_01594, CC1G_09910, CC1G_04394, CC1G_09717, CC1G_10178, CC1G_07307, CC1G_06089, CC1G_03855, CC1G_03517, CC1G_03349, CC1G_03231, CC1G_06823, CC1G_02009, CC1G_05172, CC1G_12318, CC1G_10813, CC1G_01082, CC1G_02990, CC1G_05193, CC1G_09000, CC1G_01918, CC1G_11893	446	53	2824	2.74778	0.00298842	0.000997133	0.00766535	1		6>8_up
1344	GOTERM_BP_FAT	GO:0055085~transmembrane transport	21	1.05687	6.05146e-06	CC1G_05143, CC1G_03431, CC1G_12416, CC1G_04394, CC1G_06331, CC1G_00859, CC1G_12575, CC1G_06089, CC1G_04596, CC1G_03231, CC1G_02630, CC1G_05172, CC1G_12318, CC1G_01082, CC1G_02990, CC1G_07126, CC1G_05193, CC1G_12848, CC1G_00931, CC1G_05616, CC1G_09000	446	46	2824	2.89062	0.00346149	0.000866498	0.00888085	1		6>8_up
1345	GOTERM_BP_FAT	GO:0009141~nucleoside triphosphate metabolic process	20	1.00654	7.79308e-06	CC1G_03431, CC1G_01594, CC1G_09910, CC1G_04394, CC1G_10178, CC1G_07307, CC1G_03855, CC1G_03517, CC1G_06089, CC1G_03231, CC1G_06823, CC1G_02009, CC1G_05172, CC1G_12318, CC1G_10813, CC1G_01082, CC1G_02990, CC1G_05193, CC1G_09000, CC1G_01918	446	43	2824	2.94504	0.0044555	0.000892692	0.0114366	1		6>8_up
1346	GOTERM_BP_FAT	GO:0009165~nucleotide biosynthetic process	27	1.35883	8.50656e-06	CC1G_03431, CC1G_01594, CC1G_00160, CC1G_09910, CC1G_09717, CC1G_10178, CC1G_03517, CC1G_03231, CC1G_06823, CC1G_11928, CC1G_12318, CC1G_10813, CC1G_01532, CC1G_01918, CC1G_11893, CC1G_04394, CC1G_07307, CC1G_03855, CC1G_06089, CC1G_03349, CC1G_02009, CC1G_05172, CC1G_01082, CC1G_02990, CC1G_05193, CC1G_09352, CC1G_09000	446	70	2824	2.44228	0.00486242	0.00081205	0.0124836	1		6>8_up
1347	GOTERM_MF_FAT	GO:0015405~P-P-bond-hydrolysis-driven transmembrane transporter activity	24	1.20785	8.69528e-06	CC1G_01594, CC1G_09910, CC1G_04394, CC1G_10178, CC1G_07307, CC1G_03517, CC1G_06532, CC1G_06823, CC1G_07699, CC1G_02009, CC1G_05172, CC1G_12318, CC1G_10813, CC1G_10707, CC1G_01082, CC1G_13165, CC1G_05193, CC1G_02511, CC1G_01841, CC1G_09000, CC1G_01918, CC1G_06875, CC1G_03157, CC1G_07604	612	59	3953	2.62745	0.00399186	0.00133239	0.012374	1		6>8_up
1348	GOTERM_MF_FAT	GO:0015399~primary active transmembrane transporter activity	24	1.20785	8.69528e-06	CC1G_01594, CC1G_09910, CC1G_04394, CC1G_10178, CC1G_07307, CC1G_03517, CC1G_06532, CC1G_06823, CC1G_07699, CC1G_02009, CC1G_05172, CC1G_12318, CC1G_10813, CC1G_10707, CC1G_01082, CC1G_13165, CC1G_05193, CC1G_02511, CC1G_01841, CC1G_09000, CC1G_01918, CC1G_06875, CC1G_03157, CC1G_07604	612	59	3953	2.62745	0.00399186	0.00133239	0.012374	1		6>8_up
1349	GOTERM_BP_FAT	GO:0006754~ATP biosynthetic process	19	0.956215	9.9429e-06	CC1G_03431, CC1G_01594, CC1G_09910, CC1G_04394, CC1G_10178, CC1G_07307, CC1G_03517, CC1G_06089, CC1G_03231, CC1G_06823, CC1G_02009, CC1G_05172, CC1G_12318, CC1G_10813, CC1G_01082, CC1G_02990, CC1G_05193, CC1G_09000, CC1G_01918	446	40	2824	3.00762	0.00568111	0.00081357	0.0145914	1		6>8_up
1350	GOTERM_BP_FAT	GO:0046034~ATP metabolic process	19	0.956215	9.9429e-06	CC1G_03431, CC1G_01594, CC1G_09910, CC1G_04394, CC1G_10178, CC1G_07307, CC1G_03517, CC1G_06089, CC1G_03231, CC1G_06823, CC1G_02009, CC1G_05172, CC1G_12318, CC1G_10813, CC1G_01082, CC1G_02990, CC1G_05193, CC1G_09000, CC1G_01918	446	40	2824	3.00762	0.00568111	0.00081357	0.0145914	1		6>8_up
1351	GOTERM_BP_FAT	GO:0006164~purine nucleotide biosynthetic process	23	1.15752	1.07615e-05	CC1G_03431, CC1G_01594, CC1G_09910, CC1G_04394, CC1G_09717, CC1G_10178, CC1G_07307, CC1G_06089, CC1G_03855, CC1G_03517, CC1G_03349, CC1G_03231, CC1G_06823, CC1G_02009, CC1G_05172, CC1G_12318, CC1G_10813, CC1G_01082, CC1G_02990, CC1G_05193, CC1G_09000, CC1G_01918, CC1G_11893	446	55	2824	2.64786	0.00614738	0.000770497	0.0157925	1		6>8_up
1352	GOTERM_BP_FAT	GO:0009260~ribonucleotide biosynthetic process	23	1.15752	1.07615e-05	CC1G_03431, CC1G_01594, CC1G_09910, CC1G_04394, CC1G_09717, CC1G_10178, CC1G_07307, CC1G_06089, CC1G_03855, CC1G_03517, CC1G_03349, CC1G_03231, CC1G_06823, CC1G_02009, CC1G_05172, CC1G_12318, CC1G_10813, CC1G_01082, CC1G_02990, CC1G_05193, CC1G_09000, CC1G_01918, CC1G_11893	446	55	2824	2.64786	0.00614738	0.000770497	0.0157925	1		6>8_up
1353	GOTERM_BP_FAT	GO:0009259~ribonucleotide metabolic process	23	1.15752	1.07615e-05	CC1G_03431, CC1G_01594, CC1G_09910, CC1G_04394, CC1G_09717, CC1G_10178, CC1G_07307, CC1G_06089, CC1G_03855, CC1G_03517, CC1G_03349, CC1G_03231, CC1G_06823, CC1G_02009, CC1G_05172, CC1G_12318, CC1G_10813, CC1G_01082, CC1G_02990, CC1G_05193, CC1G_09000, CC1G_01918, CC1G_11893	446	55	2824	2.64786	0.00614738	0.000770497	0.0157925	1		6>8_up
1354	GOTERM_BP_FAT	GO:0034404~nucleobase, nucleoside and nucleotide biosynthetic process	28	1.40916	1.9627e-05	CC1G_03431, CC1G_01594, CC1G_00160, CC1G_09910, CC1G_09717, CC1G_10178, CC1G_04764, CC1G_03517, CC1G_03231, CC1G_06823, CC1G_11928, CC1G_12318, CC1G_10813, CC1G_01532, CC1G_01918, CC1G_11893, CC1G_04394, CC1G_07307, CC1G_06089, CC1G_03855, CC1G_03349, CC1G_02009, CC1G_05172, CC1G_01082, CC1G_02990, CC1G_05193, CC1G_09352, CC1G_09000	446	77	2824	2.30249	0.0111834	0.00124882	0.028801	1		6>8_up
1355	GOTERM_BP_FAT	GO:0034654~nucleobase, nucleoside, nucleotide and nucleic acid biosynthetic process	28	1.40916	1.9627e-05	CC1G_03431, CC1G_01594, CC1G_00160, CC1G_09910, CC1G_09717, CC1G_10178, CC1G_04764, CC1G_03517, CC1G_03231, CC1G_06823, CC1G_11928, CC1G_12318, CC1G_10813, CC1G_01532, CC1G_01918, CC1G_11893, CC1G_04394, CC1G_07307, CC1G_06089, CC1G_03855, CC1G_03349, CC1G_02009, CC1G_05172, CC1G_01082, CC1G_02990, CC1G_05193, CC1G_09352, CC1G_09000	446	77	2824	2.30249	0.0111834	0.00124882	0.028801	1		6>8_up
1356	GOTERM_BP_FAT	GO:0006163~purine nucleotide metabolic process	23	1.15752	2.11487e-05	CC1G_03431, CC1G_01594, CC1G_09910, CC1G_04394, CC1G_09717, CC1G_10178, CC1G_07307, CC1G_06089, CC1G_03855, CC1G_03517, CC1G_03349, CC1G_03231, CC1G_06823, CC1G_02009, CC1G_05172, CC1G_12318, CC1G_10813, CC1G_01082, CC1G_02990, CC1G_05193, CC1G_09000, CC1G_01918, CC1G_11893	446	57	2824	2.55495	0.0120452	0.0012111	0.0310337	1		6>8_up
1357	GOTERM_BP_FAT	GO:0006811~ion transport	31	1.56014	2.11962e-05	CC1G_06488, CC1G_03861, CC1G_03431, CC1G_09910, CC1G_07317, CC1G_02318, CC1G_03517, CC1G_05632, CC1G_03231, CC1G_06823, CC1G_12318, CC1G_10813, CC1G_01918, CC1G_05702, CC1G_08989, CC1G_04223, CC1G_07229, CC1G_04394, CC1G_06331, CC1G_00150, CC1G_06089, CC1G_05172, CC1G_01082, CC1G_00879, CC1G_02990, CC1G_00523, CC1G_02991, CC1G_05193, CC1G_07351, CC1G_04185, CC1G_09000	446	90	2824	2.18097	0.0120721	0.00110353	0.0311034	1		6>8_up
1358	GOTERM_MF_FAT	GO:0043492~ATPase activity, coupled to movement of substances	22	1.1072	2.24211e-05	CC1G_01594, CC1G_09910, CC1G_04394, CC1G_10178, CC1G_07307, CC1G_03517, CC1G_06532, CC1G_06823, CC1G_07699, CC1G_02009, CC1G_05172, CC1G_12318, CC1G_10813, CC1G_10707, CC1G_01082, CC1G_13165, CC1G_05193, CC1G_02511, CC1G_09000, CC1G_01918, CC1G_06875, CC1G_07604	612	54	3953	2.63151	0.0102608	0.00257513	0.0319038	1		6>8_up
1359	GOTERM_MF_FAT	GO:0042626~ATPase activity, coupled to transmembrane movement of substances	22	1.1072	2.24211e-05	CC1G_01594, CC1G_09910, CC1G_04394, CC1G_10178, CC1G_07307, CC1G_03517, CC1G_06532, CC1G_06823, CC1G_07699, CC1G_02009, CC1G_05172, CC1G_12318, CC1G_10813, CC1G_10707, CC1G_01082, CC1G_13165, CC1G_05193, CC1G_02511, CC1G_09000, CC1G_01918, CC1G_06875, CC1G_07604	612	54	3953	2.63151	0.0102608	0.00257513	0.0319038	1		6>8_up
1360	GOTERM_BP_FAT	GO:0006812~cation transport	27	1.35883	2.69597e-05	CC1G_06488, CC1G_03431, CC1G_09910, CC1G_02318, CC1G_03517, CC1G_05632, CC1G_03231, CC1G_06823, CC1G_12318, CC1G_10813, CC1G_01918, CC1G_05702, CC1G_08989, CC1G_04223, CC1G_04394, CC1G_06331, CC1G_06089, CC1G_05172, CC1G_01082, CC1G_02990, CC1G_00523, CC1G_00879, CC1G_02991, CC1G_05193, CC1G_07351, CC1G_04185, CC1G_09000	446	74	2824	2.31027	0.0153294	0.00128652	0.0395592	1		6>8_up
1361	GOTERM_MF_FAT	GO:0042625~ATPase activity, coupled to transmembrane movement of ions	15	0.754907	3.10996e-05	CC1G_01594, CC1G_09910, CC1G_04394, CC1G_10178, CC1G_07307, CC1G_03517, CC1G_06823, CC1G_02009, CC1G_05172, CC1G_12318, CC1G_10813, CC1G_01082, CC1G_05193, CC1G_09000, CC1G_01918	612	29	3953	3.34094	0.0142042	0.00285712	0.0442504	1		6>8_up
1362	GOTERM_MF_FAT	GO:0016820~hydrolase activity, acting on acid anhydrides, catalyzing transmembrane movement of substances	22	1.1072	4.26957e-05	CC1G_01594, CC1G_09910, CC1G_04394, CC1G_10178, CC1G_07307, CC1G_03517, CC1G_06532, CC1G_06823, CC1G_07699, CC1G_02009, CC1G_05172, CC1G_12318, CC1G_10813, CC1G_10707, CC1G_01082, CC1G_13165, CC1G_05193, CC1G_02511, CC1G_09000, CC1G_01918, CC1G_06875, CC1G_07604	612	56	3953	2.53752	0.0194488	0.00326806	0.0607453			6>8_up
1363	GOTERM_BP_FAT	GO:0006091~generation of precursor metabolites and energy	23	1.15752	0.000440339	CC1G_03431, CC1G_06653, CC1G_04394, CC1G_11986, CC1G_03565, CC1G_06089, CC1G_07164, CC1G_05205, CC1G_03231, CC1G_07122, CC1G_05172, CC1G_12318, CC1G_00460, CC1G_01082, CC1G_02990, CC1G_05193, CC1G_10805, CC1G_00350, CC1G_06084, CC1G_12439, CC1G_09115, CC1G_00372, CC1G_09000	446	68	2824	2.14165	0.223043	0.0192258	0.644306			6>8_up
1364	GOTERM_MF_FAT	GO:0015662~ATPase activity, coupled to transmembrane movement of ions, phosphorylative mechanism	10	0.503271	0.000621122	CC1G_02009, CC1G_01594, CC1G_09910, CC1G_10813, CC1G_01082, CC1G_10178, CC1G_07307, CC1G_03517, CC1G_01918, CC1G_06823	612	18	3953	3.58842	0.248591	0.0312572	0.880328			6>8_up
1365	GOTERM_BP_FAT	GO:0015672~monovalent inorganic cation transport	14	0.70458	0.000855735	CC1G_06488, CC1G_03431, CC1G_04223, CC1G_06331, CC1G_04394, CC1G_06089, CC1G_03231, CC1G_05172, CC1G_12318, CC1G_02990, CC1G_01082, CC1G_05193, CC1G_07351, CC1G_09000	446	33	2824	2.68623	0.387708	0.0344322	1.24857			6>8_up
1366	GOTERM_BP_FAT	GO:0015992~proton transport	12	0.603926	0.00106803	CC1G_05172, CC1G_03431, CC1G_12318, CC1G_04223, CC1G_01082, CC1G_02990, CC1G_04394, CC1G_06331, CC1G_05193, CC1G_06089, CC1G_03231, CC1G_09000	446	26	2824	2.92239	0.457903	0.0399987	1.55607			6>8_up
1367	GOTERM_BP_FAT	GO:0006818~hydrogen transport	12	0.603926	0.00106803	CC1G_05172, CC1G_03431, CC1G_12318, CC1G_04223, CC1G_01082, CC1G_02990, CC1G_04394, CC1G_06331, CC1G_05193, CC1G_06089, CC1G_03231, CC1G_09000	446	26	2824	2.92239	0.457903	0.0399987	1.55607			6>8_up
1368	GOTERM_MF_FAT	GO:0022890~inorganic cation transmembrane transporter activity	17	0.855561	0.00154937	CC1G_08989, CC1G_03431, CC1G_13124, CC1G_06331, CC1G_04394, CC1G_06089, CC1G_05914, CC1G_03231, CC1G_05172, CC1G_12318, CC1G_10813, CC1G_01082, CC1G_02990, CC1G_05193, CC1G_01676, CC1G_09000, CC1G_05702	612	48	3953	2.28762	0.509958	0.0577067	2.18253			6>8_up
1369	GOTERM_CC_FAT	GO:0033176~proton-transporting V-type ATPase complex	8	0.402617	0.00168324	CC1G_05172, CC1G_03431, CC1G_12318, CC1G_02990, CC1G_04394, CC1G_06331, CC1G_05193, CC1G_03231	209	11	1056	3.67464	0.221988	0.0802663	1.98937			6>8_up
1370	GOTERM_BP_FAT	GO:0034220~ion transmembrane transport	11	0.553598	0.00207513	CC1G_05172, CC1G_03431, CC1G_12318, CC1G_01082, CC1G_02990, CC1G_04394, CC1G_06331, CC1G_05193, CC1G_06089, CC1G_03231, CC1G_09000	446	24	2824	2.90209	0.695865	0.0716929	3.00265			6>8_up
1371	INTERPRO	IPR001757:ATPase, P-type, K/Mg/Cd/Cu/Zn/Na/Ca/Na/H-transporter	9	0.452944	0.00275158	CC1G_02009, CC1G_01594, CC1G_09910, CC1G_10813, CC1G_10178, CC1G_07307, CC1G_03517, CC1G_01918, CC1G_06823	1149	17	7124	3.28245	0.963955	0.485519	4.35941			6>8_up
1372	INTERPRO	IPR018303:ATPase, P-type phosphorylation site	8	0.402617	0.00540055	CC1G_02009, CC1G_01594, CC1G_09910, CC1G_10813, CC1G_10178, CC1G_03517, CC1G_01918, CC1G_06823	1149	15	7124	3.30676	0.998542	0.557953	8.38727			6>8_up
1373	GOTERM_BP_FAT	GO:0015985~energy coupled proton transport, down electrochemical gradient	10	0.503271	0.00571196	CC1G_05172, CC1G_03431, CC1G_12318, CC1G_01082, CC1G_02990, CC1G_04394, CC1G_05193, CC1G_06089, CC1G_03231, CC1G_09000	446	23	2824	2.75297	0.96246	0.166692	8.06331			6>8_up
1374	GOTERM_BP_FAT	GO:0015986~ATP synthesis coupled proton transport	10	0.503271	0.00571196	CC1G_05172, CC1G_03431, CC1G_12318, CC1G_01082, CC1G_02990, CC1G_04394, CC1G_05193, CC1G_06089, CC1G_03231, CC1G_09000	446	23	2824	2.75297	0.96246	0.166692	8.06331			6>8_up
1375	INTERPRO	IPR008250:ATPase, P-type, ATPase-associated region	8	0.402617	0.00828361	CC1G_02009, CC1G_01594, CC1G_09910, CC1G_10813, CC1G_10178, CC1G_03517, CC1G_01918, CC1G_06823	1149	16	7124	3.10009	0.999956	0.598267	12.5899			6>8_up
1376	GOTERM_MF_FAT	GO:0019829~cation-transporting ATPase activity	7	0.35229	0.0131689	CC1G_05172, CC1G_12318, CC1G_10813, CC1G_01082, CC1G_04394, CC1G_05193, CC1G_09000	612	14	3953	3.22958	0.997753	0.274536	17.1931			6>8_up
1377	GOTERM_BP_FAT	GO:0006119~oxidative phosphorylation	10	0.503271	0.0140884	CC1G_05172, CC1G_03431, CC1G_12318, CC1G_01082, CC1G_02990, CC1G_04394, CC1G_05193, CC1G_06089, CC1G_03231, CC1G_09000	446	26	2824	2.43532	0.999705	0.268527	18.7983			6>8_up
1378	GOTERM_CC_FAT	GO:0016469~proton-transporting two-sector ATPase complex	11	0.553598	0.014527	CC1G_05172, CC1G_03431, CC1G_12318, CC1G_01082, CC1G_02990, CC1G_04394, CC1G_06331, CC1G_05193, CC1G_06089, CC1G_03231, CC1G_09000	209	25	1056	2.22316	0.887004	0.420217	16.0163			6>8_up
1379	INTERPRO	IPR004100:ATPase, F1/V1/A1 complex, alpha/beta subunit, N-terminal	4	0.201309	0.0146876	CC1G_12318, CC1G_01082, CC1G_05193, CC1G_09000	1149	4	7124	6.20017	1	0.672179	21.2868			6>8_up
1380	INTERPRO	IPR000793:ATPase, F1/V1/A1 complex, alpha/beta subunit, C-terminal	4	0.201309	0.0146876	CC1G_12318, CC1G_01082, CC1G_05193, CC1G_09000	1149	4	7124	6.20017	1	0.672179	21.2868			6>8_up
1381	INTERPRO	IPR000194:ATPase, F1/V1/A1 complex, alpha/beta subunit, nucleotide-binding domain	4	0.201309	0.0146876	CC1G_12318, CC1G_01082, CC1G_05193, CC1G_09000	1149	4	7124	6.20017	1	0.672179	21.2868			6>8_up
1382	GOTERM_MF_FAT	GO:0016887~ATPase activity	37	1.8621	0.0219564	CC1G_01594, CC1G_09910, CC1G_10178, CC1G_07665, CC1G_03517, CC1G_06532, CC1G_06823, CC1G_12318, CC1G_10813, CC1G_02511, CC1G_03757, CC1G_01918, CC1G_06875, CC1G_07604, CC1G_10757, CC1G_03770, CC1G_00424, CC1G_09152, CC1G_04394, CC1G_11755, CC1G_02546, CC1G_09828, CC1G_00176, CC1G_07307, CC1G_00877, CC1G_07699, CC1G_05172, CC1G_02009, CC1G_06090, CC1G_10707, CC1G_01082, CC1G_01321, CC1G_07577, CC1…	612	168	3953	1.42255	0.999963	0.358547	27.0907			6>8_up
1383	GOTERM_MF_FAT	GO:0046961~proton-transporting ATPase activity, rotational mechanism	6	0.301963	0.0267785	CC1G_05172, CC1G_12318, CC1G_01082, CC1G_04394, CC1G_05193, CC1G_09000	612	12	3953	3.22958	0.999996	0.38136	32.0429			6>8_up
1384	GOTERM_MF_FAT	GO:0046933~hydrogen ion transporting ATP synthase activity, rotational mechanism	5	0.251636	0.0373101	CC1G_12318, CC1G_01082, CC1G_04394, CC1G_05193, CC1G_09000	612	9	3953	3.58842	1	0.452908	41.7915			6>8_up
1385	SP_PIR_KEYWORDS	Hydrogen ion transport	4	0.201309	0.0419471	CC1G_12318, CC1G_01082, CC1G_05193, CC1G_09000	339	5	1903	4.49086	0.993354	0.427121	38.7165			6>8_up
1386	GOTERM_BP_FAT	GO:0044271~nitrogen compound biosynthetic process	36	1.81178	0.0432884	CC1G_03431, CC1G_01594, CC1G_00160, CC1G_09910, CC1G_09717, CC1G_10178, CC1G_04764, CC1G_03517, CC1G_11132, CC1G_03231, CC1G_06823, CC1G_12318, CC1G_11928, CC1G_10813, CC1G_01532, CC1G_01918, CC1G_03718, CC1G_11893, CC1G_09809, CC1G_04209, CC1G_04394, CC1G_07307, CC1G_06089, CC1G_03855, CC1G_03349, CC1G_10822, CC1G_05172, CC1G_02009, CC1G_01877, CC1G_03317, CC1G_01082, CC1G_02990, CC1G_02006, CC1…	446	168	2824	1.35682	1	0.536245	47.7676			6>8_up
1387	GOTERM_MF_FAT	GO:0015078~hydrogen ion transmembrane transporter activity	11	0.553598	0.0491559	CC1G_05172, CC1G_03431, CC1G_12318, CC1G_01082, CC1G_02990, CC1G_04394, CC1G_06331, CC1G_05193, CC1G_06089, CC1G_03231, CC1G_09000	612	37	3953	1.92029	1	0.538318	51.1952			6>8_up
1388	GOTERM_MF_FAT	GO:0015077~monovalent inorganic cation transmembrane transporter activity	11	0.553598	0.0491559	CC1G_05172, CC1G_03431, CC1G_12318, CC1G_01082, CC1G_02990, CC1G_04394, CC1G_06331, CC1G_05193, CC1G_06089, CC1G_03231, CC1G_09000	612	37	3953	1.92029	1	0.538318	51.1952			6>8_up
1389	GOTERM_CC_FAT	GO:0033180~proton-transporting V-type ATPase, V1 domain	4	0.201309	0.0551875	CC1G_05172, CC1G_12318, CC1G_04394, CC1G_05193	209	5	1056	4.04211	0.999788	0.815796	49.1926			6>8_up
1390	GOTERM_CC_FAT	GO:0033179~proton-transporting V-type ATPase, V0 domain	4	0.201309	0.0551875	CC1G_03431, CC1G_02990, CC1G_06331, CC1G_03231	209	5	1056	4.04211	0.999788	0.815796	49.1926			6>8_up
1391	SP_PIR_KEYWORDS	ion transport	6	0.301963	0.0641451	CC1G_06488, CC1G_12318, CC1G_10813, CC1G_01082, CC1G_05193, CC1G_09000	339	13	1903	2.59088	0.999572	0.539595	53.1177			6>8_up
1392	INTERPRO	IPR002379:ATPase, F0/V0 complex, subunit C	3	0.150981	0.0694958	CC1G_03431, CC1G_02990, CC1G_03231	1149	3	7124	6.20017	1	0.93932	68.8136			6>8_up
1393	INTERPRO	IPR000245:ATPase, V0 complex, proteolipid subunit C	3	0.150981	0.0694958	CC1G_03431, CC1G_02990, CC1G_03231	1149	3	7124	6.20017	1	0.93932	68.8136			6>8_up
1394	GOTERM_MF_FAT	GO:0042623~ATPase activity, coupled	29	1.45949	0.0730755	CC1G_01594, CC1G_09910, CC1G_10178, CC1G_03517, CC1G_06532, CC1G_06823, CC1G_12318, CC1G_10813, CC1G_02511, CC1G_01918, CC1G_06875, CC1G_07604, CC1G_03770, CC1G_00424, CC1G_04394, CC1G_11755, CC1G_02546, CC1G_07307, CC1G_00176, CC1G_00877, CC1G_07699, CC1G_02009, CC1G_05172, CC1G_10707, CC1G_01082, CC1G_07577, CC1G_13165, CC1G_05193, CC1G_09000	612	138	3953	1.35736	1	0.620772	66.0382			6>8_up
1395	GOTERM_CC_FAT	GO:0033178~proton-transporting two-sector ATPase complex, catalytic domain	6	0.301963	0.0926692	CC1G_05172, CC1G_12318, CC1G_01082, CC1G_04394, CC1G_05193, CC1G_09000	209	13	1056	2.33198	0.999999	0.910632	68.6502			6>8_up
1396	SP_PIR_KEYWORDS	phosphoprotein	5	0.251636	0.114603	CC1G_09910, CC1G_10813, CC1G_03517, CC1G_01918, CC1G_06823	339	11	1903	2.55162	0.999999	0.665618	75.1135			6>8_up
1397	GOTERM_CC_FAT	GO:0033177~proton-transporting two-sector ATPase complex, proton-transporting domain	5	0.251636	0.153425	CC1G_03431, CC1G_02990, CC1G_06331, CC1G_06089, CC1G_03231	209	11	1056	2.29665	1	0.971139	86.2846			6>8_up
1398	INTERPRO	IPR020003:ATPase, F1/V1/A1 complex, alpha/beta subunit, nucleotide-binding domain, active site	5	0.251636	0.212821	CC1G_12318, CC1G_02807, CC1G_01082, CC1G_05193, CC1G_09000	1149	15	7124	2.06672	1	0.990484	97.9164			6>8_up
1399	INTERPRO	IPR005834:Haloacid dehalogenase-like hydrolase	6	0.301963	0.241609	CC1G_01594, CC1G_09910, CC1G_10813, CC1G_03517, CC1G_01918, CC1G_06823	1149	21	7124	1.77148	1	0.994546	98.8596			6>8_up
1400	INTERPRO	IPR004014:ATPase, P-type cation-transporter, N-terminal	3	0.150981	0.37804	CC1G_10813, CC1G_03517, CC1G_06823	1149	8	7124	2.32507	1	0.999352	99.9539			6>8_up
1401
1402	Annotation Cluster 5	Enrichment Score: 2.600761266329286											6>8_up
1403	Category	Term	Count	%	PValue	Genes	List Total	Pop Hits	Pop Total	Fold Enrichment	Bonferroni	Benjamini	FDR
1404	GOTERM_BP_FAT	GO:0055085~transmembrane transport	21	1.05687	6.05146e-06	CC1G_05143, CC1G_03431, CC1G_12416, CC1G_04394, CC1G_06331, CC1G_00859, CC1G_12575, CC1G_06089, CC1G_04596, CC1G_03231, CC1G_02630, CC1G_05172, CC1G_12318, CC1G_01082, CC1G_02990, CC1G_07126, CC1G_05193, CC1G_12848, CC1G_00931, CC1G_05616, CC1G_09000	446	46	2824	2.89062	0.00346149	0.000866498	0.00888085	1		6>8_up
1405	INTERPRO	IPR003663:Sugar/inositol transporter	9	0.452944	0.00275158	CC1G_02630, CC1G_05143, CC1G_12416, CC1G_00859, CC1G_12575, CC1G_12848, CC1G_00931, CC1G_05616, CC1G_04596	1149	17	7124	3.28245	0.963955	0.485519	4.35941			6>8_up
1406	INTERPRO	IPR005828:General substrate transporter	9	0.452944	0.00909306	CC1G_02630, CC1G_05143, CC1G_12416, CC1G_00859, CC1G_12575, CC1G_12848, CC1G_00931, CC1G_05616, CC1G_04596	1149	20	7124	2.79008	0.999984	0.600696	13.7369			6>8_up
1407	INTERPRO	IPR005829:Sugar transporter, conserved site	7	0.35229	0.261098	CC1G_12416, CC1G_00859, CC1G_05728, CC1G_12848, CC1G_05727, CC1G_00931, CC1G_04596	1149	27	7124	1.60745	1	0.99533	99.2515			6>8_up
1408
1409	Annotation Cluster 6	Enrichment Score: 2.1175445274489806											6>8_up
1410	Category	Term	Count	%	PValue	Genes	List Total	Pop Hits	Pop Total	Fold Enrichment	Bonferroni	Benjamini	FDR
1411	INTERPRO	IPR001958:Tetracycline resistance protein, TetA	6	0.301963	0.00393398	CC1G_10068, CC1G_05107, CC1G_10056, CC1G_10057, CC1G_03588, CC1G_07610	1149	8	7124	4.65013	0.991381	0.547193	6.17739			6>8_up
1412	GOTERM_MF_FAT	GO:0015520~tetracycline:hydrogen antiporter activity	6	0.301963	0.00636366	CC1G_10068, CC1G_05107, CC1G_10056, CC1G_10057, CC1G_03588, CC1G_07610	612	9	3953	4.3061	0.946956	0.177804	8.68489			6>8_up
1413	GOTERM_MF_FAT	GO:0008493~tetracycline transporter activity	6	0.301963	0.00636366	CC1G_10068, CC1G_05107, CC1G_10056, CC1G_10057, CC1G_03588, CC1G_07610	612	9	3953	4.3061	0.946956	0.177804	8.68489			6>8_up
1414	GOTERM_MF_FAT	GO:0042895~antibiotic transporter activity	6	0.301963	0.00636366	CC1G_10068, CC1G_05107, CC1G_10056, CC1G_10057, CC1G_03588, CC1G_07610	612	9	3953	4.3061	0.946956	0.177804	8.68489			6>8_up
1415	GOTERM_MF_FAT	GO:0015307~drug:hydrogen antiporter activity	6	0.301963	0.00636366	CC1G_10068, CC1G_05107, CC1G_10056, CC1G_10057, CC1G_03588, CC1G_07610	612	9	3953	4.3061	0.946956	0.177804	8.68489			6>8_up
1416	GOTERM_MF_FAT	GO:0015299~solute:hydrogen antiporter activity	8	0.402617	0.00650585	CC1G_10068, CC1G_05107, CC1G_02318, CC1G_05632, CC1G_10056, CC1G_10057, CC1G_03588, CC1G_07610	612	16	3953	3.22958	0.950336	0.171099	8.87068			6>8_up
1417	GOTERM_MF_FAT	GO:0015298~solute:cation antiporter activity	8	0.402617	0.00650585	CC1G_10068, CC1G_05107, CC1G_02318, CC1G_05632, CC1G_10056, CC1G_10057, CC1G_03588, CC1G_07610	612	16	3953	3.22958	0.950336	0.171099	8.87068			6>8_up
1418	GOTERM_BP_FAT	GO:0015850~organic alcohol transport	6	0.301963	0.0069042	CC1G_10068, CC1G_05107, CC1G_10056, CC1G_10057, CC1G_03588, CC1G_07610	446	9	2824	4.22123	0.981123	0.188555	9.66801			6>8_up
1419	GOTERM_BP_FAT	GO:0015904~tetracycline transport	6	0.301963	0.0069042	CC1G_10068, CC1G_05107, CC1G_10056, CC1G_10057, CC1G_03588, CC1G_07610	446	9	2824	4.22123	0.981123	0.188555	9.66801			6>8_up
1420	GOTERM_BP_FAT	GO:0046677~response to antibiotic	6	0.301963	0.0069042	CC1G_10068, CC1G_05107, CC1G_10056, CC1G_10057, CC1G_03588, CC1G_07610	446	9	2824	4.22123	0.981123	0.188555	9.66801			6>8_up
1421	GOTERM_BP_FAT	GO:0042891~antibiotic transport	6	0.301963	0.0069042	CC1G_10068, CC1G_05107, CC1G_10056, CC1G_10057, CC1G_03588, CC1G_07610	446	9	2824	4.22123	0.981123	0.188555	9.66801			6>8_up
1422	GOTERM_MF_FAT	GO:0015300~solute:solute antiporter activity	8	0.402617	0.0096122	CC1G_10068, CC1G_05107, CC1G_02318, CC1G_05632, CC1G_10056, CC1G_10057, CC1G_03588, CC1G_07610	612	17	3953	3.0396	0.988239	0.229991	12.8429			6>8_up
1423	GOTERM_MF_FAT	GO:0015238~drug transporter activity	6	0.301963	0.0111265	CC1G_10068, CC1G_05107, CC1G_10056, CC1G_10057, CC1G_03588, CC1G_07610	612	10	3953	3.87549	0.994182	0.24869	14.7203			6>8_up
1424	GOTERM_BP_FAT	GO:0015893~drug transport	6	0.301963	0.0120423	CC1G_10068, CC1G_05107, CC1G_10056, CC1G_10057, CC1G_03588, CC1G_07610	446	10	2824	3.7991	0.999034	0.251179	16.2897			6>8_up
1425	GOTERM_BP_FAT	GO:0042493~response to drug	6	0.301963	0.0120423	CC1G_10068, CC1G_05107, CC1G_10056, CC1G_10057, CC1G_03588, CC1G_07610	446	10	2824	3.7991	0.999034	0.251179	16.2897			6>8_up
1426	GOTERM_MF_FAT	GO:0015297~antiporter activity	8	0.402617	0.0136762	CC1G_10068, CC1G_05107, CC1G_02318, CC1G_05632, CC1G_10056, CC1G_10057, CC1G_03588, CC1G_07610	612	18	3953	2.87073	0.998226	0.260397	17.7968			6>8_up
1427
1428	Annotation Cluster 7	Enrichment Score: 2.025605582064426											6>8_up
1429	Category	Term	Count	%	PValue	Genes	List Total	Pop Hits	Pop Total	Fold Enrichment	Bonferroni	Benjamini	FDR
1430	GOTERM_MF_FAT	GO:0005507~copper ion binding	13	0.654253	0.00138707	CC1G_02533, CC1G_03936, CC1G_00597, CC1G_09609, CC1G_05972, CC1G_06019, CC1G_08591, CC1G_06578, CC1G_06947, CC1G_08587, CC1G_07167, CC1G_03946, CC1G_03940	612	31	3953	2.70868	0.471913	0.0618538	1.956			6>8_up
1431	INTERPRO	IPR011706:Multicopper oxidase, type 2	9	0.452944	0.00275158	CC1G_08587, CC1G_02533, CC1G_03936, CC1G_09609, CC1G_06019, CC1G_05972, CC1G_03946, CC1G_03940, CC1G_08591	1149	17	7124	3.28245	0.963955	0.485519	4.35941			6>8_up
1432	SP_PIR_KEYWORDS	copper	10	0.503271	0.00423573	CC1G_08587, CC1G_07167, CC1G_02533, CC1G_03936, CC1G_00597, CC1G_09609, CC1G_06019, CC1G_05972, CC1G_03946, CC1G_08591	339	20	1903	2.80678	0.391424	0.0601915	4.73457			6>8_up
1433	INTERPRO	IPR008972:Cupredoxin	9	0.452944	0.00426143	CC1G_08587, CC1G_02533, CC1G_03936, CC1G_09609, CC1G_06019, CC1G_05972, CC1G_03946, CC1G_03940, CC1G_08591	1149	18	7124	3.10009	0.994202	0.520855	6.6751			6>8_up
1434	INTERPRO	IPR001117:Multicopper oxidase, type 1	8	0.402617	0.00540055	CC1G_08587, CC1G_02533, CC1G_03936, CC1G_09609, CC1G_05972, CC1G_03946, CC1G_03940, CC1G_08591	1149	15	7124	3.30676	0.998542	0.557953	8.38727			6>8_up
1435	INTERPRO	IPR011707:Multicopper oxidase, type 3	8	0.402617	0.00828361	CC1G_08587, CC1G_02533, CC1G_03936, CC1G_09609, CC1G_06019, CC1G_05972, CC1G_03946, CC1G_08591	1149	16	7124	3.10009	0.999956	0.598267	12.5899			6>8_up
1436	INTERPRO	IPR002355:Multicopper oxidase, copper-binding site	8	0.402617	0.012156	CC1G_08587, CC1G_02533, CC1G_03936, CC1G_09609, CC1G_06019, CC1G_05972, CC1G_03946, CC1G_08591	1149	17	7124	2.91773	1	0.65131	17.9507			6>8_up
1437	GOTERM_MF_FAT	GO:0008471~laccase activity	5	0.251636	0.0235562	CC1G_08587, CC1G_02533, CC1G_03936, CC1G_03946, CC1G_08591	612	8	3953	4.03697	0.999983	0.355074	28.7697			6>8_up
1438	GOTERM_MF_FAT	GO:0016682~oxidoreductase activity, acting on diphenols and related substances as donors, oxygen as acceptor	5	0.251636	0.0235562	CC1G_08587, CC1G_02533, CC1G_03936, CC1G_03946, CC1G_08591	612	8	3953	4.03697	0.999983	0.355074	28.7697			6>8_up
1439	PIR_SUPERFAMILY	PIRSF000291:laccase	8	0.402617	0.0250469	CC1G_08587, CC1G_02533, CC1G_03936, CC1G_09609, CC1G_06019, CC1G_05972, CC1G_03946, CC1G_08591	253	14	1087	2.45511	0.996416	0.996416	27.6289			6>8_up
1440	GOTERM_MF_FAT	GO:0016679~oxidoreductase activity, acting on diphenols and related substances as donors	5	0.251636	0.100407	CC1G_08587, CC1G_02533, CC1G_03936, CC1G_03946, CC1G_08591	612	12	3953	2.69131	1	0.694915	77.8176			6>8_up
1441
1442	Annotation Cluster 8	Enrichment Score: 1.6127512363050613											6>8_up
1443	Category	Term	Count	%	PValue	Genes	List Total	Pop Hits	Pop Total	Fold Enrichment	Bonferroni	Benjamini	FDR
1444	GOTERM_BP_FAT	GO:0046942~carboxylic acid transport	8	0.402617	0.00720674	CC1G_07354, CC1G_07574, CC1G_08094, CC1G_05822, CC1G_04074, CC1G_09113, CC1G_02731, CC1G_03688	446	16	2824	3.16592	0.984147	0.18716	10.071			6>8_up
1445	GOTERM_BP_FAT	GO:0015849~organic acid transport	8	0.402617	0.00720674	CC1G_07354, CC1G_07574, CC1G_08094, CC1G_05822, CC1G_04074, CC1G_09113, CC1G_02731, CC1G_03688	446	16	2824	3.16592	0.984147	0.18716	10.071			6>8_up
1446	GOTERM_MF_FAT	GO:0005275~amine transmembrane transporter activity	7	0.35229	0.0191398	CC1G_07354, CC1G_07574, CC1G_08094, CC1G_04074, CC1G_09113, CC1G_02731, CC1G_03688	612	15	3953	3.01427	0.999862	0.332407	24.045			6>8_up
1447	GOTERM_MF_FAT	GO:0015171~amino acid transmembrane transporter activity	7	0.35229	0.0191398	CC1G_07354, CC1G_07574, CC1G_08094, CC1G_04074, CC1G_09113, CC1G_02731, CC1G_03688	612	15	3953	3.01427	0.999862	0.332407	24.045			6>8_up
1448	GOTERM_BP_FAT	GO:0006865~amino acid transport	7	0.35229	0.02086	CC1G_07354, CC1G_07574, CC1G_08094, CC1G_04074, CC1G_09113, CC1G_02731, CC1G_03688	446	15	2824	2.95486	0.999994	0.350401	26.61			6>8_up
1449	GOTERM_BP_FAT	GO:0015837~amine transport	7	0.35229	0.02086	CC1G_07354, CC1G_07574, CC1G_08094, CC1G_04074, CC1G_09113, CC1G_02731, CC1G_03688	446	15	2824	2.95486	0.999994	0.350401	26.61			6>8_up
1450	INTERPRO	IPR002293:Amino acid/polyamine transporter I	7	0.35229	0.0233477	CC1G_07354, CC1G_07574, CC1G_08094, CC1G_04074, CC1G_09113, CC1G_02731, CC1G_03688	1149	15	7124	2.89341	1	0.776767	31.762			6>8_up
1451	PIR_SUPERFAMILY	PIRSF006060:AA_transporter	7	0.35229	0.109804	CC1G_07354, CC1G_07574, CC1G_08094, CC1G_04074, CC1G_09113, CC1G_02731, CC1G_03688	253	15	1087	2.00501	1	0.998428	77.2988			6>8_up
1452	INTERPRO	IPR004841:Amino acid permease-associated region	5	0.251636	0.144011	CC1G_07354, CC1G_07574, CC1G_08094, CC1G_09113, CC1G_03688	1149	13	7124	2.38468	1	0.9815	91.9173			6>8_up
1453
1454	Annotation Cluster 9	Enrichment Score: 1.5544213140428527											6>8_up
1455	Category	Term	Count	%	PValue	Genes	List Total	Pop Hits	Pop Total	Fold Enrichment	Bonferroni	Benjamini	FDR
1456	GOTERM_BP_FAT	GO:0016052~carbohydrate catabolic process	19	0.956215	0.005471	CC1G_05144, CC1G_06653, CC1G_07201, CC1G_03714, CC1G_11986, CC1G_03565, CC1G_11695, CC1G_05205, CC1G_09524, CC1G_00460, CC1G_09525, CC1G_04997, CC1G_04166, CC1G_09535, CC1G_05285, CC1G_12439, CC1G_07747, CC1G_09115, CC1G_03049	446	62	2824	1.9404	0.956868	0.168822	7.73578			6>8_up
1457	GOTERM_BP_FAT	GO:0019318~hexose metabolic process	14	0.70458	0.00979946	CC1G_06653, CC1G_03714, CC1G_03565, CC1G_11986, CC1G_10315, CC1G_05664, CC1G_05205, CC1G_07106, CC1G_00460, CC1G_00317, CC1G_12439, CC1G_07747, CC1G_09115, CC1G_11362	446	42	2824	2.11061	0.996457	0.21756	13.4569			6>8_up
1458	GOTERM_BP_FAT	GO:0005996~monosaccharide metabolic process	15	0.754907	0.013061	CC1G_06653, CC1G_01577, CC1G_03714, CC1G_03565, CC1G_11986, CC1G_10315, CC1G_05664, CC1G_05205, CC1G_07106, CC1G_00460, CC1G_00317, CC1G_12439, CC1G_07747, CC1G_09115, CC1G_11362	446	48	2824	1.9787	0.999465	0.260166	17.5475			6>8_up
1459	GOTERM_BP_FAT	GO:0006006~glucose metabolic process	11	0.553598	0.0259886	CC1G_06653, CC1G_00460, CC1G_03714, CC1G_03565, CC1G_11986, CC1G_00317, CC1G_12439, CC1G_07747, CC1G_09115, CC1G_05664, CC1G_05205	446	33	2824	2.11061	1	0.405651	32.054			6>8_up
1460	GOTERM_BP_FAT	GO:0019320~hexose catabolic process	9	0.452944	0.0408744	CC1G_06653, CC1G_00460, CC1G_03714, CC1G_03565, CC1G_11986, CC1G_12439, CC1G_07747, CC1G_09115, CC1G_05205	446	26	2824	2.19179	1	0.526349	45.7997			6>8_up
1461	GOTERM_BP_FAT	GO:0006007~glucose catabolic process	9	0.452944	0.0408744	CC1G_06653, CC1G_00460, CC1G_03714, CC1G_03565, CC1G_11986, CC1G_12439, CC1G_07747, CC1G_09115, CC1G_05205	446	26	2824	2.19179	1	0.526349	45.7997			6>8_up
1462	GOTERM_BP_FAT	GO:0046365~monosaccharide catabolic process	9	0.452944	0.0408744	CC1G_06653, CC1G_00460, CC1G_03714, CC1G_03565, CC1G_11986, CC1G_12439, CC1G_07747, CC1G_09115, CC1G_05205	446	26	2824	2.19179	1	0.526349	45.7997			6>8_up
1463	GOTERM_BP_FAT	GO:0006096~glycolysis	7	0.35229	0.0511187	CC1G_06653, CC1G_00460, CC1G_03565, CC1G_11986, CC1G_12439, CC1G_09115, CC1G_05205	446	18	2824	2.46238	1	0.586997	53.7024			6>8_up
1464	GOTERM_BP_FAT	GO:0046164~alcohol catabolic process	9	0.452944	0.0612316	CC1G_06653, CC1G_00460, CC1G_03714, CC1G_03565, CC1G_11986, CC1G_12439, CC1G_07747, CC1G_09115, CC1G_05205	446	28	2824	2.03523	1	0.614335	60.4393			6>8_up
1465	GOTERM_BP_FAT	GO:0044275~cellular carbohydrate catabolic process	9	0.452944	0.0734264	CC1G_06653, CC1G_00460, CC1G_03714, CC1G_03565, CC1G_11986, CC1G_12439, CC1G_07747, CC1G_09115, CC1G_05205	446	29	2824	1.96505	1	0.638044	67.3469			6>8_up
1466
1467	Annotation Cluster 10	Enrichment Score: 1.4244667032442517											6>8_up
1468	Category	Term	Count	%	PValue	Genes	List Total	Pop Hits	Pop Total	Fold Enrichment	Bonferroni	Benjamini	FDR
1469	GOTERM_MF_FAT	GO:0015294~solute:cation symporter activity	4	0.201309	0.0288052	CC1G_05822, CC1G_01060, CC1G_07351, CC1G_07373	612	5	3953	5.16732	0.999999	0.392232	34.0295			6>8_up
1470	GOTERM_MF_FAT	GO:0015293~symporter activity	4	0.201309	0.0288052	CC1G_05822, CC1G_01060, CC1G_07351, CC1G_07373	612	5	3953	5.16732	0.999999	0.392232	34.0295			6>8_up
1471	GOTERM_MF_FAT	GO:0015370~solute:sodium symporter activity	3	0.150981	0.0642181	CC1G_05822, CC1G_07351, CC1G_07373	612	3	3953	6.45915	1	0.592611	61.116			6>8_up
1472
1473	Annotation Cluster 11	Enrichment Score: 1.374230161210596											6>8_up
1474	Category	Term	Count	%	PValue	Genes	List Total	Pop Hits	Pop Total	Fold Enrichment	Bonferroni	Benjamini	FDR
1475	GOTERM_MF_FAT	GO:0042625~ATPase activity, coupled to transmembrane movement of ions	15	0.754907	3.10996e-05	CC1G_01594, CC1G_09910, CC1G_04394, CC1G_10178, CC1G_07307, CC1G_03517, CC1G_06823, CC1G_02009, CC1G_05172, CC1G_12318, CC1G_10813, CC1G_01082, CC1G_05193, CC1G_09000, CC1G_01918	612	29	3953	3.34094	0.0142042	0.00285712	0.0442504	1		6>8_up
1476	GOTERM_MF_FAT	GO:0015662~ATPase activity, coupled to transmembrane movement of ions, phosphorylative mechanism	10	0.503271	0.000621122	CC1G_02009, CC1G_01594, CC1G_09910, CC1G_10813, CC1G_01082, CC1G_10178, CC1G_07307, CC1G_03517, CC1G_01918, CC1G_06823	612	18	3953	3.58842	0.248591	0.0312572	0.880328			6>8_up
1477	INTERPRO	IPR001757:ATPase, P-type, K/Mg/Cd/Cu/Zn/Na/Ca/Na/H-transporter	9	0.452944	0.00275158	CC1G_02009, CC1G_01594, CC1G_09910, CC1G_10813, CC1G_10178, CC1G_07307, CC1G_03517, CC1G_01918, CC1G_06823	1149	17	7124	3.28245	0.963955	0.485519	4.35941			6>8_up
1478	INTERPRO	IPR018303:ATPase, P-type phosphorylation site	8	0.402617	0.00540055	CC1G_02009, CC1G_01594, CC1G_09910, CC1G_10813, CC1G_10178, CC1G_03517, CC1G_01918, CC1G_06823	1149	15	7124	3.30676	0.998542	0.557953	8.38727			6>8_up
1479	INTERPRO	IPR008250:ATPase, P-type, ATPase-associated region	8	0.402617	0.00828361	CC1G_02009, CC1G_01594, CC1G_09910, CC1G_10813, CC1G_10178, CC1G_03517, CC1G_01918, CC1G_06823	1149	16	7124	3.10009	0.999956	0.598267	12.5899			6>8_up
1480	GOTERM_MF_FAT	GO:0005319~lipid transporter activity	4	0.201309	0.112799	CC1G_02009, CC1G_01594, CC1G_10178, CC1G_10147	612	8	3953	3.22958	1	0.722056	81.7914			6>8_up
1481	SP_PIR_KEYWORDS	phosphoprotein	5	0.251636	0.114603	CC1G_09910, CC1G_10813, CC1G_03517, CC1G_01918, CC1G_06823	339	11	1903	2.55162	0.999999	0.665618	75.1135			6>8_up
1482	GOTERM_BP_FAT	GO:0010876~lipid localization	4	0.201309	0.117995	CC1G_02009, CC1G_01594, CC1G_10178, CC1G_10147	446	8	2824	3.16592	1	0.762808	84.161			6>8_up
1483	GOTERM_BP_FAT	GO:0006869~lipid transport	4	0.201309	0.117995	CC1G_02009, CC1G_01594, CC1G_10178, CC1G_10147	446	8	2824	3.16592	1	0.762808	84.161			6>8_up
1484	GOTERM_MF_FAT	GO:0015247~aminophospholipid transporter activity	3	0.150981	0.173171	CC1G_02009, CC1G_01594, CC1G_10178	612	5	3953	3.87549	1	0.820063	93.3212			6>8_up
1485	GOTERM_MF_FAT	GO:0004012~phospholipid-translocating ATPase activity	3	0.150981	0.173171	CC1G_02009, CC1G_01594, CC1G_10178	612	5	3953	3.87549	1	0.820063	93.3212			6>8_up
1486	GOTERM_MF_FAT	GO:0005548~phospholipid transporter activity	3	0.150981	0.173171	CC1G_02009, CC1G_01594, CC1G_10178	612	5	3953	3.87549	1	0.820063	93.3212			6>8_up
1487	GOTERM_BP_FAT	GO:0015914~phospholipid transport	3	0.150981	0.178789	CC1G_02009, CC1G_01594, CC1G_10178	446	5	2824	3.7991	1	0.847579	94.447			6>8_up
1488	INTERPRO	IPR006539:ATPase, P-type, phospholipid-translocating, flippase	3	0.150981	0.185619	CC1G_02009, CC1G_01594, CC1G_10178	1149	5	7124	3.7201	1	0.987988	96.3902			6>8_up
1489	INTERPRO	IPR005834:Haloacid dehalogenase-like hydrolase	6	0.301963	0.241609	CC1G_01594, CC1G_09910, CC1G_10813, CC1G_03517, CC1G_01918, CC1G_06823	1149	21	7124	1.77148	1	0.994546	98.8596			6>8_up
1490	INTERPRO	IPR004014:ATPase, P-type cation-transporter, N-terminal	3	0.150981	0.37804	CC1G_10813, CC1G_03517, CC1G_06823	1149	8	7124	2.32507	1	0.999352	99.9539			6>8_up
1491	SP_PIR_KEYWORDS	magnesium	4	0.201309	0.645134	CC1G_02009, CC1G_01594, CC1G_06917, CC1G_10178	339	18	1903	1.24746	1	0.984698	99.9993			6>8_up
1492
1493	Annotation Cluster 12	Enrichment Score: 1.2440726092987655											6>8_up
1494	Category	Term	Count	%	PValue	Genes	List Total	Pop Hits	Pop Total	Fold Enrichment	Bonferroni	Benjamini	FDR
1495	INTERPRO	IPR015916:Galactose oxidase, beta-propeller	4	0.201309	0.0570069	CC1G_03329, CC1G_07636, CC1G_10353, CC1G_01224	1149	6	7124	4.13345	1	0.920192	61.3071			6>8_up
1496	INTERPRO	IPR009880:Glyoxal oxidase, N-terminal	4	0.201309	0.0570069	CC1G_03329, CC1G_07636, CC1G_10353, CC1G_01224	1149	6	7124	4.13345	1	0.920192	61.3071			6>8_up
1497	INTERPRO	IPR015202:Region of unknown function DUF1929	4	0.201309	0.0570069	CC1G_03329, CC1G_07636, CC1G_10353, CC1G_01224	1149	6	7124	4.13345	1	0.920192	61.3071			6>8_up
1498
1499	Annotation Cluster 13	Enrichment Score: 1.1448980041019305											6>8_up
1500	Category	Term	Count	%	PValue	Genes	List Total	Pop Hits	Pop Total	Fold Enrichment	Bonferroni	Benjamini	FDR
1501	INTERPRO	IPR019819:Carboxylesterase type B, conserved site	6	0.301963	0.0133469	CC1G_12511, CC1G_07672, CC1G_10333, CC1G_03614, CC1G_08717, CC1G_03408	1149	10	7124	3.7201	1	0.660512	19.5362			6>8_up
1502	INTERPRO	IPR002018:Carboxylesterase, type B	7	0.35229	0.0717886	CC1G_12511, CC1G_05995, CC1G_07672, CC1G_10333, CC1G_03614, CC1G_08717, CC1G_03408	1149	19	7124	2.28427	1	0.939648	70.0337			6>8_up
1503	INTERPRO	IPR019826:Carboxylesterase type B, active site	6	0.301963	0.151333	CC1G_12511, CC1G_07672, CC1G_10333, CC1G_03614, CC1G_08717, CC1G_03408	1149	18	7124	2.06672	1	0.982378	92.966			6>8_up
1504	COG_ONTOLOGY	Lipid metabolism	14	0.70458	0.181568	CC1G_06402, CC1G_01568, CC1G_11927, CC1G_12511, CC1G_06641, CC1G_07672, CC1G_04423, CC1G_03614, CC1G_03871, CC1G_03423, CC1G_08717, CC1G_03408, CC1G_07064, CC1G_06874	223	52	1155	1.39445	0.998656	0.733506	82.6032			6>8_up
1505
1506	Annotation Cluster 14	Enrichment Score: 1.1043024614362098											6>8_up
1507	Category	Term	Count	%	PValue	Genes	List Total	Pop Hits	Pop Total	Fold Enrichment	Bonferroni	Benjamini	FDR
1508	INTERPRO	IPR012132:Glucose-methanol-choline oxidoreductase	10	0.503271	0.0213119	CC1G_13340, CC1G_07600, CC1G_09789, CC1G_08490, CC1G_07964, CC1G_06455, CC1G_07862, CC1G_09790, CC1G_01546, CC1G_01545	1149	27	7124	2.29636	1	0.783082	29.4243			6>8_up
1509	INTERPRO	IPR007867:Glucose-methanol-choline oxidoreductase, C-terminal	11	0.553598	0.053342	CC1G_13340, CC1G_07600, CC1G_05975, CC1G_09789, CC1G_08490, CC1G_07964, CC1G_06455, CC1G_07862, CC1G_09790, CC1G_01546, CC1G_01545	1149	36	7124	1.8945	1	0.921345	58.8014			6>8_up
1510	PIR_SUPERFAMILY	PIRSF000137:Glucose-methanol-choline oxidoreductase	6	0.301963	0.0578249	CC1G_09789, CC1G_08490, CC1G_07964, CC1G_06455, CC1G_07862, CC1G_09790	253	10	1087	2.57787	0.999998	0.987817	53.2015			6>8_up
1511	INTERPRO	IPR000172:Glucose-methanol-choline oxidoreductase, N-terminal	10	0.503271	0.0982811	CC1G_13340, CC1G_07600, CC1G_09789, CC1G_08490, CC1G_07964, CC1G_06455, CC1G_07862, CC1G_09790, CC1G_01546, CC1G_01545	1149	35	7124	1.77148	1	0.955803	81.2414			6>8_up
1512	PIR_SUPERFAMILY	PIRSF000137:Alcohol_oxidase	10	0.503271	0.150406	CC1G_13340, CC1G_07600, CC1G_09789, CC1G_08490, CC1G_07964, CC1G_06455, CC1G_07862, CC1G_09790, CC1G_01546, CC1G_01545	253	27	1087	1.59128	1	0.994312	87.4804			6>8_up
1513	SP_PIR_KEYWORDS	Flavoprotein	11	0.553598	0.24358	CC1G_03682, CC1G_13340, CC1G_07600, CC1G_09789, CC1G_07310, CC1G_07964, CC1G_06455, CC1G_07862, CC1G_09790, CC1G_01546, CC1G_01545	339	44	1903	1.40339	1	0.853579	95.8822			6>8_up
1514
1515	Annotation Cluster 15	Enrichment Score: 1.0952980660580796											6>8_up
1516	Category	Term	Count	%	PValue	Genes	List Total	Pop Hits	Pop Total	Fold Enrichment	Bonferroni	Benjamini	FDR
1517	GOTERM_BP_FAT	GO:0042592~homeostatic process	10	0.503271	0.0182719	CC1G_06578, CC1G_12977, CC1G_08655, CC1G_00689, CC1G_07310, CC1G_04966, CC1G_07087, CC1G_07749, CC1G_00735, CC1G_03259	446	27	2824	2.34513	0.999974	0.323862	23.711			6>8_up
1518	GOTERM_BP_FAT	GO:0019725~cellular homeostasis	9	0.452944	0.0326325	CC1G_12977, CC1G_08655, CC1G_00689, CC1G_07310, CC1G_04966, CC1G_07087, CC1G_07749, CC1G_00735, CC1G_03259	446	25	2824	2.27946	1	0.458405	38.5477			6>8_up
1519	GOTERM_BP_FAT	GO:0045454~cell redox homeostasis	8	0.402617	0.0574426	CC1G_12977, CC1G_00689, CC1G_07310, CC1G_04966, CC1G_07087, CC1G_07749, CC1G_00735, CC1G_03259	446	23	2824	2.20238	1	0.599946	58.0301			6>8_up
1520	GOTERM_MF_FAT	GO:0015035~protein disulfide oxidoreductase activity	4	0.201309	0.0793328	CC1G_00689, CC1G_07071, CC1G_00735, CC1G_03259	612	7	3953	3.69094	1	0.642143	69.1591			6>8_up
1521	GOTERM_MF_FAT	GO:0015036~disulfide oxidoreductase activity	4	0.201309	0.112799	CC1G_00689, CC1G_07071, CC1G_00735, CC1G_03259	612	8	3953	3.22958	1	0.722056	81.7914			6>8_up
1522	GOTERM_MF_FAT	GO:0016667~oxidoreductase activity, acting on sulfur group of donors	6	0.301963	0.158082	CC1G_00689, CC1G_07071, CC1G_07310, CC1G_01677, CC1G_00735, CC1G_03259	612	19	3953	2.03973	1	0.801184	91.3607			6>8_up
1523	INTERPRO	IPR017936:Thioredoxin-like	4	0.201309	0.444227	CC1G_00689, CC1G_04966, CC1G_07087, CC1G_07749	1149	15	7124	1.65338	1	0.999823	99.9925			6>8_up
1524
1525	Annotation Cluster 16	Enrichment Score: 1.0784705876979483											6>8_up
1526	Category	Term	Count	%	PValue	Genes	List Total	Pop Hits	Pop Total	Fold Enrichment	Bonferroni	Benjamini	FDR
1527	INTERPRO	IPR012341:Six-hairpin glycosidase	6	0.301963	0.0133469	CC1G_01314, CC1G_07201, CC1G_04997, CC1G_05213, CC1G_11695, CC1G_05212	1149	10	7124	3.7201	1	0.660512	19.5362			6>8_up
1528	GOTERM_MF_FAT	GO:0015926~glucosidase activity	5	0.251636	0.0133967	CC1G_03507, CC1G_07201, CC1G_04997, CC1G_11695, CC1G_03818	612	7	3953	4.61368	0.997979	0.266705	17.4647			6>8_up
1529	INTERPRO	IPR000165:Glycoside hydrolase, family 15	3	0.150981	0.0694958	CC1G_07201, CC1G_04997, CC1G_11695	1149	3	7124	6.20017	1	0.93932	68.8136			6>8_up
1530	INTERPRO	IPR002044:Glycoside hydrolase, carbohydrate-binding	3	0.150981	0.0694958	CC1G_07201, CC1G_04997, CC1G_11695	1149	3	7124	6.20017	1	0.93932	68.8136			6>8_up
1531	INTERPRO	IPR008291:Glucan 1,4-alpha-glucosidase, starch-binding	3	0.150981	0.0694958	CC1G_07201, CC1G_04997, CC1G_11695	1149	3	7124	6.20017	1	0.93932	68.8136			6>8_up
1532	GOTERM_MF_FAT	GO:0004339~glucan 1,4-alpha-glucosidase activity	3	0.150981	0.115425	CC1G_07201, CC1G_04997, CC1G_11695	612	4	3953	4.84436	1	0.722581	82.5436			6>8_up
1533	INTERPRO	IPR011613:Glycoside hydrolase 15-related	3	0.150981	0.124304	CC1G_07201, CC1G_04997, CC1G_11695	1149	4	7124	4.65013	1	0.971485	88.3193			6>8_up
1534	PIR_SUPERFAMILY	PIRSF001031:glucan 1,4-alpha-glucosidase with starch-binding domain	3	0.150981	0.136053	CC1G_07201, CC1G_04997, CC1G_11695	253	3	1087	4.29644	1	0.998486	84.4995			6>8_up
1535	PIR_SUPERFAMILY	PIRSF001031:Glu-a-glcsd_SBD	3	0.150981	0.136053	CC1G_07201, CC1G_04997, CC1G_11695	253	3	1087	4.29644	1	0.998486	84.4995			6>8_up
1536	GOTERM_BP_FAT	GO:0005976~polysaccharide metabolic process	9	0.452944	0.240434	CC1G_07201, CC1G_04997, CC1G_04166, CC1G_11695, CC1G_03549, CC1G_05285, CC1G_00272, CC1G_03049, CC1G_02033	446	38	2824	1.49965	1	0.91146	98.2333			6>8_up
1537	GOTERM_BP_FAT	GO:0000272~polysaccharide catabolic process	6	0.301963	0.357582	CC1G_07201, CC1G_04997, CC1G_04166, CC1G_11695, CC1G_05285, CC1G_03049	446	25	2824	1.51964	1	0.9675	99.8488			6>8_up
1538
1539	Annotation Cluster 17	Enrichment Score: 1.0470997421508987											6>8_up
1540	Category	Term	Count	%	PValue	Genes	List Total	Pop Hits	Pop Total	Fold Enrichment	Bonferroni	Benjamini	FDR
1541	GOTERM_BP_FAT	GO:0008654~phospholipid biosynthetic process	11	0.553598	0.00767781	CC1G_12637, CC1G_08783, CC1G_11938, CC1G_12486, CC1G_01873, CC1G_08005, CC1G_10660, CC1G_11662, CC1G_09240, CC1G_09241, CC1G_11941	446	28	2824	2.48751	0.987922	0.189661	10.6953			6>8_up
1542	GOTERM_BP_FAT	GO:0045017~glycerolipid biosynthetic process	6	0.301963	0.0557254	CC1G_12637, CC1G_12486, CC1G_01873, CC1G_08005, CC1G_10660, CC1G_11662	446	14	2824	2.71365	1	0.598535	56.8939			6>8_up
1543	GOTERM_BP_FAT	GO:0046474~glycerophospholipid biosynthetic process	6	0.301963	0.0557254	CC1G_12637, CC1G_12486, CC1G_01873, CC1G_08005, CC1G_10660, CC1G_11662	446	14	2824	2.71365	1	0.598535	56.8939			6>8_up
1544	GOTERM_BP_FAT	GO:0006644~phospholipid metabolic process	12	0.603926	0.0643022	CC1G_12637, CC1G_08783, CC1G_06619, CC1G_11938, CC1G_12486, CC1G_01873, CC1G_08005, CC1G_10660, CC1G_11662, CC1G_09240, CC1G_09241, CC1G_11941	446	43	2824	1.76702	1	0.62337	62.2965			6>8_up
1545	GOTERM_BP_FAT	GO:0046486~glycerolipid metabolic process	8	0.402617	0.0853012	CC1G_12637, CC1G_06619, CC1G_12486, CC1G_01873, CC1G_08005, CC1G_10660, CC1G_11662, CC1G_11941	446	25	2824	2.02619	1	0.678677	72.9784			6>8_up
1546	GOTERM_BP_FAT	GO:0006650~glycerophospholipid metabolic process	8	0.402617	0.0853012	CC1G_12637, CC1G_06619, CC1G_12486, CC1G_01873, CC1G_08005, CC1G_10660, CC1G_11662, CC1G_11941	446	25	2824	2.02619	1	0.678677	72.9784			6>8_up
1547	GOTERM_BP_FAT	GO:0006497~protein amino acid lipidation	6	0.301963	0.0932064	CC1G_05130, CC1G_12637, CC1G_12486, CC1G_01873, CC1G_10660, CC1G_11662	446	16	2824	2.37444	1	0.696636	76.2104			6>8_up
1548	GOTERM_BP_FAT	GO:0042157~lipoprotein metabolic process	6	0.301963	0.0932064	CC1G_05130, CC1G_12637, CC1G_12486, CC1G_01873, CC1G_10660, CC1G_11662	446	16	2824	2.37444	1	0.696636	76.2104			6>8_up
1549	GOTERM_BP_FAT	GO:0042158~lipoprotein biosynthetic process	6	0.301963	0.0932064	CC1G_05130, CC1G_12637, CC1G_12486, CC1G_01873, CC1G_10660, CC1G_11662	446	16	2824	2.37444	1	0.696636	76.2104			6>8_up
1550	GOTERM_BP_FAT	GO:0019637~organophosphate metabolic process	12	0.603926	0.0965422	CC1G_12637, CC1G_08783, CC1G_06619, CC1G_11938, CC1G_12486, CC1G_01873, CC1G_08005, CC1G_10660, CC1G_11662, CC1G_09240, CC1G_09241, CC1G_11941	446	46	2824	1.65178	1	0.702388	77.463			6>8_up
1551	GOTERM_BP_FAT	GO:0008610~lipid biosynthetic process	15	0.754907	0.132285	CC1G_12637, CC1G_09240, CC1G_00249, CC1G_11662, CC1G_09241, CC1G_11941, CC1G_02019, CC1G_08783, CC1G_11938, CC1G_12486, CC1G_01873, CC1G_08005, CC1G_10660, CC1G_07064, CC1G_06149	446	65	2824	1.46119	1	0.790605	87.5372			6>8_up
1552	GOTERM_BP_FAT	GO:0006506~GPI anchor biosynthetic process	5	0.251636	0.135068	CC1G_12637, CC1G_12486, CC1G_01873, CC1G_10660, CC1G_11662	446	13	2824	2.43532	1	0.791698	88.1112			6>8_up
1553	GOTERM_BP_FAT	GO:0046489~phosphoinositide biosynthetic process	5	0.251636	0.135068	CC1G_12637, CC1G_12486, CC1G_01873, CC1G_10660, CC1G_11662	446	13	2824	2.43532	1	0.791698	88.1112			6>8_up
1554	GOTERM_BP_FAT	GO:0006505~GPI anchor metabolic process	5	0.251636	0.200858	CC1G_12637, CC1G_12486, CC1G_01873, CC1G_10660, CC1G_11662	446	15	2824	2.11061	1	0.869881	96.277			6>8_up
1555	GOTERM_BP_FAT	GO:0030384~phosphoinositide metabolic process	5	0.251636	0.465015	CC1G_12637, CC1G_12486, CC1G_01873, CC1G_10660, CC1G_11662	446	22	2824	1.43905	1	0.989294	99.9897			6>8_up
1556
1557	Annotation Cluster 18	Enrichment Score: 1.0449205530316996											6>8_up
1558	Category	Term	Count	%	PValue	Genes	List Total	Pop Hits	Pop Total	Fold Enrichment	Bonferroni	Benjamini	FDR
1559	GOTERM_MF_FAT	GO:0030246~carbohydrate binding	21	1.05687	0.0049903	CC1G_02524, CC1G_01577, CC1G_06012, CC1G_07201, CC1G_03185, CC1G_11695, CC1G_05304, CC1G_06007, CC1G_04170, CC1G_09949, CC1G_02937, CC1G_09524, CC1G_09525, CC1G_04997, CC1G_06945, CC1G_09535, CC1G_04169, CC1G_08946, CC1G_07631, CC1G_06734, CC1G_11362	612	72	3953	1.88392	0.89987	0.151578	6.87219			6>8_up
1560	SMART	SM00236:fCBD	10	0.503271	0.0539611	CC1G_09524, CC1G_01577, CC1G_09525, CC1G_06945, CC1G_04169, CC1G_08946, CC1G_07631, CC1G_06007, CC1G_04170, CC1G_09949	279	44	2453	1.99821	0.999026	0.823333	47.3487			6>8_up
1561	GOTERM_MF_FAT	GO:0030248~cellulose binding	11	0.553598	0.145936	CC1G_09524, CC1G_01577, CC1G_06012, CC1G_09525, CC1G_06945, CC1G_04169, CC1G_08946, CC1G_07631, CC1G_06007, CC1G_04170, CC1G_09949	612	45	3953	1.5789	1	0.786459	89.4073			6>8_up
1562	GOTERM_MF_FAT	GO:0001871~pattern binding	11	0.553598	0.16228	CC1G_09524, CC1G_01577, CC1G_06012, CC1G_09525, CC1G_06945, CC1G_04169, CC1G_08946, CC1G_07631, CC1G_06007, CC1G_04170, CC1G_09949	612	46	3953	1.54458	1	0.803885	91.954			6>8_up
1563	GOTERM_MF_FAT	GO:0030247~polysaccharide binding	11	0.553598	0.16228	CC1G_09524, CC1G_01577, CC1G_06012, CC1G_09525, CC1G_06945, CC1G_04169, CC1G_08946, CC1G_07631, CC1G_06007, CC1G_04170, CC1G_09949	612	46	3953	1.54458	1	0.803885	91.954			6>8_up
1564	GOTERM_CC_FAT	GO:0005576~extracellular region	17	0.855561	0.172902	CC1G_01577, CC1G_06012, CC1G_07482, CC1G_06007, CC1G_04170, CC1G_09949, CC1G_09668, CC1G_09524, CC1G_08927, CC1G_09525, CC1G_03922, CC1G_06945, CC1G_04169, CC1G_08946, CC1G_07631, CC1G_06734, CC1G_01340	209	64	1056	1.34211	1	0.940899	89.6096			6>8_up
1565	INTERPRO	IPR000254:Cellulose-binding region, fungal	10	0.503271	0.270929	CC1G_09524, CC1G_01577, CC1G_09525, CC1G_06945, CC1G_04169, CC1G_08946, CC1G_07631, CC1G_06007, CC1G_04170, CC1G_09949	1149	44	7124	1.40913	1	0.995678	99.3974			6>8_up
1566
1567	Annotation Cluster 19	Enrichment Score: 1.037696784565584											6>8_up
1568	Category	Term	Count	%	PValue	Genes	List Total	Pop Hits	Pop Total	Fold Enrichment	Bonferroni	Benjamini	FDR
1569	GOTERM_BP_FAT	GO:0009820~alkaloid metabolic process	7	0.35229	0.00945547	CC1G_11928, CC1G_00160, CC1G_03714, CC1G_10600, CC1G_09352, CC1G_10602, CC1G_07747	446	13	2824	3.40945	0.995677	0.219206	13.0146			6>8_up
1570	GOTERM_BP_FAT	GO:0019748~secondary metabolic process	7	0.35229	0.0290519	CC1G_11928, CC1G_00160, CC1G_03714, CC1G_10600, CC1G_09352, CC1G_10602, CC1G_07747	446	16	2824	2.77018	1	0.430566	35.1236			6>8_up
1571	GOTERM_BP_FAT	GO:0009110~vitamin biosynthetic process	7	0.35229	0.0511187	CC1G_11928, CC1G_00160, CC1G_01877, CC1G_03317, CC1G_04209, CC1G_00750, CC1G_09352	446	18	2824	2.46238	1	0.586997	53.7024			6>8_up
1572	GOTERM_BP_FAT	GO:0042364~water-soluble vitamin biosynthetic process	7	0.35229	0.0511187	CC1G_11928, CC1G_00160, CC1G_01877, CC1G_03317, CC1G_04209, CC1G_00750, CC1G_09352	446	18	2824	2.46238	1	0.586997	53.7024			6>8_up
1573	GOTERM_BP_FAT	GO:0006767~water-soluble vitamin metabolic process	7	0.35229	0.065151	CC1G_11928, CC1G_00160, CC1G_01877, CC1G_03317, CC1G_04209, CC1G_00750, CC1G_09352	446	19	2824	2.33278	1	0.619047	62.7954			6>8_up
1574	GOTERM_BP_FAT	GO:0006766~vitamin metabolic process	7	0.35229	0.065151	CC1G_11928, CC1G_00160, CC1G_01877, CC1G_03317, CC1G_04209, CC1G_00750, CC1G_09352	446	19	2824	2.33278	1	0.619047	62.7954			6>8_up
1575	GOTERM_BP_FAT	GO:0019674~NAD metabolic process	3	0.150981	0.0665702	CC1G_11928, CC1G_00160, CC1G_09352	446	3	2824	6.33184	1	0.618167	63.6157			6>8_up
1576	GOTERM_BP_FAT	GO:0019359~nicotinamide nucleotide biosynthetic process	3	0.150981	0.0665702	CC1G_11928, CC1G_00160, CC1G_09352	446	3	2824	6.33184	1	0.618167	63.6157			6>8_up
1577	GOTERM_BP_FAT	GO:0009435~NAD biosynthetic process	3	0.150981	0.0665702	CC1G_11928, CC1G_00160, CC1G_09352	446	3	2824	6.33184	1	0.618167	63.6157			6>8_up
1578	GOTERM_BP_FAT	GO:0043603~cellular amide metabolic process	6	0.301963	0.0731582	CC1G_11928, CC1G_00160, CC1G_03714, CC1G_06842, CC1G_09352, CC1G_07747	446	15	2824	2.53274	1	0.645299	67.2079			6>8_up
1579	GOTERM_BP_FAT	GO:0006769~nicotinamide metabolic process	5	0.251636	0.080356	CC1G_11928, CC1G_00160, CC1G_03714, CC1G_09352, CC1G_07747	446	11	2824	2.87811	1	0.664085	70.7533			6>8_up
1580	GOTERM_BP_FAT	GO:0046496~nicotinamide nucleotide metabolic process	5	0.251636	0.080356	CC1G_11928, CC1G_00160, CC1G_03714, CC1G_09352, CC1G_07747	446	11	2824	2.87811	1	0.664085	70.7533			6>8_up
1581	GOTERM_BP_FAT	GO:0019362~pyridine nucleotide metabolic process	5	0.251636	0.135068	CC1G_11928, CC1G_00160, CC1G_03714, CC1G_09352, CC1G_07747	446	13	2824	2.43532	1	0.791698	88.1112			6>8_up
1582	GOTERM_BP_FAT	GO:0019363~pyridine nucleotide biosynthetic process	3	0.150981	0.178789	CC1G_11928, CC1G_00160, CC1G_09352	446	5	2824	3.7991	1	0.847579	94.447			6>8_up
1583	GOTERM_BP_FAT	GO:0006733~oxidoreduction coenzyme metabolic process	5	0.251636	0.27397	CC1G_11928, CC1G_00160, CC1G_03714, CC1G_09352, CC1G_07747	446	17	2824	1.86231	1	0.929965	99.0894			6>8_up
1584	GOTERM_BP_FAT	GO:0009108~coenzyme biosynthetic process	4	0.201309	0.887977	CC1G_01941, CC1G_11928, CC1G_00160, CC1G_09352	446	31	2824	0.817011	1	0.999994	100			6>8_up
1585	GOTERM_BP_FAT	GO:0051188~cofactor biosynthetic process	5	0.251636	0.916557	CC1G_01941, CC1G_11928, CC1G_00160, CC1G_09352, CC1G_03730	446	42	2824	0.75379	1	0.999998	100			6>8_up
1586
1587	Annotation Cluster 20	Enrichment Score: 1.0069651356974798											6>8_up
1588	Category	Term	Count	%	PValue	Genes	List Total	Pop Hits	Pop Total	Fold Enrichment	Bonferroni	Benjamini	FDR
1589	INTERPRO	IPR011702:Glutamine amidotransferase superfamily	4	0.201309	0.0323309	CC1G_02006, CC1G_04764, CC1G_01969, CC1G_11893	1149	5	7124	4.96014	1	0.821519	41.2365			6>8_up
1590	GOTERM_BP_FAT	GO:0006541~glutamine metabolic process	4	0.201309	0.0536633	CC1G_02006, CC1G_04764, CC1G_01969, CC1G_11893	446	6	2824	4.22123	1	0.594647	55.4916			6>8_up
1591	INTERPRO	IPR000991:Glutamine amidotransferase class-I, C-terminal	4	0.201309	0.124555	CC1G_02006, CC1G_04764, CC1G_01969, CC1G_11893	1149	8	7124	3.10009	1	0.969423	88.3734			6>8_up
1592	INTERPRO	IPR017926:Glutamine amidotransferase type 1	4	0.201309	0.165378	CC1G_02006, CC1G_04764, CC1G_01969, CC1G_11893	1149	9	7124	2.75563	1	0.98365	94.6301			6>8_up
1593	GOTERM_BP_FAT	GO:0009064~glutamine family amino acid metabolic process	6	0.301963	0.258251	CC1G_05055, CC1G_02006, CC1G_04764, CC1G_01098, CC1G_01969, CC1G_11893	446	22	2824	1.72687	1	0.919327	98.753			6>8_up
1594
1595	Annotation Cluster 21	Enrichment Score: 0.995788119222353											6>8_up
1596	Category	Term	Count	%	PValue	Genes	List Total	Pop Hits	Pop Total	Fold Enrichment	Bonferroni	Benjamini	FDR
1597	INTERPRO	IPR001804:Isocitrate/isopropylmalate dehydrogenase	4	0.201309	0.0323309	CC1G_11465, CC1G_00350, CC1G_00372, CC1G_00055	1149	5	7124	4.96014	1	0.821519	41.2365			6>8_up
1598	GOTERM_MF_FAT	GO:0004448~isocitrate dehydrogenase activity	3	0.150981	0.0642181	CC1G_11465, CC1G_00350, CC1G_00372	612	3	3953	6.45915	1	0.592611	61.116			6>8_up
1599	INTERPRO	IPR019818:Isocitrate/isopropylmalate dehydrogenase, conserved site	3	0.150981	0.124304	CC1G_11465, CC1G_00350, CC1G_00055	1149	4	7124	4.65013	1	0.971485	88.3193			6>8_up
1600	GOTERM_MF_FAT	GO:0051287~NAD or NADH binding	7	0.35229	0.402798	CC1G_06970, CC1G_11465, CC1G_09430, CC1G_00350, CC1G_00372, CC1G_00055, CC1G_00725	612	33	3953	1.37012	1	0.972481	99.9349			6>8_up
1601
1602	Annotation Cluster 22	Enrichment Score: 0.9933455979477149											6>8_up
1603	Category	Term	Count	%	PValue	Genes	List Total	Pop Hits	Pop Total	Fold Enrichment	Bonferroni	Benjamini	FDR
1604	SMART	SM00382:AAA	23	1.15752	0.00256392	CC1G_00106, CC1G_04250, CC1G_00424, CC1G_09806, CC1G_09152, CC1G_11300, CC1G_07665, CC1G_06532, CC1G_00877, CC1G_03877, CC1G_01432, CC1G_06090, CC1G_10707, CC1G_01082, CC1G_01321, CC1G_09879, CC1G_13165, CC1G_02511, CC1G_03757, CC1G_06875, CC1G_10757, CC1G_07604, CC1G_00682	279	105	2453	1.92589	0.274506	0.14824	2.92512			6>8_up
1605	INTERPRO	IPR017871:ABC transporter, conserved site	12	0.603926	0.085422	CC1G_09152, CC1G_06090, CC1G_10707, CC1G_01321, CC1G_13165, CC1G_07665, CC1G_06532, CC1G_02511, CC1G_06875, CC1G_00682, CC1G_10757, CC1G_07604	1149	44	7124	1.69096	1	0.945549	76.4126			6>8_up
1606	INTERPRO	IPR003593:ATPase, AAA+ type, core	23	1.15752	0.112552	CC1G_00106, CC1G_04250, CC1G_00424, CC1G_09806, CC1G_09152, CC1G_11300, CC1G_07665, CC1G_06532, CC1G_00877, CC1G_03877, CC1G_01432, CC1G_06090, CC1G_10707, CC1G_01082, CC1G_01321, CC1G_09879, CC1G_13165, CC1G_02511, CC1G_03757, CC1G_06875, CC1G_10757, CC1G_07604, CC1G_00682	1149	105	7124	1.35813	1	0.97017	85.5081			6>8_up
1607	INTERPRO	IPR003439:ABC transporter-like	12	0.603926	0.124173	CC1G_09152, CC1G_06090, CC1G_10707, CC1G_01321, CC1G_13165, CC1G_07665, CC1G_06532, CC1G_02511, CC1G_06875, CC1G_00682, CC1G_10757, CC1G_07604	1149	47	7124	1.58302	1	0.973591	88.291			6>8_up
1608	INTERPRO	IPR013525:ABC-2 type transporter	4	0.201309	0.124555	CC1G_09152, CC1G_10707, CC1G_10757, CC1G_07604	1149	8	7124	3.10009	1	0.969423	88.3734			6>8_up
1609	INTERPRO	IPR003959:ATPase, AAA-type, core	8	0.402617	0.525918	CC1G_00106, CC1G_04250, CC1G_09806, CC1G_11300, CC1G_09879, CC1G_00877, CC1G_03877, CC1G_01432	1149	42	7124	1.18099	1	0.999968	99.9994			6>8_up
1610	COG_ONTOLOGY	Defense mechanisms	5	0.251636	0.5552	CC1G_01321, CC1G_13165, CC1G_06532, CC1G_00682, CC1G_10757	223	20	1155	1.29484	1	0.911998	99.9151			6>8_up
1611
1612	Annotation Cluster 23	Enrichment Score: 0.975880051769589											6>8_up
1613	Category	Term	Count	%	PValue	Genes	List Total	Pop Hits	Pop Total	Fold Enrichment	Bonferroni	Benjamini	FDR
1614	GOTERM_MF_FAT	GO:0016209~antioxidant activity	10	0.503271	0.0573968	CC1G_10475, CC1G_06963, CC1G_07167, CC1G_01028, CC1G_04966, CC1G_01201, CC1G_09926, CC1G_10471, CC1G_09914, CC1G_03890	612	33	3953	1.95732	1	0.561307	56.8817			6>8_up
1615	GOTERM_MF_FAT	GO:0004601~peroxidase activity	7	0.35229	0.111253	CC1G_10475, CC1G_01028, CC1G_01201, CC1G_09926, CC1G_10471, CC1G_09914, CC1G_03890	612	22	3953	2.05518	1	0.72521	81.3345			6>8_up
1616	GOTERM_MF_FAT	GO:0016684~oxidoreductase activity, acting on peroxide as acceptor	7	0.35229	0.111253	CC1G_10475, CC1G_01028, CC1G_01201, CC1G_09926, CC1G_10471, CC1G_09914, CC1G_03890	612	22	3953	2.05518	1	0.72521	81.3345			6>8_up
1617	SP_PIR_KEYWORDS	peroxidase	4	0.201309	0.1114	CC1G_01028, CC1G_01201, CC1G_09926, CC1G_03890	339	7	1903	3.20775	0.999999	0.683854	74.0651			6>8_up
1618	GOTERM_BP_FAT	GO:0006979~response to oxidative stress	5	0.251636	0.166805	CC1G_01028, CC1G_01201, CC1G_09926, CC1G_09914, CC1G_03890	446	14	2824	2.26137	1	0.840303	93.1314			6>8_up
1619
1620	Annotation Cluster 24	Enrichment Score: 0.9628799000167816											6>8_up
1621	Category	Term	Count	%	PValue	Genes	List Total	Pop Hits	Pop Total	Fold Enrichment	Bonferroni	Benjamini	FDR
1622	GOTERM_MF_FAT	GO:0016801~hydrolase activity, acting on ether bonds	4	0.201309	0.0288052	CC1G_11614, CC1G_09851, CC1G_10304, CC1G_07194	612	5	3953	5.16732	0.999999	0.392232	34.0295			6>8_up
1623	INTERPRO	IPR000639:Epoxide hydrolase-like	4	0.201309	0.0570069	CC1G_09851, CC1G_10304, CC1G_07194, CC1G_00644	1149	6	7124	4.13345	1	0.920192	61.3071			6>8_up
1624	GOTERM_MF_FAT	GO:0004301~epoxide hydrolase activity	3	0.150981	0.115425	CC1G_09851, CC1G_10304, CC1G_07194	612	4	3953	4.84436	1	0.722581	82.5436			6>8_up
1625	GOTERM_MF_FAT	GO:0016803~ether hydrolase activity	3	0.150981	0.115425	CC1G_09851, CC1G_10304, CC1G_07194	612	4	3953	4.84436	1	0.722581	82.5436			6>8_up
1626	GOTERM_BP_FAT	GO:0009636~response to toxin	3	0.150981	0.119407	CC1G_09851, CC1G_10304, CC1G_07194	446	4	2824	4.74888	1	0.760374	84.5291			6>8_up
1627	INTERPRO	IPR010497:Epoxide hydrolase, N-terminal	3	0.150981	0.124304	CC1G_09851, CC1G_10304, CC1G_07194	1149	4	7124	4.65013	1	0.971485	88.3193			6>8_up
1628	INTERPRO	IPR016292:Epoxide hydrolase	3	0.150981	0.124304	CC1G_09851, CC1G_10304, CC1G_07194	1149	4	7124	4.65013	1	0.971485	88.3193			6>8_up
1629	PIR_SUPERFAMILY	PIRSF001112:Epoxide_hydrolase	3	0.150981	0.231229	CC1G_09851, CC1G_10304, CC1G_07194	253	4	1087	3.22233	1	0.999323	96.4994			6>8_up
1630	PIR_SUPERFAMILY	PIRSF001112:epoxide hydrolase	3	0.150981	0.231229	CC1G_09851, CC1G_10304, CC1G_07194	253	4	1087	3.22233	1	0.999323	96.4994			6>8_up
1631
1632	Annotation Cluster 25	Enrichment Score: 0.9491856825986217											6>8_up
1633	Category	Term	Count	%	PValue	Genes	List Total	Pop Hits	Pop Total	Fold Enrichment	Bonferroni	Benjamini	FDR
1634	INTERPRO	IPR012335:Thioredoxin fold	16	0.805234	0.0329261	CC1G_10742, CC1G_04959, CC1G_07966, CC1G_10750, CC1G_01486, CC1G_06545, CC1G_03259, CC1G_00666, CC1G_10591, CC1G_00689, CC1G_07071, CC1G_04966, CC1G_07087, CC1G_07749, CC1G_07902, CC1G_00735	1149	57	7124	1.7404	1	0.81407	41.8184			6>8_up
1635	INTERPRO	IPR004046:Glutathione S-transferase, C-terminal	6	0.301963	0.0448763	CC1G_10742, CC1G_04959, CC1G_00666, CC1G_01486, CC1G_10750, CC1G_11081	1149	13	7124	2.86162	1	0.890837	52.4194			6>8_up
1636	INTERPRO	IPR017933:Glutathione S-transferase/chloride channel, C-terminal	7	0.35229	0.20459	CC1G_10742, CC1G_04959, CC1G_00666, CC1G_01486, CC1G_10750, CC1G_11081, CC1G_07902	1149	25	7124	1.73605	1	0.992117	97.5346			6>8_up
1637	INTERPRO	IPR004045:Glutathione S-transferase, N-terminal	7	0.35229	0.232305	CC1G_10742, CC1G_04959, CC1G_00666, CC1G_10591, CC1G_01486, CC1G_10750, CC1G_07902	1149	26	7124	1.66928	1	0.993659	98.6109			6>8_up
1638	INTERPRO	IPR010987:Glutathione S-transferase, C-terminal-like	4	0.201309	0.255607	CC1G_10742, CC1G_00666, CC1G_10750, CC1G_11081	1149	11	7124	2.25461	1	0.995075	99.1563			6>8_up
1639
1640	Annotation Cluster 26	Enrichment Score: 0.9327209126817024											6>8_up
1641	Category	Term	Count	%	PValue	Genes	List Total	Pop Hits	Pop Total	Fold Enrichment	Bonferroni	Benjamini	FDR
1642	GOTERM_MF_FAT	GO:0004091~carboxylesterase activity	9	0.452944	0.0231317	CC1G_06619, CC1G_03714, CC1G_07482, CC1G_03922, CC1G_03312, CC1G_03270, CC1G_09896, CC1G_07550, CC1G_09668	612	24	3953	2.42218	0.999979	0.361456	28.3277			6>8_up
1643	GOTERM_MF_FAT	GO:0050525~cutinase activity	3	0.150981	0.173171	CC1G_07482, CC1G_03922, CC1G_09668	612	5	3953	3.87549	1	0.820063	93.3212			6>8_up
1644	INTERPRO	IPR011150:Cutinase, monofunctional	3	0.150981	0.185619	CC1G_07482, CC1G_03922, CC1G_09668	1149	5	7124	3.7201	1	0.987988	96.3902			6>8_up
1645	INTERPRO	IPR000675:Cutinase	3	0.150981	0.249925	CC1G_07482, CC1G_03922, CC1G_09668	1149	6	7124	3.10009	1	0.995184	99.0459			6>8_up
1646
1647	Annotation Cluster 27	Enrichment Score: 0.9280166515507284											6>8_up
1648	Category	Term	Count	%	PValue	Genes	List Total	Pop Hits	Pop Total	Fold Enrichment	Bonferroni	Benjamini	FDR
1649	COG_ONTOLOGY	Energy production and conversion	15	0.754907	0.0428137	CC1G_04923, CC1G_07228, CC1G_07972, CC1G_08171, CC1G_01142, CC1G_01443, CC1G_05520, CC1G_05087, CC1G_01310, CC1G_03821, CC1G_07780, CC1G_02004, CC1G_10894, CC1G_01999, CC1G_03657	223	46	1155	1.68893	0.764015	0.382039	31.7461			6>8_up
1650	INTERPRO	IPR016166:FAD-binding, type 2	8	0.402617	0.0641282	CC1G_05520, CC1G_04923, CC1G_05087, CC1G_01310, CC1G_07780, CC1G_08171, CC1G_01443, CC1G_03657	1149	23	7124	2.15658	1	0.930354	65.7725			6>8_up
1651	INTERPRO	IPR006094:FAD linked oxidase, N-terminal	8	0.402617	0.0784595	CC1G_05520, CC1G_04923, CC1G_05087, CC1G_01310, CC1G_07780, CC1G_08171, CC1G_01443, CC1G_03657	1149	24	7124	2.06672	1	0.949515	73.3339			6>8_up
1652	INTERPRO	IPR016167:FAD-binding, type 2, subdomain 1	3	0.150981	0.185619	CC1G_05087, CC1G_01310, CC1G_03657	1149	5	7124	3.7201	1	0.987988	96.3902			6>8_up
1653	INTERPRO	IPR012951:Berberine/berberine-like	4	0.201309	0.572818	CC1G_05520, CC1G_04923, CC1G_01310, CC1G_08171	1149	18	7124	1.37782	1	0.999987	99.9999			6>8_up
1654
1655	Annotation Cluster 28	Enrichment Score: 0.9216078211225962											6>8_up
1656	Category	Term	Count	%	PValue	Genes	List Total	Pop Hits	Pop Total	Fold Enrichment	Bonferroni	Benjamini	FDR
1657	GOTERM_MF_FAT	GO:0008519~ammonium transmembrane transporter activity	3	0.150981	0.115425	CC1G_13124, CC1G_01676, CC1G_05914	612	4	3953	4.84436	1	0.722581	82.5436			6>8_up
1658	GOTERM_MF_FAT	GO:0015101~organic cation transmembrane transporter activity	3	0.150981	0.115425	CC1G_13124, CC1G_01676, CC1G_05914	612	4	3953	4.84436	1	0.722581	82.5436			6>8_up
1659	INTERPRO	IPR001905:Ammonium transporter	3	0.150981	0.124304	CC1G_13124, CC1G_01676, CC1G_05914	1149	4	7124	4.65013	1	0.971485	88.3193			6>8_up
1660	INTERPRO	IPR018047:Ammonium transporter, conserved site	3	0.150981	0.124304	CC1G_13124, CC1G_01676, CC1G_05914	1149	4	7124	4.65013	1	0.971485	88.3193			6>8_up
1661
1662	Annotation Cluster 29	Enrichment Score: 0.9128484957033595											6>8_up
1663	Category	Term	Count	%	PValue	Genes	List Total	Pop Hits	Pop Total	Fold Enrichment	Bonferroni	Benjamini	FDR
1664	INTERPRO	IPR018523:Isocitrate lyase and phosphorylmutase, conserved site	3	0.150981	0.0694958	CC1G_07122, CC1G_06900, CC1G_06620	1149	3	7124	6.20017	1	0.93932	68.8136			6>8_up
1665	INTERPRO	IPR000918:Isocitrate lyase and phosphorylmutase	3	0.150981	0.0694958	CC1G_07122, CC1G_06900, CC1G_06620	1149	3	7124	6.20017	1	0.93932	68.8136			6>8_up
1666	INTERPRO	IPR015813:Pyruvate/Phosphoenolpyruvate kinase, catalytic core	3	0.150981	0.37804	CC1G_07122, CC1G_06900, CC1G_06620	1149	8	7124	2.32507	1	0.999352	99.9539			6>8_up
1667
1668	Annotation Cluster 30	Enrichment Score: 0.8773601924441581											6>8_up
1669	Category	Term	Count	%	PValue	Genes	List Total	Pop Hits	Pop Total	Fold Enrichment	Bonferroni	Benjamini	FDR
1670	GOTERM_BP_FAT	GO:0006084~acetyl-CoA metabolic process	7	0.35229	0.0511187	CC1G_07122, CC1G_08888, CC1G_10805, CC1G_06084, CC1G_00350, CC1G_09115, CC1G_00372	446	18	2824	2.46238	1	0.586997	53.7024			6>8_up
1671	GOTERM_BP_FAT	GO:0006732~coenzyme metabolic process	15	0.754907	0.0878611	CC1G_01941, CC1G_00160, CC1G_03714, CC1G_07784, CC1G_07122, CC1G_11928, CC1G_08888, CC1G_04423, CC1G_10805, CC1G_00350, CC1G_06084, CC1G_09352, CC1G_07747, CC1G_09115, CC1G_00372	446	61	2824	1.55701	1	0.681948	74.0673			6>8_up
1672	GOTERM_BP_FAT	GO:0009109~coenzyme catabolic process	6	0.301963	0.115749	CC1G_07122, CC1G_10805, CC1G_06084, CC1G_00350, CC1G_09115, CC1G_00372	446	17	2824	2.23477	1	0.762719	83.5587			6>8_up
1673	GOTERM_BP_FAT	GO:0006099~tricarboxylic acid cycle	6	0.301963	0.115749	CC1G_07122, CC1G_10805, CC1G_06084, CC1G_00350, CC1G_09115, CC1G_00372	446	17	2824	2.23477	1	0.762719	83.5587			6>8_up
1674	GOTERM_BP_FAT	GO:0046356~acetyl-CoA catabolic process	6	0.301963	0.115749	CC1G_07122, CC1G_10805, CC1G_06084, CC1G_00350, CC1G_09115, CC1G_00372	446	17	2824	2.23477	1	0.762719	83.5587			6>8_up
1675	GOTERM_BP_FAT	GO:0009060~aerobic respiration	6	0.301963	0.115749	CC1G_07122, CC1G_10805, CC1G_06084, CC1G_00350, CC1G_09115, CC1G_00372	446	17	2824	2.23477	1	0.762719	83.5587			6>8_up
1676	GOTERM_BP_FAT	GO:0051187~cofactor catabolic process	6	0.301963	0.140607	CC1G_07122, CC1G_10805, CC1G_06084, CC1G_00350, CC1G_09115, CC1G_00372	446	18	2824	2.11061	1	0.799689	89.1809			6>8_up
1677	GOTERM_BP_FAT	GO:0051186~cofactor metabolic process	16	0.805234	0.177569	CC1G_01941, CC1G_00160, CC1G_03714, CC1G_07784, CC1G_07122, CC1G_11928, CC1G_08888, CC1G_04423, CC1G_10805, CC1G_00350, CC1G_06084, CC1G_09352, CC1G_03730, CC1G_07747, CC1G_09115, CC1G_00372	446	74	2824	1.36905	1	0.850218	94.3247			6>8_up
1678	GOTERM_BP_FAT	GO:0045333~cellular respiration	6	0.301963	0.258251	CC1G_07122, CC1G_10805, CC1G_06084, CC1G_00350, CC1G_09115, CC1G_00372	446	22	2824	1.72687	1	0.919327	98.753			6>8_up
1679	GOTERM_BP_FAT	GO:0015980~energy derivation by oxidation of organic compounds	6	0.301963	0.323998	CC1G_07122, CC1G_10805, CC1G_06084, CC1G_00350, CC1G_09115, CC1G_00372	446	24	2824	1.58296	1	0.955673	99.6806			6>8_up
1680
1681	Annotation Cluster 31	Enrichment Score: 0.8053400439207851											6>8_up
1682	Category	Term	Count	%	PValue	Genes	List Total	Pop Hits	Pop Total	Fold Enrichment	Bonferroni	Benjamini	FDR
1683	INTERPRO	IPR013154:Alcohol dehydrogenase GroES-like	9	0.452944	0.0570003	CC1G_01888, CC1G_02118, CC1G_03921, CC1G_07820, CC1G_05872, CC1G_00547, CC1G_02196, CC1G_07171, CC1G_00131	1149	27	7124	2.06672	1	0.927303	61.3027			6>8_up
1684	INTERPRO	IPR002085:Alcohol dehydrogenase superfamily, zinc-containing	9	0.452944	0.0823923	CC1G_01888, CC1G_02118, CC1G_03921, CC1G_07820, CC1G_05872, CC1G_00547, CC1G_02196, CC1G_07171, CC1G_00131	1149	29	7124	1.92419	1	0.948326	75.1164			6>8_up
1685	INTERPRO	IPR013149:Alcohol dehydrogenase, zinc-binding	8	0.402617	0.152379	CC1G_01888, CC1G_02118, CC1G_03921, CC1G_07820, CC1G_00547, CC1G_02196, CC1G_07171, CC1G_00131	1149	28	7124	1.77148	1	0.981455	93.1049			6>8_up
1686	PIR_SUPERFAMILY	PIRSF000091:alcohol dehydrogenase	5	0.251636	0.354665	CC1G_01888, CC1G_07820, CC1G_00547, CC1G_07171, CC1G_00131	253	13	1087	1.65248	1	0.99994	99.624			6>8_up
1687	COG_ONTOLOGY	Energy production and conversion / General function prediction only	5	0.251636	0.370503	CC1G_01888, CC1G_02118, CC1G_03921, CC1G_07820, CC1G_00547	223	16	1155	1.61855	1	0.887177	98.24			6>8_up
1688
1689	Annotation Cluster 32	Enrichment Score: 0.7625615409690835											6>8_up
1690	Category	Term	Count	%	PValue	Genes	List Total	Pop Hits	Pop Total	Fold Enrichment	Bonferroni	Benjamini	FDR
1691	GOTERM_MF_FAT	GO:0031406~carboxylic acid binding	8	0.402617	0.0939871	CC1G_10680, CC1G_07057, CC1G_00065, CC1G_04764, CC1G_03867, CC1G_05664, CC1G_04210, CC1G_06806	612	26	3953	1.98743	1	0.6786	75.4553			6>8_up
1692	GOTERM_MF_FAT	GO:0016597~amino acid binding	3	0.150981	0.23422	CC1G_10680, CC1G_04764, CC1G_04210	612	6	3953	3.22958	1	0.888314	97.758			6>8_up
1693	GOTERM_MF_FAT	GO:0043176~amine binding	3	0.150981	0.23422	CC1G_10680, CC1G_04764, CC1G_04210	612	6	3953	3.22958	1	0.888314	97.758			6>8_up
1694
1695	Annotation Cluster 33	Enrichment Score: 0.7565162079609681											6>8_up
1696	Category	Term	Count	%	PValue	Genes	List Total	Pop Hits	Pop Total	Fold Enrichment	Bonferroni	Benjamini	FDR
1697	INTERPRO	IPR014009:PIK-related kinase	3	0.150981	0.124304	CC1G_08126, CC1G_00331, CC1G_00894	1149	4	7124	4.65013	1	0.971485	88.3193			6>8_up
1698	INTERPRO	IPR003152:PIK-related kinase, FATC	3	0.150981	0.124304	CC1G_08126, CC1G_00331, CC1G_00894	1149	4	7124	4.65013	1	0.971485	88.3193			6>8_up
1699	INTERPRO	IPR003151:PIK-related kinase, FAT	3	0.150981	0.124304	CC1G_08126, CC1G_00331, CC1G_00894	1149	4	7124	4.65013	1	0.971485	88.3193			6>8_up
1700	SMART	SM00146:PI3Kc	3	0.150981	0.22721	CC1G_08126, CC1G_00331, CC1G_00894	279	8	2453	3.29704	1	0.946547	94.9239			6>8_up
1701	INTERPRO	IPR000403:Phosphatidylinositol 3- and 4-kinase, catalytic	3	0.150981	0.37804	CC1G_08126, CC1G_00331, CC1G_00894	1149	8	7124	2.32507	1	0.999352	99.9539			6>8_up
1702
1703	Annotation Cluster 34	Enrichment Score: 0.7126936782719842											6>8_up
1704	Category	Term	Count	%	PValue	Genes	List Total	Pop Hits	Pop Total	Fold Enrichment	Bonferroni	Benjamini	FDR
1705	INTERPRO	IPR006163:Phosphopantetheine-binding	3	0.150981	0.124304	CC1G_05377, CC1G_05873, CC1G_04210	1149	4	7124	4.65013	1	0.971485	88.3193			6>8_up
1706	GOTERM_MF_FAT	GO:0000036~acyl carrier activity	3	0.150981	0.23422	CC1G_05377, CC1G_05873, CC1G_04210	612	6	3953	3.22958	1	0.888314	97.758			6>8_up
1707	INTERPRO	IPR009081:Acyl carrier protein-like	3	0.150981	0.249925	CC1G_05377, CC1G_05873, CC1G_04210	1149	6	7124	3.10009	1	0.995184	99.0459			6>8_up
1708
1709	Annotation Cluster 35	Enrichment Score: 0.6797914463782517											6>8_up
1710	Category	Term	Count	%	PValue	Genes	List Total	Pop Hits	Pop Total	Fold Enrichment	Bonferroni	Benjamini	FDR
1711	GOTERM_BP_FAT	GO:0009628~response to abiotic stimulus	3	0.150981	0.178789	CC1G_11924, CC1G_11183, CC1G_09101	446	5	2824	3.7991	1	0.847579	94.447			6>8_up
1712	GOTERM_BP_FAT	GO:0009268~response to pH	3	0.150981	0.178789	CC1G_11924, CC1G_11183, CC1G_09101	446	5	2824	3.7991	1	0.847579	94.447			6>8_up
1713	INTERPRO	IPR014850:Signal transduction response regulator, pH-responsive, PalI/Rim9	3	0.150981	0.185619	CC1G_11924, CC1G_11183, CC1G_09101	1149	5	7124	3.7201	1	0.987988	96.3902			6>8_up
1714	GOTERM_BP_FAT	GO:0051101~regulation of DNA binding	3	0.150981	0.241351	CC1G_11924, CC1G_11183, CC1G_09101	446	6	2824	3.16592	1	0.909106	98.2644			6>8_up
1715	GOTERM_BP_FAT	GO:0051098~regulation of binding	3	0.150981	0.241351	CC1G_11924, CC1G_11183, CC1G_09101	446	6	2824	3.16592	1	0.909106	98.2644			6>8_up
1716	GOTERM_BP_FAT	GO:0051090~regulation of transcription factor activity	3	0.150981	0.241351	CC1G_11924, CC1G_11183, CC1G_09101	446	6	2824	3.16592	1	0.909106	98.2644			6>8_up
1717
1718	Annotation Cluster 36	Enrichment Score: 0.6781413465363799											6>8_up
1719	Category	Term	Count	%	PValue	Genes	List Total	Pop Hits	Pop Total	Fold Enrichment	Bonferroni	Benjamini	FDR
1720	INTERPRO	IPR015590:Aldehyde dehydrogenase	5	0.251636	0.144011	CC1G_05826, CC1G_07703, CC1G_06909, CC1G_05987, CC1G_01738	1149	13	7124	2.38468	1	0.9815	91.9173			6>8_up
1721	INTERPRO	IPR016162:Aldehyde dehydrogenase, N-terminal	5	0.251636	0.144011	CC1G_05826, CC1G_07703, CC1G_06909, CC1G_05987, CC1G_01738	1149	13	7124	2.38468	1	0.9815	91.9173			6>8_up
1722	INTERPRO	IPR016160:Aldehyde dehydrogenase, conserved site	5	0.251636	0.445435	CC1G_05826, CC1G_07703, CC1G_06909, CC1G_00710, CC1G_01738	1149	21	7124	1.47623	1	0.99981	99.9928			6>8_up
1723
1724	Annotation Cluster 37	Enrichment Score: 0.6512949637163891											6>8_up
1725	Category	Term	Count	%	PValue	Genes	List Total	Pop Hits	Pop Total	Fold Enrichment	Bonferroni	Benjamini	FDR
1726	GOTERM_MF_FAT	GO:0017171~serine hydrolase activity	10	0.503271	0.0573968	CC1G_09180, CC1G_08641, CC1G_02286, CC1G_12769, CC1G_04562, CC1G_12159, CC1G_10615, CC1G_01435, CC1G_07792, CC1G_03691	612	33	3953	1.95732	1	0.561307	56.8817			6>8_up
1727	GOTERM_MF_FAT	GO:0008236~serine-type peptidase activity	10	0.503271	0.0573968	CC1G_09180, CC1G_08641, CC1G_02286, CC1G_12769, CC1G_04562, CC1G_12159, CC1G_10615, CC1G_01435, CC1G_07792, CC1G_03691	612	33	3953	1.95732	1	0.561307	56.8817			6>8_up
1728	SP_PIR_KEYWORDS	Serine protease	5	0.251636	0.148925	CC1G_08641, CC1G_04562, CC1G_10615, CC1G_01435, CC1G_07792	339	12	1903	2.33899	1	0.740145	84.1596			6>8_up
1729	GOTERM_MF_FAT	GO:0004252~serine-type endopeptidase activity	6	0.301963	0.185641	CC1G_08641, CC1G_02286, CC1G_04562, CC1G_10615, CC1G_01435, CC1G_07792	612	20	3953	1.93775	1	0.831753	94.6201			6>8_up
1730	INTERPRO	IPR015500:Peptidase S8, subtilisin-related	4	0.201309	0.255607	CC1G_02286, CC1G_04562, CC1G_10615, CC1G_07792	1149	11	7124	2.25461	1	0.995075	99.1563			6>8_up
1731	SP_PIR_KEYWORDS	Protease	11	0.553598	0.26735	CC1G_08641, CC1G_06382, CC1G_05800, CC1G_04562, CC1G_12961, CC1G_01276, CC1G_10615, CC1G_01435, CC1G_00332, CC1G_07792, CC1G_02904	339	45	1903	1.37221	1	0.852753	97.141			6>8_up
1732	INTERPRO	IPR000209:Peptidase S8 and S53, subtilisin, kexin, sedolisin	6	0.301963	0.274437	CC1G_13340, CC1G_02286, CC1G_04562, CC1G_10615, CC1G_01435, CC1G_07792	1149	22	7124	1.69096	1	0.9957	99.4426			6>8_up
1733	GOTERM_BP_FAT	GO:0043086~negative regulation of catalytic activity	3	0.150981	0.366834	CC1G_04562, CC1G_10615, CC1G_07792	446	8	2824	2.37444	1	0.96955	99.8778			6>8_up
1734	GOTERM_BP_FAT	GO:0044092~negative regulation of molecular function	3	0.150981	0.366834	CC1G_04562, CC1G_10615, CC1G_07792	446	8	2824	2.37444	1	0.96955	99.8778			6>8_up
1735	INTERPRO	IPR010259:Proteinase inhibitor I9, subtilisin propeptide	3	0.150981	0.37804	CC1G_04562, CC1G_10615, CC1G_07792	1149	8	7124	2.32507	1	0.999352	99.9539			6>8_up
1736	GOTERM_MF_FAT	GO:0042802~identical protein binding	3	0.150981	0.416373	CC1G_04562, CC1G_10615, CC1G_07792	612	9	3953	2.15305	1	0.97382	99.953			6>8_up
1737	PIR_SUPERFAMILY	PIRSF001160:subtilisin	3	0.150981	0.422656	CC1G_04562, CC1G_10615, CC1G_07792	253	6	1087	2.14822	1	0.999985	99.9091			6>8_up
1738
1739	Annotation Cluster 38	Enrichment Score: 0.6450198593291955											6>8_up
1740	Category	Term	Count	%	PValue	Genes	List Total	Pop Hits	Pop Total	Fold Enrichment	Bonferroni	Benjamini	FDR
1741	GOTERM_BP_FAT	GO:0006575~cellular amino acid derivative metabolic process	7	0.35229	0.164614	CC1G_01941, CC1G_11928, CC1G_06619, CC1G_00276, CC1G_02006, CC1G_01677, CC1G_10822	446	24	2824	1.84679	1	0.84124	92.8615			6>8_up
1742	GOTERM_BP_FAT	GO:0006576~biogenic amine metabolic process	4	0.201309	0.199569	CC1G_11928, CC1G_06619, CC1G_02006, CC1G_10822	446	10	2824	2.53274	1	0.872202	96.1879			6>8_up
1743	GOTERM_BP_FAT	GO:0006568~tryptophan metabolic process	3	0.150981	0.241351	CC1G_11928, CC1G_02006, CC1G_10822	446	6	2824	3.16592	1	0.909106	98.2644			6>8_up
1744	GOTERM_BP_FAT	GO:0042430~indole and derivative metabolic process	3	0.150981	0.241351	CC1G_11928, CC1G_02006, CC1G_10822	446	6	2824	3.16592	1	0.909106	98.2644			6>8_up
1745	GOTERM_BP_FAT	GO:0042434~indole derivative metabolic process	3	0.150981	0.241351	CC1G_11928, CC1G_02006, CC1G_10822	446	6	2824	3.16592	1	0.909106	98.2644			6>8_up
1746	GOTERM_BP_FAT	GO:0006586~indolalkylamine metabolic process	3	0.150981	0.241351	CC1G_11928, CC1G_02006, CC1G_10822	446	6	2824	3.16592	1	0.909106	98.2644			6>8_up
1747	GOTERM_BP_FAT	GO:0009072~aromatic amino acid family metabolic process	5	0.251636	0.27397	CC1G_11928, CC1G_09809, CC1G_02006, CC1G_10822, CC1G_03718	446	17	2824	1.86231	1	0.929965	99.0894			6>8_up
1748
1749	Annotation Cluster 39	Enrichment Score: 0.644715071315175											6>8_up
1750	Category	Term	Count	%	PValue	Genes	List Total	Pop Hits	Pop Total	Fold Enrichment	Bonferroni	Benjamini	FDR
1751	GOTERM_MF_FAT	GO:0019842~vitamin binding	17	0.855561	0.088117	CC1G_00425, CC1G_03565, CC1G_00065, CC1G_01108, CC1G_07874, CC1G_05719, CC1G_04210, CC1G_05664, CC1G_05864, CC1G_02303, CC1G_11928, CC1G_03788, CC1G_01099, CC1G_12439, CC1G_02020, CC1G_04317, CC1G_02204	612	73	3953	1.50419	1	0.663111	73.0925			6>8_up
1752	GOTERM_MF_FAT	GO:0070279~vitamin B6 binding	12	0.603926	0.202902	CC1G_11928, CC1G_03788, CC1G_00425, CC1G_01099, CC1G_01108, CC1G_02020, CC1G_07874, CC1G_04317, CC1G_02204, CC1G_05719, CC1G_05864, CC1G_02303	612	54	3953	1.43537	1	0.855115	96.0339			6>8_up
1753	GOTERM_MF_FAT	GO:0030170~pyridoxal phosphate binding	12	0.603926	0.202902	CC1G_11928, CC1G_03788, CC1G_00425, CC1G_01099, CC1G_01108, CC1G_02020, CC1G_07874, CC1G_04317, CC1G_02204, CC1G_05719, CC1G_05864, CC1G_02303	612	54	3953	1.43537	1	0.855115	96.0339			6>8_up
1754	INTERPRO	IPR015421:Pyridoxal phosphate-dependent transferase, major region, subdomain 1	10	0.503271	0.204944	CC1G_11928, CC1G_00425, CC1G_01099, CC1G_01108, CC1G_02020, CC1G_07874, CC1G_04317, CC1G_05719, CC1G_05864, CC1G_02303	1149	41	7124	1.51224	1	0.991509	97.5523			6>8_up
1755	SP_PIR_KEYWORDS	pyridoxal phosphate	4	0.201309	0.803815	CC1G_00425, CC1G_02020, CC1G_04317, CC1G_02303	339	23	1903	0.976273	1	0.99568	100			6>8_up
1756
1757	Annotation Cluster 40	Enrichment Score: 0.6148685429748875											6>8_up
1758	Category	Term	Count	%	PValue	Genes	List Total	Pop Hits	Pop Total	Fold Enrichment	Bonferroni	Benjamini	FDR
1759	INTERPRO	IPR001461:Peptidase A1	6	0.301963	0.0608248	CC1G_07585, CC1G_07336, CC1G_08025, CC1G_12113, CC1G_00332, CC1G_03281	1149	14	7124	2.65722	1	0.926441	63.7649			6>8_up
1760	INTERPRO	IPR009007:Peptidase aspartic, catalytic	6	0.301963	0.0795634	CC1G_07585, CC1G_07336, CC1G_08025, CC1G_12113, CC1G_00332, CC1G_03281	1149	15	7124	2.48007	1	0.947175	73.8459			6>8_up
1761	INTERPRO	IPR001969:Peptidase aspartic, active site	6	0.301963	0.179742	CC1G_07336, CC1G_12113, CC1G_02362, CC1G_10101, CC1G_00332, CC1G_02207	1149	19	7124	1.95795	1	0.987023	95.9449			6>8_up
1762	GOTERM_MF_FAT	GO:0004190~aspartic-type endopeptidase activity	7	0.35229	0.984253	CC1G_07585, CC1G_07336, CC1G_08025, CC1G_12113, CC1G_03570, CC1G_00332, CC1G_03281	612	76	3953	0.594922	1	1	100			6>8_up
1763	GOTERM_MF_FAT	GO:0070001~aspartic-type peptidase activity	7	0.35229	0.984253	CC1G_07585, CC1G_07336, CC1G_08025, CC1G_12113, CC1G_03570, CC1G_00332, CC1G_03281	612	76	3953	0.594922	1	1	100			6>8_up
1764
1765	Annotation Cluster 41	Enrichment Score: 0.6133422302150706											6>8_up
1766	Category	Term	Count	%	PValue	Genes	List Total	Pop Hits	Pop Total	Fold Enrichment	Bonferroni	Benjamini	FDR
1767	GOTERM_MF_FAT	GO:0003924~GTPase activity	9	0.452944	0.0671339	CC1G_11510, CC1G_04743, CC1G_01375, CC1G_06184, CC1G_12235, CC1G_06762, CC1G_06744, CC1G_00397, CC1G_00516	612	29	3953	2.00456	1	0.598819	62.8051			6>8_up
1768	GOTERM_BP_FAT	GO:0006414~translational elongation	4	0.201309	0.157141	CC1G_07572, CC1G_12235, CC1G_06762, CC1G_06744	446	9	2824	2.81415	1	0.831538	91.8648			6>8_up
1769	SP_PIR_KEYWORDS	elongation factor	3	0.150981	0.217475	CC1G_12235, CC1G_06762, CC1G_06744	339	5	1903	3.36814	1	0.83358	93.9321			6>8_up
1770	INTERPRO	IPR000795:Protein synthesis factor, GTP-binding	5	0.251636	0.250092	CC1G_12235, CC1G_06762, CC1G_06744, CC1G_00397, CC1G_00516	1149	16	7124	1.93755	1	0.994799	99.0493			6>8_up
1771	INTERPRO	IPR004161:Translation elongation factor EFTu/EF1A, domain 2	4	0.201309	0.255607	CC1G_12235, CC1G_06762, CC1G_06744, CC1G_00516	1149	11	7124	2.25461	1	0.995075	99.1563			6>8_up
1772	INTERPRO	IPR000640:Translation elongation factor EFG/EF2, C-terminal	3	0.150981	0.314669	CC1G_12235, CC1G_00397, CC1G_00516	1149	7	7124	2.65722	1	0.998055	99.7785			6>8_up
1773	GOTERM_MF_FAT	GO:0003746~translation elongation factor activity	3	0.150981	0.3573	CC1G_12235, CC1G_06762, CC1G_06744	612	8	3953	2.42218	1	0.956219	99.8148			6>8_up
1774	GOTERM_MF_FAT	GO:0008135~translation factor activity, nucleic acid binding	5	0.251636	0.751731	CC1G_03881, CC1G_12235, CC1G_06762, CC1G_06744, CC1G_07093	612	32	3953	1.00924	1	0.999313	100			6>8_up
1775
1776	Annotation Cluster 42	Enrichment Score: 0.596162760564488											6>8_up
1777	Category	Term	Count	%	PValue	Genes	List Total	Pop Hits	Pop Total	Fold Enrichment	Bonferroni	Benjamini	FDR
1778	GOTERM_MF_FAT	GO:0004091~carboxylesterase activity	9	0.452944	0.0231317	CC1G_06619, CC1G_03714, CC1G_07482, CC1G_03922, CC1G_03312, CC1G_03270, CC1G_09896, CC1G_07550, CC1G_09668	612	24	3953	2.42218	0.999979	0.361456	28.3277			6>8_up
1779	GOTERM_MF_FAT	GO:0004806~triacylglycerol lipase activity	3	0.150981	0.525365	CC1G_03312, CC1G_09896, CC1G_07550	612	11	3953	1.76159	1	0.989648	99.9975			6>8_up
1780	INTERPRO	IPR002921:Lipase, class 3	3	0.150981	0.5496	CC1G_03312, CC1G_09896, CC1G_07550	1149	11	7124	1.69096	1	0.99998	99.9998			6>8_up
1781	GOTERM_MF_FAT	GO:0016298~lipase activity	4	0.201309	0.617496	CC1G_06619, CC1G_03312, CC1G_09896, CC1G_07550	612	20	3953	1.29183	1	0.996018	99.9999			6>8_up
1782
1783	Annotation Cluster 43	Enrichment Score: 0.5932614370765561											6>8_up
1784	Category	Term	Count	%	PValue	Genes	List Total	Pop Hits	Pop Total	Fold Enrichment	Bonferroni	Benjamini	FDR
1785	GOTERM_MF_FAT	GO:0015103~inorganic anion transmembrane transporter activity	4	0.201309	0.150543	CC1G_03861, CC1G_07317, CC1G_07229, CC1G_00150	612	9	3953	2.87073	1	0.790619	90.1921			6>8_up
1786	GOTERM_MF_FAT	GO:0008509~anion transmembrane transporter activity	5	0.251636	0.225965	CC1G_03861, CC1G_07317, CC1G_07229, CC1G_05822, CC1G_00150	612	16	3953	2.01848	1	0.882609	97.3885			6>8_up
1787	GOTERM_BP_FAT	GO:0015698~inorganic anion transport	4	0.201309	0.290328	CC1G_03861, CC1G_07317, CC1G_07229, CC1G_00150	446	12	2824	2.11061	1	0.939633	99.3482			6>8_up
1788	GOTERM_BP_FAT	GO:0006820~anion transport	4	0.201309	0.428907	CC1G_03861, CC1G_07317, CC1G_07229, CC1G_00150	446	15	2824	1.68849	1	0.98368	99.9731			6>8_up
1789
1790	Annotation Cluster 44	Enrichment Score: 0.5870300075934923											6>8_up
1791	Category	Term	Count	%	PValue	Genes	List Total	Pop Hits	Pop Total	Fold Enrichment	Bonferroni	Benjamini	FDR
1792	SMART	SM00075:HYDRO	9	0.452944	0.0271408	CC1G_04754, CC1G_04893, CC1G_02181, CC1G_05161, CC1G_06484, CC1G_04061, CC1G_10206, CC1G_02185, CC1G_01230	279	33	2453	2.39785	0.967919	0.682251	27.254			6>8_up
1793	GOTERM_MF_FAT	GO:0005199~structural constituent of cell wall	9	0.452944	0.125244	CC1G_04754, CC1G_04893, CC1G_02181, CC1G_05161, CC1G_06484, CC1G_04061, CC1G_10206, CC1G_02185, CC1G_01230	612	33	3953	1.76159	1	0.737656	85.1075			6>8_up
1794	INTERPRO	IPR001338:Hydrophobin, fungi	9	0.452944	0.149992	CC1G_04754, CC1G_04893, CC1G_02181, CC1G_05161, CC1G_06484, CC1G_04061, CC1G_10206, CC1G_02185, CC1G_01230	1149	33	7124	1.69096	1	0.983144	92.784			6>8_up
1795	GOTERM_CC_FAT	GO:0009277~fungal-type cell wall	9	0.452944	0.316337	CC1G_04754, CC1G_04893, CC1G_02181, CC1G_05161, CC1G_06484, CC1G_04061, CC1G_10206, CC1G_02185, CC1G_01230	209	33	1056	1.37799	1	0.991102	98.9284			6>8_up
1796	GOTERM_CC_FAT	GO:0030312~external encapsulating structure	10	0.503271	0.355923	CC1G_04754, CC1G_04893, CC1G_02181, CC1G_05161, CC1G_06484, CC1G_04061, CC1G_10206, CC1G_07071, CC1G_02185, CC1G_01230	209	39	1056	1.29555	1	0.993541	99.4739			6>8_up
1797	GOTERM_CC_FAT	GO:0005618~cell wall	9	0.452944	0.448728	CC1G_04754, CC1G_04893, CC1G_02181, CC1G_05161, CC1G_06484, CC1G_04061, CC1G_10206, CC1G_02185, CC1G_01230	209	37	1056	1.22902	1	0.994591	99.9178			6>8_up
1798	PIR_SUPERFAMILY	PIRSF004610:1G2 protein	4	0.201309	0.825591	CC1G_04893, CC1G_06484, CC1G_04061, CC1G_10206	253	18	1087	0.954765	1	1	100			6>8_up
1799	GOTERM_MF_FAT	GO:0005198~structural molecule activity	20	1.00654	0.94637	CC1G_07364, CC1G_04754, CC1G_04893, CC1G_04743, CC1G_06484, CC1G_11987, CC1G_10206, CC1G_02185, CC1G_05661, CC1G_02085, CC1G_07572, CC1G_10719, CC1G_02181, CC1G_05161, CC1G_01375, CC1G_04061, CC1G_06184, CC1G_01230, CC1G_00660, CC1G_06736	612	166	3953	0.778211	1	0.999998	100			6>8_up
1800
1801	Annotation Cluster 45	Enrichment Score: 0.5522724918069541											6>8_up
1802	Category	Term	Count	%	PValue	Genes	List Total	Pop Hits	Pop Total	Fold Enrichment	Bonferroni	Benjamini	FDR
1803	INTERPRO	IPR010089:Flavoprotein WrbA	3	0.150981	0.0694958	CC1G_11359, CC1G_04039, CC1G_11360	1149	3	7124	6.20017	1	0.93932	68.8136			6>8_up
1804	GOTERM_BP_FAT	GO:0016481~negative regulation of transcription	4	0.201309	0.244274	CC1G_11359, CC1G_04039, CC1G_09430, CC1G_11360	446	11	2824	2.30249	1	0.908853	98.36			6>8_up
1805	INTERPRO	IPR008254:Flavodoxin/nitric oxide synthase	3	0.150981	0.249925	CC1G_11359, CC1G_04039, CC1G_11360	1149	6	7124	3.10009	1	0.995184	99.0459			6>8_up
1806	GOTERM_MF_FAT	GO:0010181~FMN binding	5	0.251636	0.262041	CC1G_11359, CC1G_07713, CC1G_04039, CC1G_11360, CC1G_10861	612	17	3953	1.89975	1	0.910183	98.676			6>8_up
1807	GOTERM_BP_FAT	GO:0051172~negative regulation of nitrogen compound metabolic process	4	0.201309	0.290328	CC1G_11359, CC1G_04039, CC1G_09430, CC1G_11360	446	12	2824	2.11061	1	0.939633	99.3482			6>8_up
1808	GOTERM_BP_FAT	GO:0045934~negative regulation of nucleobase, nucleoside, nucleotide and nucleic acid metabolic process	4	0.201309	0.290328	CC1G_11359, CC1G_04039, CC1G_09430, CC1G_11360	446	12	2824	2.11061	1	0.939633	99.3482			6>8_up
1809	GOTERM_BP_FAT	GO:0010629~negative regulation of gene expression	4	0.201309	0.336906	CC1G_11359, CC1G_04039, CC1G_09430, CC1G_11360	446	13	2824	1.94826	1	0.960236	99.7593			6>8_up
1810	GOTERM_BP_FAT	GO:0031327~negative regulation of cellular biosynthetic process	4	0.201309	0.383297	CC1G_11359, CC1G_04039, CC1G_09430, CC1G_11360	446	14	2824	1.8091	1	0.973861	99.917			6>8_up
1811	GOTERM_BP_FAT	GO:0010558~negative regulation of macromolecule biosynthetic process	4	0.201309	0.383297	CC1G_11359, CC1G_04039, CC1G_09430, CC1G_11360	446	14	2824	1.8091	1	0.973861	99.917			6>8_up
1812	GOTERM_BP_FAT	GO:0009890~negative regulation of biosynthetic process	4	0.201309	0.383297	CC1G_11359, CC1G_04039, CC1G_09430, CC1G_11360	446	14	2824	1.8091	1	0.973861	99.917			6>8_up
1813	GOTERM_BP_FAT	GO:0010605~negative regulation of macromolecule metabolic process	4	0.201309	0.473253	CC1G_11359, CC1G_04039, CC1G_09430, CC1G_11360	446	16	2824	1.58296	1	0.989861	99.9918			6>8_up
1814
1815	Annotation Cluster 46	Enrichment Score: 0.5514352603933398											6>8_up
1816	Category	Term	Count	%	PValue	Genes	List Total	Pop Hits	Pop Total	Fold Enrichment	Bonferroni	Benjamini	FDR
1817	SMART	SM00225:BTB	8	0.402617	0.0929618	CC1G_02055, CC1G_03319, CC1G_04002, CC1G_02725, CC1G_03108, CC1G_07632, CC1G_09695, CC1G_08043	279	35	2453	2.00963	0.999995	0.869022	67.6423			6>8_up
1818	INTERPRO	IPR000210:BTB/POZ-like	8	0.402617	0.330194	CC1G_02055, CC1G_03319, CC1G_04002, CC1G_02725, CC1G_03108, CC1G_07632, CC1G_09695, CC1G_08043	1149	35	7124	1.41718	1	0.998543	99.8471			6>8_up
1819	INTERPRO	IPR013069:BTB/POZ	3	0.150981	0.722139	CC1G_03319, CC1G_02725, CC1G_09695	1149	15	7124	1.24003	1	1	100			6>8_up
1820
1821	Annotation Cluster 47	Enrichment Score: 0.5395907406377998											6>8_up
1822	Category	Term	Count	%	PValue	Genes	List Total	Pop Hits	Pop Total	Fold Enrichment	Bonferroni	Benjamini	FDR
1823	GOTERM_MF_FAT	GO:0016836~hydro-lyase activity	7	0.35229	0.178097	CC1G_09809, CC1G_02558, CC1G_10315, CC1G_10805, CC1G_09126, CC1G_00021, CC1G_01704	612	25	3953	1.80856	1	0.823604	93.8657			6>8_up
1824	GOTERM_MF_FAT	GO:0004089~carbonate dehydratase activity	3	0.150981	0.3573	CC1G_02558, CC1G_00021, CC1G_01704	612	8	3953	2.42218	1	0.956219	99.8148			6>8_up
1825	INTERPRO	IPR001765:Carbonic anhydrase	3	0.150981	0.37804	CC1G_02558, CC1G_00021, CC1G_01704	1149	8	7124	2.32507	1	0.999352	99.9539			6>8_up
1826
1827	Annotation Cluster 48	Enrichment Score: 0.5178144877198666											6>8_up
1828	Category	Term	Count	%	PValue	Genes	List Total	Pop Hits	Pop Total	Fold Enrichment	Bonferroni	Benjamini	FDR
1829	GOTERM_CC_FAT	GO:0005783~endoplasmic reticulum	14	0.70458	0.166119	CC1G_06619, CC1G_02699, CC1G_06485, CC1G_06570, CC1G_11662, CC1G_00297, CC1G_11710, CC1G_02019, CC1G_00203, CC1G_01873, CC1G_01187, CC1G_10660, CC1G_07087, CC1G_01040	209	50	1056	1.41474	1	0.966072	88.5464			6>8_up
1830	GOTERM_CC_FAT	GO:0042175~nuclear envelope-endoplasmic reticulum network	9	0.452944	0.167937	CC1G_11710, CC1G_06619, CC1G_02699, CC1G_00203, CC1G_01873, CC1G_01187, CC1G_10660, CC1G_06570, CC1G_11662	209	28	1056	1.62406	1	0.952341	88.8407			6>8_up
1831	GOTERM_CC_FAT	GO:0005789~endoplasmic reticulum membrane	9	0.452944	0.167937	CC1G_11710, CC1G_06619, CC1G_02699, CC1G_00203, CC1G_01873, CC1G_01187, CC1G_10660, CC1G_06570, CC1G_11662	209	28	1056	1.62406	1	0.952341	88.8407			6>8_up
1832	GOTERM_CC_FAT	GO:0044432~endoplasmic reticulum part	9	0.452944	0.167937	CC1G_11710, CC1G_06619, CC1G_02699, CC1G_00203, CC1G_01873, CC1G_01187, CC1G_10660, CC1G_06570, CC1G_11662	209	28	1056	1.62406	1	0.952341	88.8407			6>8_up
1833	GOTERM_CC_FAT	GO:0031090~organelle membrane	22	1.1072	0.387611	CC1G_02462, CC1G_06619, CC1G_06547, CC1G_02699, CC1G_10549, CC1G_05661, CC1G_07164, CC1G_06570, CC1G_11662, CC1G_05172, CC1G_03572, CC1G_11710, CC1G_07126, CC1G_00203, CC1G_01873, CC1G_03626, CC1G_01187, CC1G_06562, CC1G_01060, CC1G_10660, CC1G_01320, CC1G_03772	209	99	1056	1.12281	1	0.994588	99.7118			6>8_up
1834	GOTERM_CC_FAT	GO:0012505~endomembrane system	15	0.754907	0.425696	CC1G_12114, CC1G_02462, CC1G_06619, CC1G_02699, CC1G_05661, CC1G_06570, CC1G_11662, CC1G_03572, CC1G_11710, CC1G_00419, CC1G_00203, CC1G_01873, CC1G_01187, CC1G_01060, CC1G_10660	209	66	1056	1.14833	1	0.994285	99.866			6>8_up
1835	GOTERM_CC_FAT	GO:0031227~intrinsic to endoplasmic reticulum membrane	3	0.150981	0.670234	CC1G_01873, CC1G_01187, CC1G_11662	209	11	1056	1.37799	1	0.999618	99.9998			6>8_up
1836	GOTERM_CC_FAT	GO:0031300~intrinsic to organelle membrane	3	0.150981	0.827755	CC1G_01873, CC1G_01187, CC1G_11662	209	15	1056	1.01053	1	0.999958	100			6>8_up
1837
1838	Annotation Cluster 49	Enrichment Score: 0.5120313038001435											6>8_up
1839	Category	Term	Count	%	PValue	Genes	List Total	Pop Hits	Pop Total	Fold Enrichment	Bonferroni	Benjamini	FDR
1840	SMART	SM00219:TyrKc	3	0.150981	0.183481	CC1G_04741, CC1G_09415, CC1G_02847	279	7	2453	3.76805	1	0.920644	90.4067			6>8_up
1841	INTERPRO	IPR001245:Tyrosine protein kinase	3	0.150981	0.314669	CC1G_04741, CC1G_09415, CC1G_02847	1149	7	7124	2.65722	1	0.998055	99.7785			6>8_up
1842	GOTERM_MF_FAT	GO:0004713~protein tyrosine kinase activity	6	0.301963	0.504035	CC1G_10439, CC1G_03393, CC1G_04741, CC1G_09415, CC1G_02847, CC1G_03064	612	30	3953	1.29183	1	0.98721	99.9954			6>8_up
1843
1844	Annotation Cluster 50	Enrichment Score: 0.4977559203966237											6>8_up
1845	Category	Term	Count	%	PValue	Genes	List Total	Pop Hits	Pop Total	Fold Enrichment	Bonferroni	Benjamini	FDR
1846	GOTERM_BP_FAT	GO:0030001~metal ion transport	7	0.35229	0.216057	CC1G_06488, CC1G_08989, CC1G_10813, CC1G_02991, CC1G_07351, CC1G_04185, CC1G_05702	446	26	2824	1.70473	1	0.886886	97.1913			6>8_up
1847	GOTERM_MF_FAT	GO:0015082~di-, tri-valent inorganic cation transmembrane transporter activity	3	0.150981	0.296175	CC1G_08989, CC1G_10813, CC1G_05702	612	7	3953	2.76821	1	0.932304	99.3252			6>8_up
1848	GOTERM_MF_FAT	GO:0046873~metal ion transmembrane transporter activity	4	0.201309	0.501899	CC1G_08989, CC1G_10813, CC1G_02991, CC1G_05702	612	17	3953	1.5198	1	0.987621	99.9951			6>8_up
1849
1850	Annotation Cluster 51	Enrichment Score: 0.4773311008889402											6>8_up
1851	Category	Term	Count	%	PValue	Genes	List Total	Pop Hits	Pop Total	Fold Enrichment	Bonferroni	Benjamini	FDR
1852	GOTERM_MF_FAT	GO:0003924~GTPase activity	9	0.452944	0.0671339	CC1G_11510, CC1G_04743, CC1G_01375, CC1G_06184, CC1G_12235, CC1G_06762, CC1G_06744, CC1G_00397, CC1G_00516	612	29	3953	2.00456	1	0.598819	62.8051			6>8_up
1853	INTERPRO	IPR005225:Small GTP-binding protein	8	0.402617	0.386593	CC1G_05114, CC1G_06790, CC1G_06096, CC1G_03457, CC1G_12235, CC1G_06762, CC1G_00516, CC1G_01040	1149	37	7124	1.34058	1	0.999425	99.9631			6>8_up
1854	SP_PIR_KEYWORDS	gtp-binding	18	0.905888	0.431582	CC1G_10499, CC1G_04743, CC1G_05114, CC1G_06790, CC1G_03701, CC1G_12235, CC1G_00516, CC1G_11510, CC1G_12292, CC1G_08586, CC1G_01375, CC1G_06096, CC1G_03457, CC1G_06184, CC1G_06762, CC1G_06744, CC1G_00397, CC1G_01040	339	90	1903	1.12271	1	0.943505	99.8427			6>8_up
1855	GOTERM_MF_FAT	GO:0005525~GTP binding	18	0.905888	0.458656	CC1G_10499, CC1G_04743, CC1G_05114, CC1G_06790, CC1G_03701, CC1G_12235, CC1G_00516, CC1G_11510, CC1G_12292, CC1G_06096, CC1G_01375, CC1G_03457, CC1G_06184, CC1G_06762, CC1G_06744, CC1G_00397, CC1G_06723, CC1G_01040	612	105	3953	1.10728	1	0.980176	99.9839			6>8_up
1856	GOTERM_MF_FAT	GO:0032561~guanyl ribonucleotide binding	18	0.905888	0.458656	CC1G_10499, CC1G_04743, CC1G_05114, CC1G_06790, CC1G_03701, CC1G_12235, CC1G_00516, CC1G_11510, CC1G_12292, CC1G_06096, CC1G_01375, CC1G_03457, CC1G_06184, CC1G_06762, CC1G_06744, CC1G_00397, CC1G_06723, CC1G_01040	612	105	3953	1.10728	1	0.980176	99.9839			6>8_up
1857	GOTERM_MF_FAT	GO:0019001~guanyl nucleotide binding	19	0.956215	0.580473	CC1G_10499, CC1G_04743, CC1G_05114, CC1G_06790, CC1G_03701, CC1G_12235, CC1G_00516, CC1G_11510, CC1G_12292, CC1G_08586, CC1G_01375, CC1G_06096, CC1G_03457, CC1G_06184, CC1G_06762, CC1G_06744, CC1G_00397, CC1G_06723, CC1G_01040	612	119	3953	1.03129	1	0.994792	99.9996			6>8_up
1858
1859	Annotation Cluster 52	Enrichment Score: 0.45473414919085414											6>8_up
1860	Category	Term	Count	%	PValue	Genes	List Total	Pop Hits	Pop Total	Fold Enrichment	Bonferroni	Benjamini	FDR
1861	INTERPRO	IPR005481:Carbamoyl phosphate synthase, large subunit, N-terminal	3	0.150981	0.185619	CC1G_04764, CC1G_11823, CC1G_05664	1149	5	7124	3.7201	1	0.987988	96.3902			6>8_up
1862	INTERPRO	IPR013817:Pre-ATP-grasp fold	3	0.150981	0.314669	CC1G_04764, CC1G_11823, CC1G_05664	1149	7	7124	2.65722	1	0.998055	99.7785			6>8_up
1863	INTERPRO	IPR005479:Carbamoyl phosphate synthetase, large subunit, ATP-binding	3	0.150981	0.37804	CC1G_04764, CC1G_11823, CC1G_05664	1149	8	7124	2.32507	1	0.999352	99.9539			6>8_up
1864	INTERPRO	IPR011761:ATP-grasp fold	3	0.150981	0.438801	CC1G_04764, CC1G_11823, CC1G_05664	1149	9	7124	2.06672	1	0.999816	99.9913			6>8_up
1865	INTERPRO	IPR013816:ATP-grasp fold, subdomain 2	3	0.150981	0.5496	CC1G_04764, CC1G_11823, CC1G_05664	1149	11	7124	1.69096	1	0.99998	99.9998			6>8_up
1866
1867	Annotation Cluster 53	Enrichment Score: 0.4392615453026406											6>8_up
1868	Category	Term	Count	%	PValue	Genes	List Total	Pop Hits	Pop Total	Fold Enrichment	Bonferroni	Benjamini	FDR
1869	SP_PIR_KEYWORDS	iron-sulfur	3	0.150981	0.289703	CC1G_12977, CC1G_01338, CC1G_07228	339	6	1903	2.80678	1	0.864816	97.9934			6>8_up
1870	GOTERM_MF_FAT	GO:0051536~iron-sulfur cluster binding	6	0.301963	0.407504	CC1G_12977, CC1G_01338, CC1G_07228, CC1G_07665, CC1G_10805, CC1G_03730	612	27	3953	1.43537	1	0.9725	99.9418			6>8_up
1871	GOTERM_MF_FAT	GO:0051540~metal cluster binding	6	0.301963	0.407504	CC1G_12977, CC1G_01338, CC1G_07228, CC1G_07665, CC1G_10805, CC1G_03730	612	27	3953	1.43537	1	0.9725	99.9418			6>8_up
1872
1873	Annotation Cluster 54	Enrichment Score: 0.43227916518405823											6>8_up
1874	Category	Term	Count	%	PValue	Genes	List Total	Pop Hits	Pop Total	Fold Enrichment	Bonferroni	Benjamini	FDR
1875	SMART	SM00248:ANK	16	0.805234	0.104281	CC1G_00720, CC1G_00231, CC1G_09901, CC1G_00710, CC1G_11127, CC1G_12236, CC1G_05909, CC1G_00593, CC1G_07517, CC1G_02654, CC1G_04002, CC1G_11243, CC1G_12387, CC1G_01320, CC1G_10046, CC1G_03967	279	94	2453	1.49653	0.999999	0.821069	72.016			6>8_up
1876	INTERPRO	IPR002110:Ankyrin	16	0.805234	0.560509	CC1G_00720, CC1G_00231, CC1G_09901, CC1G_00710, CC1G_11127, CC1G_12236, CC1G_05909, CC1G_00593, CC1G_07517, CC1G_02654, CC1G_04002, CC1G_11243, CC1G_12387, CC1G_01320, CC1G_10046, CC1G_03967	1149	94	7124	1.05535	1	0.999984	99.9998			6>8_up
1877	SP_PIR_KEYWORDS	ank repeat	13	0.654253	0.863723	CC1G_00720, CC1G_09901, CC1G_11127, CC1G_00710, CC1G_12236, CC1G_05909, CC1G_00593, CC1G_02654, CC1G_07517, CC1G_12387, CC1G_01320, CC1G_10046, CC1G_03967	339	86	1903	0.848563	1	0.998462	100			6>8_up
1878
1879	Annotation Cluster 55	Enrichment Score: 0.41686994385788023											6>8_up
1880	Category	Term	Count	%	PValue	Genes	List Total	Pop Hits	Pop Total	Fold Enrichment	Bonferroni	Benjamini	FDR
1881	GOTERM_MF_FAT	GO:0016887~ATPase activity	37	1.8621	0.0219564	CC1G_01594, CC1G_09910, CC1G_10178, CC1G_07665, CC1G_03517, CC1G_06532, CC1G_06823, CC1G_12318, CC1G_10813, CC1G_02511, CC1G_03757, CC1G_01918, CC1G_06875, CC1G_07604, CC1G_10757, CC1G_03770, CC1G_00424, CC1G_09152, CC1G_04394, CC1G_11755, CC1G_02546, CC1G_09828, CC1G_00176, CC1G_07307, CC1G_00877, CC1G_07699, CC1G_05172, CC1G_02009, CC1G_06090, CC1G_10707, CC1G_01082, CC1G_01321, CC1G_07577, CC1…	612	168	3953	1.42255	0.999963	0.358547	27.0907			6>8_up
1882	GOTERM_MF_FAT	GO:0017076~purine nucleotide binding	138	6.94514	0.262515	CC1G_12413, CC1G_09910, CC1G_12692, CC1G_11986, CC1G_07665, CC1G_07025, CC1G_03393, CC1G_03517, CC1G_01142, CC1G_10655, CC1G_06402, CC1G_04709, CC1G_12292, CC1G_10439, CC1G_06184, CC1G_06084, CC1G_02511, CC1G_03657, CC1G_10757, CC1G_00424, CC1G_06790, CC1G_11300, CC1G_11755, CC1G_09828, CC1G_02274, CC1G_07862, CC1G_03064, CC1G_12977, CC1G_02882, CC1G_02807, CC1G_13340, CC1G_01082, CC1G_03457, CC1…	612	846	3953	1.05362	1	0.906906	98.688			6>8_up
1883	GOTERM_MF_FAT	GO:0001883~purine nucleoside binding	119	5.98893	0.318068	CC1G_12413, CC1G_09910, CC1G_12692, CC1G_11986, CC1G_07665, CC1G_03517, CC1G_03393, CC1G_07025, CC1G_01142, CC1G_10655, CC1G_06402, CC1G_04709, CC1G_10439, CC1G_06084, CC1G_02511, CC1G_03657, CC1G_10757, CC1G_00424, CC1G_11300, CC1G_11755, CC1G_09828, CC1G_07862, CC1G_02274, CC1G_03064, CC1G_12977, CC1G_02807, CC1G_02882, CC1G_13340, CC1G_01082, CC1G_09415, CC1G_02503, CC1G_00106, CC1G_04923, CC1…	612	733	3953	1.04862	1	0.94425	99.5696			6>8_up
1884	GOTERM_MF_FAT	GO:0030554~adenyl nucleotide binding	119	5.98893	0.318068	CC1G_12413, CC1G_09910, CC1G_12692, CC1G_11986, CC1G_07665, CC1G_03517, CC1G_03393, CC1G_07025, CC1G_01142, CC1G_10655, CC1G_06402, CC1G_04709, CC1G_10439, CC1G_06084, CC1G_02511, CC1G_03657, CC1G_10757, CC1G_00424, CC1G_11300, CC1G_11755, CC1G_09828, CC1G_07862, CC1G_02274, CC1G_03064, CC1G_12977, CC1G_02807, CC1G_02882, CC1G_13340, CC1G_01082, CC1G_09415, CC1G_02503, CC1G_00106, CC1G_04923, CC1…	612	733	3953	1.04862	1	0.94425	99.5696			6>8_up
1885	GOTERM_MF_FAT	GO:0001882~nucleoside binding	120	6.03926	0.318882	CC1G_12413, CC1G_09910, CC1G_12692, CC1G_11986, CC1G_07665, CC1G_03517, CC1G_03393, CC1G_07025, CC1G_01142, CC1G_10655, CC1G_06402, CC1G_04709, CC1G_10439, CC1G_06084, CC1G_02511, CC1G_03657, CC1G_10757, CC1G_00424, CC1G_11300, CC1G_11755, CC1G_09828, CC1G_07862, CC1G_02274, CC1G_03064, CC1G_12977, CC1G_02807, CC1G_02882, CC1G_13340, CC1G_01082, CC1G_09415, CC1G_02503, CC1G_00106, CC1G_04923, CC1…	612	740	3953	1.04743	1	0.942108	99.5768			6>8_up
1886	SP_PIR_KEYWORDS	nucleotide-binding	71	3.57323	0.401726	CC1G_12413, CC1G_01594, CC1G_05114, CC1G_04743, CC1G_09910, CC1G_10178, CC1G_11986, CC1G_07665, CC1G_03517, CC1G_12292, CC1G_10813, CC1G_06184, CC1G_02511, CC1G_03757, CC1G_10757, CC1G_03802, CC1G_00424, CC1G_09152, CC1G_11300, CC1G_06790, CC1G_11755, CC1G_00176, CC1G_04406, CC1G_03877, CC1G_11510, CC1G_00460, CC1G_08586, CC1G_02807, CC1G_01990, CC1G_10707, CC1G_01082, CC1G_12348, CC1G_01321, CC1…	339	383	1903	1.04064	1	0.93491	99.7177			6>8_up
1887	GOTERM_MF_FAT	GO:0000166~nucleotide binding	156	7.85103	0.443317	CC1G_12413, CC1G_09910, CC1G_12692, CC1G_04844, CC1G_11986, CC1G_07665, CC1G_04039, CC1G_09430, CC1G_08852, CC1G_07025, CC1G_03393, CC1G_03517, CC1G_01142, CC1G_10655, CC1G_04709, CC1G_06402, CC1G_12292, CC1G_10439, CC1G_11465, CC1G_06184, CC1G_06084, CC1G_02511, CC1G_03657, CC1G_10757, CC1G_00424, CC1G_06790, CC1G_11300, CC1G_11755, CC1G_06970, CC1G_09828, CC1G_02274, CC1G_07862, CC1G_03064, CC1…	612	991	3953	1.01678	1	0.978705	99.976			6>8_up
1888	SP_PIR_KEYWORDS	atp-binding	54	2.71766	0.736683	CC1G_12413, CC1G_01594, CC1G_09910, CC1G_10178, CC1G_11986, CC1G_07665, CC1G_03517, CC1G_10813, CC1G_02511, CC1G_03757, CC1G_03802, CC1G_10757, CC1G_00424, CC1G_09152, CC1G_11300, CC1G_11755, CC1G_00176, CC1G_04406, CC1G_03877, CC1G_00460, CC1G_02807, CC1G_01990, CC1G_10707, CC1G_01082, CC1G_12348, CC1G_01321, CC1G_13165, CC1G_09415, CC1G_03026, CC1G_02503, CC1G_00106, CC1G_04250, CC1G_06532, CC1…	339	318	1903	0.953248	1	0.992395	100			6>8_up
1889	GOTERM_MF_FAT	GO:0032553~ribonucleotide binding	107	5.385	0.749353	CC1G_12413, CC1G_09910, CC1G_12692, CC1G_11986, CC1G_07665, CC1G_03517, CC1G_03393, CC1G_07025, CC1G_10655, CC1G_04709, CC1G_12292, CC1G_10439, CC1G_06184, CC1G_02511, CC1G_10757, CC1G_00424, CC1G_11300, CC1G_06790, CC1G_11755, CC1G_09828, CC1G_02274, CC1G_03064, CC1G_02807, CC1G_02882, CC1G_01082, CC1G_03457, CC1G_09415, CC1G_02503, CC1G_00106, CC1G_04250, CC1G_01579, CC1G_08739, CC1G_00594, CC1…	612	721	3953	0.95857	1	0.999335	100			6>8_up
1890	GOTERM_MF_FAT	GO:0032555~purine ribonucleotide binding	107	5.385	0.749353	CC1G_12413, CC1G_09910, CC1G_12692, CC1G_11986, CC1G_07665, CC1G_03517, CC1G_03393, CC1G_07025, CC1G_10655, CC1G_04709, CC1G_12292, CC1G_10439, CC1G_06184, CC1G_02511, CC1G_10757, CC1G_00424, CC1G_11300, CC1G_06790, CC1G_11755, CC1G_09828, CC1G_02274, CC1G_03064, CC1G_02807, CC1G_02882, CC1G_01082, CC1G_03457, CC1G_09415, CC1G_02503, CC1G_00106, CC1G_04250, CC1G_01579, CC1G_08739, CC1G_00594, CC1…	612	721	3953	0.95857	1	0.999335	100			6>8_up
1891	GOTERM_MF_FAT	GO:0032559~adenyl ribonucleotide binding	89	4.47911	0.851999	CC1G_12413, CC1G_01594, CC1G_09910, CC1G_12692, CC1G_11986, CC1G_10178, CC1G_07665, CC1G_07025, CC1G_03393, CC1G_03517, CC1G_04741, CC1G_10655, CC1G_09242, CC1G_04709, CC1G_10813, CC1G_10439, CC1G_01170, CC1G_02511, CC1G_03757, CC1G_10757, CC1G_11893, CC1G_03802, CC1G_00424, CC1G_09152, CC1G_11300, CC1G_11755, CC1G_02546, CC1G_09828, CC1G_00176, CC1G_07307, CC1G_04406, CC1G_02274, CC1G_03877, CC1…	612	622	3953	0.924219	1	0.999904	100			6>8_up
1892	GOTERM_MF_FAT	GO:0005524~ATP binding	89	4.47911	0.851999	CC1G_12413, CC1G_01594, CC1G_09910, CC1G_12692, CC1G_11986, CC1G_10178, CC1G_07665, CC1G_07025, CC1G_03393, CC1G_03517, CC1G_04741, CC1G_10655, CC1G_09242, CC1G_04709, CC1G_10813, CC1G_10439, CC1G_01170, CC1G_02511, CC1G_03757, CC1G_10757, CC1G_11893, CC1G_03802, CC1G_00424, CC1G_09152, CC1G_11300, CC1G_11755, CC1G_02546, CC1G_09828, CC1G_00176, CC1G_07307, CC1G_04406, CC1G_02274, CC1G_03877, CC1…	612	622	3953	0.924219	1	0.999904	100			6>8_up
1893
1894	Annotation Cluster 56	Enrichment Score: 0.38452355572026364											6>8_up
1895	Category	Term	Count	%	PValue	Genes	List Total	Pop Hits	Pop Total	Fold Enrichment	Bonferroni	Benjamini	FDR
1896	GOTERM_BP_FAT	GO:0051258~protein polymerization	4	0.201309	0.0536633	CC1G_04743, CC1G_01375, CC1G_06184, CC1G_01914	446	6	2824	4.22123	1	0.594647	55.4916			6>8_up
1897	INTERPRO	IPR003008:Tubulin/FtsZ, GTPase domain	3	0.150981	0.185619	CC1G_04743, CC1G_01375, CC1G_06184	1149	5	7124	3.7201	1	0.987988	96.3902			6>8_up
1898	INTERPRO	IPR018316:Tubulin/FtsZ, 2-layer sandwich domain	3	0.150981	0.185619	CC1G_04743, CC1G_01375, CC1G_06184	1149	5	7124	3.7201	1	0.987988	96.3902			6>8_up
1899	INTERPRO	IPR000217:Tubulin	3	0.150981	0.185619	CC1G_04743, CC1G_01375, CC1G_06184	1149	5	7124	3.7201	1	0.987988	96.3902			6>8_up
1900	GOTERM_BP_FAT	GO:0043623~cellular protein complex assembly	6	0.301963	0.196335	CC1G_12114, CC1G_00419, CC1G_04743, CC1G_01375, CC1G_06184, CC1G_01914	446	20	2824	1.89955	1	0.87167	95.9555			6>8_up
1901	GOTERM_CC_FAT	GO:0005856~cytoskeleton	12	0.603926	0.284413	CC1G_12292, CC1G_13048, CC1G_04743, CC1G_01094, CC1G_01375, CC1G_06184, CC1G_03701, CC1G_01455, CC1G_01914, CC1G_08232, CC1G_00946, CC1G_03757	209	46	1056	1.31808	1	0.989252	98.1531			6>8_up
1902	PIR_SUPERFAMILY	PIRSF002306:tubulin	3	0.150981	0.328837	CC1G_04743, CC1G_01375, CC1G_06184	253	5	1087	2.57787	1	0.999946	99.38			6>8_up
1903	GOTERM_BP_FAT	GO:0007018~microtubule-based movement	4	0.201309	0.383297	CC1G_04743, CC1G_01375, CC1G_06184, CC1G_03757	446	14	2824	1.8091	1	0.973861	99.917			6>8_up
1904	INTERPRO	IPR017975:Tubulin, conserved site	3	0.150981	0.438801	CC1G_04743, CC1G_01375, CC1G_06184	1149	9	7124	2.06672	1	0.999816	99.9913			6>8_up
1905	GOTERM_BP_FAT	GO:0007017~microtubule-based process	5	0.251636	0.465015	CC1G_04743, CC1G_01375, CC1G_06184, CC1G_01455, CC1G_03757	446	22	2824	1.43905	1	0.989294	99.9897			6>8_up
1906	GOTERM_BP_FAT	GO:0034622~cellular macromolecular complex assembly	8	0.402617	0.627475	CC1G_12114, CC1G_00419, CC1G_04743, CC1G_03575, CC1G_01375, CC1G_06184, CC1G_01914, CC1G_07093	446	47	2824	1.07776	1	0.998714	99.9999			6>8_up
1907	GOTERM_BP_FAT	GO:0070271~protein complex biogenesis	7	0.35229	0.645291	CC1G_12114, CC1G_10965, CC1G_00419, CC1G_04743, CC1G_01375, CC1G_06184, CC1G_01914	446	41	2824	1.08105	1	0.998998	100			6>8_up
1908	GOTERM_BP_FAT	GO:0006461~protein complex assembly	7	0.35229	0.645291	CC1G_12114, CC1G_10965, CC1G_00419, CC1G_04743, CC1G_01375, CC1G_06184, CC1G_01914	446	41	2824	1.08105	1	0.998998	100			6>8_up
1909	GOTERM_CC_FAT	GO:0015630~microtubule cytoskeleton	5	0.251636	0.657384	CC1G_04743, CC1G_01375, CC1G_06184, CC1G_01455, CC1G_03757	209	22	1056	1.14833	1	0.999658	99.9997			6>8_up
1910	GOTERM_CC_FAT	GO:0044430~cytoskeletal part	7	0.35229	0.68871	CC1G_12292, CC1G_04743, CC1G_01375, CC1G_06184, CC1G_03701, CC1G_01455, CC1G_03757	209	34	1056	1.04025	1	0.999631	99.9999			6>8_up
1911	GOTERM_BP_FAT	GO:0034621~cellular macromolecular complex subunit organization	8	0.402617	0.734001	CC1G_12114, CC1G_00419, CC1G_04743, CC1G_03575, CC1G_01375, CC1G_06184, CC1G_01914, CC1G_07093	446	52	2824	0.974129	1	0.999782	100			6>8_up
1912	SP_PIR_KEYWORDS	microtubule	3	0.150981	0.740646	CC1G_04743, CC1G_01375, CC1G_06184	339	14	1903	1.20291	1	0.991644	100			6>8_up
1913	GOTERM_CC_FAT	GO:0005874~microtubule	3	0.150981	0.827755	CC1G_04743, CC1G_01375, CC1G_06184	209	15	1056	1.01053	1	0.999958	100			6>8_up
1914	GOTERM_BP_FAT	GO:0065003~macromolecular complex assembly	9	0.452944	0.862744	CC1G_12114, CC1G_10965, CC1G_00419, CC1G_04743, CC1G_03575, CC1G_01375, CC1G_06184, CC1G_01914, CC1G_07093	446	68	2824	0.838037	1	0.999986	100			6>8_up
1915	GOTERM_BP_FAT	GO:0043933~macromolecular complex subunit organization	9	0.452944	0.901014	CC1G_12114, CC1G_10965, CC1G_00419, CC1G_04743, CC1G_03575, CC1G_01375, CC1G_06184, CC1G_01914, CC1G_07093	446	72	2824	0.79148	1	0.999996	100			6>8_up
1916
1917	Annotation Cluster 57	Enrichment Score: 0.3274365585811391											6>8_up
1918	Category	Term	Count	%	PValue	Genes	List Total	Pop Hits	Pop Total	Fold Enrichment	Bonferroni	Benjamini	FDR
1919	GOTERM_MF_FAT	GO:0008233~peptidase activity	39	1.96276	0.329281	CC1G_03271, CC1G_08641, CC1G_04250, CC1G_07336, CC1G_05800, CC1G_02286, CC1G_02699, CC1G_04562, CC1G_01435, CC1G_00332, CC1G_02904, CC1G_09180, CC1G_07585, CC1G_01316, CC1G_08025, CC1G_06936, CC1G_12769, CC1G_12961, CC1G_10615, CC1G_00851, CC1G_03281, CC1G_07467, CC1G_00900, CC1G_12113, CC1G_01276, CC1G_12425, CC1G_12159, CC1G_03839, CC1G_07792, CC1G_08840, CC1G_03691, CC1G_06382, CC1G_01248, CC1…	612	228	3953	1.10485	1	0.945866	99.6601			6>8_up
1920	GOTERM_MF_FAT	GO:0070011~peptidase activity, acting on L-amino acid peptides	34	1.71112	0.452293	CC1G_03271, CC1G_08641, CC1G_04250, CC1G_07336, CC1G_05800, CC1G_02286, CC1G_04562, CC1G_01435, CC1G_00332, CC1G_02904, CC1G_09180, CC1G_07585, CC1G_08025, CC1G_12769, CC1G_12961, CC1G_10615, CC1G_00851, CC1G_03281, CC1G_07467, CC1G_12113, CC1G_12425, CC1G_01276, CC1G_12159, CC1G_03839, CC1G_07792, CC1G_08840, CC1G_03691, CC1G_06382, CC1G_08927, CC1G_05710, CC1G_03570, CC1G_10096, CC1G_06781, CC1…	612	207	3953	1.06092	1	0.979766	99.981			6>8_up
1921	GOTERM_BP_FAT	GO:0006508~proteolysis	44	2.21439	0.529733	CC1G_03271, CC1G_08641, CC1G_04250, CC1G_07336, CC1G_05800, CC1G_02286, CC1G_02699, CC1G_04562, CC1G_01435, CC1G_02656, CC1G_00332, CC1G_02904, CC1G_09180, CC1G_01316, CC1G_07585, CC1G_07146, CC1G_08025, CC1G_06936, CC1G_12769, CC1G_11924, CC1G_12961, CC1G_10615, CC1G_00851, CC1G_03281, CC1G_07467, CC1G_00900, CC1G_12113, CC1G_11183, CC1G_01276, CC1G_12425, CC1G_12159, CC1G_03839, CC1G_03837, CC1…	446	273	2824	1.02052	1	0.994867	99.9984			6>8_up
1922	GOTERM_MF_FAT	GO:0004175~endopeptidase activity	24	1.20785	0.62117	CC1G_03271, CC1G_08641, CC1G_04250, CC1G_07336, CC1G_02286, CC1G_12113, CC1G_04562, CC1G_12425, CC1G_01276, CC1G_01435, CC1G_00332, CC1G_07792, CC1G_08840, CC1G_02904, CC1G_07585, CC1G_06382, CC1G_08927, CC1G_08025, CC1G_03570, CC1G_10615, CC1G_06781, CC1G_03281, CC1G_07467, CC1G_07476	612	155	3953	1.00013	1	0.995964	99.9999			6>8_up
1923
1924	Annotation Cluster 58	Enrichment Score: 0.3138237810760024											6>8_up
1925	Category	Term	Count	%	PValue	Genes	List Total	Pop Hits	Pop Total	Fold Enrichment	Bonferroni	Benjamini	FDR
1926	GOTERM_BP_FAT	GO:0009124~nucleoside monophosphate biosynthetic process	4	0.201309	0.383297	CC1G_09717, CC1G_03349, CC1G_01532, CC1G_11893	446	14	2824	1.8091	1	0.973861	99.917			6>8_up
1927	GOTERM_BP_FAT	GO:0009123~nucleoside monophosphate metabolic process	4	0.201309	0.428907	CC1G_09717, CC1G_03349, CC1G_01532, CC1G_11893	446	15	2824	1.68849	1	0.98368	99.9731			6>8_up
1928	GOTERM_BP_FAT	GO:0009127~purine nucleoside monophosphate biosynthetic process	3	0.150981	0.483541	CC1G_09717, CC1G_03349, CC1G_11893	446	10	2824	1.89955	1	0.990668	99.9939			6>8_up
1929	GOTERM_BP_FAT	GO:0009126~purine nucleoside monophosphate metabolic process	3	0.150981	0.483541	CC1G_09717, CC1G_03349, CC1G_11893	446	10	2824	1.89955	1	0.990668	99.9939			6>8_up
1930	GOTERM_BP_FAT	GO:0009168~purine ribonucleoside monophosphate biosynthetic process	3	0.150981	0.483541	CC1G_09717, CC1G_03349, CC1G_11893	446	10	2824	1.89955	1	0.990668	99.9939			6>8_up
1931	GOTERM_BP_FAT	GO:0009167~purine ribonucleoside monophosphate metabolic process	3	0.150981	0.483541	CC1G_09717, CC1G_03349, CC1G_11893	446	10	2824	1.89955	1	0.990668	99.9939			6>8_up
1932	GOTERM_BP_FAT	GO:0009161~ribonucleoside monophosphate metabolic process	3	0.150981	0.585988	CC1G_09717, CC1G_03349, CC1G_11893	446	12	2824	1.58296	1	0.997559	99.9998			6>8_up
1933	GOTERM_BP_FAT	GO:0009156~ribonucleoside monophosphate biosynthetic process	3	0.150981	0.585988	CC1G_09717, CC1G_03349, CC1G_11893	446	12	2824	1.58296	1	0.997559	99.9998			6>8_up
1934
1935	Annotation Cluster 59	Enrichment Score: 0.2636252808969752											6>8_up
1936	Category	Term	Count	%	PValue	Genes	List Total	Pop Hits	Pop Total	Fold Enrichment	Bonferroni	Benjamini	FDR
1937	GOTERM_BP_FAT	GO:0043648~dicarboxylic acid metabolic process	6	0.301963	0.167555	CC1G_09809, CC1G_05055, CC1G_02006, CC1G_09115, CC1G_10822, CC1G_03718	446	19	2824	1.99953	1	0.836632	93.2216			6>8_up
1938	GOTERM_BP_FAT	GO:0009072~aromatic amino acid family metabolic process	5	0.251636	0.27397	CC1G_11928, CC1G_09809, CC1G_02006, CC1G_10822, CC1G_03718	446	17	2824	1.86231	1	0.929965	99.0894			6>8_up
1939	GOTERM_BP_FAT	GO:0009073~aromatic amino acid family biosynthetic process	4	0.201309	0.336906	CC1G_09809, CC1G_02006, CC1G_10822, CC1G_03718	446	13	2824	1.94826	1	0.960236	99.7593			6>8_up
1940	GOTERM_BP_FAT	GO:0046417~chorismate metabolic process	4	0.201309	0.336906	CC1G_09809, CC1G_02006, CC1G_10822, CC1G_03718	446	13	2824	1.94826	1	0.960236	99.7593			6>8_up
1941	GOTERM_BP_FAT	GO:0019438~aromatic compound biosynthetic process	5	0.251636	0.465015	CC1G_09809, CC1G_03317, CC1G_02006, CC1G_10822, CC1G_03718	446	22	2824	1.43905	1	0.989294	99.9897			6>8_up
1942	GOTERM_BP_FAT	GO:0006633~fatty acid biosynthetic process	3	0.150981	0.710098	CC1G_02019, CC1G_00249, CC1G_07064	446	15	2824	1.26637	1	0.999685	100			6>8_up
1943	GOTERM_BP_FAT	GO:0006631~fatty acid metabolic process	3	0.150981	0.774329	CC1G_02019, CC1G_00249, CC1G_07064	446	17	2824	1.11738	1	0.999885	100			6>8_up
1944	GOTERM_BP_FAT	GO:0046394~carboxylic acid biosynthetic process	8	0.402617	0.978284	CC1G_02019, CC1G_09809, CC1G_02006, CC1G_11132, CC1G_00249, CC1G_10822, CC1G_07064, CC1G_03718	446	80	2824	0.633184	1	1	100			6>8_up
1945	GOTERM_BP_FAT	GO:0016053~organic acid biosynthetic process	8	0.402617	0.978284	CC1G_02019, CC1G_09809, CC1G_02006, CC1G_11132, CC1G_00249, CC1G_10822, CC1G_07064, CC1G_03718	446	80	2824	0.633184	1	1	100			6>8_up
1946	GOTERM_BP_FAT	GO:0008652~cellular amino acid biosynthetic process	5	0.251636	0.992605	CC1G_09809, CC1G_02006, CC1G_11132, CC1G_10822, CC1G_03718	446	62	2824	0.510632	1	1	100			6>8_up
1947	GOTERM_BP_FAT	GO:0009309~amine biosynthetic process	5	0.251636	0.995007	CC1G_09809, CC1G_02006, CC1G_11132, CC1G_10822, CC1G_03718	446	65	2824	0.487065	1	1	100			6>8_up
1948
1949	Annotation Cluster 60	Enrichment Score: 0.19438852743089494											6>8_up
1950	Category	Term	Count	%	PValue	Genes	List Total	Pop Hits	Pop Total	Fold Enrichment	Bonferroni	Benjamini	FDR
1951	INTERPRO	IPR017892:Protein kinase, C-terminal	3	0.150981	0.314669	CC1G_01990, CC1G_00855, CC1G_03026	1149	7	7124	2.65722	1	0.998055	99.7785			6>8_up
1952	SMART	SM00133:S_TK_X	3	0.150981	0.556314	CC1G_01990, CC1G_00855, CC1G_03026	279	16	2453	1.64852	1	0.999294	99.9917			6>8_up
1953	INTERPRO	IPR000961:AGC-kinase, C-terminal	3	0.150981	0.755441	CC1G_01990, CC1G_00855, CC1G_03026	1149	16	7124	1.16253	1	1	100			6>8_up
1954	SMART	SM00220:S_TKc	6	0.301963	0.827768	CC1G_01990, CC1G_05008, CC1G_00855, CC1G_03026, CC1G_02503, CC1G_03802	279	60	2453	0.879211	1	0.999991	100			6>8_up
1955	INTERPRO	IPR002290:Serine/threonine protein kinase	6	0.301963	0.974484	CC1G_01990, CC1G_05008, CC1G_00855, CC1G_03026, CC1G_02503, CC1G_03802	1149	60	7124	0.620017	1	1	100			6>8_up
1956
1957	Annotation Cluster 61	Enrichment Score: 0.18864594402625987											6>8_up
1958	Category	Term	Count	%	PValue	Genes	List Total	Pop Hits	Pop Total	Fold Enrichment	Bonferroni	Benjamini	FDR
1959	INTERPRO	IPR001993:Mitochondrial substrate carrier	10	0.503271	0.165136	CC1G_00963, CC1G_06547, CC1G_05099, CC1G_07290, CC1G_06562, CC1G_06755, CC1G_10549, CC1G_06087, CC1G_10299, CC1G_03772	1149	39	7124	1.58979	1	0.984791	94.6049			6>8_up
1960	INTERPRO	IPR002113:Adenine nucleotide translocator 1	3	0.150981	0.249925	CC1G_06547, CC1G_06562, CC1G_10549	1149	6	7124	3.10009	1	0.995184	99.0459			6>8_up
1961	INTERPRO	IPR018108:Mitochondrial substrate/solute carrier	9	0.452944	0.261111	CC1G_00963, CC1G_06547, CC1G_07290, CC1G_06562, CC1G_06755, CC1G_10549, CC1G_06087, CC1G_10299, CC1G_03772	1149	38	7124	1.46846	1	0.994953	99.2518			6>8_up
1962	INTERPRO	IPR002067:Mitochondrial carrier protein	3	0.150981	0.644064	CC1G_06547, CC1G_10549, CC1G_03772	1149	13	7124	1.43081	1	0.999998	100			6>8_up
1963	GOTERM_CC_FAT	GO:0005743~mitochondrial inner membrane	6	0.301963	0.91024	CC1G_06547, CC1G_07126, CC1G_06562, CC1G_10549, CC1G_07164, CC1G_03772	209	39	1056	0.777328	1	0.999998	100			6>8_up
1964	GOTERM_CC_FAT	GO:0019866~organelle inner membrane	6	0.301963	0.921399	CC1G_06547, CC1G_07126, CC1G_06562, CC1G_10549, CC1G_07164, CC1G_03772	209	40	1056	0.757895	1	0.999999	100			6>8_up
1965	GOTERM_CC_FAT	GO:0031966~mitochondrial membrane	6	0.301963	0.97473	CC1G_06547, CC1G_07126, CC1G_06562, CC1G_10549, CC1G_07164, CC1G_03772	209	48	1056	0.631579	1	1	100			6>8_up
1966	GOTERM_CC_FAT	GO:0031975~envelope	9	0.452944	0.988499	CC1G_12114, CC1G_00419, CC1G_06547, CC1G_07126, CC1G_06562, CC1G_07071, CC1G_10549, CC1G_07164, CC1G_03772	209	74	1056	0.614509	1	1	100			6>8_up
1967	GOTERM_CC_FAT	GO:0005740~mitochondrial envelope	6	0.301963	0.989964	CC1G_06547, CC1G_07126, CC1G_06562, CC1G_10549, CC1G_07164, CC1G_03772	209	54	1056	0.561404	1	1	100			6>8_up
1968	GOTERM_CC_FAT	GO:0005739~mitochondrion	9	0.452944	0.989993	CC1G_06547, CC1G_07126, CC1G_06562, CC1G_03871, CC1G_00350, CC1G_10549, CC1G_07164, CC1G_00372, CC1G_03772	209	75	1056	0.606316	1	1	100			6>8_up
1969	GOTERM_CC_FAT	GO:0031967~organelle envelope	8	0.402617	0.994309	CC1G_12114, CC1G_00419, CC1G_06547, CC1G_07126, CC1G_06562, CC1G_10549, CC1G_07164, CC1G_03772	209	72	1056	0.561404	1	1	100			6>8_up
1970	GOTERM_CC_FAT	GO:0044429~mitochondrial part	6	0.301963	0.996796	CC1G_06547, CC1G_07126, CC1G_06562, CC1G_10549, CC1G_07164, CC1G_03772	209	61	1056	0.49698	1	1	100			6>8_up
1971
1972	Annotation Cluster 62	Enrichment Score: 0.18201707853527144											6>8_up
1973	Category	Term	Count	%	PValue	Genes	List Total	Pop Hits	Pop Total	Fold Enrichment	Bonferroni	Benjamini	FDR
1974	GOTERM_CC_FAT	GO:0005856~cytoskeleton	12	0.603926	0.284413	CC1G_12292, CC1G_13048, CC1G_04743, CC1G_01094, CC1G_01375, CC1G_06184, CC1G_03701, CC1G_01455, CC1G_01914, CC1G_08232, CC1G_00946, CC1G_03757	209	46	1056	1.31808	1	0.989252	98.1531			6>8_up
1975	GOTERM_CC_FAT	GO:0043228~non-membrane-bounded organelle	22	1.1072	1	CC1G_07364, CC1G_04743, CC1G_11987, CC1G_03701, CC1G_01455, CC1G_08232, CC1G_00946, CC1G_00877, CC1G_02085, CC1G_07572, CC1G_10719, CC1G_12292, CC1G_06090, CC1G_13048, CC1G_03575, CC1G_01094, CC1G_01375, CC1G_06184, CC1G_01914, CC1G_00660, CC1G_03757, CC1G_06736	209	335	1056	0.331815	1	1	100			6>8_up
1976	GOTERM_CC_FAT	GO:0043232~intracellular non-membrane-bounded organelle	22	1.1072	1	CC1G_07364, CC1G_04743, CC1G_11987, CC1G_03701, CC1G_01455, CC1G_08232, CC1G_00946, CC1G_00877, CC1G_02085, CC1G_07572, CC1G_10719, CC1G_12292, CC1G_06090, CC1G_13048, CC1G_03575, CC1G_01094, CC1G_01375, CC1G_06184, CC1G_01914, CC1G_00660, CC1G_03757, CC1G_06736	209	335	1056	0.331815	1	1	100			6>8_up
1977
1978	Annotation Cluster 63	Enrichment Score: 0.17500839008977462											6>8_up
1979	Category	Term	Count	%	PValue	Genes	List Total	Pop Hits	Pop Total	Fold Enrichment	Bonferroni	Benjamini	FDR
1980	SP_PIR_KEYWORDS	Isomerase	6	0.301963	0.502049	CC1G_11456, CC1G_02006, CC1G_03223, CC1G_04343, CC1G_02351, CC1G_10440	339	26	1903	1.29544	1	0.956615	99.9653			6>8_up
1981	SP_PIR_KEYWORDS	Rotamase	4	0.201309	0.604392	CC1G_11456, CC1G_03223, CC1G_04343, CC1G_02351	339	17	1903	1.32084	1	0.979244	99.9975			6>8_up
1982	GOTERM_MF_FAT	GO:0016859~cis-trans isomerase activity	3	0.150981	0.733207	CC1G_11456, CC1G_03223, CC1G_04343	612	16	3953	1.21109	1	0.999147	100			6>8_up
1983	GOTERM_MF_FAT	GO:0003755~peptidyl-prolyl cis-trans isomerase activity	3	0.150981	0.733207	CC1G_11456, CC1G_03223, CC1G_04343	612	16	3953	1.21109	1	0.999147	100			6>8_up
1984	GOTERM_BP_FAT	GO:0006457~protein folding	8	0.402617	0.817411	CC1G_07399, CC1G_11456, CC1G_06716, CC1G_00561, CC1G_03223, CC1G_04070, CC1G_04343, CC1G_02351	446	57	2824	0.888679	1	0.999957	100			6>8_up
1985
1986	Annotation Cluster 64	Enrichment Score: 0.14782189972764873											6>8_up
1987	Category	Term	Count	%	PValue	Genes	List Total	Pop Hits	Pop Total	Fold Enrichment	Bonferroni	Benjamini	FDR
1988	SP_PIR_KEYWORDS	protein transport	4	0.201309	0.36162	CC1G_03572, CC1G_02462, CC1G_07126, CC1G_01040	339	12	1903	1.87119	1	0.917962	99.4075			6>8_up
1989	GOTERM_CC_FAT	GO:0030133~transport vesicle	3	0.150981	0.415165	CC1G_03572, CC1G_02462, CC1G_05661	209	7	1056	2.16541	1	0.995149	99.8336			6>8_up
1990	GOTERM_CC_FAT	GO:0030658~transport vesicle membrane	3	0.150981	0.415165	CC1G_03572, CC1G_02462, CC1G_05661	209	7	1056	2.16541	1	0.995149	99.8336			6>8_up
1991	GOTERM_MF_FAT	GO:0008565~protein transporter activity	6	0.301963	0.44018	CC1G_12114, CC1G_03328, CC1G_00419, CC1G_03085, CC1G_01841, CC1G_03157	612	28	3953	1.3841	1	0.979091	99.974			6>8_up
1992	GOTERM_CC_FAT	GO:0005794~Golgi apparatus	7	0.35229	0.484055	CC1G_03572, CC1G_02462, CC1G_05661, CC1G_01060, CC1G_06570, CC1G_00221, CC1G_01040	209	28	1056	1.26316	1	0.995822	99.9627			6>8_up
1993	GOTERM_CC_FAT	GO:0044431~Golgi apparatus part	5	0.251636	0.657384	CC1G_03572, CC1G_02462, CC1G_05661, CC1G_01060, CC1G_06570	209	22	1056	1.14833	1	0.999658	99.9997			6>8_up
1994	GOTERM_CC_FAT	GO:0030662~coated vesicle membrane	3	0.150981	0.670234	CC1G_03572, CC1G_02462, CC1G_05661	209	11	1056	1.37799	1	0.999618	99.9998			6>8_up
1995	GOTERM_CC_FAT	GO:0012506~vesicle membrane	3	0.150981	0.670234	CC1G_03572, CC1G_02462, CC1G_05661	209	11	1056	1.37799	1	0.999618	99.9998			6>8_up
1996	GOTERM_CC_FAT	GO:0030135~coated vesicle	3	0.150981	0.670234	CC1G_03572, CC1G_02462, CC1G_05661	209	11	1056	1.37799	1	0.999618	99.9998			6>8_up
1997	GOTERM_CC_FAT	GO:0030120~vesicle coat	3	0.150981	0.670234	CC1G_03572, CC1G_02462, CC1G_05661	209	11	1056	1.37799	1	0.999618	99.9998			6>8_up
1998	GOTERM_CC_FAT	GO:0030659~cytoplasmic vesicle membrane	3	0.150981	0.670234	CC1G_03572, CC1G_02462, CC1G_05661	209	11	1056	1.37799	1	0.999618	99.9998			6>8_up
1999	GOTERM_CC_FAT	GO:0044433~cytoplasmic vesicle part	3	0.150981	0.670234	CC1G_03572, CC1G_02462, CC1G_05661	209	11	1056	1.37799	1	0.999618	99.9998			6>8_up
[truncated: 8,316 more rows]

## Sheet: Auto_Graph
Selected genes.	1Fw	2Fw	3Fw	4Fw	5Fw	6Fw	8Fw	10Fw	12Fw	7Fw	9Fw	11Fw	13Fw	1Fw	2Fw	3Fw	4Fw	5Fw	6Fw	8Fw	10Fw	12Fw	7Fw	9Fw	11Fw	13Fw
ID	Avg	Avg	Avg	Avg	Avg	Avg	Avg	Avg	Avg	Avg	Avg	Avg	Avg	SD	SD	SD	SD	SD	SD	SD	SD	SD	SD	SD	SD	SD	length	kogid			kogdefline	Ok7_ID	Okayama_broad_description		MAX	MIN	Δ	Median
↑You may clear in this box.	1_Mycelium	2_Knot	3_sPri	4_0hrPri	5_12hrPri	6_24hrCap	8_30hrCap	10_36hrCap	12_39hrCap	7_24hrStipe	9_30hrStipe	11_36hrStipe	13_39hrStipe	1_Mycelium	2_Knot	3_sPri	4_0hrPri	5_12hrPri	6_24hrCap	8_30hrCap	10_36hrCap	12_39hrCap	7_24hrStipe	9_30hrStipe	11_36hrStipe	13_39hrStipe
																																Input Box.
																																Input CC1G_*****
																																↓Run macro:Depict_a_graph.
																															1		<<The gene# comes from Input Box in sheet "All_GO."
																																	You may input gene# in Input Box of this sheet.
																																Macro buttons:

## Sheet: RPKM_Fw_Avg-SD
S1 Dataset
14245_transcripts	1Fw	2Fw	3Fw	4Fw	5Fw	6Fw	8Fw	10Fw	12Fw	7Fw	9Fw	11Fw	13Fw	1Fw	2Fw	3Fw	4Fw	5Fw	6Fw	8Fw	10Fw	12Fw	7Fw	9Fw	11Fw	13Fw
ID	Avg	Avg	Avg	Avg	Avg	Avg	Avg	Avg	Avg	Avg	Avg	Avg	Avg	SD	SD	SD	SD	SD	SD	SD	SD	SD	SD	SD	SD	SD	length	kogid			kogdefline	Ok7_ID	Okayama_broad_description		MAX	MIN	Δ	Median
jgi|Copci_AmutBmut1|384067|e_gw1.607.9.1	0	0	0	0	0	0	0	0	0	0	0	0	0	0	0	0	0	0	0	0	0	0	0	0	0	0	162	NA			NA	CC1G_00004	hypothetical_protein_(54_aa)		0	0	0	0
jgi|Copci_AmutBmut1|504093|gm1.11336_g	0	0	0	0	0	0	0	0	0	0	0	0	0	0	0	0	0	0	0	0	0	0	0	0	0	0	3114	KOG0008	TFC	255	Transcription initiation factor TFIID, subunit TAF1	CC1G_00007	hypothetical_protein_(1038_aa)		0	0	0	0
jgi|Copci_AmutBmut1|407215|estExt_Genewise1.C_2420003	124.546	96.902	101.897	108.196	122.823	150.911	99.5232	24.8243	33.6761	96.5198	92.3166	68.4169	51.2714	15.1529	31.3641	4.38061	8.79626	7.57636	9.72206	3.09755	5.49598	3.20264	2.33455	1.34002	8.02825	4.69816	2230	KOG4210			Nuclear localization sequence binding protein	CC1G_00011	Ser/Thr_protein_phosphatase_(735_aa)		150.911	24.8243	126.086	96.902
jgi|Copci_AmutBmut1|502050|gm1.9293_g	13.6315	22.8769	32.379	30.9334	36.8895	38.4742	34.1395	31.4247	29.6771	30.6206	27.9372	32.9877	24.5972	1.69945	12.961	2.29155	4.30665	6.04908	6.20818	2.62751	4.51437	18.5267	4.40316	3.02331	4.19277	2.55314	4782	KOG1216			von Willebrand factor and related coagulation proteins	CC1G_00012	hypothetical_protein_(1594_aa)		38.4742	13.6315	24.8428	30.9334
jgi|Copci_AmutBmut1|433255|estExt_Genewise1Plus.C_2420006	74.1799	84.8763	130.417	129.817	107.663	120.403	258.726	187.095	169.252	223.863	230.481	220.243	224.515	12.0699	26.7897	13.927	10.5206	9.26955	11.0726	12.6958	18.2606	23.7316	2.26518	5.38437	26.8066	18.3029	828	NA			NA	CC1G_00013	hypothetical_protein_(276_aa)		258.726	74.1799	184.546	169.252
jgi|Copci_AmutBmut1|443353|fgenesh1_kg.242_@_3_@_Locus6167v1rpkm55.59	29.6472	32.8527	40.756	30.2366	33.5939	55.9124	91.5835	55.958	113.59	49.9834	62.5785	65.1977	74.9977	7.56182	5.94862	7.54563	4.02865	6.29501	4.85901	7.5906	5.93163	31.8566	9.55092	6.6091	8.46576	11.3566	1256	KOG0139			Short-chain acyl-CoA dehydrogenase	CC1G_00014	acyl-CoA_oxidase_(417_aa)		113.59	29.6472	83.9431	55.9124
jgi|Copci_AmutBmut1|433260|estExt_Genewise1Plus.C_2420011	104.528	93.201	81.0357	57.4937	63.5186	63.4708	70.4263	105.723	232.987	88.402	125.75	120.464	145.862	7.66389	44.8934	2.06141	7.63722	10.5042	8.24947	5.74808	4.73258	25.7797	20.0913	25.4685	18.4306	26.4778	1149	KOG0725			Reductases with broad range of substrate specificities	CC1G_00015	short-chain_dehydrogenase_(286_aa)		232.987	57.4937	175.494	93.201
jgi|Copci_AmutBmut1|433265|estExt_Genewise1Plus.C_2420016	19.2031	37.9812	45.1101	31.3652	41.3207	34.6746	54.6566	204.062	163.269	49.9528	46.033	39.0417	37.3932	10.3462	15.994	21.4424	11.5452	20.2027	16.0421	10.2444	30.9842	58.1619	7.37242	7.19968	4.71793	6.49622	653	KOG3292			Predicted membrane protein	CC1G_00016	hypothetical_protein_(202_aa)		204.062	19.2031	184.859	41.3207
jgi|Copci_AmutBmut1|443357|fgenesh1_kg.242_@_7_@_Locus4781v1rpkm74.09	50.3095	45.0603	68.9982	61.2664	65.787	70.1159	74.3498	30.5408	33.8404	76.5069	62.2628	66.0653	64.0956	9.1185	21.3733	5.51101	11.6697	3.10773	10.6841	3.56651	9.51696	6.58224	8.09589	1.7909	13.6016	17.2254	1103	KOG0862			Synaptobrevin/VAMP-like protein SEC22	CC1G_00017	protein_transporter_SEC22_(219_aa)		76.5069	30.5408	45.966	64.0956
jgi|Copci_AmutBmut1|128107|CE127843_5689	34.6187	30.2139	16.7565	12.6156	17.8068	25.1951	15.2317	3.1141	2.69051	11.3237	12.4407	5.31376	5.00177	3.31015	16.4065	2.00712	0.741646	2.225	2.29379	0.367747	0.813401	0.738887	0.477144	1.15395	0.631335	0.66072	2488	KOG2510			SWI-SNF chromatin-remodeling complex protein	CC1G_00018	hypothetical_protein_(743_aa)		34.6187	2.69051	31.9282	12.6156
jgi|Copci_AmutBmut1|352708|gw1.242.41.1	24.4946	24.149	36.2136	35.5167	32.2462	30.7014	35.1456	8.78622	10.2261	35.2755	32.3633	24.3776	21.5086	1.44885	9.55103	3.54859	4.67331	2.13419	2.76799	3.93085	2.39968	1.21781	1.33029	0.703377	1.58697	0.546269	3276	KOG2044			5'-3' exonuclease HKE1/RAT1	CC1G_00019	5'-3'_exoribonuclease_2_(1157_aa)		36.2136	8.78622	27.4274	30.7014
jgi|Copci_AmutBmut1|455588|fgenesh1_pg.242_@_9	27.3985	28.6235	19.0486	18.1164	24.6612	34.0036	41.1232	22.2315	57.5389	22.5913	24.3657	29.2164	29.0662	8.55735	8.52476	2.68669	2.98512	5.33128	8.29537	1.88835	1.424	10.3427	2.15685	1.14738	1.98448	0.763773	1350	KOG1467			Translation initiation factor 2B, delta subunit (eIF-2Bdelta/GCD2)	CC1G_00020	translation_initiation_factor_eIF2B_delta_subunit_(450_aa)		57.5389	18.1164	39.4225	27.3985
jgi|Copci_AmutBmut1|482654|estExt_fgenesh1_pm.C_2420011	5.76778	4.49351	7.98997	5.79314	7.00986	9.0899	35.8297	17.4646	30.1045	13.2353	15.2061	9.2687	11.0001	0.626013	1.56421	0.797949	0.689817	1.40968	0.396927	3.24871	0.961655	6.60695	0.962594	3.05121	3.18122	2.37049	636	KOG3945			Uncharacterized conserved protein	CC1G_00021	hypothetical_protein_(212_aa)		35.8297	4.49351	31.3362	9.2687
jgi|Copci_AmutBmut1|378388|e_gw1.242.22.1	57.8645	50.876	49.1623	49.0751	54.9022	67.5812	60.3126	54.0988	25.3712	43.9675	45.4706	77.8019	57.4781	5.85413	5.38284	5.14313	3.99639	3.89483	5.23912	2.82478	5.59617	8.95861	3.88843	6.56938	14.5899	11.8364	2331	KOG2294	TFC	205	Transcription factor of the Forkhead/HNF3 family	CC1G_00022	hypothetical_protein_(777_aa)		77.8019	25.3712	52.4308	54.0988
jgi|Copci_AmutBmut1|128242|CE127978_466	1.79488	2.23788	1.35172	1.55028	1.64824	0.742399	0.396678	0.724408	0.907302	0.810058	0.836372	1.06114	1.33445	0.326474	0.563914	0.169083	0.449934	0.476082	0.222251	0.0264092	0.0412262	0.294593	0.0666895	0.362391	0.179862	0.39477	1604	NA			NA	CC1G_00023	hypothetical_protein_(463_aa)		2.23788	0.396678	1.8412	1.06114
jgi|Copci_AmutBmut1|502062|gm1.9305_g	95.4673	46.5535	50.8362	43.3375	47.8491	42.127	41.0675	44.6722	43.2381	61.3837	57.8319	85.075	68.5281	7.74802	3.52973	5.29459	3.30975	3.70618	2.7796	1.62908	1.33991	18.9225	8.90398	16.1832	17.2707	14.4178	3696	KOG1620	TFC	91	Inositol polyphosphate multikinase, component of the ARGR transcription regulatory complex	CC1G_00024	inositol_hexakisphosphate_kinase_1_(1232_aa)		95.4673	41.0675	54.3998	47.8491
jgi|Copci_AmutBmut1|491354|estExt_fgenesh1_pg.C_2420013	9.90464	16.7973	22.2643	18.2439	21.3499	13.3179	12.7885	61.8201	12.0448	19.716	12.4193	8.17532	5.72295	0.998925	4.7752	0.417514	2.41745	1.01568	1.92078	0.343834	3.50348	4.59451	1.41702	0.615934	1.65447	0.0952095	2497	KOG1869			Splicing coactivator SRm160/300, subunit SRm300	CC1G_00025	hypothetical_protein_(762_aa)		61.8201	5.72295	56.0972	13.3179
jgi|Copci_AmutBmut1|451153|fgenesh1_kg.929_@_1_@_Locus17174v2rpkm2.38	3.92277	3.96569	5.66871	5.70037	5.81694	8.59608	6.01732	3.95008	1.2838	2.52695	2.46886	4.09403	4.97284	1.00501	2.50996	2.73534	2.76603	2.67956	2.77863	1.36476	2.10966	0.686252	1.27699	1.0555	1.98417	1.77292	959	KOG4157			beta-1,6-N-acetylglucosaminyltransferase, contains WSC domain	CC1G_00028	hypothetical_protein_(319_aa)		8.59608	1.2838	7.31229	4.09403
jgi|Copci_AmutBmut1|462823|fgenesh1_pm.115_@_12	1.31553	2.45652	2.67753	2.3756	2.99946	1.50899	1.2456	1.44799	1.29638	1.69502	3.54659	2.41879	1.75651	0.148533	0.745201	0.360963	0.663436	0.248307	0.468105	0.143614	0.339272	0.183033	0.680698	0.749669	0.367209	0.980777	1332	NA			NA	CC1G_00030	hypothetical_protein_(444_aa)		3.54659	1.2456	2.30098	1.75651
jgi|Copci_AmutBmut1|462822|fgenesh1_pm.115_@_11	44.611	51.2405	55.9147	52.9936	65.1347	80.5773	47.0972	25.8166	20.7662	35.8485	36.6142	24.2683	18.7688	3.93231	11.8803	2.89676	5.36782	7.58885	9.48371	1.40523	6.71878	6.30769	1.85789	1.57557	3.51218	2.01895	2058	KOG2370			Cactin	CC1G_00031	cactin_(686_aa)		80.5773	18.7688	61.8085	44.611
jgi|Copci_AmutBmut1|499593|gm1.6836_g	29.8541	38.4601	54.4352	45.4687	45.1231	35.6731	43.6681	68.4683	36.9453	41.1693	55.9017	46.1478	28.4326	4.78582	8.67252	3.72691	6.87139	2.94574	3.27315	4.4665	5.95387	1.25871	2.36104	4.76639	11.2323	0.898964	1524	KOG0745			Putative ATP-dependent Clp-type protease (AAA+ ATPase superfamily)	CC1G_00032	ATP-dependent_Clp_protease_ATP-binding_subunit_ClpX_(509_aa)		68.4683	28.4326	40.0357	43.6681
jgi|Copci_AmutBmut1|401579|estExt_Genewise1.C_1150022	887.773	704.951	402.119	384.103	471.952	850.034	447.052	102.047	93.7447	399.082	632.697	744.482	785.63	207.276	333.757	67.5176	84.9093	124.358	215.724	49.8368	36.6825	13.9842	61.5732	61.5719	64.5966	82.8789	603	KOG0864			Ran-binding protein RANBP1 and related RanBD domain proteins	CC1G_00033	ran/spi1_binding_protein_(203_aa)		887.773	93.7447	794.028	471.952
jgi|Copci_AmutBmut1|372103|e_gw1.115.23.1	130.517	102.202	172.27	150.063	136.598	151.778	162.997	71.5409	163.201	134.404	117.647	86.4543	73.7773	19.2295	23.4011	9.33323	29.4957	17.6659	12.1286	12.044	23.2895	22.8067	10.6209	7.54863	24.5914	25.8543	600	KOG1692			Putative cargo transport protein EMP24 (p24 protein family)	CC1G_00034	COPII-coated_vesicle_protein_(200_aa)		172.27	71.5409	100.729	134.404
jgi|Copci_AmutBmut1|452181|fgenesh1_pg.115_@_7	25.9142	31.5457	43.2264	35.3971	50.7045	60.7814	55.6612	4.87868	6.77437	28.3456	24.978	4.17036	3.0637	1.7799	13.713	1.74759	3.21017	8.9589	3.73766	0.685942	1.25372	1.4526	1.01785	1.4271	0.766291	0.120631	2940	KOG0242			Kinesin-like protein	CC1G_00035	kinesin_motor_protein_(1028_aa)		60.7814	3.0637	57.7177	28.3456
jgi|Copci_AmutBmut1|427655|estExt_Genewise1Plus.C_1150012	26.644	23.6856	21.2667	15.1755	18.9572	16.9476	19.6142	13.3126	15.2135	19.6194	26.0893	31.1815	29.6535	4.0603	7.05898	2.99545	2.64292	1.70176	0.801957	0.658589	0.846769	1.19642	3.57682	2.1491	2.07735	2.52837	1075	KOG2902			Dihydroorotase	CC1G_00036	dihydroorotase_(352_aa)		31.1815	13.3126	17.8689	19.6194
jgi|Copci_AmutBmut1|452179|fgenesh1_pg.115_@_5	7.45793	7.62866	8.65117	6.81877	12.5112	9.49201	14.1561	22.6568	15.8798	16.5151	20.1004	28.1883	27.4891	0.807705	4.86208	1.82631	1.33904	1.33376	1.20215	1.23539	1.66229	0.767691	1.18262	0.79385	1.48917	1.4813	1104	KOG0534			NADH-cytochrome b-5 reductase	CC1G_00037	NADH-cytochrome_b5_reductase_(320_aa)		28.1883	6.81877	21.3695	14.1561
jgi|Copci_AmutBmut1|452178|fgenesh1_pg.115_@_4	0.139557	0.219016	0.246112	0.180492	0.185071	3.42981	34.2933	110.424	55.5329	0.219703	0.975106	0.202677	0.105557	0.0731314	0.150589	0.026134	0.0421655	0.113678	0.455282	2.62671	62.2492	6.11866	0.0632292	0.96152	0.102719	0.0222329	1848	KOG1721			FOG: Zn-finger	CC1G_00038	hypothetical_protein_(685_aa)		110.424	0.105557	110.319	0.219703
jgi|Copci_AmutBmut1|499584|gm1.6827_g	60.6318	95.8412	102.176	93.9585	107.81	84.1942	41.1111	23.4589	20.0301	60.6532	68.978	33.6887	24.0618	4.70396	17.7657	8.34633	6.88312	6.4912	5.73234	2.13349	1.29623	3.59859	2.80761	2.68064	5.82499	7.0617	3552	KOG1999	TFC	141	RNA polymerase II transcription elongation factor DSIF/SUPT5H/SPT5	CC1G_00040	hypothetical_protein_(1184_aa)		107.81	20.0301	87.7794	60.6532
jgi|Copci_AmutBmut1|452175|fgenesh1_pg.115_@_1	477.916	271.19	255.855	254.772	159.914	111.538	198.791	174.052	125.136	354.946	384.029	358.768	376.581	208.544	144.374	70.092	72.6062	43.5975	34.4282	18.1025	13.5408	10.2524	32.9486	41.7141	9.34525	82.7279	321	NA			NA	CC1G_00041	hypothetical_protein_(409_aa)		477.916	111.538	366.378	255.855
jgi|Copci_AmutBmut1|454210|fgenesh1_pg.187_@_1	1023.29	512.624	469.47	457.727	324.26	203.464	363.161	293.017	238.88	561.211	530.94	534.158	543.812	301.009	257.848	71.4018	115.293	70.0606	47.2034	11.8066	32.4026	78.5625	52.6851	76.2034	69.6339	161.899	669	KOG4462			WASP-interacting protein VRP1/WIP, contains WH2 domain	CC1G_00041	hypothetical_protein_(409_aa)		1023.29	203.464	819.825	469.47
jgi|Copci_AmutBmut1|441281|fgenesh1_kg.187_@_1_@_Locus7308v1rpkm44.42	25.2544	23.7912	31.2146	33.8321	29.6388	23.6928	35.8736	21.3865	19.3181	37.3126	40.1515	27.2554	20.2886	3.95311	3.56773	3.24895	8.36268	3.41039	1.71329	1.47398	7.82148	1.32131	6.02581	5.93753	2.14939	2.135	1010	NA			NA	CC1G_00042	hypothetical_protein_(201_aa)		40.1515	19.3181	20.8334	27.2554
jgi|Copci_AmutBmut1|441284|fgenesh1_kg.187_@_4_@_Locus20521v2rpkm0.26	1.25251	0.616068	0.777052	0.754663	0.337918	0.466655	1.03996	0.557934	0.648967	1.37939	1.26841	1.3503	1.09734	0.0945834	0.311425	0.0930003	0.138129	0.018577	0.237889	0.177572	0.105796	0.167471	0.147916	0.311622	0.16736	0.240123	1226	NA			NA	CC1G_00044	hypothetical_protein_(164_aa)		1.37939	0.337918	1.04147	0.777052
jgi|Copci_AmutBmut1|431312|estExt_Genewise1Plus.C_1870008	0.669321	1.19972	1.17159	0.948419	0.822399	1.25286	3.68501	1.96936	2.01969	1.60332	2.35999	1.38572	2.24662	0.389122	0.58181	0.355847	0.258597	0.150992	0.136611	0.184128	0.076266	0.625877	0.135048	0.384421	0.224065	0.36725	1074	NA			NA	CC1G_00045	hypothetical_protein_(358_aa)		3.68501	0.669321	3.01569	1.38572
jgi|Copci_AmutBmut1|376175|e_gw1.187.47.1	162.642	118.503	159.004	115.855	108.553	102.23	175.915	165.118	153.546	160.544	139.905	154.207	119.386	17.8945	22.8403	8.12621	12.5376	11.4515	10.2724	4.24539	20.1607	123.636	11.3481	13.716	17.3165	24.0413	2121	KOG1674			Cyclin	CC1G_00048	hypothetical_protein_(707_aa)		175.915	102.23	73.6855	153.546
jgi|Copci_AmutBmut1|376190|e_gw1.187.17.1	65.4082	71.4207	74.7011	62.8238	80.2205	90.8362	91.2807	60.1317	60.6394	69.2569	76.2692	60.824	45.7821	5.08931	11.0673	5.33384	4.92637	5.45102	5.84625	3.65221	2.09876	19.7786	3.32303	3.16173	8.14628	6.74324	3291	KOG3680			Uncharacterized conserved protein	CC1G_00049	hypothetical_protein_(1098_aa)		91.2807	45.7821	45.4987	69.2569
jgi|Copci_AmutBmut1|376181|e_gw1.187.15.1	43.4429	48.8753	51.1417	46.129	58.9811	77.8851	78.7596	49.8028	25.8771	47.0539	47.3439	38.4246	35.3206	6.99435	12.4497	2.26111	7.62009	9.77213	16.1934	5.61914	13.394	1.0366	2.93043	2.27048	5.9925	2.4831	945	KOG2294	TFC	204	Transcription factor of the Forkhead/HNF3 family	CC1G_00050	hypothetical_protein_(347_aa)		78.7596	25.8771	52.8826	47.3439
jgi|Copci_AmutBmut1|501178|gm1.8421_g	104.837	48.9281	44.9692	37.9309	43.8337	53.8345	63.1705	70.0412	100.262	39.2552	46.5022	56.9344	54.6282	11.3772	6.93123	3.3482	1.29679	2.30463	3.39018	1.59435	0.688178	25.7742	1.05023	3.45663	7.65648	6.70778	1059	KOG4020			Protein DRE2, required for cell viability	CC1G_00051	anamorsin_domain-containing_protein_(353_aa)		104.837	37.9309	66.9061	53.8345
jgi|Copci_AmutBmut1|465284|fgenesh1_pm.187_@_8	46.048	36.2081	26.5833	26.4475	42.5024	58.3734	21.8171	19.1857	22.9562	14.1335	12.7098	7.85486	6.50779	12.0381	7.52486	1.01054	3.00052	2.73988	4.21068	2.60079	2.10701	0.348515	0.755176	0.487018	0.558272	0.504079	1764	KOG2858			Uncharacterized conserved protein	CC1G_00052	hypothetical_protein_(588_aa)		58.3734	6.50779	51.8656	22.9562
jgi|Copci_AmutBmut1|88481|CE88217_5296	42.2801	33.9952	38.6168	50.1484	35.3562	31.0384	53.6063	48.8281	39.0276	87.6829	72.4824	76.0224	75.1452	10.7566	7.59632	9.49704	10.7067	9.11984	9.32116	7.53575	12.1289	3.48189	11.8134	7.5077	6.15279	11.4505	927	KOG0072			GTP-binding ADP-ribosylation factor-like protein ARL1	CC1G_00053	small_monomeric_GTPase_(188_aa)		87.6829	31.0384	56.6445	48.8281
jgi|Copci_AmutBmut1|431333|estExt_Genewise1Plus.C_1870030	13.9924	10.7619	11.4959	12.8097	14.8733	19.4208	13.2277	1.17499	0.765699	7.1141	6.85677	0.865314	1.53099	4.61829	5.51377	2.29773	5.95852	3.50567	3.84379	0.574265	0.714516	0.927979	1.47649	1.30276	1.03182	1.75651	2038	KOG0321			WD40 repeat-containing protein L2DTL	CC1G_00054	cell_division_cycle_protein_cdt2_(532_aa)		19.4208	0.765699	18.6551	10.7619
jgi|Copci_AmutBmut1|441297|fgenesh1_kg.187_@_17_@_Locus8173v1rpkm37.50	42.3637	22.9626	30.5229	17.0323	32.2156	37.0659	82.3557	27.5137	36.8622	25.6079	26.3754	11.0341	5.54685	7.99193	9.60701	1.21288	4.36222	2.74122	5.64561	5.21058	10.8872	9.10621	3.58545	0.804588	4.93978	1.2277	1246	KOG0785			Isocitrate dehydrogenase, alpha subunit	CC1G_00055	homoisocitrate_dehydrogenase_(363_aa)		82.3557	5.54685	76.8089	27.5137
jgi|Copci_AmutBmut1|431337|estExt_Genewise1Plus.C_1870034	0.198916	0.19365	0.159526	0.0993896	0.266514	0.807093	1.70448	0.141963	0.523356	0.27746	0.156952	0.108882	0.079685	0.162398	0.0302994	0.0554207	0.04416	0.0803851	0.254866	0.152332	0.126034	0.0524833	0.0333409	0.031535	0.127387	0.0167837	1224	NA			NA	CC1G_00056	hypothetical_protein_(306_aa)		1.70448	0.079685	1.6248	0.19365
jgi|Copci_AmutBmut1|431338|estExt_Genewise1Plus.C_1870035	43.3342	45.4276	40.9352	36.3193	58.4369	95.1091	36.4669	4.64154	10.9975	20.1022	15.3804	8.88799	6.99245	6.6456	18.5778	1.41595	2.76333	5.25856	8.21634	2.44447	1.4605	5.32935	2.24081	0.857086	1.93775	0.397699	1290	KOG1015	TFC	276	Transcription regulator XNP/ATRX, DEAD-box superfamily	CC1G_00057	hypothetical_protein_(430_aa)		95.1091	4.64154	90.4675	36.3193
jgi|Copci_AmutBmut1|376171|e_gw1.187.45.1	41.7071	30.996	43.6684	44.1634	40.4851	54.1896	96.6711	213.23	61.357	80.3361	75.9627	83.2595	70.6592	4.682	7.81892	0.182368	4.0182	3.15268	4.16219	5.50176	29.1191	7.05	5.09456	3.24589	9.53457	0.641365	2118	KOG1360			5-aminolevulinate synthase	CC1G_00058	5-aminolevulinate_synthase_(706_aa)		213.23	30.996	182.234	61.357
jgi|Copci_AmutBmut1|431346|estExt_Genewise1Plus.C_1870043	8.39001	3.03215	0.493768	0.637998	0.396494	0.601458	0.175334	0.340531	0.233158	0.127198	0.131031	0.224156	0.228151	1.91905	3.0663	0.195174	0.0705234	0.0880184	0.11796	0.0317912	0.162091	0.196236	0.0330466	0.0370757	0.0688967	0.00768078	1030	NA			NA	CC1G_00061	hypothetical_protein_(208_aa)		8.39001	0.127198	8.26281	0.340531
jgi|Copci_AmutBmut1|490670|estExt_fgenesh1_pg.C_1870016	0.041974	0.258602	0.171243	0.314971	0.49697	0.31092	0.0761071	0.0532564	0.0445428	0.0967343	0.0511105	0.338034	0.261792	0.0153401	0.281814	0.0696862	0.0876232	0.0359617	0.207192	0.0691964	0.0615408	0.0298385	0.0269886	0.0347977	0.0449072	0.0418922	2280	KOG2992			Nucleolar GTPase/ATPase p130	CC1G_00062	hypothetical_protein_(735_aa)		0.49697	0.041974	0.454996	0.171243
jgi|Copci_AmutBmut1|431353|estExt_Genewise1Plus.C_1870050	13.3889	12.1901	18.2579	12.5139	15.4656	7.41041	7.77567	2.29333	8.4105	9.98881	11.2285	7.97509	7.43433	2.37023	1.7444	1.55004	4.0316	2.5875	0.535923	0.213601	1.17371	0.215563	3.44474	1.38026	2.27886	1.26651	1844	NA			NA	CC1G_00063	hypothetical_protein_(477_aa)		18.2579	2.29333	15.9646	9.98881
jgi|Copci_AmutBmut1|539654|estExt_Genemark1.C_150125	13.4754	13.5325	4.10772	3.34579	4.78625	2.01211	5.22308	2.3093	4.4077	11.1649	13.5585	11.8096	17.1339	1.56303	11.085	0.252494	1.57206	0.981308	0.554082	0.748769	0.126555	0.378441	2.21913	1.82376	1.34967	1.65101	1950	NA			NA	CC1G_00065	hypothetical_protein_(496_aa)		17.1339	2.01211	15.1217	5.22308
jgi|Copci_AmutBmut1|390497|estExt_Genewise1.C_150354	13.6653	19.3122	19.3084	15.3878	21.0792	15.8498	27.3114	41.0272	59.2304	16.4579	17.7869	26.6742	24.5709	1.04739	3.06911	3.03581	1.37293	1.63505	2.9446	0.788376	6.0043	11.5317	0.741867	0.937856	0.592024	2.33673	1460	KOG4409			Predicted hydrolase/acyltransferase (alpha/beta hydrolase superfamily)	CC1G_00066	abhydrolase_domain-containing_protein_4_(474_aa)		59.2304	13.6653	45.5651	19.3122
jgi|Copci_AmutBmut1|439948|fgenesh1_kg.15_@_160_@_Locus3622v1rpkm96.21	94.2311	79.3379	80.7826	80.3688	97.061	119.668	74.8717	29.3259	22.2482	58.4604	57.1167	44.4047	49.4208	7.17373	19.4307	5.4059	8.59191	6.40363	10.8329	2.98885	6.78882	1.69762	2.13414	2.51553	3.21459	3.7305	1609	KOG1869			Splicing coactivator SRm160/300, subunit SRm300	CC1G_00067	pre-mRNA-splicing_factor_CWC21_(507_aa)		119.668	22.2482	97.4194	74.8717
jgi|Copci_AmutBmut1|360011|e_gw1.15.231.1	1.38671	5.09601	5.26393	6.14262	9.4676	7.20125	3.96785	6.37593	9.22662	4.43505	3.47168	2.4071	1.63394	0.382928	4.45523	0.640699	1.25239	0.715688	0.76966	0.279547	1.34577	0.173218	0.706422	0.958464	0.617751	0.100706	1353	NA			NA	CC1G_00068	hypothetical_protein_(451_aa)		9.4676	1.38671	8.08089	5.09601
jgi|Copci_AmutBmut1|439945|fgenesh1_kg.15_@_157_@_Locus4467v1rpkm78.80	0.192867	0.270564	0.308797	0.561988	0.334994	1.99879	18.0989	131.85	784.693	0.559136	1.7372	2.44208	1.24525	0.0606359	0.0942757	0.124059	0.461885	0.14447	0.305921	3.17027	7.1079	33.0728	0.361297	0.359462	0.73782	0.205482	1017	KOG1611			Predicted short chain-type dehydrogenase	CC1G_00069	C_factor_cell-cell_signaling_protein_(267_aa)		784.693	0.192867	784.5	1.24525
jgi|Copci_AmutBmut1|359989|e_gw1.15.329.1	38.2197	38.4643	26.3963	24.237	38.7826	65.202	53.0262	8.54972	10.2389	13.2846	19.6822	11.3212	10.7611	3.11659	1.74136	0.772262	1.03885	2.53298	6.63272	2.85119	3.82697	1.94017	2.28406	0.497154	2.64453	0.762288	768	NA			NA	CC1G_00070	hypothetical_protein_(256_aa)		65.202	8.54972	56.6522	24.237
jgi|Copci_AmutBmut1|494980|gm1.2223_g	6.72697	9.89195	7.31041	8.68267	13.4377	99.2299	94.8532	5.63948	2.98185	8.98861	8.01479	3.68352	2.56053	0.744124	3.07573	0.943463	1.1503	1.02611	30.4761	6.52926	1.59871	0.632812	4.33239	1.43915	0.631333	0.899501	2748	NA			NA	CC1G_00071	hypothetical_protein_(916_aa)		99.2299	2.56053	96.6693	8.01479
jgi|Copci_AmutBmut1|494979|gm1.2222_g	21.0041	23.2464	31.1303	23.6858	30.3569	25.6812	31.3601	19.9377	16.3021	27.6829	25.276	7.75605	6.07723	5.14876	11.1972	6.05351	4.39639	6.99162	9.31544	0.839016	8.11549	3.90139	1.93645	2.17266	0.636068	1.59777	582	KOG3269			Predicted membrane protein	CC1G_00072	hypothetical_protein_(188_aa)		31.3601	6.07723	25.2829	23.6858
jgi|Copci_AmutBmut1|416629|estExt_Genewise1Plus.C_150328	11.4944	10.0398	8.76148	7.38218	10.0246	19.7678	19.6158	2.87126	2.85576	5.62238	5.31783	2.36491	2.19966	0.996801	1.81652	0.537525	1.33901	1.71054	1.24861	0.600313	0.939368	0.172557	1.04982	0.147073	0.0959088	0.193139	1611	KOG0049	TFC	222	Transcription factor, Myb superfamily	CC1G_00073	MYB4R1_(500_aa)		19.7678	2.19966	17.5682	7.38218
jgi|Copci_AmutBmut1|416624|estExt_Genewise1Plus.C_150323	27.8453	33.1407	37.0888	30.2449	42.4192	46.4676	39.7447	24.1546	32.0221	25.0674	28.1613	18.526	11.8388	0.878675	10.9774	1.90056	1.52046	0.627516	2.85727	2.3522	8.98698	9.77258	3.3332	1.65749	5.06152	1.19663	963	KOG1187			Serine/threonine protein kinase	CC1G_00074	hypothetical_protein_(321_aa)		46.4676	11.8388	34.6288	30.2449
jgi|Copci_AmutBmut1|416621|estExt_Genewise1Plus.C_150320	21.099	19.0863	34.6543	24.4845	25.5566	26.0659	49.3248	95.8875	65.7879	34.3994	36.6919	44.9465	24.0279	1.68396	4.57188	1.48856	3.51126	3.16169	3.42949	1.60934	13.8828	9.62395	1.44119	1.44993	11.376	2.34704	694	KOG3110			Riboflavin kinase	CC1G_00075	riboflavin_kinase_(200_aa)		95.8875	19.0863	76.8012	34.3994
jgi|Copci_AmutBmut1|390465|estExt_Genewise1.C_150319	69.5907	47.6259	63.6409	60.4196	65.2958	80.1067	67.3363	26.4259	18.1023	55.4249	53.9471	38.1088	31.3204	6.8052	18.4768	2.5288	4.41001	2.83901	8.47262	2.92662	6.55639	2.24763	3.52817	2.65427	5.59707	2.23879	877	KOG0408			Mitochondrial/chloroplast ribosomal protein S11	CC1G_00076	mitochondrial_ribosomal_protein_subunit_S18_(208_aa)		80.1067	18.1023	62.0044	55.4249
jgi|Copci_AmutBmut1|494974|gm1.2217_g	180.328	130.992	243.509	179.95	148.404	214.338	421.841	332.527	197.17	313.695	257.137	251.143	282.075	157.761	118.471	205.407	156.669	120.251	194.73	253.038	206.247	112.528	168.686	144.803	133.874	208.684	186	KOG3494			Ubiquinol cytochrome c oxidoreductase, subunit QCR9	CC1G_00077	hypothetical_protein_(62_aa)		421.841	130.992	290.849	243.509
jgi|Copci_AmutBmut1|494972|gm1.2215_g	9.85739	15.7473	33.3874	25.016	22.6318	14.7211	44.4493	22.1137	17.3599	48.3201	40.3668	17.809	13.8409	1.06332	6.56185	1.52196	2.1923	2.027	2.0101	1.34851	4.12338	6.11676	3.01986	1.01874	1.4956	1.24553	4149	KOG1933			Cholesterol transport protein (Niemann-Pick C disease protein)	CC1G_00079	vacuolar_membrane_protein_(1306_aa)		48.3201	9.85739	38.4627	22.1137
jgi|Copci_AmutBmut1|439935|fgenesh1_kg.15_@_147_@_Locus8491v2rpkm17.50	14.0402	16.6097	14.377	10.7821	13.1381	16.9514	23.0846	18.783	25.1136	13.1878	14.8269	15.0317	14.7398	0.958553	6.4691	0.787009	2.41403	2.43996	1.23567	1.66663	0.998347	1.41237	0.814667	1.09634	1.73749	0.563113	1723	KOG2648			Diphthamide biosynthesis protein	CC1G_00080	diphthamide_synthesis_protein_(511_aa)		25.1136	10.7821	14.3314	14.8269
jgi|Copci_AmutBmut1|539639|estExt_Genemark1.C_150108	151.958	77.0946	56.0445	93.8325	65.5053	78.8021	71.5206	160.799	76.3907	128.608	118.215	123.327	71.354	43.9842	16.6393	1.49751	8.98986	3.22361	6.98188	3.70716	55.7286	54.7823	4.05826	25.4473	31.4679	2.11414	2277	KOG0598			Ribosomal protein S6 kinase and related proteins	CC1G_00081	AGC/Akt_protein_kinase_(759_aa)		160.799	56.0445	104.754	78.8021
jgi|Copci_AmutBmut1|464178|fgenesh1_pm.15_@_114	17.9889	18.8893	24.6446	28.4224	20.6167	26.3193	24.1302	51.0196	74.465	35.285	26.4013	33.0165	52.8319	1.2269	0.812227	1.32525	2.27969	2.49309	3.61485	3.97155	5.24936	6.69837	2.95363	3.76509	5.82825	3.02406	1083	NA			NA	CC1G_00082	hypothetical_protein_(361_aa)		74.465	17.9889	56.4761	26.4013
jgi|Copci_AmutBmut1|539637|estExt_Genemark1.C_150106	3.45819	2.15364	2.21926	2.13887	1.29376	2.83162	3.62804	4.76973	2.77024	2.89123	3.91947	3.59526	3.17677	0.202757	1.24869	0.858171	0.394842	0.273323	0.201975	0.33857	0.868523	0.232181	1.24376	0.209601	1.30363	0.0957134	1028	KOG2684			Sirtuin 5 and related class III sirtuins (SIR2 family)	CC1G_00083	sirtuin_5_(300_aa)		4.76973	1.29376	3.47597	2.89123
jgi|Copci_AmutBmut1|439926|fgenesh1_kg.15_@_138_@_Locus4870v1rpkm72.80	57.5416	34.916	46.078	41.8488	43.8079	66.3637	74.7727	25.3503	20.8197	44.187	38.081	24.7419	26.553	8.46766	10.2429	4.49884	3.78894	2.6722	5.82227	3.5445	9.45293	1.10307	4.53296	2.07046	2.24162	0.992813	803	NA			NA	CC1G_00084	hypothetical_protein_(156_aa)		74.7727	20.8197	53.953	41.8488
jgi|Copci_AmutBmut1|494966|gm1.2209_g	2.23352	1.32659	1.28814	1.42164	2.54467	94.042	136.949	7.87603	1.93575	4.0527	3.01973	0.997798	0.407198	0.390294	0.577242	0.255145	0.341471	0.845455	24.2897	8.19328	5.52181	0.372463	3.22193	2.17893	0.0249088	0.228365	762	NA			NA	CC1G_00085	hypothetical_protein_(254_aa)		136.949	0.407198	136.542	2.23352
jgi|Copci_AmutBmut1|475972|estExt_fgenesh1_pm.C_150110	17.869	14.5494	22.3724	15.447	13.937	11.6908	22.777	99.1576	29.4502	19.1371	15.2548	10.9429	14.7548	2.54034	2.91636	2.19611	4.23632	2.16397	1.21635	2.29535	31.3672	1.76653	0.538045	2.12671	1.83643	2.17664	1642	KOG1469			Predicted acyl-CoA dehydrogenase	CC1G_00086	acyl-CoA_dehydrogenase_(454_aa)		99.1576	10.9429	88.2146	15.447
jgi|Copci_AmutBmut1|439923|fgenesh1_kg.15_@_135_@_Locus3677v1rpkm94.85	40.7029	37.5525	37.0644	38.5185	31.6437	30.2294	73.9869	148.135	101.067	69.158	64.2553	92.7068	77.3288	4.20146	7.59481	1.6397	2.68029	2.04484	1.75116	3.56868	2.98919	38.7566	2.89088	3.94247	7.39273	14.0739	3589	KOG1472			Histone acetyltransferase SAGA/ADA, catalytic subunit PCAF/GCN5 and related proteins	CC1G_00087	fungal_specific_transcription_factor_domain-containing_protein_(964_aa)		148.135	30.2294	117.906	64.2553
jgi|Copci_AmutBmut1|464171|fgenesh1_pm.15_@_107	36.7334	28.0718	26.0688	18.4627	28.0805	17.1118	12.8511	11.7029	10.2267	21.2615	17.0003	5.76525	4.65782	2.40531	2.68339	1.63322	2.38723	2.56983	1.42996	0.489467	0.366526	5.22256	2.82113	1.38287	1.19963	0.708988	1905	KOG3599			Ca2+-modulated nonselective cation channel polycystin	CC1G_00089	hypothetical_protein_(635_aa)		36.7334	4.65782	32.0756	17.1118
jgi|Copci_AmutBmut1|510726|MIX6015_1685_29	16.0022	9.869	13.6468	10.4391	11.7274	10.6303	18.7735	2.24523	1.68124	15.0476	13.2208	3.99848	2.92043	1.6538	1.63374	1.22918	0.913087	1.1673	1.16545	1.02997	1.2328	0.269711	0.942966	1.2583	1.12853	0.487374	2511	KOG2411			Aspartyl-tRNA synthetase, mitochondrial	CC1G_00090	aspartyl-tRNA_synthetase_(688_aa)		18.7735	1.68124	17.0923	10.6303
jgi|Copci_AmutBmut1|359876|e_gw1.15.290.1	152.541	44.3226	67.4806	48.5106	41.4428	46.7096	43.8267	6.82374	2.35895	26.4035	25.0515	7.48375	5.06758	44.3051	5.09942	12.9589	6.75808	5.10137	7.65357	2.11717	2.00119	0.801413	2.80621	4.67023	1.46635	0.363461	981	NA			NA	CC1G_00091	hypothetical_protein_(327_aa)		152.541	2.35895	150.183	41.4428
jgi|Copci_AmutBmut1|494958|gm1.2201_g	55.9061	39.8012	45.9452	38.2741	47.5101	62.2357	69.9017	29.5213	25.3867	46.3038	41.176	15.9651	14.6122	2.10039	4.97997	2.35429	5.42395	4.15027	5.74906	1.67696	0.824255	3.89554	3.69185	1.44863	1.80831	0.367094	1437	KOG3233			RNA polymerase III, subunit C34	CC1G_00092	RNA_polymerase_III_subunit_Rpc34_(479_aa)		69.9017	14.6122	55.2895	41.176
jgi|Copci_AmutBmut1|58953|CE58689_1520	7.07994	12.4851	16.1416	9.91392	14.2558	9.10681	15.3956	4.3284	1.7557	12.4793	15.2111	4.18615	1.45712	0.545546	1.43186	1.02571	2.55378	1.27502	0.9862	0.900753	2.96718	0.369717	0.632301	1.33811	0.619598	0.426223	1136	KOG0945			Alpha-aminoadipic semialdehyde dehydrogenase-phosphopantetheinyl transferase	CC1G_00093	hypothetical_protein_(297_aa)		16.1416	1.45712	14.6845	9.91392
jgi|Copci_AmutBmut1|439913|fgenesh1_kg.15_@_125_@_Locus7089v2rpkm8.41	11.0402	5.82734	4.24239	2.37941	2.76953	4.51962	5.88049	55.7174	38.6343	5.95209	9.85489	20.029	14.7459	4.41384	3.87483	0.489703	0.546316	0.461506	0.334658	0.88787	32.8554	18.8457	0.459565	1.92997	3.76542	2.59617	1150	NA			NA	CC1G_00094	hypothetical_protein_(340_aa)		55.7174	2.37941	53.338	5.95209
[truncated: 14,170 more rows]
